# Supplementary material for: The transcriptome-wide N6-methyladenosine (m6A) map profiling reveals the regulatory role of m6A in the yak ovary
Source: BMC Genomics. 2022 May 11;23:358. doi: 10.1186/s12864-022-08585-7 (PMC9092806; doi:10.1186/s12864-022-08585-7)
Supplement: Supplementary file 4 — Additional file 4: Table S1. The statistics results of sequencing data and reference genome reads in YO-A, YO-F, and YO-P samples. [file 12864_2022_8585_MOESM4_ESM.xlsx]

## Sheet: Sheet1
Sample_ID	Raw_Reads	Raw_Bases(G)	Valid_Reads	Valid_Bases(G)	Valid%	Q20%	Q30%	GC%	Valid reads	Mapped reads	Unique Mapped reads	Multi Mapped reads	PE Mapped reads
YO_A1_IP	55129590	8.27	54430616	7.58	91.63	98	94.19	49.64	54390056	50055323(92.03%)	36254877(66.66%)	13800446(25.37%)	48457126(89.09%)
YO_A2_IP	48462342	7.27	47877508	6.67	91.76	98	94.17	49.58	47837750	43961134(91.90%)	31907181(66.70%)	12053953(25.20%)	42652802(89.16%)
YO_A3_IP	50688802	7.6	50049042	6.98	91.74	97.94	94.05	50.12	49998628	46016212(92.03%)	33116199(66.23%)	12900013(25.80%)	44541790(89.09%)
YO_F1_IP	52398808	7.86	51703350	7.16	91.1	98.09	94.48	49.07	51626252	46943715(90.93%)	33032898(63.98%)	13910817(26.95%)	45420790(87.98%)
YO_F3_IP	51087326	7.66	50440524	7.04	91.83	97.98	94.16	49.99	50364150	46766178(92.86%)	33816075(67.14%)	12950103(25.71%)	45296328(89.94%)
YO_P1_IP	48490930	7.27	47895108	6.69	91.92	97.95	94.07	49.69	47853222	43882478(91.70%)	31565539(65.96%)	12316939(25.74%)	42440224(88.69%)
YO_P2_IP	50803994	7.62	49057308	6.63	86.95	98.14	94.46	47.99	49041888	42829434(87.33%)	31592801(64.42%)	11236633(22.91%)	41447914(84.52%)
YO_P3_IP	51728428	7.76	51094210	7.13	91.85	98.17	94.64	49.57	51057410	46814977(91.69%)	34363078(67.30%)	12451899(24.39%)	45396372(88.91%)
YO_A1_input	53400570	8.01	52817356	7.32	91.37	98.08	94.31	48.59	52713580	48842876(92.66%)	34650364(65.73%)	14192512(26.92%)	47502554(90.11%)
YO_A2_input	52595604	7.89	52047776	7.21	91.39	98.09	94.34	48.87	51914172	48058714(92.57%)	34401390(66.27%)	13657324(26.31%)	46679496(89.92%)
YO_A3_input	52801098	7.92	52229882	7.23	91.28	98.03	94.18	48.86	52081554	48153887(92.46%)	34259964(65.78%)	13893923(26.68%)	46845694(89.95%)
YO_F1_input	55997256	8.4	55325926	7.66	91.19	97.91	93.88	48.54	55152958	50348992(91.29%)	34250471(62.10%)	16098521(29.19%)	48196732(87.39%)
YO_F3_input	51147902	7.67	50020328	6.8	88.57	97.99	94.08	49.04	49836178	46465409(93.24%)	33126686(66.47%)	13338723(26.77%)	44734232(89.76%)
YO_P1_input	54793134	8.22	53606592	7.29	88.69	98.1	94.39	48.6	53475584	49246520(92.09%)	35300570(66.01%)	13945950(26.08%)	47932000(89.63%)
YO_P2_input	54403884	8.16	52550538	7.14	87.45	98	94.13	47.69	52372266	47463452(90.63%)	34282884(65.46%)	13180568(25.17%)	46300542(88.41%)
YO_P3_input	55139770	8.27	54490060	7.54	91.17	98.05	94.29	48.38	54378480	50061263(92.06%)	36178614(66.53%)	13882649(25.53%)	48647164(89.46%)
