# Supplementary material for: The transcriptome-wide N6-methyladenosine (m6A) map profiling reveals the regulatory role of m6A in the yak ovary
Source: BMC Genomics. 2022 May 11;23:358. doi: 10.1186/s12864-022-08585-7 (PMC9092806; doi:10.1186/s12864-022-08585-7)
Supplement: Supplementary file 5 — Additional file 5: Table S2. The annotation of peaks on the genome including the detailed location and length information in YO-A, YO-F, and YO-P samples. [file 12864_2022_8585_MOESM5_ESM.xlsx]

## Sheet: YO-A
seqnames	start	end	width	geneId	transcriptId	distanceToTSS	geneName	Description	GO	KEGG	score	blockCount	blockSizes	blockStarts	lg.p	lg.fdr	fold_enrichment	annotation	geneChr	geneStart	geneEnd	geneLength	geneStrand
chr1	956124	956392	269	ENSBGRG00000000004	ENSBGRT00000000007	119	VGLL3	vestigial like family member 3 [Source:HGNC Symbol;Acc:HGNC:24327]	GO:0005634(nucleus);GO:0006355(regulation of transcription, DNA-templated)	NA	0.011	1	269,	0	-1.95	-1.18	8.91	5' UTR	1	956005	1012265	56261	1
chr1	956600	969814	13215	ENSBGRG00000000004	ENSBGRT00000000007	595	VGLL3	vestigial like family member 3 [Source:HGNC Symbol;Acc:HGNC:24327]	GO:0005634(nucleus);GO:0006355(regulation of transcription, DNA-templated)	NA	7.9e-23	2	14,166,	0,13049	-22.1	-21.2	20.8	Exon (ENSBGRT00000000007/ENSBGRG00000000004, exon 1 of 5)	1	956005	1012265	56261	1
chr1	982761	1011729	28969	ENSBGRG00000000004	ENSBGRT00000000007	26756	VGLL3	vestigial like family member 3 [Source:HGNC Symbol;Acc:HGNC:24327]	GO:0005634(nucleus);GO:0006355(regulation of transcription, DNA-templated)	NA	4e-42	2	27,301,	0,28668	-41.4	-40.3	6.13	3' UTR	1	956005	1012265	56261	1
chr1	14233227	14233527	301	ENSBGRG00000000023	ENSBGRT00000000034	20889	RBM11	RNA binding motif protein 11 [Source:HGNC Symbol;Acc:HGNC:9897]	GO:0000381(regulation of alternative mRNA splicing, via spliceosome);GO:0003676(nucleic acid binding);GO:0003723(RNA binding);GO:0005634(nucleus);GO:0005654(nucleoplasm);GO:0008266(poly(U) RNA binding);GO:0016607(nuclear speck);GO:0034599(cellular response to oxidative stress);GO:0042803(protein homodimerization activity)	NA	2e-13	1	301,	0	-12.7	-11.9	3.48	3' UTR	1	14212338	14234545	22208	1
chr1	16172664	16186530	13867	ENSBGRG00000000031	ENSBGRT00000000048	156596	USP25	ubiquitin specific peptidase 25 [Source:HGNC Symbol;Acc:HGNC:12624]	GO:0004843(thiol-dependent ubiquitin-specific protease activity);GO:0005515(protein binding);GO:0005783(endoplasmic reticulum);GO:0005829(cytosol);GO:0006511(ubiquitin-dependent protein catabolic process);GO:0016579(protein deubiquitination);GO:0031625(ubiquitin protein ligase binding);GO:0032183(SUMO binding);GO:0036459(thiol-dependent ubiquitinyl hydrolase activity);GO:0051117(ATPase binding);G…	04657(IL-17 signaling pathway)	3.4e-05	5	4,79,80,124,11,	0,1827,5407,9620,13856	-4.47	-3.81	1.56	Exon (ENSBGRT00000000048/ENSBGRG00000000031, exon 21 of 26)	1	16016068	16187193	171126	1
chr1	16186709	16187193	485	ENSBGRG00000000031	ENSBGRT00000000048	170641	USP25	ubiquitin specific peptidase 25 [Source:HGNC Symbol;Acc:HGNC:12624]	GO:0004843(thiol-dependent ubiquitin-specific protease activity);GO:0005515(protein binding);GO:0005783(endoplasmic reticulum);GO:0005829(cytosol);GO:0006511(ubiquitin-dependent protein catabolic process);GO:0016579(protein deubiquitination);GO:0031625(ubiquitin protein ligase binding);GO:0032183(SUMO binding);GO:0036459(thiol-dependent ubiquitinyl hydrolase activity);GO:0051117(ATPase binding);G…	04657(IL-17 signaling pathway)	3.2e-39	2	7,173,	0,312	-38.5	-37.4	2.06	Exon (ENSBGRT00000000048/ENSBGRG00000000031, exon 25 of 26)	1	16016068	16187193	171126	1
chr1	16667823	16704457	36635	ENSBGRG00000000034	ENSBGRT00000000062	0	ENSBGRG00000000034	NA	NA	NA	0.00039	4	12,197,50,72,	0,12256,35973,36563	-3.41	-2.79	8.42	Exon (ENSBGRT00000000057/ENSBGRG00000000034, exon 2 of 2)	1	16680079	16751435	71357	1
chr1	18868344	18868581	238	ENSBGRG00000000043	ENSBGRT00000000075	22997	CHODL	chondrolectin [Source:HGNC Symbol;Acc:HGNC:17807]	GO:0005737(cytoplasm);GO:0010975(regulation of neuron projection development);GO:0048471(perinuclear region of cytoplasm)	NA	2.5e-45	1	238,	0	-44.6	-43.4	5.03	3' UTR	1	18845347	18869739	24393	1
chr1	22428117	22449705	21589	ENSBGRG00000000047	ENSBGRT00000000080	537085	NCAM2	neural cell adhesion molecule 2 [Source:HGNC Symbol;Acc:HGNC:7657]	GO:0005515(protein binding);GO:0005886(plasma membrane);GO:0007155(cell adhesion);GO:0016020(membrane);GO:0016604(nuclear body);GO:0030424(axon);GO:0042802(identical protein binding)	04514(Cell adhesion molecules (CAMs));05020(Prion diseases)	0.00093	2	41,80,	0,21509	-3.03	-2.43	2.05	Exon (ENSBGRT00000000080/ENSBGRG00000000047, exon 14 of 18)	1	21891032	22492928	601897	1
chr1	27544221	27546263	2043	ENSBGRG00000000061	ENSBGRT00000000101	19189	GABPA	GA binding protein transcription factor subunit alpha [Source:HGNC Symbol;Acc:HGNC:4071]	GO:0000122(negative regulation of transcription by RNA polymerase II);GO:0000790(nuclear chromatin);GO:0000976(transcription regulatory region sequence-specific DNA binding);GO:0000978(RNA polymerase II cis-regulatory region sequence-specific DNA binding);GO:0001228(DNA-binding transcription activator activity, RNA polymerase II-specific);GO:0001701(in utero embryonic development);GO:0001825(blas…	NA	0.0021	2	71,109,	0,1934	-2.67	-2.09	1.79	Exon (ENSBGRT00000000101/ENSBGRG00000000061, exon 5 of 10)	1	27525032	27568278	43247	1
chr1	27555100	27567979	12880	ENSBGRG00000000061	ENSBGRT00000000101	30068	GABPA	GA binding protein transcription factor subunit alpha [Source:HGNC Symbol;Acc:HGNC:4071]	GO:0000122(negative regulation of transcription by RNA polymerase II);GO:0000790(nuclear chromatin);GO:0000976(transcription regulatory region sequence-specific DNA binding);GO:0000978(RNA polymerase II cis-regulatory region sequence-specific DNA binding);GO:0001228(DNA-binding transcription activator activity, RNA polymerase II-specific);GO:0001701(in utero embryonic development);GO:0001825(blas…	NA	1e-107	3	35,193,281,	0,5890,12599	-107	-105	5.26	3' UTR	1	27525032	27568278	43247	1
chr1	28926276	28927863	1588	ENSBGRG00000000070	ENSBGRT00000000122	88	ENSBGRG00000000070	NA	NA	NA	0.01	2	13,312,	0,1276	-1.99	-1.46	3.71	Exon (ENSBGRT00000000122/ENSBGRG00000000070, exon 1 of 2)	1	28926188	28928863	2676	1
chr1	31433180	31434509	1330	ENSBGRG00000000077	ENSBGRT00000000134	12884	USP16	ubiquitin specific peptidase 16 [Source:HGNC Symbol;Acc:HGNC:12614]	GO:0000278(mitotic cell cycle);GO:0003713(transcription coactivator activity);GO:0004197(cysteine-type endopeptidase activity);GO:0004843(thiol-dependent ubiquitin-specific protease activity);GO:0005634(nucleus);GO:0006357(regulation of transcription by RNA polymerase II);GO:0006511(ubiquitin-dependent protein catabolic process);GO:0006974(cellular response to DNA damage stimulus);GO:0008270(zinc…	NA	1.9e-08	2	36,114,	0,1216	-7.72	-6.97	1.49	Exon (ENSBGRT00000000134/ENSBGRG00000000077, exon 5 of 18)	1	31420296	31451387	31092	1
chr1	31440744	31450480	9737	ENSBGRG00000000077	ENSBGRT00000000134	20448	USP16	ubiquitin specific peptidase 16 [Source:HGNC Symbol;Acc:HGNC:12614]	GO:0000278(mitotic cell cycle);GO:0003713(transcription coactivator activity);GO:0004197(cysteine-type endopeptidase activity);GO:0004843(thiol-dependent ubiquitin-specific protease activity);GO:0005634(nucleus);GO:0006357(regulation of transcription by RNA polymerase II);GO:0006511(ubiquitin-dependent protein catabolic process);GO:0006974(cellular response to DNA damage stimulus);GO:0008270(zinc…	NA	1e-198	5	10,177,664,95,11,	0,1866,4900,6615,9726	-198	-196	4.84	Exon (ENSBGRT00000000134/ENSBGRG00000000077, exon 12 of 18)	1	31420296	31451387	31092	1
chr1	31783463	31783671	209	ENSBGRG00000000080	ENSBGRT00000000142	0	BACH1	BTB domain and CNC homolog 1 [Source:HGNC Symbol;Acc:HGNC:935]	GO:0000083(regulation of transcription involved in G1/S transition of mitotic cell cycle);GO:0000117(regulation of transcription involved in G2/M transition of mitotic cell cycle);GO:0000122(negative regulation of transcription by RNA polymerase II);GO:0000978(RNA polymerase II cis-regulatory region sequence-specific DNA binding);GO:0001227(DNA-binding transcription repressor activity, RNA polyme…	NA	3e-05	1	209,	0	-4.52	-3.86	3.96	5' UTR	1	31783463	31799779	16317	1
chr1	31787358	31799779	12422	ENSBGRG00000000080	ENSBGRT00000000142	3895	BACH1	BTB domain and CNC homolog 1 [Source:HGNC Symbol;Acc:HGNC:935]	GO:0000083(regulation of transcription involved in G1/S transition of mitotic cell cycle);GO:0000117(regulation of transcription involved in G2/M transition of mitotic cell cycle);GO:0000122(negative regulation of transcription by RNA polymerase II);GO:0000978(RNA polymerase II cis-regulatory region sequence-specific DNA binding);GO:0001227(DNA-binding transcription repressor activity, RNA polyme…	NA	1e-58	3	1335,207,447,	0,2936,11975	-58	-56.8	7.05	Exon (ENSBGRT00000000142/ENSBGRG00000000080, exon 2 of 4)	1	31783463	31799779	16317	1
chr1	35470778	35470837	60	ENSBGRG00000000119	ENSBGRT00000000189	145063	HUNK	hormonally up-regulated Neu-associated kinase [Source:HGNC Symbol;Acc:HGNC:13326]	GO:0004672(protein kinase activity);GO:0004674(protein serine/threonine kinase activity);GO:0005524(ATP binding);GO:0006468(protein phosphorylation)	NA	0.0072	1	60,	0	-2.14	-1.6	2.18	Exon (ENSBGRT00000000189/ENSBGRG00000000119, exon 12 of 12)	1	35325715	35471104	145390	1
chr1	35471045	35471104	60	ENSBGRG00000000119	ENSBGRT00000000189	145330	HUNK	hormonally up-regulated Neu-associated kinase [Source:HGNC Symbol;Acc:HGNC:13326]	GO:0004672(protein kinase activity);GO:0004674(protein serine/threonine kinase activity);GO:0005524(ATP binding);GO:0006468(protein phosphorylation)	NA	0.018	1	60,	0	-1.74	-1.22	3.96	Exon (ENSBGRT00000000189/ENSBGRG00000000119, exon 12 of 12)	1	35325715	35471104	145390	1
chr1	36059638	36100084	40447	ENSBGRG00000000123	ENSBGRT00000000199	107985	EVA1C	eva-1 homolog C [Source:HGNC Symbol;Acc:HGNC:13239]	GO:0005576(extracellular region);GO:0008201(heparin binding);GO:0030246(carbohydrate binding)	03420(Nucleotide excision repair);00562(Inositol phosphate metabolism);04070(Phosphatidylinositol signaling system)	1e-136	4	52,587,221,122,	0,14111,37386,40325	-136	-134	9.91	3' UTR	1	35951653	36074335	122683	1
chr1	36819634	36826279	6646	ENSBGRG00000000131	ENSBGRT00000000219	33339	ENSBGRG00000000131	NA	GO:0005515(protein binding)	04630(Jak-STAT signaling pathway);04151(PI3K-Akt signaling pathway);04060(Cytokine-cytokine receptor interaction);04217(Necroptosis);04620(Toll-like receptor signaling pathway);04621(NOD-like receptor signaling pathway);04650(Natural killer cell mediated cytotoxicity);04380(Osteoclast differentiation);05200(Pathways in cancer);05162(Measles);05164(Influenza A);05160(Hepatitis C);05168(Herpes simp…	1e-216	2	84,1025,	0,5621	-216	-214	12.2	3' UTR	1	36786295	36825265	38971	1
chr1	36826339	36826549	211	ENSBGRG00000000131	ENSBGRT00000000218	40044	ENSBGRG00000000131	NA	GO:0005515(protein binding)	04630(Jak-STAT signaling pathway);04151(PI3K-Akt signaling pathway);04060(Cytokine-cytokine receptor interaction);04217(Necroptosis);04620(Toll-like receptor signaling pathway);04621(NOD-like receptor signaling pathway);04650(Natural killer cell mediated cytotoxicity);04380(Osteoclast differentiation);05200(Pathways in cancer);05162(Measles);05164(Influenza A);05160(Hepatitis C);05168(Herpes simp…	1.3e-21	1	211,	0	-20.9	-19.9	1.93	3' UTR	1	36786295	36826818	40524	1
chr1	36857290	36863430	6141	ENSBGRG00000000132	ENSBGRT00000000220	28218	IL10RB	interleukin 10 receptor subunit beta [Source:HGNC Symbol;Acc:HGNC:5965]	GO:0005515(protein binding);GO:0046427(positive regulation of receptor signaling pathway via JAK-STAT)	04630(Jak-STAT signaling pathway);04060(Cytokine-cytokine receptor interaction);05152(Tuberculosis);05163(Human cytomegalovirus infection);05169(Epstein-Barr virus infection);05145(Toxoplasmosis)	2e-15	4	8,147,12,12,	0,5966,6116,6129	-14.7	-13.8	2.59	Exon (ENSBGRT00000000220/ENSBGRG00000000132, exon 6 of 9)	1	36829072	36863430	34359	1
chr1	36965831	36967325	1495	ENSBGRG00000000133	ENSBGRT00000000221	28695	IFNAR1	interferon alpha and beta receptor subunit 1 [Source:HGNC Symbol;Acc:HGNC:5432]	GO:0004904(interferon receptor activity);GO:0004905(type I interferon receptor activity);GO:0005515(protein binding);GO:0005887(integral component of plasma membrane);GO:0019221(cytokine-mediated signaling pathway);GO:0060337(type I interferon signaling pathway)	04630(Jak-STAT signaling pathway);04151(PI3K-Akt signaling pathway);04060(Cytokine-cytokine receptor interaction);04217(Necroptosis);04620(Toll-like receptor signaling pathway);04621(NOD-like receptor signaling pathway);04650(Natural killer cell mediated cytotoxicity);04380(Osteoclast differentiation);05200(Pathways in cancer);05162(Measles);05164(Influenza A);05161(Hepatitis B);05160(Hepatitis C…	1e-189	2	27,240,	0,1255	-189	-187	4.64	Exon (ENSBGRT00000000221/ENSBGRG00000000133, exon 11 of 11)	1	36937136	36967325	30190	1
chr1	37061456	37065571	4116	ENSBGRG00000000134	ENSBGRT00000000223	28654	IFNGR2	interferon gamma receptor 2 [Source:HGNC Symbol;Acc:HGNC:5440]	GO:0005515(protein binding)	04630(Jak-STAT signaling pathway);04066(HIF-1 signaling pathway);04060(Cytokine-cytokine receptor interaction);04217(Necroptosis);04650(Natural killer cell mediated cytotoxicity);04658(Th1 and Th2 cell differentiation);04659(Th17 cell differentiation);04380(Osteoclast differentiation);05200(Pathways in cancer);05321(Inflammatiory bowel disease (IBD));05132(Salmonella infection);05152(Tuberculosis…	1e-124	2	8,231,	0,3885	-124	-122	3.49	Exon (ENSBGRT00000000223/ENSBGRG00000000134, exon 6 of 7)	1	37032802	37065571	32770	1
chr1	37196629	37202065	5437	ENSBGRG00000000139	ENSBGRT00000000232	0	SON	SON DNA binding protein [Source:HGNC Symbol;Acc:HGNC:11183]	GO:0000226(microtubule cytoskeleton organization);GO:0000281(mitotic cytokinesis);GO:0003676(nucleic acid binding);GO:0003723(RNA binding);GO:0005515(protein binding);GO:0006397(mRNA processing);GO:0016607(nuclear speck);GO:0043066(negative regulation of apoptotic process);GO:0043484(regulation of RNA splicing);GO:0048024(regulation of mRNA splicing, via spliceosome);GO:0050733(RS domain binding)…	NA	2.8e-08	3	47,164,30,	0,4627,5407	-7.55	-6.8	9.91	Exon (ENSBGRT00000000229/ENSBGRG00000000139, exon 1 of 12)	1	37201256	37212679	11424	1
chr1	37202337	37204225	1889	ENSBGRG00000000140	ENSBGRT00000000233	0	ENSBGRG00000000140	NA	NA	NA	1e-135	1	1889,	0	-135	-133	7.15	Exon (ENSBGRT00000000232/ENSBGRG00000000139, exon 3 of 8)	1	37203211	37203274	64	1
chr1	37204345	37204465	121	ENSBGRG00000000139	ENSBGRT00000000229	7746	SON	SON DNA binding protein [Source:HGNC Symbol;Acc:HGNC:11183]	GO:0000226(microtubule cytoskeleton organization);GO:0000281(mitotic cytokinesis);GO:0003676(nucleic acid binding);GO:0003723(RNA binding);GO:0005515(protein binding);GO:0006397(mRNA processing);GO:0016607(nuclear speck);GO:0043066(negative regulation of apoptotic process);GO:0043484(regulation of RNA splicing);GO:0048024(regulation of mRNA splicing, via spliceosome);GO:0050733(RS domain binding)…	NA	1.1e-08	1	121,	0	-7.95	-7.19	2.26	Exon (ENSBGRT00000000232/ENSBGRG00000000139, exon 3 of 8)	1	37196599	37229433	32835	1
chr1	37205403	37205463	61	ENSBGRG00000000139	ENSBGRT00000000229	8804	SON	SON DNA binding protein [Source:HGNC Symbol;Acc:HGNC:11183]	GO:0000226(microtubule cytoskeleton organization);GO:0000281(mitotic cytokinesis);GO:0003676(nucleic acid binding);GO:0003723(RNA binding);GO:0005515(protein binding);GO:0006397(mRNA processing);GO:0016607(nuclear speck);GO:0043066(negative regulation of apoptotic process);GO:0043484(regulation of RNA splicing);GO:0048024(regulation of mRNA splicing, via spliceosome);GO:0050733(RS domain binding)…	NA	1.4e-05	1	61,	0	-4.84	-4.17	1.69	Exon (ENSBGRT00000000232/ENSBGRG00000000139, exon 4 of 8)	1	37196599	37229433	32835	1
chr1	37205762	37207980	2219	ENSBGRG00000000139	ENSBGRT00000000229	9163	SON	SON DNA binding protein [Source:HGNC Symbol;Acc:HGNC:11183]	GO:0000226(microtubule cytoskeleton organization);GO:0000281(mitotic cytokinesis);GO:0003676(nucleic acid binding);GO:0003723(RNA binding);GO:0005515(protein binding);GO:0006397(mRNA processing);GO:0016607(nuclear speck);GO:0043066(negative regulation of apoptotic process);GO:0043484(regulation of RNA splicing);GO:0048024(regulation of mRNA splicing, via spliceosome);GO:0050733(RS domain binding)…	NA	0	1	2219,	0	-411	-Inf	12.7	Exon (ENSBGRT00000000232/ENSBGRG00000000139, exon 4 of 8)	1	37196599	37229433	32835	1
chr1	37411696	37450855	39160	ENSBGRG00000000143	ENSBGRT00000000245	49613	ITSN1	intersectin 1 [Source:HGNC Symbol;Acc:HGNC:6183]	GO:0005085(guanyl-nucleotide exchange factor activity);GO:0005509(calcium ion binding);GO:0005515(protein binding);GO:0005886(plasma membrane);GO:0005905(clathrin-coated pit);GO:0007264(small GTPase mediated signal transduction);GO:0019209(kinase activator activity);GO:0030027(lamellipodium);GO:0030139(endocytic vesicle);GO:0034613(cellular protein localization);GO:0035556(intracellular signal tr…	NA	2.5e-55	7	240,150,141,88,140,128,192,	0,3001,3236,11542,11752,34662,38968	-54.6	-53.3	3.2	Exon (ENSBGRT00000000245/ENSBGRG00000000143, exon 11 of 22)	1	37362083	37468747	106665	1
chr1	37787567	37858026	70460	ENSBGRG00000000146	ENSBGRT00000000249	29	MRPS6	mitochondrial ribosomal protein S6 [Source:HGNC Symbol;Acc:HGNC:14051]	GO:0003735(structural constituent of ribosome);GO:0005739(mitochondrion);GO:0005763(mitochondrial small ribosomal subunit);GO:0005840(ribosome);GO:0006412(translation);GO:0019843(rRNA binding)	03010(Ribosome)	2.5e-19	3	16,140,190,	0,52730,70270	-18.6	-17.7	1.7	Exon (ENSBGRT00000000249/ENSBGRG00000000146, exon 1 of 3)	1	37787538	37858026	70489	1
chr1	38671826	38672421	596	ENSBGRG00000000161	ENSBGRT00000000266	327	HTR1F	5-hydroxytryptamine receptor 1F [Source:HGNC Symbol;Acc:HGNC:5292]	GO:0004930(G protein-coupled receptor activity);GO:0004993(G protein-coupled serotonin receptor activity);GO:0005887(integral component of plasma membrane);GO:0007186(G protein-coupled receptor signaling pathway);GO:0007193(adenylate cyclase-inhibiting G protein-coupled receptor signaling pathway);GO:0016021(integral component of membrane);GO:0051378(serotonin binding)	04024(cAMP signaling pathway);04080(Neuroactive ligand-receptor interaction);04726(Serotonergic synapse);04742(Taste transduction)	0.011	1	596,	0	-1.95	-1.18	8.91	Exon (ENSBGRT00000000266/ENSBGRG00000000161, exon 1 of 1)	1	38671499	38672599	1101	1
chr1	38733050	38733288	239	ENSBGRG00000000164	ENSBGRT00000000269	92699	CGGBP1	CGG triplet repeat binding protein 1 [Source:HGNC Symbol;Acc:HGNC:1888]	GO:0000122(negative regulation of transcription by RNA polymerase II);GO:0000977(RNA polymerase II regulatory region sequence-specific DNA binding);GO:0001227(DNA-binding transcription repressor activity, RNA polymerase II-specific);GO:0003690(double-stranded DNA binding);GO:0005634(nucleus);GO:0005654(nucleoplasm);GO:0006357(regulation of transcription by RNA polymerase II);GO:0042802(identical …	NA	0.00072	1	239,	0	-3.14	-2.54	4.95	5' UTR	1	38729830	38825987	96158	2
chr1	38733437	38760993	27557	ENSBGRG00000000164	ENSBGRT00000000269	64994	CGGBP1	CGG triplet repeat binding protein 1 [Source:HGNC Symbol;Acc:HGNC:1888]	GO:0000122(negative regulation of transcription by RNA polymerase II);GO:0000977(RNA polymerase II regulatory region sequence-specific DNA binding);GO:0001227(DNA-binding transcription repressor activity, RNA polymerase II-specific);GO:0003690(double-stranded DNA binding);GO:0005634(nucleus);GO:0005654(nucleoplasm);GO:0006357(regulation of transcription by RNA polymerase II);GO:0042802(identical …	NA	1.1e-05	2	283,46,	0,27511	-4.94	-4.26	19.8	5' UTR	1	38729830	38825987	96158	2
chr1	38824326	38825905	1580	ENSBGRG00000000164	ENSBGRT00000000269	82	CGGBP1	CGG triplet repeat binding protein 1 [Source:HGNC Symbol;Acc:HGNC:1888]	GO:0000122(negative regulation of transcription by RNA polymerase II);GO:0000977(RNA polymerase II regulatory region sequence-specific DNA binding);GO:0001227(DNA-binding transcription repressor activity, RNA polymerase II-specific);GO:0003690(double-stranded DNA binding);GO:0005634(nucleus);GO:0005654(nucleoplasm);GO:0006357(regulation of transcription by RNA polymerase II);GO:0042802(identical …	NA	1.6e-51	1	1580,	0	-50.8	-49.5	7.21	Exon (ENSBGRT00000000273/ENSBGRG00000000166, exon 8 of 9)	1	38729830	38825987	96158	2
chr1	38848443	38849189	747	ENSBGRG00000000178	ENSBGRT00000000285	12585	C3orf38	chromosome 3 open reading frame 38 [Source:HGNC Symbol;Acc:HGNC:28384]	GO:0005634(nucleus);GO:0043065(positive regulation of apoptotic process)	NA	1e-108	1	747,	0	-108	-106	115	3' UTR	1	38835858	38850353	14496	1
chr1	38849666	38850323	658	ENSBGRG00000000178	ENSBGRT00000000285	13808	C3orf38	chromosome 3 open reading frame 38 [Source:HGNC Symbol;Acc:HGNC:28384]	GO:0005634(nucleus);GO:0043065(positive regulation of apoptotic process)	NA	1e-179	1	658,	0	-179	-177	13.5	3' UTR	1	38835858	38850353	14496	1
chr1	41218481	41228215	9735	ENSBGRG00000000594	ENSBGRT00000001136	64686	ARL13B	ADP ribosylation factor like GTPase 13B [Source:HGNC Symbol;Acc:HGNC:25419]	GO:0001947(heart looping);GO:0005525(GTP binding);GO:0005929(cilium);GO:0005930(axoneme);GO:0007224(smoothened signaling pathway);GO:0007368(determination of left/right symmetry);GO:0009953(dorsal/ventral pattern formation);GO:0021532(neural tube patterning);GO:0021830(interneuron migration from the subpallium to the cortex);GO:0021943(formation of radial glial scaffolds);GO:0031514(motile cilium…	NA	6.3e-29	5	36,115,70,223,90,	0,3462,4368,6744,9645	-28.2	-27.1	3.96	Exon (ENSBGRT00000001136/ENSBGRG00000000594, exon 5 of 10)	1	41153795	41238379	84585	1
chr1	41229673	41238053	8381	ENSBGRG00000000594	ENSBGRT00000001136	75878	ARL13B	ADP ribosylation factor like GTPase 13B [Source:HGNC Symbol;Acc:HGNC:25419]	GO:0001947(heart looping);GO:0005525(GTP binding);GO:0005929(cilium);GO:0005930(axoneme);GO:0007224(smoothened signaling pathway);GO:0007368(determination of left/right symmetry);GO:0009953(dorsal/ventral pattern formation);GO:0021532(neural tube patterning);GO:0021830(interneuron migration from the subpallium to the cortex);GO:0021943(formation of radial glial scaffolds);GO:0031514(motile cilium…	NA	5e-77	2	66,527,	0,7854	-76.3	-74.9	6.08	3' UTR	1	41153795	41238379	84585	1
chr1	41256097	41310473	54377	ENSBGRG00000000728	ENSBGRT00000001293	10414	NSUN3	NOP2/Sun RNA methyltransferase 3 [Source:HGNC Symbol;Acc:HGNC:26208]	GO:0002127(tRNA wobble base cytosine methylation);GO:0005739(mitochondrion);GO:0005759(mitochondrial matrix);GO:0008168(methyltransferase activity);GO:0016428(tRNA (cytosine-5-)-methyltransferase activity);GO:0070129(regulation of mitochondrial translation)	NA	6.3e-37	4	279,155,122,374,	0,9227,10161,54003	-36.2	-35.1	5.8	3' UTR	1	41245683	41310952	65270	1
chr1	45201231	45201378	148	ENSBGRG00000000838	ENSBGRT00000001515	36866	ARL6	ADP ribosylation factor like GTPase 6 [Source:HGNC Symbol;Acc:HGNC:13210]	GO:0003924(GTPase activity);GO:0005525(GTP binding);GO:0005737(cytoplasm);GO:0005829(cytosol);GO:0005929(cilium);GO:0007420(brain development);GO:0008589(regulation of smoothened signaling pathway);GO:0010842(retina layer formation);GO:0016020(membrane);GO:0016055(Wnt signaling pathway);GO:0045444(fat cell differentiation);GO:0060271(cilium assembly);GO:0061512(protein localization to cilium);GO:…	NA	0.0023	1	148,	0	-2.64	-2.06	2.04	3' UTR	1	45164365	45201378	37014	1
chr1	45167400	45167460	61	ENSBGRG00000000838	ENSBGRT00000001555	3035	ARL6	ADP ribosylation factor like GTPase 6 [Source:HGNC Symbol;Acc:HGNC:13210]	GO:0003924(GTPase activity);GO:0005525(GTP binding);GO:0005737(cytoplasm);GO:0005829(cytosol);GO:0005929(cilium);GO:0007420(brain development);GO:0008589(regulation of smoothened signaling pathway);GO:0010842(retina layer formation);GO:0016020(membrane);GO:0016055(Wnt signaling pathway);GO:0045444(fat cell differentiation);GO:0060271(cilium assembly);GO:0061512(protein localization to cilium);GO:…	NA	0.0058	1	61,	0	-2.24	-1.69	1.58	Exon (ENSBGRT00000001568/ENSBGRG00000000859, exon 2 of 2)	1	45164365	45185528	21164	1
chr1	45281730	45281820	91	ENSBGRG00000000874	ENSBGRT00000001593	56591	CRYBG3	crystallin beta-gamma domain containing 3 [Source:HGNC Symbol;Acc:HGNC:34427]	GO:0032991(protein-containing complex);GO:0051018(protein kinase A binding)	NA	0.0078	1	91,	0	-2.11	-1.57	3.17	Exon (ENSBGRT00000001593/ENSBGRG00000000874, exon 4 of 23)	1	45225139	45364143	139005	1
chr1	45282599	45282778	180	ENSBGRG00000000874	ENSBGRT00000001593	57460	CRYBG3	crystallin beta-gamma domain containing 3 [Source:HGNC Symbol;Acc:HGNC:34427]	GO:0032991(protein-containing complex);GO:0051018(protein kinase A binding)	NA	0.00052	1	180,	0	-3.28	-2.68	13.9	Exon (ENSBGRT00000001593/ENSBGRG00000000874, exon 4 of 23)	1	45225139	45364143	139005	1
chr1	45285092	45285272	181	ENSBGRG00000000874	ENSBGRT00000001593	59953	CRYBG3	crystallin beta-gamma domain containing 3 [Source:HGNC Symbol;Acc:HGNC:34427]	GO:0032991(protein-containing complex);GO:0051018(protein kinase A binding)	NA	0.0016	1	181,	0	-2.8	-2.21	2.97	Exon (ENSBGRT00000001593/ENSBGRG00000000874, exon 5 of 23)	1	45225139	45364143	139005	1
chr1	45285391	45286380	990	ENSBGRG00000000874	ENSBGRT00000001593	60252	CRYBG3	crystallin beta-gamma domain containing 3 [Source:HGNC Symbol;Acc:HGNC:34427]	GO:0032991(protein-containing complex);GO:0051018(protein kinase A binding)	NA	4e-21	1	990,	0	-20.4	-19.4	6.23	Exon (ENSBGRT00000001593/ENSBGRG00000000874, exon 5 of 23)	1	45225139	45364143	139005	1
chr1	45286709	45287487	779	ENSBGRG00000000874	ENSBGRT00000001593	61570	CRYBG3	crystallin beta-gamma domain containing 3 [Source:HGNC Symbol;Acc:HGNC:34427]	GO:0032991(protein-containing complex);GO:0051018(protein kinase A binding)	NA	6.3e-11	1	779,	0	-10.2	-9.42	3.83	Exon (ENSBGRT00000001593/ENSBGRG00000000874, exon 5 of 23)	1	45225139	45364143	139005	1
chr1	45362694	45363754	1061	ENSBGRG00000000874	ENSBGRT00000001593	137555	CRYBG3	crystallin beta-gamma domain containing 3 [Source:HGNC Symbol;Acc:HGNC:34427]	GO:0032991(protein-containing complex);GO:0051018(protein kinase A binding)	NA	4e-38	2	80,191,	0,870	-37.4	-36.3	2.43	3' UTR	1	45225139	45364143	139005	1
chr1	46377211	46377660	450	ENSBGRG00000002273	ENSBGRT00000004300	96161	ST3GAL6	ST3 beta-galactoside alpha-2,3-sialyltransferase 6 [Source:HGNC Symbol;Acc:HGNC:18080]	GO:0006486(protein glycosylation);GO:0008373(sialyltransferase activity)	00601(Glycosphingolipid biosynthesis - lacto and neolacto series)	8.9e-09	1	450,	0	-8.05	-7.29	4.46	3' UTR	1	46281050	46377660	96611	1
chr1	47195552	47196118	567	ENSBGRG00000002573	ENSBGRT00000004822	44748	ENSBGRG00000002573	NA	NA	NA	0.02	1	567,	0	-1.69	-0.941	7.92	3' UTR	1	47150804	47196624	45821	1
chr1	47196297	47196535	239	ENSBGRG00000002573	ENSBGRT00000004822	45493	ENSBGRG00000002573	NA	NA	NA	0.02	1	239,	0	-1.7	-1.19	6.93	3' UTR	1	47150804	47196624	45821	1
chr1	47441407	47441736	330	ENSBGRG00000002584	ENSBGRT00000004837	63104	COL8A1	collagen type VIII alpha 1 chain [Source:HGNC Symbol;Acc:HGNC:2215]	GO:0005515(protein binding);GO:0010811(positive regulation of cell-substrate adhesion);GO:0035987(endodermal cell differentiation);GO:0048593(camera-type eye morphogenesis);GO:0050673(epithelial cell proliferation)	04974(Protein digestion and absorption)	0.00019	1	330,	0	-3.71	-3.08	2.07	Exon (ENSBGRT00000004837/ENSBGRG00000002584, exon 3 of 3)	1	47378303	47443264	64962	1
chr1	47442126	47442395	270	ENSBGRG00000002584	ENSBGRT00000004837	63823	COL8A1	collagen type VIII alpha 1 chain [Source:HGNC Symbol;Acc:HGNC:2215]	GO:0005515(protein binding);GO:0010811(positive regulation of cell-substrate adhesion);GO:0035987(endodermal cell differentiation);GO:0048593(camera-type eye morphogenesis);GO:0050673(epithelial cell proliferation)	04974(Protein digestion and absorption)	3.1e-05	1	270,	0	-4.51	-3.85	2.56	Exon (ENSBGRT00000004837/ENSBGRG00000002584, exon 3 of 3)	1	47378303	47443264	64962	1
chr1	47442545	47443264	720	ENSBGRG00000002584	ENSBGRT00000004837	64242	COL8A1	collagen type VIII alpha 1 chain [Source:HGNC Symbol;Acc:HGNC:2215]	GO:0005515(protein binding);GO:0010811(positive regulation of cell-substrate adhesion);GO:0035987(endodermal cell differentiation);GO:0048593(camera-type eye morphogenesis);GO:0050673(epithelial cell proliferation)	04974(Protein digestion and absorption)	1.6e-67	1	720,	0	-66.8	-65.5	8.07	Exon (ENSBGRT00000004837/ENSBGRG00000002584, exon 3 of 3)	1	47378303	47443264	64962	1
chr1	48166010	48166070	61	ENSBGRG00000003008	ENSBGRT00000005631	8846	ENSBGRG00000003008	NA	NA	04742(Taste transduction)	0.046	1	61,	0	-1.34	-0.855	1.72	Exon (ENSBGRT00000005631/ENSBGRG00000003008, exon 2 of 2)	1	48157164	48167439	10276	1
chr1	48167438	48171621	4184	ENSBGRG00000003008	ENSBGRT00000005631	10274	ENSBGRG00000003008	NA	NA	04742(Taste transduction)	0.00031	2	2,237,	0,3947	-3.51	-2.89	2.26	3' UTR	1	48157164	48167439	10276	1
chr1	49544595	49549586	4992	ENSBGRG00000003698	ENSBGRT00000006864	819	TRMT10C	tRNA methyltransferase 10C, mitochondrial RNase P subunit [Source:HGNC Symbol;Acc:HGNC:26022]	GO:0000049(tRNA binding);GO:0000964(mitochondrial RNA 5'-end processing);GO:0005654(nucleoplasm);GO:0005739(mitochondrion);GO:0008033(tRNA processing);GO:0009019(tRNA (guanine-N1-)-methyltransferase activity);GO:0016429(tRNA (adenine-N1-)-methyltransferase activity);GO:0042802(identical protein binding);GO:0061953(mRNA (adenine-N1-)-methyltransferase activity);GO:0070131(positive regulation of mi…	NA	2.3e-06	2	35,591,	0,4401	-5.63	-4.93	3.85	5' UTR	1	49543776	49573670	29895	1
chr1	49549646	49550003	358	ENSBGRG00000003698	ENSBGRT00000006864	5870	TRMT10C	tRNA methyltransferase 10C, mitochondrial RNase P subunit [Source:HGNC Symbol;Acc:HGNC:26022]	GO:0000049(tRNA binding);GO:0000964(mitochondrial RNA 5'-end processing);GO:0005654(nucleoplasm);GO:0005739(mitochondrion);GO:0008033(tRNA processing);GO:0009019(tRNA (guanine-N1-)-methyltransferase activity);GO:0016429(tRNA (adenine-N1-)-methyltransferase activity);GO:0042802(identical protein binding);GO:0061953(mRNA (adenine-N1-)-methyltransferase activity);GO:0070131(positive regulation of mi…	NA	6.9e-08	1	358,	0	-7.16	-6.43	3.27	Exon (ENSBGRT00000006882/ENSBGRG00000003698, exon 3 of 3)	1	49543776	49573670	29895	1
chr1	49572450	49573670	1221	ENSBGRG00000003698	ENSBGRT00000006864	28674	TRMT10C	tRNA methyltransferase 10C, mitochondrial RNase P subunit [Source:HGNC Symbol;Acc:HGNC:26022]	GO:0000049(tRNA binding);GO:0000964(mitochondrial RNA 5'-end processing);GO:0005654(nucleoplasm);GO:0005739(mitochondrion);GO:0008033(tRNA processing);GO:0009019(tRNA (guanine-N1-)-methyltransferase activity);GO:0016429(tRNA (adenine-N1-)-methyltransferase activity);GO:0042802(identical protein binding);GO:0061953(mRNA (adenine-N1-)-methyltransferase activity);GO:0070131(positive regulation of mi…	NA	1e-173	1	1221,	0	-173	-171	8	Exon (ENSBGRT00000006864/ENSBGRG00000003698, exon 3 of 3)	1	49543776	49573670	29895	1
chr1	49584716	49589881	5166	ENSBGRG00000003722	ENSBGRT00000006931	0	PCNP	PEST proteolytic signal containing nuclear protein [Source:HGNC Symbol;Acc:HGNC:30023]	GO:0005634(nucleus);GO:0005654(nucleoplasm);GO:0016567(protein ubiquitination);GO:0016604(nuclear body);GO:0043161(proteasome-mediated ubiquitin-dependent protein catabolic process)	NA	3.2e-38	2	64,86,	0,5080	-37.5	-36.4	2.23	Exon (ENSBGRT00000006931/ENSBGRG00000003722, exon 1 of 5)	1	49584716	49597829	13114	1
chr1	49680308	49689453	9146	ENSBGRG00000003937	ENSBGRT00000007567	13109	CEP97	centrosomal protein 97 [Source:HGNC Symbol;Acc:HGNC:26244]	GO:0005515(protein binding);GO:0005813(centrosome);GO:0005829(cytosol);GO:0032991(protein-containing complex);GO:0034451(centriolar satellite);GO:1901673(regulation of mitotic spindle assembly);GO:1902018(negative regulation of cilium assembly)	NA	6.3e-16	5	202,209,149,76,169,	0,2574,2815,7257,8977	-15.2	-14.3	11.9	Exon (ENSBGRT00000007567/ENSBGRG00000003937, exon 9 of 13)	1	49667199	49689989	22791	1
chr1	49689542	49689721	180	ENSBGRG00000003937	ENSBGRT00000007567	22343	CEP97	centrosomal protein 97 [Source:HGNC Symbol;Acc:HGNC:26244]	GO:0005515(protein binding);GO:0005813(centrosome);GO:0005829(cytosol);GO:0032991(protein-containing complex);GO:0034451(centriolar satellite);GO:1901673(regulation of mitotic spindle assembly);GO:1902018(negative regulation of cilium assembly)	NA	0.00042	1	180,	0	-3.38	-2.77	1.95	Exon (ENSBGRT00000007567/ENSBGRG00000003937, exon 13 of 13)	1	49667199	49689989	22791	1
chr1	49742263	49742772	510	ENSBGRG00000004124	ENSBGRT00000007643	32309	NXPE3	neurexophilin and PC-esterase domain family member 3 [Source:HGNC Symbol;Acc:HGNC:28238]	NA	04068(FoxO signaling pathway)	2e-96	1	510,	0	-95.7	-94.2	6.21	Exon (ENSBGRT00000007643/ENSBGRG00000004124, exon 3 of 6)	1	49709954	49766563	56610	1
chr1	49762771	49766563	3793	ENSBGRG00000004124	ENSBGRT00000007643	52817	NXPE3	neurexophilin and PC-esterase domain family member 3 [Source:HGNC Symbol;Acc:HGNC:28238]	NA	04068(FoxO signaling pathway)	1e-204	2	19,551,	0,3242	-204	-202	5.09	Exon (ENSBGRT00000007643/ENSBGRG00000004124, exon 5 of 6)	1	49709954	49766563	56610	1
chr1	53899912	53900300	389	ENSBGRG00000004469	ENSBGRT00000008260	0	ALCAM	activated leukocyte cell adhesion molecule [Source:HGNC Symbol;Acc:HGNC:400]	GO:0001772(immunological synapse);GO:0007157(heterophilic cell-cell adhesion via plasma membrane cell adhesion molecules);GO:0007411(axon guidance);GO:0008045(motor neuron axon guidance);GO:0009897(external side of plasma membrane);GO:0030424(axon);GO:0031226(intrinsic component of plasma membrane);GO:0042101(T cell receptor complex);GO:0042802(identical protein binding);GO:0043025(neuronal cell …	04514(Cell adhesion molecules (CAMs))	2.5e-14	1	389,	0	-13.6	-12.7	4.86	5' UTR	1	53899912	54146464	246553	1
chr1	54125214	54145957	20744	ENSBGRG00000004469	ENSBGRT00000008260	225302	ALCAM	activated leukocyte cell adhesion molecule [Source:HGNC Symbol;Acc:HGNC:400]	GO:0001772(immunological synapse);GO:0007157(heterophilic cell-cell adhesion via plasma membrane cell adhesion molecules);GO:0007411(axon guidance);GO:0008045(motor neuron axon guidance);GO:0009897(external side of plasma membrane);GO:0030424(axon);GO:0031226(intrinsic component of plasma membrane);GO:0042101(T cell receptor complex);GO:0042802(identical protein binding);GO:0043025(neuronal cell …	04514(Cell adhesion molecules (CAMs))	1.3e-46	3	52,116,161,	0,18917,20583	-45.9	-44.8	4.52	3' UTR	1	53899912	54146464	246553	1
chr1	56594439	56594529	91	ENSBGRG00000005097	ENSBGRT00000009549	281694	BBX	BBX high mobility group box domain containing [Source:HGNC Symbol;Acc:HGNC:14422]	GO:0005654(nucleoplasm);GO:0005829(cytosol);GO:0060348(bone development);GO:1990837(sequence-specific double-stranded DNA binding)	NA	7.9e-28	1	91,	0	-27.1	-26	3.52	Exon (ENSBGRT00000009549/ENSBGRG00000005097, exon 10 of 16)	1	56312745	56624479	311735	1
chr1	56594589	56596394	1806	ENSBGRG00000005097	ENSBGRT00000009549	281844	BBX	BBX high mobility group box domain containing [Source:HGNC Symbol;Acc:HGNC:14422]	GO:0005654(nucleoplasm);GO:0005829(cytosol);GO:0060348(bone development);GO:1990837(sequence-specific double-stranded DNA binding)	NA	3.2e-62	2	777,32,	0,1774	-61.5	-60.3	5.82	Exon (ENSBGRT00000009549/ENSBGRG00000005097, exon 10 of 16)	1	56312745	56624479	311735	1
chr1	56628951	56629041	91	ENSBGRG00000005097	ENSBGRT00000009514	316206	BBX	BBX high mobility group box domain containing [Source:HGNC Symbol;Acc:HGNC:14422]	GO:0005654(nucleoplasm);GO:0005829(cytosol);GO:0060348(bone development);GO:1990837(sequence-specific double-stranded DNA binding)	NA	0.029	1	91,	0	-1.54	-1.04	1.43	3' UTR	1	56312745	56629969	317225	1
chr1	56974848	56975145	298	ENSBGRG00000005454	ENSBGRT00000010045	50202	CD47	CD47 molecule [Source:HGNC Symbol;Acc:HGNC:1682]	GO:0005887(integral component of plasma membrane);GO:0008228(opsonization);GO:0008284(positive regulation of cell population proliferation);GO:0009617(response to bacterium);GO:0009986(cell surface);GO:0022409(positive regulation of cell-cell adhesion);GO:0032649(regulation of interferon-gamma production);GO:0032653(regulation of interleukin-10 production);GO:0032655(regulation of interleukin-12 …	04512(ECM-receptor interaction)	0.011	1	298,	0	-1.95	-1.18	8.91	Exon (ENSBGRT00000010425/ENSBGRG00000005662, exon 1 of 1)	1	56949662	57025347	75686	2
chr1	57253433	57257224	3792	ENSBGRG00000005718	ENSBGRT00000010544	4857	ENSBGRG00000005718	NA	NA	NA	5.4e-09	2	5,856,	0,2936	-8.27	-7.51	11.9	Exon (ENSBGRT00000010544/ENSBGRG00000005718, exon 3 of 3)	1	57248576	57253437	4862	1
chr1	57693451	57695223	1773	ENSBGRG00000006159	ENSBGRT00000011460	58026	DZIP3	DAZ interacting zinc finger protein 3 [Source:HGNC Symbol;Acc:HGNC:30938]	GO:0000209(protein polyubiquitination);GO:0003723(RNA binding);GO:0004842(ubiquitin-protein transferase activity);GO:0005737(cytoplasm);GO:0019902(phosphatase binding);GO:0031593(polyubiquitin modification-dependent protein binding);GO:0061630(ubiquitin protein ligase activity)	NA	0.0028	2	48,73,	0,1700	-2.56	-1.99	2.07	Exon (ENSBGRT00000011460/ENSBGRG00000006159, exon 12 of 30)	1	57635425	57753008	117584	1
chr1	57695760	57725147	29388	ENSBGRG00000006159	ENSBGRT00000011460	60335	DZIP3	DAZ interacting zinc finger protein 3 [Source:HGNC Symbol;Acc:HGNC:30938]	GO:0000209(protein polyubiquitination);GO:0003723(RNA binding);GO:0004842(ubiquitin-protein transferase activity);GO:0005737(cytoplasm);GO:0019902(phosphatase binding);GO:0031593(polyubiquitin modification-dependent protein binding);GO:0061630(ubiquitin protein ligase activity)	NA	3.2e-16	6	9,33,170,45,26,165,	0,1856,2902,3865,24530,29223	-15.5	-14.6	3.19	Exon (ENSBGRT00000011460/ENSBGRG00000006159, exon 13 of 30)	1	57635425	57753008	117584	1
chr1	57926304	57926452	149	ENSBGRG00000006345	ENSBGRT00000011688	80828	ENSBGRG00000006345	NA	NA	04146(Peroxisome)	0.0013	1	149,	0	-2.87	-2.28	4.16	Exon (ENSBGRT00000011688/ENSBGRG00000006345, exon 7 of 7)	1	57845476	57926452	80977	1
chr1	60480791	60492354	11564	ENSBGRG00000000168	ENSBGRT00000000293	77033	NECTIN3	nectin cell adhesion molecule 3 [Source:HGNC Symbol;Acc:HGNC:17664]	GO:0002089(lens morphogenesis in camera-type eye);GO:0005886(plasma membrane);GO:0005911(cell-cell junction);GO:0005912(adherens junction);GO:0007155(cell adhesion);GO:0007156(homophilic cell adhesion via plasma membrane adhesion molecules);GO:0007286(spermatid development);GO:0009566(fertilization);GO:0042803(protein homodimerization activity);GO:0043296(apical junction complex);GO:0044291(cell-…	04514(Cell adhesion molecules (CAMs));04520(Adherens junction)	2.5e-98	2	540,117,	0,11447	-97.6	-96	5.25	Exon (ENSBGRT00000000293/ENSBGRG00000000168, exon 7 of 7)	1	60403758	60481330	77573	1
chr1	60853655	60855827	2173	ENSBGRG00000000198	ENSBGRT00000000319	868	CD96	CD96 molecule [Source:HGNC Symbol;Acc:HGNC:16892]	GO:0002534(cytokine production involved in inflammatory response);GO:0002728(negative regulation of natural killer cell cytokine production);GO:0005737(cytoplasm);GO:0007160(cell-matrix adhesion);GO:0032496(response to lipopolysaccharide);GO:0032689(negative regulation of interferon-gamma production)	NA	0.0018	2	10,231,	0,1942	-2.74	-2.16	3.4	Exon (ENSBGRT00000000319/ENSBGRG00000000198, exon 1 of 14)	1	60852787	60961654	108868	1
chr1	61366912	61366972	61	ENSBGRG00000000410	ENSBGRT00000000700	14907	TAGLN3	transgelin 3 [Source:HGNC Symbol;Acc:HGNC:29868]	GO:0000122(negative regulation of transcription by RNA polymerase II);GO:0005515(protein binding);GO:0005634(nucleus)	NA	0.011	1	61,	0	-1.97	-1.44	3.22	3' UTR	1	61352005	61366972	14968	1
chr1	61730266	61733869	3604	ENSBGRG00000000619	ENSBGRT00000001124	4022	ENSBGRG00000000619	NA	GO:0043031(negative regulation of macrophage activation);GO:0050776(regulation of immune response)	NA	1e-17	2	8,319,	0,3285	-17	-16.1	1.98	5' UTR	1	61726244	61737301	11058	1
chr1	61982854	61986266	3413	ENSBGRG00000000743	ENSBGRT00000001353	16760	SLC35A5	solute carrier family 35 member A5 [Source:HGNC Symbol;Acc:HGNC:20792]	GO:0000139(Golgi membrane);GO:0015165(pyrimidine nucleotide-sugar transmembrane transporter activity);GO:0016021(integral component of membrane);GO:0090481(pyrimidine nucleotide-sugar transmembrane transport)	NA	1e-102	2	667,69,	0,3344	-102	-100	6.45	Exon (ENSBGRT00000001353/ENSBGRG00000000743, exon 5 of 6)	1	61966094	61983491	17398	1
chr1	63048071	63048726	656	ENSBGRG00000001237	ENSBGRT00000002472	112456	SIDT1	SID1 transmembrane family member 1 [Source:HGNC Symbol;Acc:HGNC:25967]	GO:0015485(cholesterol binding);GO:0016021(integral component of membrane);GO:0033227(dsRNA transport);GO:0051033(RNA transmembrane transporter activity)	NA	0.0033	1	656,	0	-2.48	-1.91	10.9	3' UTR	1	62935615	63048786	113172	1
chr1	63364446	63368890	4445	ENSBGRG00000001529	ENSBGRT00000002923	101069	GRAMD1C	GRAM domain containing 1C [Source:HGNC Symbol;Acc:HGNC:25252]	NA	NA	4e-14	2	49,252,	0,4193	-13.4	-12.5	3.32	3' UTR	1	63263377	63371109	107733	1
chr1	63377462	63378031	570	ENSBGRG00000001676	ENSBGRT00000003112	4840	ZDHHC23	zinc finger DHHC-type containing 23 [Source:HGNC Symbol;Acc:HGNC:28654]	GO:0016409(palmitoyltransferase activity);GO:0018345(protein palmitoylation);GO:0072659(protein localization to plasma membrane)	NA	4.2e-08	1	570,	0	-7.38	-6.63	8.91	Exon (ENSBGRT00000003112/ENSBGRG00000001676, exon 2 of 4)	1	63372622	63386515	13894	1
chr1	63384251	63384641	391	ENSBGRG00000001676	ENSBGRT00000003112	11629	ZDHHC23	zinc finger DHHC-type containing 23 [Source:HGNC Symbol;Acc:HGNC:28654]	GO:0016409(palmitoyltransferase activity);GO:0018345(protein palmitoylation);GO:0072659(protein localization to plasma membrane)	NA	0.00022	1	391,	0	-3.66	-3.04	8.91	3' UTR	1	63372622	63386515	13894	1
chr1	63532576	63532755	180	ENSBGRG00000001757	ENSBGRT00000003277	22417	QTRT2	queuine tRNA-ribosyltransferase accessory subunit 2 [Source:HGNC Symbol;Acc:HGNC:25771]	GO:0006400(tRNA modification);GO:0008479(queuine tRNA-ribosyltransferase activity);GO:0016763(transferase activity, transferring pentosyl groups);GO:0032991(protein-containing complex);GO:0042803(protein homodimerization activity);GO:0046982(protein heterodimerization activity);GO:0101030(tRNA-guanine transglycosylation)	NA	2e-18	1	180,	0	-17.7	-16.8	5.55	Exon (ENSBGRT00000003277/ENSBGRG00000001757, exon 8 of 8)	1	63510159	63532755	22597	1
chr1	69494849	69496669	1821	ENSBGRG00000002180	ENSBGRT00000004097	132891	ARHGAP31	Rho GTPase activating protein 31 [Source:HGNC Symbol;Acc:HGNC:29216]	GO:0005096(GTPase activator activity);GO:0007165(signal transduction);GO:0007264(small GTPase mediated signal transduction);GO:0017124(SH3 domain binding);GO:0030027(lamellipodium)	NA	1e-289	1	1821,	0	-289	-286	5.14	Exon (ENSBGRT00000004097/ENSBGRG00000002180, exon 12 of 12)	1	69361958	69496669	134712	1
chr1	69572574	69574114	1541	ENSBGRG00000002270	ENSBGRT00000004229	25296	POGLUT1	protein O-glucosyltransferase 1 [Source:HGNC Symbol;Acc:HGNC:22954]	GO:0001756(somitogenesis);GO:0005783(endoplasmic reticulum);GO:0005788(endoplasmic reticulum lumen);GO:0005829(cytosol);GO:0006493(protein O-linked glycosylation);GO:0008593(regulation of Notch signaling pathway);GO:0010470(regulation of gastrulation);GO:0018242(protein O-linked glycosylation via serine);GO:0035251(UDP-glucosyltransferase activity);GO:0035252(UDP-xylosyltransferase activity);GO:0…	00514(Other types of O-glycan biosynthesis)	3.2e-39	3	24,57,157,	0,742,1384	-38.5	-37.4	4.48	Exon (ENSBGRT00000004229/ENSBGRG00000002270, exon 9 of 11)	1	69547278	69574114	26837	1
chr1	69594767	69600588	5822	ENSBGRG00000002286	ENSBGRT00000004256	13502	TIMMDC1	translocase of inner mitochondrial membrane domain containing 1 [Source:HGNC Symbol;Acc:HGNC:1321]	GO:0005654(nucleoplasm);GO:0005739(mitochondrion)	NA	1e-170	3	64,111,151,	0,3352,5671	-170	-169	12.9	Exon (ENSBGRT00000004256/ENSBGRG00000002286, exon 5 of 7)	1	69581265	69600588	19324	1
chr1	69648427	69651195	2769	ENSBGRG00000002318	ENSBGRT00000004323	5870	ADPRH	ADP-ribosylarginine hydrolase [Source:HGNC Symbol;Acc:HGNC:269]	GO:0000287(magnesium ion binding);GO:0003875(ADP-ribosylarginine hydrolase activity);GO:0006464(cellular protein modification process);GO:0030955(potassium ion binding);GO:0051725(protein de-ADP-ribosylation)	NA	3.2e-14	2	189,109,	0,2660	-13.5	-12.6	3.1	Exon (ENSBGRT00000004323/ENSBGRG00000002318, exon 3 of 4)	1	69642557	69651492	8936	1
chr1	69876080	69876140	61	ENSBGRG00000002380	ENSBGRT00000004499	103455	ENSBGRG00000002380	NA	NA	03320(PPAR signaling pathway)	0.039	1	61,	0	-1.41	-0.918	1.64	Exon (ENSBGRT00000004499/ENSBGRG00000002380, exon 17 of 18)	1	69772625	69879153	106529	1
chr1	70868388	70900552	32165	ENSBGRG00000002869	ENSBGRT00000005369	0	SNORA70	Small nucleolar RNA SNORA70 [Source:RFAM;Acc:RF00156]	NA	NA	5e-43	5	26,478,202,242,425,	0,4633,20734,26925,31740	-42.3	-41.1	4.51	5' UTR	1	70878443	70878575	133	2
chr1	71606264	71606502	239	ENSBGRG00000003263	ENSBGRT00000006059	13598	FBXO40	F-box protein 40 [Source:HGNC Symbol;Acc:HGNC:29816]	GO:0005515(protein binding);GO:0005737(cytoplasm);GO:0008270(zinc ion binding);GO:0042692(muscle cell differentiation);GO:0061630(ubiquitin protein ligase activity)	NA	0.0033	1	239,	0	-2.48	-1.91	10.9	Exon (ENSBGRT00000006059/ENSBGRG00000003263, exon 4 of 5)	1	71592666	71611010	18345	1
chr1	71607663	71607872	210	ENSBGRG00000003263	ENSBGRT00000006059	14997	FBXO40	F-box protein 40 [Source:HGNC Symbol;Acc:HGNC:29816]	GO:0005515(protein binding);GO:0005737(cytoplasm);GO:0008270(zinc ion binding);GO:0042692(muscle cell differentiation);GO:0061630(ubiquitin protein ligase activity)	NA	0.00052	1	210,	0	-3.28	-2.68	13.9	Exon (ENSBGRT00000006059/ENSBGRG00000003263, exon 4 of 5)	1	71592666	71611010	18345	1
chr1	71607931	71607991	61	ENSBGRG00000003263	ENSBGRT00000006059	15265	FBXO40	F-box protein 40 [Source:HGNC Symbol;Acc:HGNC:29816]	GO:0005515(protein binding);GO:0005737(cytoplasm);GO:0008270(zinc ion binding);GO:0042692(muscle cell differentiation);GO:0061630(ubiquitin protein ligase activity)	NA	0.03	1	61,	0	-1.52	-1.03	3.63	Exon (ENSBGRT00000006059/ENSBGRG00000003263, exon 4 of 5)	1	71592666	71611010	18345	1
chr1	71847796	71870302	22507	ENSBGRG00000004433	ENSBGRT00000008141	37914	EAF2	ELL associated factor 2 [Source:HGNC Symbol;Acc:HGNC:23115]	GO:0000977(RNA polymerase II regulatory region sequence-specific DNA binding);GO:0001228(DNA-binding transcription activator activity, RNA polymerase II-specific);GO:0005654(nucleoplasm);GO:0006355(regulation of transcription, DNA-templated);GO:0008023(transcription elongation factor complex);GO:0030308(negative regulation of cell growth);GO:0032783(super elongation complex);GO:0045893(positive r…	NA	0.0023	2	223,47,	0,22460	-2.63	-2.06	5.94	Exon (ENSBGRT00000008141/ENSBGRG00000004433, exon 5 of 6)	1	71809882	71870302	60421	1
chr1	72334241	72334329	89	ENSBGRG00000005022	ENSBGRT00000009269	295	FAM162A	family with sequence similarity 162 member A [Source:HGNC Symbol;Acc:HGNC:17865]	GO:0005739(mitochondrion);GO:0005829(cytosol);GO:0006919(activation of cysteine-type endopeptidase activity involved in apoptotic process);GO:0043065(positive regulation of apoptotic process);GO:0051402(neuron apoptotic process);GO:0071456(cellular response to hypoxia);GO:0090200(positive regulation of release of cytochrome c from mitochondria)	NA	6.9e-08	1	89,	0	-7.16	-6.43	3.63	5' UTR	1	72333946	72380713	46768	1
chr1	72363249	72380713	17465	ENSBGRG00000007133	ENSBGRT00000013146	0	ENSBGRG00000007133	NA	NA	NA	4e-38	3	64,109,93,	0,14788,17372	-37.4	-36.3	2.69	Exon (ENSBGRT00000009269/ENSBGRG00000005022, exon 3 of 5)	1	72378575	72379673	1099	1
chr1	72522750	72532212	9463	ENSBGRG00000007487	ENSBGRT00000013756	3449	ENSBGRG00000007487	NA	GO:0007219(Notch signaling pathway);GO:0016567(protein ubiquitination)	04330(Notch signaling pathway)	3.6e-09	2	186,170,	0,9293	-8.44	-7.67	2.46	Exon (ENSBGRT00000013756/ENSBGRG00000007487, exon 2 of 4)	1	72519301	72533190	13890	1
chr1	72572401	72574290	1890	ENSBGRG00000007559	ENSBGRT00000013829	19364	PARP14	poly(ADP-ribose) polymerase family member 14 [Source:HGNC Symbol;Acc:HGNC:29232]	GO:0003676(nucleic acid binding);GO:0003950(NAD+ ADP-ribosyltransferase activity);GO:0005737(cytoplasm);GO:0005829(cytosol);GO:0005886(plasma membrane);GO:0006471(protein ADP-ribosylation);GO:0010629(negative regulation of gene expression);GO:0019899(enzyme binding);GO:0042531(positive regulation of tyrosine phosphorylation of STAT protein);GO:0042532(negative regulation of tyrosine phosphorylati…	NA	2.5e-26	1	1890,	0	-25.6	-24.6	8.72	Exon (ENSBGRT00000013829/ENSBGRG00000007559, exon 6 of 17)	1	72553037	72602132	49096	1
chr1	72591682	72591772	91	ENSBGRG00000007559	ENSBGRT00000013829	38645	PARP14	poly(ADP-ribose) polymerase family member 14 [Source:HGNC Symbol;Acc:HGNC:29232]	GO:0003676(nucleic acid binding);GO:0003950(NAD+ ADP-ribosyltransferase activity);GO:0005737(cytoplasm);GO:0005829(cytosol);GO:0005886(plasma membrane);GO:0006471(protein ADP-ribosylation);GO:0010629(negative regulation of gene expression);GO:0019899(enzyme binding);GO:0042531(positive regulation of tyrosine phosphorylation of STAT protein);GO:0042532(negative regulation of tyrosine phosphorylati…	NA	0.002	1	91,	0	-2.7	-2.12	2.2	Exon (ENSBGRT00000013829/ENSBGRG00000007559, exon 14 of 17)	1	72553037	72602132	49096	1
chr1	72591862	72592252	391	ENSBGRG00000007559	ENSBGRT00000013829	38825	PARP14	poly(ADP-ribose) polymerase family member 14 [Source:HGNC Symbol;Acc:HGNC:29232]	GO:0003676(nucleic acid binding);GO:0003950(NAD+ ADP-ribosyltransferase activity);GO:0005737(cytoplasm);GO:0005829(cytosol);GO:0005886(plasma membrane);GO:0006471(protein ADP-ribosylation);GO:0010629(negative regulation of gene expression);GO:0019899(enzyme binding);GO:0042531(positive regulation of tyrosine phosphorylation of STAT protein);GO:0042532(negative regulation of tyrosine phosphorylati…	NA	1e-15	1	391,	0	-15	-14.1	4.95	Exon (ENSBGRT00000013829/ENSBGRG00000007559, exon 14 of 17)	1	72553037	72602132	49096	1
chr1	72602042	72602132	91	ENSBGRG00000007559	ENSBGRT00000013829	49005	PARP14	poly(ADP-ribose) polymerase family member 14 [Source:HGNC Symbol;Acc:HGNC:29232]	GO:0003676(nucleic acid binding);GO:0003950(NAD+ ADP-ribosyltransferase activity);GO:0005737(cytoplasm);GO:0005829(cytosol);GO:0005886(plasma membrane);GO:0006471(protein ADP-ribosylation);GO:0010629(negative regulation of gene expression);GO:0019899(enzyme binding);GO:0042531(positive regulation of tyrosine phosphorylation of STAT protein);GO:0042532(negative regulation of tyrosine phosphorylati…	NA	4.7e-05	1	91,	0	-4.33	-3.68	1.93	Exon (ENSBGRT00000013829/ENSBGRG00000007559, exon 17 of 17)	1	72553037	72602132	49096	1
chr1	73207604	73262133	54530	ENSBGRG00000008128	ENSBGRT00000014875	14867	SEC22A	SEC22 homolog A, vesicle trafficking protein [Source:HGNC Symbol;Acc:HGNC:20260]	NA	NA	5e-41	4	1,116,66,201,	0,29204,43938,54329	-40.3	-39.2	10.8	Exon (ENSBGRT00000014875/ENSBGRG00000008128, exon 3 of 6)	1	73192737	73262133	69397	1
chr1	74865846	74880553	14708	ENSBGRG00000009282	ENSBGRT00000019256	621628	KALRN	kalirin RhoGEF kinase [Source:HGNC Symbol;Acc:HGNC:4814]	GO:0004672(protein kinase activity);GO:0005085(guanyl-nucleotide exchange factor activity);GO:0005089(Rho guanyl-nucleotide exchange factor activity);GO:0005515(protein binding);GO:0005524(ATP binding);GO:0006468(protein phosphorylation);GO:0035023(regulation of Rho protein signal transduction)	NA	0.0005	3	82,96,32,	0,5846,14676	-3.3	-2.69	2.48	Exon (ENSBGRT00000019256/ENSBGRG00000009282, exon 36 of 60)	1	74244218	74952619	708402	1
chr1	74951031	74951240	210	ENSBGRG00000009282	ENSBGRT00000019256	706813	KALRN	kalirin RhoGEF kinase [Source:HGNC Symbol;Acc:HGNC:4814]	GO:0004672(protein kinase activity);GO:0005085(guanyl-nucleotide exchange factor activity);GO:0005089(Rho guanyl-nucleotide exchange factor activity);GO:0005515(protein binding);GO:0005524(ATP binding);GO:0006468(protein phosphorylation);GO:0035023(regulation of Rho protein signal transduction)	NA	2.5e-05	1	210,	0	-4.61	-3.94	4.75	Exon (ENSBGRT00000019256/ENSBGRG00000009282, exon 60 of 60)	1	74244218	74952619	708402	1
chr1	74951360	74951900	541	ENSBGRG00000009282	ENSBGRT00000019256	707142	KALRN	kalirin RhoGEF kinase [Source:HGNC Symbol;Acc:HGNC:4814]	GO:0004672(protein kinase activity);GO:0005085(guanyl-nucleotide exchange factor activity);GO:0005089(Rho guanyl-nucleotide exchange factor activity);GO:0005515(protein binding);GO:0005524(ATP binding);GO:0006468(protein phosphorylation);GO:0035023(regulation of Rho protein signal transduction)	NA	7.9e-11	1	541,	0	-10.1	-9.28	7.53	3' UTR	1	74244218	74952619	708402	1
chr1	74979248	74981571	2324	ENSBGRG00000010943	ENSBGRT00000020152	18897	UMPS	uridine monophosphate synthetase [Source:HGNC Symbol;Acc:HGNC:12563]	GO:0003824(catalytic activity);GO:0004588(orotate phosphoribosyltransferase activity);GO:0004590(orotidine-5'-phosphate decarboxylase activity);GO:0005634(nucleus);GO:0005737(cytoplasm);GO:0006207('de novo' pyrimidine nucleobase biosynthetic process);GO:0006221(pyrimidine nucleotide biosynthetic process);GO:0006222(UMP biosynthetic process);GO:0009116(nucleoside metabolic process);GO:0044205('de …	00240(Pyrimidine metabolism);00983(Drug metabolism - other enzymes)	2.5e-62	2	40,440,	0,1884	-61.6	-60.4	5.2	Exon (ENSBGRT00000020152/ENSBGRG00000010943, exon 2 of 6)	1	74960351	74993190	32840	1
chr1	74983337	75015605	32269	ENSBGRG00000010943	ENSBGRT00000020152	22986	UMPS	uridine monophosphate synthetase [Source:HGNC Symbol;Acc:HGNC:12563]	GO:0003824(catalytic activity);GO:0004588(orotate phosphoribosyltransferase activity);GO:0004590(orotidine-5'-phosphate decarboxylase activity);GO:0005634(nucleus);GO:0005737(cytoplasm);GO:0006207('de novo' pyrimidine nucleobase biosynthetic process);GO:0006221(pyrimidine nucleotide biosynthetic process);GO:0006222(UMP biosynthetic process);GO:0009116(nucleoside metabolic process);GO:0044205('de …	00240(Pyrimidine metabolism);00983(Drug metabolism - other enzymes)	0	4	20,115,44,541,	0,1806,9810,31728	-335	-Inf	9.1	3' UTR	1	74960351	74993190	32840	1
chr1	76137892	76140136	2245	ENSBGRG00000013579	ENSBGRT00000025031	6959	IQCG	IQ motif containing G [Source:HGNC Symbol;Acc:HGNC:25251]	GO:0002177(manchette);GO:0005515(protein binding);GO:0005516(calmodulin binding);GO:0005737(cytoplasm);GO:0005829(cytosol);GO:0007286(spermatid development);GO:0007288(sperm axoneme assembly);GO:0030544(Hsp70 protein binding);GO:0031514(motile cilium);GO:0036126(sperm flagellum)	NA	0.012	2	19,42,	0,2203	-1.93	-1.41	2.06	Exon (ENSBGRT00000025031/ENSBGRG00000013579, exon 3 of 10)	1	76130933	76171918	40986	1
chr1	76156183	76158740	2558	ENSBGRG00000013579	ENSBGRT00000025031	25250	IQCG	IQ motif containing G [Source:HGNC Symbol;Acc:HGNC:25251]	GO:0002177(manchette);GO:0005515(protein binding);GO:0005516(calmodulin binding);GO:0005737(cytoplasm);GO:0005829(cytosol);GO:0007286(spermatid development);GO:0007288(sperm axoneme assembly);GO:0030544(Hsp70 protein binding);GO:0031514(motile cilium);GO:0036126(sperm flagellum)	NA	3.1e-06	2	92,59,	0,2499	-5.51	-4.82	2.81	Exon (ENSBGRT00000025031/ENSBGRG00000013579, exon 6 of 10)	1	76130933	76171918	40986	1
chr1	76372707	76376712	4006	ENSBGRG00000015738	ENSBGRT00000029671	27843	RUBCN	rubicon autophagy regulator [Source:HGNC Symbol;Acc:HGNC:28991]	GO:0005654(nucleoplasm);GO:0005769(early endosome);GO:0005770(late endosome);GO:0005829(cytosol);GO:0010507(negative regulation of autophagy);GO:0043231(intracellular membrane-bounded organelle);GO:0043553(negative regulation of phosphatidylinositol 3-kinase activity);GO:0045806(negative regulation of endocytosis);GO:1901097(negative regulation of autophagosome maturation)	04140(Autophagy - animal)	1e-13	3	484,45,8,	0,1867,3998	-13	-12.2	3.48	Exon (ENSBGRT00000029671/ENSBGRG00000015738, exon 7 of 22)	1	76344864	76398227	53364	1
chr1	76397792	76398227	436	ENSBGRG00000015738	ENSBGRT00000029671	52928	RUBCN	rubicon autophagy regulator [Source:HGNC Symbol;Acc:HGNC:28991]	GO:0005654(nucleoplasm);GO:0005769(early endosome);GO:0005770(late endosome);GO:0005829(cytosol);GO:0010507(negative regulation of autophagy);GO:0043231(intracellular membrane-bounded organelle);GO:0043553(negative regulation of phosphatidylinositol 3-kinase activity);GO:0045806(negative regulation of endocytosis);GO:1901097(negative regulation of autophagosome maturation)	04140(Autophagy - animal)	7.9e-19	2	30,179,	0,257	-18.1	-17.2	3.37	3' UTR	1	76344864	76398227	53364	1
chr1	76439934	76440113	180	ENSBGRG00000016657	ENSBGRT00000030608	9220	ENSBGRG00000016657	NA	GO:0048012(hepatocyte growth factor receptor signaling pathway)	NA	0.0068	1	180,	0	-2.17	-1.63	8.91	Exon (ENSBGRT00000030608/ENSBGRG00000016657, exon 2 of 3)	1	76430714	76444543	13830	1
chr1	77161926	77172230	10305	ENSBGRG00000018893	ENSBGRT00000034636	291	FBXO45	F-box protein 45 [Source:HGNC Symbol;Acc:HGNC:29148]	GO:0001764(neuron migration);GO:0005515(protein binding);GO:0006511(ubiquitin-dependent protein catabolic process);GO:0006974(cellular response to DNA damage stimulus);GO:0014069(postsynaptic density);GO:0016567(protein ubiquitination);GO:0021799(cerebral cortex radially oriented cell migration);GO:0021800(cerebral cortex tangential migration);GO:0021957(corticospinal tract morphogenesis);GO:0021…	NA	3.5e-10	3	12,357,186,	0,5276,10119	-9.46	-8.67	3.96	Exon (ENSBGRT00000034636/ENSBGRG00000018893, exon 1 of 3)	1	77161635	77172230	10596	1
chr1	77254846	77255894	1049	ENSBGRG00000018922	ENSBGRT00000034677	30484	NRROS	negative regulator of reactive oxygen species [Source:HGNC Symbol;Acc:HGNC:24613]	GO:0005515(protein binding);GO:0005783(endoplasmic reticulum);GO:0006801(superoxide metabolic process);GO:0006954(inflammatory response);GO:0006955(immune response);GO:0007179(transforming growth factor beta receptor signaling pathway);GO:0009986(cell surface);GO:0014005(microglia development);GO:0035583(sequestering of TGFbeta in extracellular matrix);GO:0036364(transforming growth factor beta1 …	NA	3.2e-15	1	1049,	0	-14.5	-13.6	9.57	Exon (ENSBGRT00000034677/ENSBGRG00000018922, exon 3 of 5)	1	77224362	77259784	35423	1
chr1	77256254	77256583	330	ENSBGRG00000018922	ENSBGRT00000034677	31892	NRROS	negative regulator of reactive oxygen species [Source:HGNC Symbol;Acc:HGNC:24613]	GO:0005515(protein binding);GO:0005783(endoplasmic reticulum);GO:0006801(superoxide metabolic process);GO:0006954(inflammatory response);GO:0006955(immune response);GO:0007179(transforming growth factor beta receptor signaling pathway);GO:0009986(cell surface);GO:0014005(microglia development);GO:0035583(sequestering of TGFbeta in extracellular matrix);GO:0036364(transforming growth factor beta1 …	NA	0.011	1	330,	0	-1.95	-1.18	8.91	Exon (ENSBGRT00000034677/ENSBGRG00000018922, exon 3 of 5)	1	77224362	77259784	35423	1
chr1	77411186	77411730	545	ENSBGRG00000019104	ENSBGRT00000035087	92663	PAK2	p21 (RAC1) activated kinase 2 [Source:HGNC Symbol;Acc:HGNC:8591]	GO:0004672(protein kinase activity);GO:0004674(protein serine/threonine kinase activity);GO:0005524(ATP binding);GO:0005737(cytoplasm);GO:0005829(cytosol);GO:0005911(cell-cell junction);GO:0006468(protein phosphorylation);GO:0014069(postsynaptic density);GO:0016310(phosphorylation);GO:0018105(peptidyl-serine phosphorylation);GO:0019901(protein kinase binding);GO:0030296(protein tyrosine kinase ac…	04014(Ras signaling pathway);04010(MAPK signaling pathway);04012(ErbB signaling pathway);04510(Focal adhesion);04810(Regulation of actin cytoskeleton);04660(T cell receptor signaling pathway);04360(Axon guidance);05211(Renal cell carcinoma)	0.00052	2	5,56,	0,489	-3.28	-2.67	1.32	Exon (ENSBGRT00000035087/ENSBGRG00000019104, exon 10 of 16)	1	77318523	77430765	112243	1
chr1	77430194	77582245	152052	ENSBGRG00000019330	ENSBGRT00000035552	0	SENP5	SUMO specific peptidase 5 [Source:HGNC Symbol;Acc:HGNC:28407]	GO:0005730(nucleolus);GO:0005886(plasma membrane);GO:0006508(proteolysis);GO:0008234(cysteine-type peptidase activity);GO:0016926(protein desumoylation);GO:0019783(ubiquitin-like protein-specific protease activity)	NA	2e-44	3	32,87,300,	0,485,151752	-43.7	-42.6	3.66	5' UTR	1	77448331	77495396	47066	1
chr1	77448479	77464463	15985	ENSBGRG00000019104	ENSBGRT00000035256	61928	PAK2	p21 (RAC1) activated kinase 2 [Source:HGNC Symbol;Acc:HGNC:8591]	GO:0004672(protein kinase activity);GO:0004674(protein serine/threonine kinase activity);GO:0005524(ATP binding);GO:0005737(cytoplasm);GO:0005829(cytosol);GO:0005911(cell-cell junction);GO:0006468(protein phosphorylation);GO:0014069(postsynaptic density);GO:0016310(phosphorylation);GO:0018105(peptidyl-serine phosphorylation);GO:0019901(protein kinase binding);GO:0030296(protein tyrosine kinase ac…	04014(Ras signaling pathway);04010(MAPK signaling pathway);04012(ErbB signaling pathway);04510(Focal adhesion);04810(Regulation of actin cytoskeleton);04660(T cell receptor signaling pathway);04360(Axon guidance);05211(Renal cell carcinoma)	1.6e-49	2	22,1524,	0,14461	-48.8	-47.6	7.25	5' UTR	1	77386551	77583260	196710	1
chr1	77495337	77495396	60	ENSBGRG00000019104	ENSBGRT00000035256	108786	PAK2	p21 (RAC1) activated kinase 2 [Source:HGNC Symbol;Acc:HGNC:8591]	GO:0004672(protein kinase activity);GO:0004674(protein serine/threonine kinase activity);GO:0005524(ATP binding);GO:0005737(cytoplasm);GO:0005829(cytosol);GO:0005911(cell-cell junction);GO:0006468(protein phosphorylation);GO:0014069(postsynaptic density);GO:0016310(phosphorylation);GO:0018105(peptidyl-serine phosphorylation);GO:0019901(protein kinase binding);GO:0030296(protein tyrosine kinase ac…	04014(Ras signaling pathway);04010(MAPK signaling pathway);04012(ErbB signaling pathway);04510(Focal adhesion);04810(Regulation of actin cytoskeleton);04660(T cell receptor signaling pathway);04360(Axon guidance);05211(Renal cell carcinoma)	0.039	1	60,	0	-1.41	-0.921	1.9	Exon (ENSBGRT00000035552/ENSBGRG00000019330, exon 10 of 10)	1	77386551	77583260	196710	1
chr1	78244582	78244731	150	ENSBGRG00000022918	ENSBGRT00000042322	743	APOD	apolipoprotein D [Source:HGNC Symbol;Acc:HGNC:612]	GO:0000302(response to reactive oxygen species);GO:0005615(extracellular space);GO:0006006(glucose metabolic process);GO:0006629(lipid metabolic process);GO:0006869(lipid transport);GO:0007568(aging);GO:0008289(lipid binding);GO:0010642(negative regulation of platelet-derived growth factor receptor signaling pathway);GO:0015485(cholesterol binding);GO:0042308(negative regulation of protein import…	NA	2.5e-40	1	150,	0	-39.6	-38.5	3.57	5' UTR	1	78243839	78259182	15344	1
chr1	78258706	78259182	477	ENSBGRG00000022918	ENSBGRT00000042322	14867	APOD	apolipoprotein D [Source:HGNC Symbol;Acc:HGNC:612]	GO:0000302(response to reactive oxygen species);GO:0005615(extracellular space);GO:0006006(glucose metabolic process);GO:0006629(lipid metabolic process);GO:0006869(lipid transport);GO:0007568(aging);GO:0008289(lipid binding);GO:0010642(negative regulation of platelet-derived growth factor receptor signaling pathway);GO:0015485(cholesterol binding);GO:0042308(negative regulation of protein import…	NA	0	1	477,	0	-4240	-Inf	2.38	3' UTR	1	78243839	78259182	15344	1
chr1	78304065	78310793	6729	ENSBGRG00000022948	ENSBGRT00000042439	13521	ENSBGRG00000022948	NA	GO:0004864(protein phosphatase inhibitor activity);GO:0009966(regulation of signal transduction);GO:0043666(regulation of phosphoprotein phosphatase activity)	NA	6.3e-60	4	8,101,168,23,	0,554,4964,6706	-59.2	-57.9	3.06	Exon (ENSBGRT00000042439/ENSBGRG00000022948, exon 3 of 6)	1	78290544	78311452	20909	1
chr1	78529425	78529574	150	ENSBGRG00000023053	ENSBGRT00000042554	185862	ACAP2	ArfGAP with coiled-coil, ankyrin repeat and PH domains 2 [Source:HGNC Symbol;Acc:HGNC:16469]	GO:0001726(ruffle);GO:0005096(GTPase activator activity);GO:0005515(protein binding);GO:0017137(Rab GTPase binding);GO:0030029(actin filament-based process);GO:0080025(phosphatidylinositol-3,5-bisphosphate binding)	04144(Endocytosis)	0.00013	1	150,	0	-3.88	-3.25	2.21	3' UTR	1	78343563	78530171	186609	1
chr1	78652537	78737916	85380	ENSBGRG00000023443	ENSBGRT00000043289	113850	XXYLT1	xyloside xylosyltransferase 1 [Source:HGNC Symbol;Acc:HGNC:26639]	GO:0000287(magnesium ion binding);GO:0016266(O-glycan processing);GO:0016757(transferase activity, transferring glycosyl groups);GO:0030145(manganese ion binding);GO:0030176(integral component of endoplasmic reticulum membrane);GO:0035252(UDP-xylosyltransferase activity)	NA	3.2e-76	2	59,508,	0,84872	-75.5	-74.1	6.84	3' UTR	1	78538687	78737916	199230	1
chr1	79181835	79188043	6209	ENSBGRG00000023529	ENSBGRT00000043425	10824	LSG1	large 60S subunit nuclear export GTPase 1 [Source:HGNC Symbol;Acc:HGNC:25652]	GO:0003924(GTPase activity);GO:0005525(GTP binding);GO:0005654(nucleoplasm);GO:0005783(endoplasmic reticulum);GO:0005829(cytosol);GO:0015030(Cajal body);GO:0016604(nuclear body);GO:0051168(nuclear export)	03008(Ribosome biogenesis in eukaryotes)	1e-238	3	159,387,54,	0,5322,6155	-238	-236	4.69	Exon (ENSBGRT00000043425/ENSBGRG00000023529, exon 7 of 14)	1	79171011	79197825	26815	1
chr1	79194352	79196326	1975	ENSBGRG00000023529	ENSBGRT00000043425	23341	LSG1	large 60S subunit nuclear export GTPase 1 [Source:HGNC Symbol;Acc:HGNC:25652]	GO:0003924(GTPase activity);GO:0005525(GTP binding);GO:0005654(nucleoplasm);GO:0005783(endoplasmic reticulum);GO:0005829(cytosol);GO:0015030(Cajal body);GO:0016604(nuclear body);GO:0051168(nuclear export)	03008(Ribosome biogenesis in eukaryotes)	1e-173	2	61,390,	0,1585	-173	-171	4.15	3' UTR	1	79171011	79197825	26815	1
chr1	79257100	79257189	90	ENSBGRG00000023581	ENSBGRT00000043526	51989	TMEM44	transmembrane protein 44 [Source:HGNC Symbol;Acc:HGNC:25120]	NA	NA	0.00014	1	90,	0	-3.85	-3.21	2.61	Exon (ENSBGRT00000043526/ENSBGRG00000023581, exon 11 of 11)	1	79205111	79257189	52079	1
chr1	79529301	79529810	510	ENSBGRG00000024371	ENSBGRT00000044979	1137	CPN2	carboxypeptidase N subunit 2 [Source:HGNC Symbol;Acc:HGNC:2313]	GO:0005515(protein binding)	NA	0.036	1	510,	0	-1.44	-0.712	6.93	Exon (ENSBGRT00000044979/ENSBGRG00000024371, exon 1 of 1)	1	79528164	79529810	1647	1
chr1	81078777	81099537	20761	ENSBGRG00000000376	ENSBGRT00000000612	103088	MB21D2	Mab-21 domain containing 2 [Source:HGNC Symbol;Acc:HGNC:30438]	GO:0044877(protein-containing complex binding)	04014(Ras signaling pathway);04015(Rap1 signaling pathway);04010(MAPK signaling pathway);04151(PI3K-Akt signaling pathway);04810(Regulation of actin cytoskeleton);05200(Pathways in cancer);05226(Gastric cancer);05218(Melanoma);05224(Breast cancer)	2.5e-69	2	38,1265,	0,19496	-68.6	-67.2	8.54	Exon (ENSBGRT00000000612/ENSBGRG00000000376, exon 2 of 3)	1	80975689	81099537	123849	1
chr1	81847189	81847830	642	ENSBGRG00000000418	ENSBGRT00000000706	674175	FGF12	fibroblast growth factor 12 [Source:HGNC Symbol;Acc:HGNC:3668]	GO:0005634(nucleus);GO:0007268(chemical synaptic transmission);GO:0008083(growth factor activity);GO:0008344(adult locomotory behavior);GO:0008543(fibroblast growth factor receptor signaling pathway);GO:0010765(positive regulation of sodium ion transport);GO:0050905(neuromuscular process);GO:0098908(regulation of neuronal action potential);GO:1905150(regulation of voltage-gated sodium channel act…	NA	2e-10	2	147,119,	0,523	-9.7	-8.91	13.9	Exon (ENSBGRT00000000706/ENSBGRG00000000418, exon 5 of 5)	1	81173014	81847830	674817	1
chr1	83037011	83037101	91	ENSBGRG00000000645	ENSBGRT00000001164	122507	GMNC	geminin coiled-coil domain containing [Source:HGNC Symbol;Acc:HGNC:40049]	GO:0003682(chromatin binding);GO:0005634(nucleus);GO:0006260(DNA replication);GO:0006270(DNA replication initiation);GO:0060271(cilium assembly)	NA	0.02	1	91,	0	-1.7	-1.19	6.93	Exon (ENSBGRT00000001164/ENSBGRG00000000645, exon 5 of 5)	1	82914504	83039134	124631	1
chr1	83681236	83681325	90	ENSBGRG00000000800	ENSBGRT00000001454	17670	CLDN1	claudin 1 [Source:HGNC Symbol;Acc:HGNC:2032]	GO:0005198(structural molecule activity);GO:0005923(bicellular tight junction);GO:0016021(integral component of membrane)	04514(Cell adhesion molecules (CAMs));04530(Tight junction);04670(Leukocyte transendothelial migration);05160(Hepatitis C)	6.3e-11	1	90,	0	-10.2	-9.36	2.86	3' UTR	1	83663566	83682216	18651	1
chr1	87060434	87060643	210	ENSBGRG00000001306	ENSBGRT00000002546	69812	MASP1	mannan binding lectin serine peptidase 1 [Source:HGNC Symbol;Acc:HGNC:6901]	GO:0001867(complement activation, lectin pathway);GO:0004252(serine-type endopeptidase activity);GO:0005509(calcium ion binding);GO:0005615(extracellular space);GO:0005654(nucleoplasm);GO:0005829(cytosol);GO:0006508(proteolysis);GO:0008233(peptidase activity);GO:0042803(protein homodimerization activity);GO:0048306(calcium-dependent protein binding)	04610(Complement and coagulation cascades);05150(Staphylococcus aureus infection)	0.00046	1	210,	0	-3.34	-2.72	11.9	3' UTR	1	86990622	87061841	71220	1
chr1	87060973	87061152	180	ENSBGRG00000001306	ENSBGRT00000002546	70351	MASP1	mannan binding lectin serine peptidase 1 [Source:HGNC Symbol;Acc:HGNC:6901]	GO:0001867(complement activation, lectin pathway);GO:0004252(serine-type endopeptidase activity);GO:0005509(calcium ion binding);GO:0005615(extracellular space);GO:0005654(nucleoplasm);GO:0005829(cytosol);GO:0006508(proteolysis);GO:0008233(peptidase activity);GO:0042803(protein homodimerization activity);GO:0048306(calcium-dependent protein binding)	04610(Complement and coagulation cascades);05150(Staphylococcus aureus infection)	8.5e-06	1	180,	0	-5.07	-4.39	9.91	3' UTR	1	86990622	87061841	71220	1
chr1	87061661	87061841	181	ENSBGRG00000001306	ENSBGRT00000002546	71039	MASP1	mannan binding lectin serine peptidase 1 [Source:HGNC Symbol;Acc:HGNC:6901]	GO:0001867(complement activation, lectin pathway);GO:0004252(serine-type endopeptidase activity);GO:0005509(calcium ion binding);GO:0005615(extracellular space);GO:0005654(nucleoplasm);GO:0005829(cytosol);GO:0006508(proteolysis);GO:0008233(peptidase activity);GO:0042803(protein homodimerization activity);GO:0048306(calcium-dependent protein binding)	04610(Complement and coagulation cascades);05150(Staphylococcus aureus infection)	0.02	1	181,	0	-1.7	-1.19	6.93	3' UTR	1	86990622	87061841	71220	1
chr1	87739422	87748207	8786	ENSBGRG00000001905	ENSBGRT00000003558	13542	TBCCD1	TBCC domain containing 1 [Source:HGNC Symbol;Acc:HGNC:25546]	GO:0000902(cell morphogenesis);GO:0008360(regulation of cell shape);GO:0030334(regulation of cell migration);GO:0031616(spindle pole centrosome);GO:0051661(maintenance of centrosome location);GO:0051684(maintenance of Golgi location)	NA	7.9e-31	4	215,187,498,52,	0,1988,2308,8734	-30.1	-29.1	3.32	Exon (ENSBGRT00000003558/ENSBGRG00000001905, exon 4 of 8)	1	87725880	87753459	27580	1
chr1	88320795	88320855	61	ENSBGRG00000002337	ENSBGRT00000004376	57433	ETV5	ETS variant transcription factor 5 [Source:HGNC Symbol;Acc:HGNC:3494]	GO:0000122(negative regulation of transcription by RNA polymerase II);GO:0000976(transcription regulatory region sequence-specific DNA binding);GO:0000977(RNA polymerase II regulatory region sequence-specific DNA binding);GO:0001228(DNA-binding transcription activator activity, RNA polymerase II-specific);GO:0003700(DNA-binding transcription factor activity);GO:0005634(nucleus);GO:0005654(nucleop…	05202(Transcriptional misregulation in cancers);05215(Prostate cancer)	0.026	1	61,	0	-1.59	-1.09	3.22	3' UTR	1	88263362	88321482	58121	1
chr1	88439348	88445563	6216	ENSBGRG00000002443	ENSBGRT00000004586	15240	TRA2B	transformer 2 beta homolog [Source:HGNC Symbol;Acc:HGNC:10781]	GO:0000381(regulation of alternative mRNA splicing, via spliceosome);GO:0000398(mRNA splicing, via spliceosome);GO:0003676(nucleic acid binding);GO:0003723(RNA binding);GO:0003729(mRNA binding);GO:0005634(nucleus);GO:0005637(nuclear inner membrane);GO:0005654(nucleoplasm);GO:0005681(spliceosomal complex);GO:0019904(protein domain specific binding);GO:0021796(cerebral cortex regionalization);GO:00…	03040(Spliceosome)	3.2e-65	6	18,116,84,60,74,64,	0,3070,3492,4784,5615,6152	-64.5	-63.2	1.88	3' UTR	1	88424108	88445919	21812	1
chr1	89112911	89124716	11806	ENSBGRG00000002913	ENSBGRT00000005461	44226	EHHADH	enoyl-CoA hydratase and 3-hydroxyacyl CoA dehydrogenase [Source:HGNC Symbol;Acc:HGNC:3247]	GO:0003824(catalytic activity);GO:0003857(3-hydroxyacyl-CoA dehydrogenase activity);GO:0004300(enoyl-CoA hydratase activity);GO:0005777(peroxisome);GO:0006631(fatty acid metabolic process);GO:0006635(fatty acid beta-oxidation);GO:0016491(oxidoreductase activity);GO:0016509(long-chain-3-hydroxyacyl-CoA dehydrogenase activity);GO:0019899(enzyme binding);GO:0055114(oxidation-reduction process)	00640(Propanoate metabolism);00650(Butanoate metabolism);00071(Fatty acid degradation);00280(Valine, leucine and isoleucine degradation);00310(Lysine degradation);00380(Tryptophan metabolism);00410(beta-Alanine metabolism);04146(Peroxisome);03320(PPAR signaling pathway)	0.002	2	99,21,	0,11785	-2.69	-2.12	3.22	Exon (ENSBGRT00000005461/ENSBGRG00000002913, exon 6 of 7)	1	89068685	89126235	57551	1
chr1	89124806	89125223	418	ENSBGRG00000002913	ENSBGRT00000005461	56121	EHHADH	enoyl-CoA hydratase and 3-hydroxyacyl CoA dehydrogenase [Source:HGNC Symbol;Acc:HGNC:3247]	GO:0003824(catalytic activity);GO:0003857(3-hydroxyacyl-CoA dehydrogenase activity);GO:0004300(enoyl-CoA hydratase activity);GO:0005777(peroxisome);GO:0006631(fatty acid metabolic process);GO:0006635(fatty acid beta-oxidation);GO:0016491(oxidoreductase activity);GO:0016509(long-chain-3-hydroxyacyl-CoA dehydrogenase activity);GO:0019899(enzyme binding);GO:0055114(oxidation-reduction process)	00640(Propanoate metabolism);00650(Butanoate metabolism);00071(Fatty acid degradation);00280(Valine, leucine and isoleucine degradation);00310(Lysine degradation);00380(Tryptophan metabolism);00410(beta-Alanine metabolism);04146(Peroxisome);03320(PPAR signaling pathway)	6.3e-08	1	418,	0	-7.2	-6.46	5.06	Exon (ENSBGRT00000005461/ENSBGRG00000002913, exon 7 of 7)	1	89068685	89126235	57551	1
chr1	89319090	89319650	561	ENSBGRG00000002933	ENSBGRT00000005514	135382	C3orf70	chromosome 3 open reading frame 70 [Source:HGNC Symbol;Acc:HGNC:33731]	NA	NA	4e-43	2	7,486,	0,75	-42.4	-41.3	6.6	Exon (ENSBGRT00000005514/ENSBGRG00000002933, exon 2 of 3)	1	89183708	89319650	135943	1
chr1	90153281	90153674	394	ENSBGRG00000003222	ENSBGRT00000006041	4689	THPO	thrombopoietin [Source:HGNC Symbol;Acc:HGNC:11795]	GO:0001934(positive regulation of protein phosphorylation);GO:0005125(cytokine activity);GO:0005179(hormone activity);GO:0005576(extracellular region);GO:0008283(cell population proliferation);GO:0008284(positive regulation of cell population proliferation);GO:0030099(myeloid cell differentiation);GO:0035855(megakaryocyte development);GO:0038163(thrombopoietin-mediated signaling pathway);GO:00434…	04630(Jak-STAT signaling pathway);04060(Cytokine-cytokine receptor interaction);04640(Hematopoietic cell lineage)	0.00058	2	131,47,	0,347	-3.24	-2.63	3.47	Exon (ENSBGRT00000006041/ENSBGRG00000003222, exon 4 of 6)	1	90148592	90154208	5617	1
chr1	90153792	90154293	502	ENSBGRG00000003222	ENSBGRT00000006041	5200	THPO	thrombopoietin [Source:HGNC Symbol;Acc:HGNC:11795]	GO:0001934(positive regulation of protein phosphorylation);GO:0005125(cytokine activity);GO:0005179(hormone activity);GO:0005576(extracellular region);GO:0008283(cell population proliferation);GO:0008284(positive regulation of cell population proliferation);GO:0030099(myeloid cell differentiation);GO:0035855(megakaryocyte development);GO:0038163(thrombopoietin-mediated signaling pathway);GO:00434…	04630(Jak-STAT signaling pathway);04060(Cytokine-cytokine receptor interaction);04640(Hematopoietic cell lineage)	5e-33	1	502,	0	-32.3	-31.2	4.39	Exon (ENSBGRT00000006041/ENSBGRG00000003222, exon 6 of 6)	1	90148592	90154208	5617	1
chr1	90217517	90217665	149	ENSBGRG00000000165	ENSBGRT00000000270	1660	ENSBGRG00000000165	NA	NA	NA	0.036	1	149,	0	-1.44	-0.712	6.93	Exon (ENSBGRT00000000270/ENSBGRG00000000165, exon 1 of 1)	1	90215857	90217665	1809	1
chr1	90265770	90265830	61	ENSBGRG00000000240	ENSBGRT00000000382	0	CAMK2N2	calcium/calmodulin dependent protein kinase II inhibitor 2 [Source:HGNC Symbol;Acc:HGNC:24197]	GO:0004860(protein kinase inhibitor activity);GO:0005654(nucleoplasm);GO:0005813(centrosome);GO:0008427(calcium-dependent protein kinase inhibitor activity)	NA	0.02	1	61,	0	-1.69	-0.941	7.92	Exon (ENSBGRT00000000382/ENSBGRG00000000240, exon 1 of 2)	1	90265770	90266906	1137	1
chr1	90281578	90281817	240	ENSBGRG00000000258	ENSBGRT00000000412	6263	ALG3	ALG3 alpha-1,3- mannosyltransferase [Source:HGNC Symbol;Acc:HGNC:23056]	GO:0000030(mannosyltransferase activity);GO:0000033(alpha-1,3-mannosyltransferase activity);GO:0005789(endoplasmic reticulum membrane);GO:0030176(integral component of endoplasmic reticulum membrane)	00510(N-Glycan biosynthesis)	6.3e-61	1	240,	0	-60.2	-58.9	5.43	3' UTR	1	90275315	90281817	6503	1
chr1	90529764	90535252	5489	ENSBGRG00000001081	ENSBGRT00000002343	36929	ABCC5	ATP binding cassette subfamily C member 5 [Source:HGNC Symbol;Acc:HGNC:56]	GO:0005524(ATP binding);GO:0005886(plasma membrane);GO:0008514(organic anion transmembrane transporter activity);GO:0015562(efflux transmembrane transporter activity);GO:0015711(organic anion transport);GO:0016020(membrane);GO:0016021(integral component of membrane);GO:0016323(basolateral plasma membrane);GO:0016324(apical plasma membrane);GO:0016887(ATPase activity);GO:0042626(ATPase-coupled tra…	02010(ABC transporters);01523(Antifolate resistance)	6.3e-24	2	39,321,	0,5168	-23.2	-22.2	2.02	Exon (ENSBGRT00000002343/ENSBGRG00000001081, exon 10 of 30)	1	90492835	90584540	91706	1
chr1	90697985	90698654	670	ENSBGRG00000001403	ENSBGRT00000002559	5977	MAP6D1	MAP6 domain containing 1 [Source:HGNC Symbol;Acc:HGNC:25753]	GO:0000226(microtubule cytoskeleton organization);GO:0005516(calmodulin binding);GO:0005798(Golgi-associated vesicle);GO:0005801(cis-Golgi network);GO:0005874(microtubule);GO:0007026(negative regulation of microtubule depolymerization);GO:0008017(microtubule binding);GO:0018009(N-terminal peptidyl-L-cysteine N-palmitoylation)	NA	3.1e-06	2	93,81,	0,589	-5.51	-4.82	1.84	Exon (ENSBGRT00000002559/ENSBGRG00000001403, exon 2 of 3)	1	90692008	90698654	6647	1
chr1	90950654	90995431	44778	ENSBGRG00000001459	ENSBGRT00000002678	0	KLHL6	kelch like family member 6 [Source:HGNC Symbol;Acc:HGNC:18653]	GO:0002467(germinal center formation);GO:0005515(protein binding);GO:0009617(response to bacterium);GO:0050853(B cell receptor signaling pathway)	NA	0.0062	3	293,166,400,	0,27681,44378	-2.21	-1.67	9.91	Exon (ENSBGRT00000002678/ENSBGRG00000001459, exon 1 of 7)	1	90950654	91012078	61425	1
chr1	91011841	91012078	238	ENSBGRG00000001459	ENSBGRT00000002678	61187	KLHL6	kelch like family member 6 [Source:HGNC Symbol;Acc:HGNC:18653]	GO:0002467(germinal center formation);GO:0005515(protein binding);GO:0009617(response to bacterium);GO:0050853(B cell receptor signaling pathway)	NA	0.0033	1	238,	0	-2.48	-1.91	10.9	Exon (ENSBGRT00000002678/ENSBGRG00000001459, exon 7 of 7)	1	90950654	91012078	61425	1
chr1	91370076	91382258	12183	ENSBGRG00000001692	ENSBGRT00000003155	8265	ENSBGRG00000001692	NA	GO:0016020(membrane)	04142(Lysosome)	0.048	3	16,58,16,	0,10656,12167	-1.32	-0.839	3.3	Exon (ENSBGRT00000003155/ENSBGRG00000001692, exon 3 of 6)	1	91361811	91385624	23814	1
chr1	91385107	91385462	356	ENSBGRG00000001692	ENSBGRT00000003155	23296	ENSBGRG00000001692	NA	GO:0016020(membrane)	04142(Lysosome)	0.036	1	356,	0	-1.44	-0.712	6.93	3' UTR	1	91361811	91385624	23814	1
chr1	91472531	91472650	120	ENSBGRG00000001725	ENSBGRT00000003225	66968	MCCC1	methylcrotonoyl-CoA carboxylase 1 [Source:HGNC Symbol;Acc:HGNC:6936]	GO:0004485(methylcrotonoyl-CoA carboxylase activity);GO:0005524(ATP binding);GO:0005739(mitochondrion);GO:0005759(mitochondrial matrix);GO:0046872(metal ion binding);GO:1905202(methylcrotonoyl-CoA carboxylase complex)	00280(Valine, leucine and isoleucine degradation)	3.6e-08	1	120,	0	-7.44	-6.69	1.83	Exon (ENSBGRT00000003225/ENSBGRG00000001725, exon 19 of 19)	1	91405563	91472650	67088	1
chr1	91515848	91517589	1742	ENSBGRG00000001763	ENSBGRT00000003247	12561	DCUN1D1	defective in cullin neddylation 1 domain containing 1 [Source:HGNC Symbol;Acc:HGNC:18184]	GO:0000151(ubiquitin ligase complex);GO:0005515(protein binding);GO:0005654(nucleoplasm);GO:0005829(cytosol);GO:2000436(positive regulation of protein neddylation)	NA	7.9e-39	3	19,217,91,	0,247,1651	-38.1	-37	2.86	5' UTR	1	91503287	91535656	32370	1
chr1	91534245	91535203	959	ENSBGRG00000001763	ENSBGRT00000003247	30958	DCUN1D1	defective in cullin neddylation 1 domain containing 1 [Source:HGNC Symbol;Acc:HGNC:18184]	GO:0000151(ubiquitin ligase complex);GO:0005515(protein binding);GO:0005654(nucleoplasm);GO:0005829(cytosol);GO:2000436(positive regulation of protein neddylation)	NA	1e-56	2	27,270,	0,689	-56	-54.7	5.54	3' UTR	1	91503287	91535656	32370	1
chr1	91535647	91536405	759	ENSBGRG00000001763	ENSBGRT00000003247	32360	DCUN1D1	defective in cullin neddylation 1 domain containing 1 [Source:HGNC Symbol;Acc:HGNC:18184]	GO:0000151(ubiquitin ligase complex);GO:0005515(protein binding);GO:0005654(nucleoplasm);GO:0005829(cytosol);GO:2000436(positive regulation of protein neddylation)	NA	0.00026	2	10,80,	0,679	-3.58	-2.95	3.05	3' UTR	1	91503287	91535656	32370	1
chr1	93715790	93717996	2207	ENSBGRG00000001844	ENSBGRT00000003468	2982	DNAJC19	DnaJ heat shock protein family (Hsp40) member C19 [Source:HGNC Symbol;Acc:HGNC:30528]	GO:0005739(mitochondrion);GO:0005743(mitochondrial inner membrane);GO:0007601(visual perception);GO:0032991(protein-containing complex);GO:0048806(genitalia development)	NA	1e-31	3	10,71,147,	0,667,2060	-31	-30	1.92	3' UTR	1	93712808	93717996	5189	1
chr1	94038027	94040598	2572	ENSBGRG00000002146	ENSBGRT00000004291	16033	CCDC39	coiled-coil domain containing 39 [Source:HGNC Symbol;Acc:HGNC:25244]	GO:0001947(heart looping);GO:0003341(cilium movement);GO:0003356(regulation of cilium beat frequency);GO:0005829(cytosol);GO:0005929(cilium);GO:0005930(axoneme);GO:0007368(determination of left/right symmetry);GO:0007507(heart development);GO:0030317(flagellated sperm motility);GO:0030324(lung development);GO:0035469(determination of pancreatic left/right asymmetry);GO:0036159(inner dynein arm as…	00514(Other types of O-glycan biosynthesis)	0.018	2	50,11,	0,2561	-1.74	-1.22	4.95	Exon (ENSBGRT00000004291/ENSBGRG00000002146, exon 6 of 14)	1	94021994	94064542	42549	1
chr1	94750620	94750979	360	ENSBGRG00000002451	ENSBGRT00000005250	0	ENSBGRG00000002451	NA	GO:0005515(protein binding)	04146(Peroxisome)	0.011	1	360,	0	-1.95	-1.18	8.91	5' UTR	1	94750975	95071839	320865	1
chr1	94922715	94937949	15235	ENSBGRG00000002451	ENSBGRT00000005183	172244	ENSBGRG00000002451	NA	GO:0005515(protein binding)	04146(Peroxisome)	0.03	4	43,195,124,27,	0,12438,14122,15208	-1.52	-1.03	3.96	Exon (ENSBGRT00000005183/ENSBGRG00000002451, exon 3 of 14)	1	94750471	95071839	321369	1
chr1	95071660	95071839	180	ENSBGRG00000002451	ENSBGRT00000005183	321189	ENSBGRG00000002451	NA	GO:0005515(protein binding)	04146(Peroxisome)	0.00012	1	180,	0	-3.92	-3.28	9.41	Exon (ENSBGRT00000005183/ENSBGRG00000002451, exon 14 of 14)	1	94750471	95071839	321369	1
chr1	95276299	95288327	12029	ENSBGRG00000003051	ENSBGRT00000005733	2981	MRPL47	mitochondrial ribosomal protein L47 [Source:HGNC Symbol;Acc:HGNC:16652]	GO:0003735(structural constituent of ribosome);GO:0005739(mitochondrion);GO:0005761(mitochondrial ribosome);GO:0005762(mitochondrial large ribosomal subunit);GO:0006412(translation)	NA	1.6e-20	4	129,61,97,11,	0,657,5519,12018	-19.8	-18.9	2.88	Exon (ENSBGRT00000005733/ENSBGRG00000003051, exon 2 of 7)	1	95273318	95293187	19870	1
chr1	95492073	95492162	90	ENSBGRG00000003113	ENSBGRT00000005796	33713	GNB4	G protein subunit beta 4 [Source:HGNC Symbol;Acc:HGNC:20731]	GO:0005515(protein binding);GO:0007165(signal transduction)	04014(Ras signaling pathway);04371(Apelin signaling pathway);04151(PI3K-Akt signaling pathway);04062(Chemokine signaling pathway);04926(Relaxin signaling pathway);04724(Glutamatergic synapse);04727(GABAergic synapse);04725(Cholinergic synapse);04728(Dopaminergic synapse);04726(Serotonergic synapse);04723(Retrograde endocannabinoid signaling);04713(Circadian entrainment);05200(Pathways in cancer);…	1.9e-05	1	90,	0	-4.71	-4.04	2.74	3' UTR	1	95458360	95492162	33803	1
chr1	95659583	95664125	4543	ENSBGRG00000003201	ENSBGRT00000005942	13181	ENSBGRG00000003201	NA	GO:0006813(potassium ion transport);GO:0015269(calcium-activated potassium channel activity);GO:0016020(membrane)	04022(cGMP - PKG signaling pathway);04911(Insulin secretion);04270(Vascular smooth muscle contraction)	0.049	3	28,27,36,	0,4479,4507	-1.31	-0.831	2.31	Exon (ENSBGRT00000005942/ENSBGRG00000003201, exon 4 of 6)	1	95646402	95664125	17724	1
chr1	95839358	95898892	59535	ENSBGRG00000003264	ENSBGRT00000006063	30156	ZMAT3	zinc finger matrin-type 3 [Source:HGNC Symbol;Acc:HGNC:29983]	GO:0003676(nucleic acid binding);GO:0005654(nucleoplasm);GO:0005886(plasma membrane);GO:0008270(zinc ion binding)	04115(p53 signaling pathway)	0.018	2	77,159,	0,59376	-1.74	-1.22	7.92	3' UTR	1	95809202	95899364	90163	1
chr1	103105834	103106606	773	ENSBGRG00000003789	ENSBGRT00000007073	64852	NCEH1	neutral cholesterol ester hydrolase 1 [Source:HGNC Symbol;Acc:HGNC:29260]	GO:0006470(protein dephosphorylation);GO:0006805(xenobiotic metabolic process);GO:0016020(membrane);GO:0016021(integral component of membrane);GO:0016787(hydrolase activity);GO:0017171(serine hydrolase activity);GO:0042301(phosphate ion binding);GO:0046485(ether lipid metabolic process);GO:0052689(carboxylic ester hydrolase activity);GO:0060395(SMAD protein signal transduction)	04927(Cortisol synthesis and secretion);04976(Bile secretion);04979(Cholesterol metabolism);04934(Cushing syndrome)	3.2e-23	1	773,	0	-22.5	-21.5	7.18	3' UTR	1	103040982	103107171	66190	1
chr1	103235643	103252449	16807	ENSBGRG00000003840	ENSBGRT00000007132	89	TNFSF10	TNF superfamily member 10 [Source:HGNC Symbol;Acc:HGNC:11925]	GO:0005164(tumor necrosis factor receptor binding);GO:0005515(protein binding);GO:0006955(immune response);GO:0008270(zinc ion binding);GO:0016020(membrane);GO:0032813(tumor necrosis factor receptor superfamily binding);GO:0042802(identical protein binding);GO:0043065(positive regulation of apoptotic process);GO:0043123(positive regulation of I-kappaB kinase/NF-kappaB signaling);GO:0043280(positi…	04068(FoxO signaling pathway);04060(Cytokine-cytokine receptor interaction);04210(Apoptosis);04217(Necroptosis);04650(Natural killer cell mediated cytotoxicity);05162(Measles);05164(Influenza A)	6.3e-89	5	40,138,43,102,452,	0,7893,9954,14347,16355	-88.2	-86.7	11	Exon (ENSBGRT00000007132/ENSBGRG00000003840, exon 1 of 5)	1	103235554	103252449	16896	1
chr1	103285461	103285905	445	ENSBGRG00000003884	ENSBGRT00000007161	1118	GHSR	growth hormone secretagogue receptor [Source:HGNC Symbol;Acc:HGNC:4267]	GO:0001616(growth hormone secretagogue receptor activity);GO:0004930(G protein-coupled receptor activity);GO:0007186(G protein-coupled receptor signaling pathway);GO:0008154(actin polymerization or depolymerization);GO:0008343(adult feeding behavior);GO:0009725(response to hormone);GO:0009755(hormone-mediated signaling pathway);GO:0009986(cell surface);GO:0016021(integral component of membrane);G…	04024(cAMP signaling pathway);04080(Neuroactive ligand-receptor interaction)	0.0033	1	445,	0	-2.48	-1.91	10.9	5' UTR	1	103284343	103288766	4424	1
chr1	103288529	103288766	238	ENSBGRG00000003884	ENSBGRT00000007161	4186	GHSR	growth hormone secretagogue receptor [Source:HGNC Symbol;Acc:HGNC:4267]	GO:0001616(growth hormone secretagogue receptor activity);GO:0004930(G protein-coupled receptor activity);GO:0007186(G protein-coupled receptor signaling pathway);GO:0008154(actin polymerization or depolymerization);GO:0008343(adult feeding behavior);GO:0009725(response to hormone);GO:0009755(hormone-mediated signaling pathway);GO:0009986(cell surface);GO:0016021(integral component of membrane);G…	04024(cAMP signaling pathway);04080(Neuroactive ligand-receptor interaction)	0.036	1	238,	0	-1.44	-0.712	6.93	Exon (ENSBGRT00000007161/ENSBGRG00000003884, exon 4 of 4)	1	103284343	103288766	4424	1
chr1	104230525	104309051	78527	ENSBGRG00000004430	ENSBGRT00000008272	119368	PLD1	phospholipase D1 [Source:HGNC Symbol;Acc:HGNC:9067]	GO:0003824(catalytic activity);GO:0004630(phospholipase D activity);GO:0005768(endosome);GO:0005794(Golgi apparatus);GO:0006654(phosphatidic acid biosynthetic process);GO:0016324(apical plasma membrane);GO:0030139(endocytic vesicle);GO:0032534(regulation of microvillus assembly);GO:0035091(phosphatidylinositol binding);GO:0045727(positive regulation of translation);GO:0048017(inositol lipid-media…	00564(Glycerophospholipid metabolism);00565(Ether lipid metabolism);04014(Ras signaling pathway);04072(Phospholipase D signaling pathway);04071(Sphingolipid signaling pathway);04024(cAMP signaling pathway);04144(Endocytosis);04666(Fc gamma R-mediated phagocytosis);04912(GnRH signaling pathway);04928(Parathyroid hormone synthesis, secretion and action);04724(Glutamatergic synapse);05231(Choline me…	1e-159	4	66,118,386,30,	0,10046,13409,78497	-159	-158	8.27	3' UTR	1	104111157	104244319	133163	1
chr1	104711258	104744973	33716	ENSBGRG00000004855	ENSBGRT00000012818	339372	TNIK	TRAF2 and NCK interacting kinase [Source:HGNC Symbol;Acc:HGNC:30765]	GO:0001934(positive regulation of protein phosphorylation);GO:0004672(protein kinase activity);GO:0004674(protein serine/threonine kinase activity);GO:0005524(ATP binding);GO:0005634(nucleus);GO:0005654(nucleoplasm);GO:0005737(cytoplasm);GO:0005829(cytosol);GO:0005856(cytoskeleton);GO:0006468(protein phosphorylation);GO:0007010(cytoskeleton organization);GO:0007256(activation of JNKK activity);GO…	NA	2.4e-05	5	99,67,205,111,56,	0,5034,8556,32577,33660	-4.62	-3.95	2.38	Exon (ENSBGRT00000012818/ENSBGRG00000004855, exon 10 of 34)	1	104371886	104828624	456739	1
chr1	104825764	104828445	2682	ENSBGRG00000004855	ENSBGRT00000012818	453878	TNIK	TRAF2 and NCK interacting kinase [Source:HGNC Symbol;Acc:HGNC:30765]	GO:0001934(positive regulation of protein phosphorylation);GO:0004672(protein kinase activity);GO:0004674(protein serine/threonine kinase activity);GO:0005524(ATP binding);GO:0005634(nucleus);GO:0005654(nucleoplasm);GO:0005737(cytoplasm);GO:0005829(cytosol);GO:0005856(cytoskeleton);GO:0006468(protein phosphorylation);GO:0007010(cytoskeleton organization);GO:0007256(activation of JNKK activity);GO…	NA	2e-69	2	105,433,	0,2249	-68.7	-67.4	4.18	3' UTR	1	104371886	104828624	456739	1
chr1	104991210	104993326	2117	ENSBGRG00000007513	ENSBGRT00000013895	2153	ENSBGRG00000007513	NA	GO:0003735(structural constituent of ribosome);GO:0005840(ribosome);GO:0006412(translation)	03010(Ribosome)	1.3e-23	2	26,145,	0,1972	-22.9	-21.9	1.69	Exon (ENSBGRT00000013895/ENSBGRG00000007513, exon 3 of 4)	1	104989057	104993326	4270	1
chr1	105743287	105750308	7022	ENSBGRG00000006509	ENSBGRT00000012457	72871	PHC3	polyhomeotic homolog 3 [Source:HGNC Symbol;Acc:HGNC:15682]	GO:0005515(protein binding);GO:0005634(nucleus);GO:0005654(nucleoplasm);GO:0008270(zinc ion binding);GO:0031519(PcG protein complex);GO:0035102(PRC1 complex)	NA	0.0033	3	115,232,43,	0,206,6979	-2.48	-1.91	10.9	Exon (ENSBGRT00000012457/ENSBGRG00000006509, exon 12 of 13)	1	105670416	105743562	73147	1
chr1	105750398	105750548	151	ENSBGRG00000006509	ENSBGRT00000012422	79982	PHC3	polyhomeotic homolog 3 [Source:HGNC Symbol;Acc:HGNC:15682]	GO:0005515(protein binding);GO:0005634(nucleus);GO:0005654(nucleoplasm);GO:0008270(zinc ion binding);GO:0031519(PcG protein complex);GO:0035102(PRC1 complex)	NA	0.0017	1	151,	0	-2.77	-2.18	2.7	3' UTR	1	105670416	105752882	82467	1
chr1	106132619	106133307	689	ENSBGRG00000007581	ENSBGRT00000013870	2003	ACTRT3	actin related protein T3 [Source:HGNC Symbol;Acc:HGNC:24022]	GO:0001673(male germ cell nucleus)	NA	5e-44	1	689,	0	-43.3	-42.2	13.9	Exon (ENSBGRT00000013870/ENSBGRG00000007581, exon 2 of 2)	1	106130616	106133785	3170	1
chr1	106901768	106902036	269	ENSBGRG00000007660	ENSBGRT00000015098	675385	MECOM	MDS1 and EVI1 complex locus [Source:HGNC Symbol;Acc:HGNC:3498]	GO:0000118(histone deacetylase complex);GO:0003676(nucleic acid binding);GO:0003700(DNA-binding transcription factor activity);GO:0005515(protein binding);GO:0005634(nucleus);GO:0016607(nuclear speck);GO:0043069(negative regulation of programmed cell death);GO:0045892(negative regulation of transcription, DNA-templated);GO:0045893(positive regulation of transcription, DNA-templated);GO:0046329(ne…	04010(MAPK signaling pathway);05200(Pathways in cancer);05220(Chronic myeloid leukemia)	1.7e-08	1	269,	0	-7.77	-7.01	29.7	Exon (ENSBGRT00000015098/ENSBGRG00000007660, exon 8 of 19)	1	106226383	106941820	715438	1
chr1	106902096	106902364	269	ENSBGRG00000007660	ENSBGRT00000015098	675713	MECOM	MDS1 and EVI1 complex locus [Source:HGNC Symbol;Acc:HGNC:3498]	GO:0000118(histone deacetylase complex);GO:0003676(nucleic acid binding);GO:0003700(DNA-binding transcription factor activity);GO:0005515(protein binding);GO:0005634(nucleus);GO:0016607(nuclear speck);GO:0043069(negative regulation of programmed cell death);GO:0045892(negative regulation of transcription, DNA-templated);GO:0045893(positive regulation of transcription, DNA-templated);GO:0046329(ne…	04010(MAPK signaling pathway);05200(Pathways in cancer);05220(Chronic myeloid leukemia)	8.5e-09	1	269,	0	-8.07	-7.31	6.11	Exon (ENSBGRT00000015098/ENSBGRG00000007660, exon 8 of 19)	1	106226383	106941820	715438	1
chr1	106904921	106905040	120	ENSBGRG00000007660	ENSBGRT00000015098	678538	MECOM	MDS1 and EVI1 complex locus [Source:HGNC Symbol;Acc:HGNC:3498]	GO:0000118(histone deacetylase complex);GO:0003676(nucleic acid binding);GO:0003700(DNA-binding transcription factor activity);GO:0005515(protein binding);GO:0005634(nucleus);GO:0016607(nuclear speck);GO:0043069(negative regulation of programmed cell death);GO:0045892(negative regulation of transcription, DNA-templated);GO:0045893(positive regulation of transcription, DNA-templated);GO:0046329(ne…	04010(MAPK signaling pathway);05200(Pathways in cancer);05220(Chronic myeloid leukemia)	2.3e-05	1	120,	0	-4.64	-3.97	1.92	Exon (ENSBGRT00000015098/ENSBGRG00000007660, exon 10 of 19)	1	106226383	106941820	715438	1
chr1	106905249	106922690	17442	ENSBGRG00000007660	ENSBGRT00000015098	678866	MECOM	MDS1 and EVI1 complex locus [Source:HGNC Symbol;Acc:HGNC:3498]	GO:0000118(histone deacetylase complex);GO:0003676(nucleic acid binding);GO:0003700(DNA-binding transcription factor activity);GO:0005515(protein binding);GO:0005634(nucleus);GO:0016607(nuclear speck);GO:0043069(negative regulation of programmed cell death);GO:0045892(negative regulation of transcription, DNA-templated);GO:0045893(positive regulation of transcription, DNA-templated);GO:0046329(ne…	04010(MAPK signaling pathway);05200(Pathways in cancer);05220(Chronic myeloid leukemia)	1.2e-06	4	65,88,27,30,	0,3461,9251,17412	-5.92	-5.21	8.42	Exon (ENSBGRT00000015098/ENSBGRG00000007660, exon 10 of 19)	1	106226383	106941820	715438	1
chr1	106931365	106936805	5441	ENSBGRG00000007660	ENSBGRT00000015098	704982	MECOM	MDS1 and EVI1 complex locus [Source:HGNC Symbol;Acc:HGNC:3498]	GO:0000118(histone deacetylase complex);GO:0003676(nucleic acid binding);GO:0003700(DNA-binding transcription factor activity);GO:0005515(protein binding);GO:0005634(nucleus);GO:0016607(nuclear speck);GO:0043069(negative regulation of programmed cell death);GO:0045892(negative regulation of transcription, DNA-templated);GO:0045893(positive regulation of transcription, DNA-templated);GO:0046329(ne…	04010(MAPK signaling pathway);05200(Pathways in cancer);05220(Chronic myeloid leukemia)	7.9e-10	3	12,237,110,	0,4271,5331	-9.1	-8.32	2	Exon (ENSBGRT00000015098/ENSBGRG00000007660, exon 16 of 19)	1	106226383	106941820	715438	1
chr1	106936865	106941820	4956	ENSBGRG00000007660	ENSBGRT00000015098	710482	MECOM	MDS1 and EVI1 complex locus [Source:HGNC Symbol;Acc:HGNC:3498]	GO:0000118(histone deacetylase complex);GO:0003676(nucleic acid binding);GO:0003700(DNA-binding transcription factor activity);GO:0005515(protein binding);GO:0005634(nucleus);GO:0016607(nuclear speck);GO:0043069(negative regulation of programmed cell death);GO:0045892(negative regulation of transcription, DNA-templated);GO:0045893(positive regulation of transcription, DNA-templated);GO:0046329(ne…	04010(MAPK signaling pathway);05200(Pathways in cancer);05220(Chronic myeloid leukemia)	1.6e-12	2	15,135,	0,4821	-11.8	-11	3.17	Exon (ENSBGRT00000015098/ENSBGRG00000007660, exon 18 of 19)	1	106226383	106941820	715438	1
chr1	108051801	108051949	149	ENSBGRG00000008924	ENSBGRT00000016330	89	GOLIM4	golgi integral membrane protein 4 [Source:HGNC Symbol;Acc:HGNC:15448]	GO:0000139(Golgi membrane);GO:0005794(Golgi apparatus);GO:0016021(integral component of membrane)	NA	3.5e-06	1	149,	0	-5.46	-4.76	2.39	5' UTR	1	108051712	108144188	92477	1
chr1	108114933	108115554	622	ENSBGRG00000008924	ENSBGRT00000016330	63221	GOLIM4	golgi integral membrane protein 4 [Source:HGNC Symbol;Acc:HGNC:15448]	GO:0000139(Golgi membrane);GO:0005794(Golgi apparatus);GO:0016021(integral component of membrane)	NA	4e-11	2	82,8,	0,614	-10.4	-9.64	1.33	Exon (ENSBGRT00000016330/ENSBGRG00000008924, exon 6 of 16)	1	108051712	108144188	92477	1
chr1	108124535	108144188	19654	ENSBGRG00000008924	ENSBGRT00000016330	72823	GOLIM4	golgi integral membrane protein 4 [Source:HGNC Symbol;Acc:HGNC:15448]	GO:0000139(Golgi membrane);GO:0005794(Golgi apparatus);GO:0016021(integral component of membrane)	NA	0	8	209,254,83,110,168,69,81,243,	0,2314,4213,6324,9103,10498,19027,19411	-420	-Inf	5.05	3' UTR	1	108051712	108144188	92477	1
chr1	108755568	108762670	7103	ENSBGRG00000009583	ENSBGRT00000017703	183605	WDR49	WD repeat domain 49 [Source:HGNC Symbol;Acc:HGNC:26587]	GO:0005515(protein binding);GO:0005615(extracellular space)	05146(Amoebiasis)	0.034	2	23,127,	0,6976	-1.47	-0.977	4.95	Exon (ENSBGRT00000017703/ENSBGRG00000009583, exon 17 of 23)	1	108571963	108789917	217955	1
chr1	108856312	108871463	15152	ENSBGRG00000009753	ENSBGRT00000018113	89	ZBBX	zinc finger B-box domain containing [Source:HGNC Symbol;Acc:HGNC:26245]	GO:0008270(zinc ion binding)	00230(Purine metabolism);00240(Pyrimidine metabolism);03020(RNA polymerase);05168(Herpes simplex infection)	0.0013	4	19,106,114,1,	0,2087,10137,15151	-2.9	-2.31	10.9	5' UTR	1	108856223	108978875	122653	1
chr1	110439208	110439416	209	ENSBGRG00000009941	ENSBGRT00000018328	7168	BCHE	butyrylcholinesterase [Source:HGNC Symbol;Acc:HGNC:983]	GO:0003990(acetylcholinesterase activity);GO:0004104(cholinesterase activity);GO:0005641(nuclear envelope lumen);GO:0005783(endoplasmic reticulum);GO:0042802(identical protein binding)	NA	6.3e-22	1	209,	0	-21.2	-20.3	7.46	Exon (ENSBGRT00000018328/ENSBGRG00000009941, exon 2 of 3)	1	110432040	110444513	12474	1
chr1	110439864	110440102	239	ENSBGRG00000009941	ENSBGRT00000018328	7824	BCHE	butyrylcholinesterase [Source:HGNC Symbol;Acc:HGNC:983]	GO:0003990(acetylcholinesterase activity);GO:0004104(cholinesterase activity);GO:0005641(nuclear envelope lumen);GO:0005783(endoplasmic reticulum);GO:0042802(identical protein binding)	NA	5e-29	1	239,	0	-28.3	-27.3	4.86	Exon (ENSBGRT00000018328/ENSBGRG00000009941, exon 2 of 3)	1	110432040	110444513	12474	1
chr1	110440221	110440341	121	ENSBGRG00000009941	ENSBGRT00000018328	8181	BCHE	butyrylcholinesterase [Source:HGNC Symbol;Acc:HGNC:983]	GO:0003990(acetylcholinesterase activity);GO:0004104(cholinesterase activity);GO:0005641(nuclear envelope lumen);GO:0005783(endoplasmic reticulum);GO:0042802(identical protein binding)	NA	1.3e-22	1	121,	0	-21.9	-21	4.48	Exon (ENSBGRT00000018328/ENSBGRG00000009941, exon 2 of 3)	1	110432040	110444513	12474	1
chr1	114327454	114328383	930	ENSBGRG00000010725	ENSBGRT00000019611	425	KNSTRN	kinetochore localized astrin (SPAG5) binding protein [Source:HGNC Symbol;Acc:HGNC:30767]	GO:0000070(mitotic sister chromatid segregation);GO:0000226(microtubule cytoskeleton organization);GO:0000776(kinetochore);GO:0001726(ruffle);GO:0005886(plasma membrane);GO:0007051(spindle organization);GO:0007059(chromosome segregation);GO:0016477(cell migration);GO:0034451(centriolar satellite);GO:0035371(microtubule plus-end);GO:0042803(protein homodimerization activity);GO:0051010(microtubule…	NA	1e-182	1	930,	0	-182	-180	6.91	3' UTR	1	114327029	114328383	1355	1
chr1	116362643	116363331	689	ENSBGRG00000011942	ENSBGRT00000021973	30	KPNA4	karyopherin subunit alpha 4 [Source:HGNC Symbol;Acc:HGNC:6397]	GO:0005515(protein binding);GO:0005634(nucleus);GO:0005654(nucleoplasm);GO:0005737(cytoplasm);GO:0006606(protein import into nucleus);GO:0031965(nuclear membrane);GO:0042025(host cell nucleus);GO:0042542(response to hydrogen peroxide);GO:0061608(nuclear import signal receptor activity)	NA	1.6e-39	1	689,	0	-38.8	-37.6	16.8	5' UTR	1	116362613	116430347	67735	1
chr1	116430581	116431209	629	ENSBGRG00000011942	ENSBGRT00000021838	67968	KPNA4	karyopherin subunit alpha 4 [Source:HGNC Symbol;Acc:HGNC:6397]	GO:0005515(protein binding);GO:0005634(nucleus);GO:0005654(nucleoplasm);GO:0005737(cytoplasm);GO:0006606(protein import into nucleus);GO:0031965(nuclear membrane);GO:0042025(host cell nucleus);GO:0042542(response to hydrogen peroxide);GO:0061608(nuclear import signal receptor activity)	NA	3.2e-17	1	629,	0	-16.5	-15.6	3.34	3' UTR	1	116362613	116431299	68687	1
chr1	116493094	116494184	1091	ENSBGRG00000012188	ENSBGRT00000022273	0	TRIM59	tripartite motif containing 59 [Source:HGNC Symbol;Acc:HGNC:30834]	GO:0005783(endoplasmic reticulum);GO:0008270(zinc ion binding);GO:0043124(negative regulation of I-kappaB kinase/NF-kappaB signaling);GO:0045087(innate immune response);GO:0046597(negative regulation of viral entry into host cell);GO:0061630(ubiquitin protein ligase activity)	NA	7.9e-52	1	1091,	0	-51.1	-49.9	8.45	Exon (ENSBGRT00000022273/ENSBGRG00000012188, exon 1 of 1)	1	116493094	116494302	1209	1
chr1	116913631	116913690	60	ENSBGRG00000013199	ENSBGRT00000024227	37883	ENSBGRG00000013199	NA	GO:0005515(protein binding);GO:0007165(signal transduction)	04621(NOD-like receptor signaling pathway)	0.00015	1	60,	0	-3.83	-3.2	15.8	Exon (ENSBGRT00000024227/ENSBGRG00000013199, exon 15 of 16)	1	116875748	116917778	42031	1
chr1	116914914	116919533	4620	ENSBGRG00000013199	ENSBGRT00000024227	39166	ENSBGRG00000013199	NA	GO:0005515(protein binding);GO:0007165(signal transduction)	04621(NOD-like receptor signaling pathway)	2e-55	3	23,344,20,	0,2521,4600	-54.7	-53.5	6.57	Exon (ENSBGRT00000024227/ENSBGRG00000013199, exon 16 of 16)	1	116875748	116917778	42031	1
chr1	118461036	118461246	211	ENSBGRG00000014425	ENSBGRT00000026472	60	RARRES1	retinoic acid receptor responder 1 [Source:HGNC Symbol;Acc:HGNC:9867]	GO:0008285(negative regulation of cell population proliferation)	NA	0.03	1	211,	0	-1.52	-1.03	5.94	5' UTR	1	118460976	118507949	46974	1
chr1	119117333	119122827	5495	ENSBGRG00000015647	ENSBGRT00000028951	2931	SHOX2	short stature homeobox 2 [Source:HGNC Symbol;Acc:HGNC:10854]	GO:0001649(osteoblast differentiation);GO:0002053(positive regulation of mesenchymal cell proliferation);GO:0002062(chondrocyte differentiation);GO:0002063(chondrocyte development);GO:0003170(heart valve development);GO:0003209(cardiac atrium morphogenesis);GO:0003677(DNA binding);GO:0006355(regulation of transcription, DNA-templated);GO:0030326(embryonic limb morphogenesis);GO:0032330(regulation…	NA	0.02	5	120,209,58,89,151,	0,530,3124,3497,5344	-1.69	-0.941	7.92	5' UTR	1	119114402	119123330	8929	1
chr1	119125778	119125867	90	ENSBGRG00000015647	ENSBGRT00000029281	9334	SHOX2	short stature homeobox 2 [Source:HGNC Symbol;Acc:HGNC:10854]	GO:0001649(osteoblast differentiation);GO:0002053(positive regulation of mesenchymal cell proliferation);GO:0002062(chondrocyte differentiation);GO:0002063(chondrocyte development);GO:0003170(heart valve development);GO:0003209(cardiac atrium morphogenesis);GO:0003677(DNA binding);GO:0006355(regulation of transcription, DNA-templated);GO:0030326(embryonic limb morphogenesis);GO:0032330(regulation…	NA	0.0039	1	90,	0	-2.41	-1.85	9.91	3' UTR	1	119116444	119125867	9424	1
chr1	120219420	120219689	270	ENSBGRG00000016437	ENSBGRT00000030425	180	CCNL1	cyclin L1 [Source:HGNC Symbol;Acc:HGNC:20569]	GO:0000079(regulation of cyclin-dependent protein serine/threonine kinase activity);GO:0005634(nucleus);GO:0006355(regulation of transcription, DNA-templated);GO:0006357(regulation of transcription by RNA polymerase II);GO:0006396(RNA processing);GO:0016538(cyclin-dependent protein serine/threonine kinase regulator activity);GO:0042025(host cell nucleus)	NA	1.8e-06	1	270,	0	-5.74	-5.04	1.85	5' UTR	1	120219240	120231613	12374	1
chr1	120230560	120231923	1364	ENSBGRG00000016437	ENSBGRT00000030425	11320	CCNL1	cyclin L1 [Source:HGNC Symbol;Acc:HGNC:20569]	GO:0000079(regulation of cyclin-dependent protein serine/threonine kinase activity);GO:0005634(nucleus);GO:0006355(regulation of transcription, DNA-templated);GO:0006357(regulation of transcription by RNA polymerase II);GO:0006396(RNA processing);GO:0016538(cyclin-dependent protein serine/threonine kinase regulator activity);GO:0042025(host cell nucleus)	NA	0	2	90,659,	0,705	-501	-Inf	4.82	3' UTR	1	120219240	120231613	12374	1
chr1	120958914	120958974	61	ENSBGRG00000016835	ENSBGRT00000031276	11172	SSR3	signal sequence receptor subunit 3 [Source:HGNC Symbol;Acc:HGNC:11325]	GO:0006614(SRP-dependent cotranslational protein targeting to membrane);GO:0016021(integral component of membrane)	04141(Protein processing in endoplasmic reticulum)	6.3e-20	1	61,	0	-19.2	-18.3	1.52	3' UTR	1	120947742	120959375	11634	1
chr1	121728797	121731277	2481	ENSBGRG00000007522	ENSBGRT00000013766	0	ENSBGRG00000007522	NA	NA	NA	0.0018	2	266,5,	0,2476	-2.74	-2.16	11.9	Exon (ENSBGRT00000013766/ENSBGRG00000007522, exon 1 of 2)	1	121728797	121732356	3560	1
chr1	121731726	121731906	181	ENSBGRG00000007522	ENSBGRT00000013766	2929	ENSBGRG00000007522	NA	NA	NA	0.00071	1	181,	0	-3.15	-2.55	7.92	Exon (ENSBGRT00000013766/ENSBGRG00000007522, exon 2 of 2)	1	121728797	121732356	3560	1
chr1	121732206	121732356	151	ENSBGRG00000007522	ENSBGRT00000013766	3409	ENSBGRG00000007522	NA	NA	NA	0.041	1	151,	0	-1.39	-0.9	2.97	Exon (ENSBGRT00000013766/ENSBGRG00000007522, exon 2 of 2)	1	121728797	121732356	3560	1
chr1	121763197	121763963	767	ENSBGRG00000007545	ENSBGRT00000013909	0	ENSBGRG00000007545	NA	GO:0008521(acetyl-CoA transmembrane transporter activity);GO:0016020(membrane);GO:0016021(integral component of membrane)	00604(Glycosphingolipid biosynthesis - ganglio series)	1e-82	1	767,	0	-82	-80.6	12	Exon (ENSBGRT00000013909/ENSBGRG00000007545, exon 1 of 6)	1	121763197	121783645	20449	1
chr1	121838469	121842518	4050	ENSBGRG00000007709	ENSBGRT00000014152	26778	C3orf33	chromosome 3 open reading frame 33 [Source:HGNC Symbol;Acc:HGNC:26434]	GO:0005615(extracellular space);GO:0051090(regulation of DNA-binding transcription factor activity);GO:0070373(negative regulation of ERK1 and ERK2 cascade)	03010(Ribosome)	5e-19	2	13,402,	0,3648	-18.3	-17.3	5.52	Exon (ENSBGRT00000014152/ENSBGRG00000007709, exon 4 of 5)	1	121811691	121842518	30828	1
chr1	123404079	123409968	5890	ENSBGRG00000010375	ENSBGRT00000020703	0	DHX36	DEAH-box helicase 36 [Source:HGNC Symbol;Acc:HGNC:14410]	GO:0000287(magnesium ion binding);GO:0000781(chromosome, telomeric region);GO:0000976(transcription regulatory region sequence-specific DNA binding);GO:0000978(RNA polymerase II cis-regulatory region sequence-specific DNA binding);GO:0001503(ossification);GO:0002151(G-quadruplex RNA binding);GO:0002735(positive regulation of myeloid dendritic cell cytokine production);GO:0003676(nucleic acid bind…	03018(RNA degradation)	1.1e-10	3	252,73,4,	0,4376,5886	-9.95	-9.15	3.74	5' UTR	1	123404079	123451711	47633	1
chr1	123451030	123451711	682	ENSBGRG00000010375	ENSBGRT00000020703	46951	DHX36	DEAH-box helicase 36 [Source:HGNC Symbol;Acc:HGNC:14410]	GO:0000287(magnesium ion binding);GO:0000781(chromosome, telomeric region);GO:0000976(transcription regulatory region sequence-specific DNA binding);GO:0000978(RNA polymerase II cis-regulatory region sequence-specific DNA binding);GO:0001503(ossification);GO:0002151(G-quadruplex RNA binding);GO:0002735(positive regulation of myeloid dendritic cell cytokine production);GO:0003676(nucleic acid bind…	03018(RNA degradation)	2e-98	2	92,296,	0,386	-97.7	-96.2	3.44	3' UTR	1	123404079	123451711	47633	1
chr1	126995719	126998676	2958	ENSBGRG00000013927	ENSBGRT00000025582	5666	IGSF10	immunoglobulin superfamily member 10 [Source:HGNC Symbol;Acc:HGNC:26384]	GO:0005515(protein binding);GO:0005576(extracellular region);GO:2001222(regulation of neuron migration)	NA	2.1e-08	2	115,215,	0,2743	-7.67	-6.92	3.8	Exon (ENSBGRT00000025582/ENSBGRG00000013927, exon 4 of 8)	1	126990053	127017625	27573	1
chr1	127005641	127006149	509	ENSBGRG00000013927	ENSBGRT00000025582	15588	IGSF10	immunoglobulin superfamily member 10 [Source:HGNC Symbol;Acc:HGNC:26384]	GO:0005515(protein binding);GO:0005576(extracellular region);GO:2001222(regulation of neuron migration)	NA	7.9e-22	1	509,	0	-21.1	-20.2	9.33	Exon (ENSBGRT00000025582/ENSBGRG00000013927, exon 6 of 8)	1	126990053	127017625	27573	1
chr1	127006628	127007226	599	ENSBGRG00000013927	ENSBGRT00000025582	16575	IGSF10	immunoglobulin superfamily member 10 [Source:HGNC Symbol;Acc:HGNC:26384]	GO:0005515(protein binding);GO:0005576(extracellular region);GO:2001222(regulation of neuron migration)	NA	6.3e-23	1	599,	0	-22.2	-21.3	3.52	Exon (ENSBGRT00000025582/ENSBGRG00000013927, exon 6 of 8)	1	126990053	127017625	27573	1
chr1	127007615	127008274	660	ENSBGRG00000013927	ENSBGRT00000025582	17562	IGSF10	immunoglobulin superfamily member 10 [Source:HGNC Symbol;Acc:HGNC:26384]	GO:0005515(protein binding);GO:0005576(extracellular region);GO:2001222(regulation of neuron migration)	NA	5e-22	1	660,	0	-21.3	-20.4	3.29	Exon (ENSBGRT00000025582/ENSBGRG00000013927, exon 6 of 8)	1	126990053	127017625	27573	1
chr1	127008633	127017266	8634	ENSBGRG00000013927	ENSBGRT00000025582	18580	IGSF10	immunoglobulin superfamily member 10 [Source:HGNC Symbol;Acc:HGNC:26384]	GO:0005515(protein binding);GO:0005576(extracellular region);GO:2001222(regulation of neuron migration)	NA	1e-151	3	724,898,1550,	0,1181,7084	-151	-149	9.66	Exon (ENSBGRT00000025582/ENSBGRG00000013927, exon 6 of 8)	1	126990053	127017625	27573	1
chr1	127017356	127017625	270	ENSBGRG00000013927	ENSBGRT00000025582	27303	IGSF10	immunoglobulin superfamily member 10 [Source:HGNC Symbol;Acc:HGNC:26384]	GO:0005515(protein binding);GO:0005576(extracellular region);GO:2001222(regulation of neuron migration)	NA	1e-142	1	270,	0	-142	-140	4.76	Exon (ENSBGRT00000025582/ENSBGRG00000013927, exon 8 of 8)	1	126990053	127017625	27573	1
chr1	127116373	127117017	645	ENSBGRG00000014050	ENSBGRT00000025921	288295	MED12L	mediator complex subunit 12L [Source:HGNC Symbol;Acc:HGNC:16050]	GO:0003712(transcription coregulator activity);GO:0006357(regulation of transcription by RNA polymerase II);GO:0008013(beta-catenin binding);GO:0016592(mediator complex)	04919(Thyroid hormone signaling pathway)	0.0018	1	645,	0	-2.74	-2.16	11.9	Exon (ENSBGRT00000026299/ENSBGRG00000014296, exon 1 of 3)	1	127021523	127405312	383790	2
chr1	127117190	127117634	445	ENSBGRG00000014050	ENSBGRT00000025921	287678	MED12L	mediator complex subunit 12L [Source:HGNC Symbol;Acc:HGNC:16050]	GO:0003712(transcription coregulator activity);GO:0006357(regulation of transcription by RNA polymerase II);GO:0008013(beta-catenin binding);GO:0016592(mediator complex)	04919(Thyroid hormone signaling pathway)	0.011	2	75,131,	0,314	-1.95	-1.18	8.91	Exon (ENSBGRT00000026299/ENSBGRG00000014296, exon 2 of 3)	1	127021523	127405312	383790	2
chr1	127128132	127128544	413	ENSBGRG00000014050	ENSBGRT00000025921	276768	MED12L	mediator complex subunit 12L [Source:HGNC Symbol;Acc:HGNC:16050]	GO:0003712(transcription coregulator activity);GO:0006357(regulation of transcription by RNA polymerase II);GO:0008013(beta-catenin binding);GO:0016592(mediator complex)	04919(Thyroid hormone signaling pathway)	0.00012	1	413,	0	-3.92	-3.28	12.9	Exon (ENSBGRT00000026344/ENSBGRG00000014357, exon 1 of 1)	1	127021523	127405312	383790	2
chr1	127258794	127259063	270	ENSBGRG00000014050	ENSBGRT00000025921	146249	MED12L	mediator complex subunit 12L [Source:HGNC Symbol;Acc:HGNC:16050]	GO:0003712(transcription coregulator activity);GO:0006357(regulation of transcription by RNA polymerase II);GO:0008013(beta-catenin binding);GO:0016592(mediator complex)	04919(Thyroid hormone signaling pathway)	3.2e-11	1	270,	0	-10.5	-9.66	12.2	Exon (ENSBGRT00000026452/ENSBGRG00000014410, exon 1 of 1)	1	127021523	127405312	383790	2
chr1	127277013	127277252	240	ENSBGRG00000014050	ENSBGRT00000025921	128060	MED12L	mediator complex subunit 12L [Source:HGNC Symbol;Acc:HGNC:16050]	GO:0003712(transcription coregulator activity);GO:0006357(regulation of transcription by RNA polymerase II);GO:0008013(beta-catenin binding);GO:0016592(mediator complex)	04919(Thyroid hormone signaling pathway)	1.6e-07	1	240,	0	-6.79	-6.06	5.2	Exon (ENSBGRT00000026488/ENSBGRG00000014427, exon 1 of 1)	1	127021523	127405312	383790	2
chr1	127277312	127277702	391	ENSBGRG00000014050	ENSBGRT00000025921	127610	MED12L	mediator complex subunit 12L [Source:HGNC Symbol;Acc:HGNC:16050]	GO:0003712(transcription coregulator activity);GO:0006357(regulation of transcription by RNA polymerase II);GO:0008013(beta-catenin binding);GO:0016592(mediator complex)	04919(Thyroid hormone signaling pathway)	2.5e-17	1	391,	0	-16.6	-15.7	7.33	Exon (ENSBGRT00000026488/ENSBGRG00000014427, exon 1 of 1)	1	127021523	127405312	383790	2
chr1	127794513	127814911	20399	ENSBGRG00000014649	ENSBGRT00000026999	372	SIAH2	siah E3 ubiquitin protein ligase 2 [Source:HGNC Symbol;Acc:HGNC:10858]	GO:0004842(ubiquitin-protein transferase activity);GO:0005515(protein binding);GO:0005654(nucleoplasm);GO:0005829(cytosol);GO:0006511(ubiquitin-dependent protein catabolic process);GO:0007275(multicellular organism development);GO:0008270(zinc ion binding);GO:0042025(host cell nucleus);GO:0042752(regulation of circadian rhythm);GO:0043066(negative regulation of apoptotic process);GO:0043154(negat…	NA	1e-257	2	61,558,	0,19841	-257	-255	11.4	Exon (ENSBGRT00000026999/ENSBGRG00000014649, exon 3 of 4)	1	127794141	127814911	20771	1
chr1	128055349	128056648	1300	ENSBGRG00000015147	ENSBGRT00000027867	365	SERP1	stress associated endoplasmic reticulum protein 1 [Source:HGNC Symbol;Acc:HGNC:10759]	GO:0001501(skeletal system development);GO:0005783(endoplasmic reticulum);GO:0005881(cytoplasmic microtubule);GO:0006006(glucose metabolic process);GO:0009791(post-embryonic development);GO:0010259(multicellular organism aging);GO:0030968(endoplasmic reticulum unfolded protein response);GO:0032024(positive regulation of insulin secretion);GO:0045727(positive regulation of translation);GO:0046622(…	NA	5.5e-07	2	74,41,	0,1259	-6.26	-5.54	1.4	Exon (ENSBGRT00000027867/ENSBGRG00000015147, exon 2 of 3)	1	128054984	128056648	1665	1
chr1	128731815	128734562	2748	ENSBGRG00000015699	ENSBGRT00000029261	2291	PFN2	profilin 2 [Source:HGNC Symbol;Acc:HGNC:8882]	GO:0003779(actin binding);GO:0003785(actin monomer binding);GO:0005546(phosphatidylinositol-4,5-bisphosphate binding);GO:0010633(negative regulation of epithelial cell migration);GO:0016887(ATPase activity);GO:0030036(actin cytoskeleton organization);GO:0030833(regulation of actin filament polymerization);GO:0030837(negative regulation of actin filament polymerization);GO:0030838(positive regulat…	04015(Rap1 signaling pathway);04810(Regulation of actin cytoskeleton);05132(Salmonella infection)	2e-21	2	152,51,	0,2697	-20.7	-19.8	1.42	Exon (ENSBGRT00000029261/ENSBGRG00000015699, exon 2 of 3)	1	128729524	128734609	5086	1
chr1	128905815	128918303	12489	ENSBGRG00000016179	ENSBGRT00000029741	11788	ANKUB1	ankyrin repeat and ubiquitin domain containing 1 [Source:HGNC Symbol;Acc:HGNC:29642]	GO:0005515(protein binding)	NA	0.036	3	65,115,475,	0,7934,12014	-1.44	-0.712	6.93	Exon (ENSBGRT00000029741/ENSBGRG00000016179, exon 3 of 6)	1	128894027	128924733	30707	1
chr1	128918362	128924733	6372	ENSBGRG00000016179	ENSBGRT00000029741	24335	ANKUB1	ankyrin repeat and ubiquitin domain containing 1 [Source:HGNC Symbol;Acc:HGNC:29642]	GO:0005515(protein binding)	NA	0.00028	2	406,130,	0,6242	-3.56	-2.94	14.9	Exon (ENSBGRT00000029741/ENSBGRG00000016179, exon 5 of 6)	1	128894027	128924733	30707	1
chr1	129395316	129395521	206	ENSBGRG00000016631	ENSBGRT00000030570	0	TM4SF1	transmembrane 4 L six family member 1 [Source:HGNC Symbol;Acc:HGNC:11853]	GO:0005887(integral component of plasma membrane);GO:0016021(integral component of membrane)	00430(Taurine and hypotaurine metabolism);00480(Glutathione metabolism)	3.2e-81	1	206,	0	-80.5	-79.1	4.65	5' UTR	1	129395316	129400764	5449	1
chr1	129610192	129619841	9650	ENSBGRG00000017021	ENSBGRT00000031232	35069	HPS3	HPS3 biogenesis of lysosomal organelles complex 2 subunit 1 [Source:HGNC Symbol;Acc:HGNC:15597]	GO:0005737(cytoplasm);GO:0006996(organelle organization);GO:0031084(BLOC-2 complex);GO:0043473(pigmentation)	NA	9.1e-05	2	16,75,	0,9575	-4.04	-3.4	2.66	3' UTR	1	129520908	129654910	134003	2
chr1	129704117	129710016	5900	ENSBGRG00000018610	ENSBGRT00000034314	20902	HLTF	helicase like transcription factor [Source:HGNC Symbol;Acc:HGNC:11099]	GO:0000978(RNA polymerase II cis-regulatory region sequence-specific DNA binding);GO:0001228(DNA-binding transcription activator activity, RNA polymerase II-specific);GO:0003676(nucleic acid binding);GO:0005524(ATP binding);GO:0005654(nucleoplasm);GO:0005829(cytosol);GO:0008094(DNA-dependent ATPase activity);GO:0008270(zinc ion binding);GO:0016818(hydrolase activity, acting on acid anhydrides, in…	NA	0.0081	2	17,44,	0,5856	-2.09	-1.55	1.58	Exon (ENSBGRT00000034314/ENSBGRG00000018610, exon 8 of 24)	1	129683215	129747320	64106	1
chr1	130305572	130305838	267	ENSBGRG00000019617	ENSBGRT00000036032	1638	ENSBGRG00000019617	NA	NA	04390(Hippo signaling pathway);04520(Adherens junction);04670(Leukocyte transendothelial migration);05200(Pathways in cancer);05226(Gastric cancer);05213(Endometrial cancer);05412(Arrhythmogenic right ventricular cardiomyopathy (ARVC));05100(Bacterial invasion of epithelial cells)	0.036	1	267,	0	-1.44	-0.712	6.93	3' UTR	1	130303934	130306429	2496	1
chr1	133096469	133096617	149	ENSBGRG00000020343	ENSBGRT00000037397	0	ENSBGRG00000020343	NA	GO:0017121(plasma membrane phospholipid scrambling);GO:0017128(phospholipid scramblase activity)	NA	0.0012	1	149,	0	-2.91	-2.32	4.95	5' UTR	1	133096469	133141212	44744	1
chr1	133096706	133096795	90	ENSBGRG00000020343	ENSBGRT00000037397	237	ENSBGRG00000020343	NA	GO:0017121(plasma membrane phospholipid scrambling);GO:0017128(phospholipid scramblase activity)	NA	2.6e-06	1	90,	0	-5.58	-4.88	2.21	5' UTR	1	133096469	133141212	44744	1
chr1	133331414	133331533	120	ENSBGRG00000020444	ENSBGRT00000037757	133352	PLOD2	procollagen-lysine,2-oxoglutarate 5-dioxygenase 2 [Source:HGNC Symbol;Acc:HGNC:9082]	GO:0001666(response to hypoxia);GO:0005506(iron ion binding);GO:0008475(procollagen-lysine 5-dioxygenase activity);GO:0016491(oxidoreductase activity);GO:0016705(oxidoreductase activity, acting on paired donors, with incorporation or reduction of molecular oxygen);GO:0017185(peptidyl-lysine hydroxylation);GO:0031418(L-ascorbic acid binding);GO:0046947(hydroxylysine biosynthetic process);GO:005511…	00310(Lysine degradation)	7.9e-62	1	120,	0	-61.1	-59.8	2.11	3' UTR	1	133198062	133332306	134245	1
chr1	136867244	136869878	2635	ENSBGRG00000000195	ENSBGRT00000000322	736788	SLC9A9	solute carrier family 9 member A9 [Source:HGNC Symbol;Acc:HGNC:20653]	GO:0006812(cation transport);GO:0006814(sodium ion transport);GO:0006885(regulation of pH);GO:0015299(solute:proton antiporter activity);GO:0015385(sodium:proton antiporter activity);GO:0016021(integral component of membrane);GO:0055037(recycling endosome);GO:0055085(transmembrane transport)	NA	4e-45	4	30,90,3,117,	0,2419,2513,2518	-44.4	-43.3	5.24	Exon (ENSBGRT00000000322/ENSBGRG00000000195, exon 15 of 18)	1	136130456	136869878	739423	1
chr1	137741817	137741937	121	ENSBGRG00000000428	ENSBGRT00000001119	22411	ATR	ATR serine/threonine kinase [Source:HGNC Symbol;Acc:HGNC:882]	GO:0000077(DNA damage checkpoint);GO:0004672(protein kinase activity);GO:0004674(protein serine/threonine kinase activity);GO:0005515(protein binding);GO:0005654(nucleoplasm);GO:0005794(Golgi apparatus);GO:0006974(cellular response to DNA damage stimulus);GO:0008156(negative regulation of DNA replication);GO:0016301(kinase activity);GO:0016605(PML body);GO:0018105(peptidyl-serine phosphorylation)…	03460(Fanconi anemia pathway);04110(Cell cycle);04115(p53 signaling pathway);04218(Cellular senescence);05166(HTLV-I infection);05165(Human papillomavirus infection)	0.004	1	121,	0	-2.4	-1.84	4.95	Exon (ENSBGRT00000001119/ENSBGRG00000000428, exon 4 of 47)	1	137719406	137847000	127595	1
chr1	137846850	137846910	61	ENSBGRG00000000428	ENSBGRT00000001119	127444	ATR	ATR serine/threonine kinase [Source:HGNC Symbol;Acc:HGNC:882]	GO:0000077(DNA damage checkpoint);GO:0004672(protein kinase activity);GO:0004674(protein serine/threonine kinase activity);GO:0005515(protein binding);GO:0005654(nucleoplasm);GO:0005794(Golgi apparatus);GO:0006974(cellular response to DNA damage stimulus);GO:0008156(negative regulation of DNA replication);GO:0016301(kinase activity);GO:0016605(PML body);GO:0018105(peptidyl-serine phosphorylation)…	03460(Fanconi anemia pathway);04110(Cell cycle);04115(p53 signaling pathway);04218(Cellular senescence);05166(HTLV-I infection);05165(Human papillomavirus infection)	0.00093	1	61,	0	-3.03	-2.43	1.56	3' UTR	1	137719406	137847000	127595	1
chr1	138011188	138023129	11942	ENSBGRG00000000970	ENSBGRT00000001804	0	GK5	glycerol kinase 5 [Source:HGNC Symbol;Acc:HGNC:28635]	GO:0005975(carbohydrate metabolic process);GO:0016773(phosphotransferase activity, alcohol group as acceptor)	NA	0.02	2	147,3,	0,11939	-1.69	-0.941	7.92	Exon (ENSBGRT00000001804/ENSBGRG00000000970, exon 1 of 17)	1	138011188	138099742	88555	1
chr1	141095434	141110463	15030	ENSBGRG00000001428	ENSBGRT00000002725	52365	NMNAT3	nicotinamide nucleotide adenylyltransferase 3 [Source:HGNC Symbol;Acc:HGNC:20989]	GO:0000309(nicotinamide-nucleotide adenylyltransferase activity);GO:0002138(retinoic acid biosynthetic process);GO:0003824(catalytic activity);GO:0005739(mitochondrion);GO:0005829(cytosol);GO:0006776(vitamin A metabolic process);GO:0008289(lipid binding);GO:0009058(biosynthetic process);GO:0009435(NAD biosynthetic process);GO:0009611(response to wounding);GO:0016779(nucleotidyltransferase activit…	00760(Nicotinate and nicotinamide metabolism)	0.0018	6	10,83,26,18,41,3,	0,6425,8055,8085,8105,15027	-2.74	-2.16	11.9	5' UTR	1	141043069	141110470	67402	1
chr1	141111063	141111303	241	ENSBGRG00000001428	ENSBGRT00000002698	67994	NMNAT3	nicotinamide nucleotide adenylyltransferase 3 [Source:HGNC Symbol;Acc:HGNC:20989]	GO:0000309(nicotinamide-nucleotide adenylyltransferase activity);GO:0002138(retinoic acid biosynthetic process);GO:0003824(catalytic activity);GO:0005739(mitochondrion);GO:0005829(cytosol);GO:0006776(vitamin A metabolic process);GO:0008289(lipid binding);GO:0009058(biosynthetic process);GO:0009435(NAD biosynthetic process);GO:0009611(response to wounding);GO:0016779(nucleotidyltransferase activit…	00760(Nicotinate and nicotinamide metabolism)	3.3e-08	1	241,	0	-7.48	-6.73	9.41	3' UTR	1	141043069	141111660	68592	1
chr1	141138420	141140123	1704	ENSBGRG00000001428	ENSBGRT00000002664	95351	NMNAT3	nicotinamide nucleotide adenylyltransferase 3 [Source:HGNC Symbol;Acc:HGNC:20989]	GO:0000309(nicotinamide-nucleotide adenylyltransferase activity);GO:0002138(retinoic acid biosynthetic process);GO:0003824(catalytic activity);GO:0005739(mitochondrion);GO:0005829(cytosol);GO:0006776(vitamin A metabolic process);GO:0008289(lipid binding);GO:0009058(biosynthetic process);GO:0009435(NAD biosynthetic process);GO:0009611(response to wounding);GO:0016779(nucleotidyltransferase activit…	00760(Nicotinate and nicotinamide metabolism)	1e-287	3	231,179,130,	0,721,1574	-287	-285	3.31	5' UTR	1	141043069	141140215	97147	1
chr1	141709611	141710049	439	ENSBGRG00000001602	ENSBGRT00000002969	797	ENSBGRG00000001602	NA	NA	NA	0.02	1	439,	0	-1.69	-0.941	7.92	Exon (ENSBGRT00000002969/ENSBGRG00000001602, exon 2 of 2)	1	141708814	141710107	1294	1
chr1	141845929	141846078	150	ENSBGRG00000001637	ENSBGRT00000003031	0	FOXL2	forkhead box L2 [Source:HGNC Symbol;Acc:HGNC:1092]	GO:0001541(ovarian follicle development);GO:0002074(extraocular skeletal muscle development);GO:0003677(DNA binding);GO:0003700(DNA-binding transcription factor activity);GO:0005634(nucleus);GO:0005654(nucleoplasm);GO:0006309(apoptotic DNA fragmentation);GO:0006355(regulation of transcription, DNA-templated);GO:0031624(ubiquitin conjugating enzyme binding);GO:0043028(cysteine-type endopeptidase r…	NA	1e-56	1	150,	0	-56	-54.7	10.5	Exon (ENSBGRT00000003031/ENSBGRG00000001637, exon 1 of 1)	1	141845929	141847062	1134	1
chr1	141846197	141846615	419	ENSBGRG00000001637	ENSBGRT00000003031	268	FOXL2	forkhead box L2 [Source:HGNC Symbol;Acc:HGNC:1092]	GO:0001541(ovarian follicle development);GO:0002074(extraocular skeletal muscle development);GO:0003677(DNA binding);GO:0003700(DNA-binding transcription factor activity);GO:0005634(nucleus);GO:0005654(nucleoplasm);GO:0006309(apoptotic DNA fragmentation);GO:0006355(regulation of transcription, DNA-templated);GO:0031624(ubiquitin conjugating enzyme binding);GO:0043028(cysteine-type endopeptidase r…	NA	1e-261	1	419,	0	-261	-258	9.31	Exon (ENSBGRT00000003031/ENSBGRG00000001637, exon 1 of 1)	1	141845929	141847062	1134	1
chr1	142164065	142165695	1631	ENSBGRG00000001650	ENSBGRT00000003055	192565	PIK3CB	phosphatidylinositol-4,5-bisphosphate 3-kinase catalytic subunit beta [Source:HGNC Symbol;Acc:HGNC:8976]	GO:0014065(phosphatidylinositol 3-kinase signaling);GO:0016301(kinase activity);GO:0035004(phosphatidylinositol 3-kinase activity);GO:0046854(phosphatidylinositol phosphorylation);GO:0048015(phosphatidylinositol-mediated signaling)	00562(Inositol phosphate metabolism);04014(Ras signaling pathway);04015(Rap1 signaling pathway);04012(ErbB signaling pathway);04370(VEGF signaling pathway);04630(Jak-STAT signaling pathway);04668(TNF signaling pathway);04066(HIF-1 signaling pathway);04068(FoxO signaling pathway);04070(Phosphatidylinositol signaling system);04072(Phospholipase D signaling pathway);04071(Sphingolipid signaling path…	1.6e-30	3	58,133,138,	0,1005,1493	-29.8	-28.8	6.41	Exon (ENSBGRT00000003055/ENSBGRG00000001650, exon 22 of 24)	1	141971500	142165695	194196	1
chr1	142236569	142236628	60	ENSBGRG00000001714	ENSBGRT00000003315	16596	CEP70	centrosomal protein 70 [Source:HGNC Symbol;Acc:HGNC:29972]	GO:0005515(protein binding);GO:0005813(centrosome);GO:0042802(identical protein binding);GO:0043015(gamma-tubulin binding);GO:0060271(cilium assembly);GO:0070507(regulation of microtubule cytoskeleton organization)	NA	0.00018	1	60,	0	-3.74	-3.11	1.81	Exon (ENSBGRT00000003315/ENSBGRG00000001714, exon 5 of 17)	1	142219973	142304509	84537	1
chr1	142274839	142275042	204	ENSBGRG00000001714	ENSBGRT00000003315	54866	CEP70	centrosomal protein 70 [Source:HGNC Symbol;Acc:HGNC:29972]	GO:0005515(protein binding);GO:0005813(centrosome);GO:0042802(identical protein binding);GO:0043015(gamma-tubulin binding);GO:0060271(cilium assembly);GO:0070507(regulation of microtubule cytoskeleton organization)	NA	0.0032	1	204,	0	-2.5	-1.93	3.71	Exon (ENSBGRT00000003438/ENSBGRG00000001833, exon 2 of 2)	1	142219973	142304509	84537	1
chr1	142697954	142698133	180	ENSBGRG00000002171	ENSBGRT00000004059	119	DBR1	debranching RNA lariats 1 [Source:HGNC Symbol;Acc:HGNC:15594]	GO:0000375(RNA splicing, via transesterification reactions);GO:0000398(mRNA splicing, via spliceosome);GO:0005634(nucleus);GO:0005654(nucleoplasm);GO:0006397(mRNA processing);GO:0008419(RNA lariat debranching enzyme activity);GO:0016787(hydrolase activity);GO:0016788(hydrolase activity, acting on ester bonds)	NA	0.00011	1	180,	0	-3.96	-3.33	6.93	5' UTR	1	142697835	142711265	13431	1
chr1	142710019	142711265	1247	ENSBGRG00000002171	ENSBGRT00000004059	12184	DBR1	debranching RNA lariats 1 [Source:HGNC Symbol;Acc:HGNC:15594]	GO:0000375(RNA splicing, via transesterification reactions);GO:0000398(mRNA splicing, via spliceosome);GO:0005634(nucleus);GO:0005654(nucleoplasm);GO:0006397(mRNA processing);GO:0008419(RNA lariat debranching enzyme activity);GO:0016787(hydrolase activity);GO:0016788(hydrolase activity, acting on ester bonds)	NA	1e-146	2	81,694,	0,553	-146	-144	11.1	Exon (ENSBGRT00000004059/ENSBGRG00000002171, exon 7 of 8)	1	142697835	142711265	13431	1
chr1	142775998	142776206	209	ENSBGRG00000002235	ENSBGRT00000004170	0	ENSBGRG00000002235	NA	NA	NA	0.00083	1	209,	0	-3.08	-2.48	6.93	Exon (ENSBGRT00000004166/ENSBGRG00000002235, exon 2 of 4)	1	142776196	142799044	22849	1
chr1	142797946	142798213	268	ENSBGRG00000002235	ENSBGRT00000004166	23372	ENSBGRG00000002235	NA	NA	NA	2.2e-07	1	268,	0	-6.65	-5.93	9.91	Exon (ENSBGRT00000004166/ENSBGRG00000002235, exon 4 of 4)	1	142774574	142797997	23424	1
chr1	142799154	142801559	2406	ENSBGRG00000002249	ENSBGRT00000004193	89	DZIP1L	DAZ interacting zinc finger protein 1 like [Source:HGNC Symbol;Acc:HGNC:26551]	GO:0003676(nucleic acid binding);GO:0005814(centriole);GO:0005930(axoneme);GO:0007224(smoothened signaling pathway);GO:0021532(neural tube patterning);GO:0032880(regulation of protein localization);GO:0033365(protein localization to organelle);GO:0033504(floor plate development);GO:0036064(ciliary basal body);GO:0060271(cilium assembly);GO:0061512(protein localization to cilium);GO:1905349(ciliar…	NA	6.3e-07	2	325,34,	0,2372	-6.2	-5.48	4.62	Exon (ENSBGRT00000004193/ENSBGRG00000002249, exon 1 of 15)	1	142799065	142837705	38641	1
chr1	142808255	142817715	9461	ENSBGRG00000002249	ENSBGRT00000004193	9190	DZIP1L	DAZ interacting zinc finger protein 1 like [Source:HGNC Symbol;Acc:HGNC:26551]	GO:0003676(nucleic acid binding);GO:0005814(centriole);GO:0005930(axoneme);GO:0007224(smoothened signaling pathway);GO:0021532(neural tube patterning);GO:0032880(regulation of protein localization);GO:0033365(protein localization to organelle);GO:0033504(floor plate development);GO:0036064(ciliary basal body);GO:0060271(cilium assembly);GO:0061512(protein localization to cilium);GO:1905349(ciliar…	NA	3.7e-05	3	127,129,43,	0,4208,9418	-4.43	-3.78	1.94	Exon (ENSBGRT00000004193/ENSBGRG00000002249, exon 4 of 15)	1	142799065	142837705	38641	1
chr1	142837586	142837705	120	ENSBGRG00000002249	ENSBGRT00000004193	38521	DZIP1L	DAZ interacting zinc finger protein 1 like [Source:HGNC Symbol;Acc:HGNC:26551]	GO:0003676(nucleic acid binding);GO:0005814(centriole);GO:0005930(axoneme);GO:0007224(smoothened signaling pathway);GO:0021532(neural tube patterning);GO:0032880(regulation of protein localization);GO:0033365(protein localization to organelle);GO:0033504(floor plate development);GO:0036064(ciliary basal body);GO:0060271(cilium assembly);GO:0061512(protein localization to cilium);GO:1905349(ciliar…	NA	7.8e-05	1	120,	0	-4.11	-3.46	2.19	3' UTR	1	142799065	142837705	38641	1
chr1	144860564	144862643	2080	ENSBGRG00000002516	ENSBGRT00000005249	361256	STAG1	stromal antigen 1 [Source:HGNC Symbol;Acc:HGNC:11354]	GO:0000785(chromatin);GO:0003682(chromatin binding);GO:0005654(nucleoplasm);GO:0008278(cohesin complex);GO:0016363(nuclear matrix);GO:0016604(nuclear body);GO:0090307(mitotic spindle assembly);GO:0097431(mitotic spindle pole)	04110(Cell cycle)	6.3e-11	3	16,81,24,	0,1888,2056	-10.2	-9.4	2.49	Exon (ENSBGRT00000005249/ENSBGRG00000002516, exon 31 of 33)	1	144499308	144862643	363336	1
chr1	145034789	145067748	32960	ENSBGRG00000003049	ENSBGRT00000005705	0	MSL2	MSL complex subunit 2 [Source:HGNC Symbol;Acc:HGNC:25544]	GO:0043984(histone H4-K16 acetylation);GO:0061630(ubiquitin protein ligase activity);GO:0072487(MSL complex)	NA	1e-247	2	387,1592,	0,31368	-247	-245	11.9	5' UTR	1	145034789	145067748	32960	1
chr1	146963462	146968437	4976	ENSBGRG00000003311	ENSBGRT00000006157	266	ANAPC13	anaphase promoting complex subunit 13 [Source:HGNC Symbol;Acc:HGNC:24540]	GO:0005680(anaphase-promoting complex);GO:0070979(protein K11-linked ubiquitination)	04120(Ubiquitin mediated proteolysis);04110(Cell cycle);04114(Oocyte meiosis);04914(Progesterone-mediated oocyte maturation)	7.9e-50	3	92,131,222,	0,221,4754	-49.1	-47.9	2.9	5' UTR	1	146963196	146969444	6249	1
chr1	147090559	147091008	450	ENSBGRG00000003321	ENSBGRT00000006180	180	AMOTL2	angiomotin like 2 [Source:HGNC Symbol;Acc:HGNC:17812]	GO:0005923(bicellular tight junction);GO:0016324(apical plasma membrane);GO:0031410(cytoplasmic vesicle);GO:0042802(identical protein binding)	04530(Tight junction)	0.00071	1	450,	0	-3.15	-2.55	7.92	Exon (ENSBGRT00000006180/ENSBGRG00000003321, exon 1 of 10)	1	147090379	147107653	17275	1
chr1	147103553	147103643	91	ENSBGRG00000003321	ENSBGRT00000006180	13174	AMOTL2	angiomotin like 2 [Source:HGNC Symbol;Acc:HGNC:17812]	GO:0005923(bicellular tight junction);GO:0016324(apical plasma membrane);GO:0031410(cytoplasmic vesicle);GO:0042802(identical protein binding)	04530(Tight junction)	1e-22	1	91,	0	-22	-21.1	1.74	Exon (ENSBGRT00000006180/ENSBGRG00000003321, exon 6 of 10)	1	147090379	147107653	17275	1
chr1	147106626	147107653	1028	ENSBGRG00000003321	ENSBGRT00000006180	16247	AMOTL2	angiomotin like 2 [Source:HGNC Symbol;Acc:HGNC:17812]	GO:0005923(bicellular tight junction);GO:0016324(apical plasma membrane);GO:0031410(cytoplasmic vesicle);GO:0042802(identical protein binding)	04530(Tight junction)	1e-109	2	151,150,	0,878	-109	-107	2.37	3' UTR	1	147090379	147107653	17275	1
chr1	147350276	147352262	1987	ENSBGRG00000003356	ENSBGRT00000006334	118638	RYK	receptor like tyrosine kinase [Source:HGNC Symbol;Acc:HGNC:10481]	GO:0004672(protein kinase activity);GO:0004713(protein tyrosine kinase activity);GO:0004888(transmembrane signaling receptor activity);GO:0005109(frizzled binding);GO:0005524(ATP binding);GO:0005634(nucleus);GO:0005737(cytoplasm);GO:0005886(plasma membrane);GO:0006468(protein phosphorylation);GO:0007409(axonogenesis);GO:0007411(axon guidance);GO:0016020(membrane);GO:0016055(Wnt signaling pathway)…	04360(Axon guidance)	1e-274	2	49,430,	0,1557	-274	-272	5.44	3' UTR	1	147231638	147352262	120625	1
chr1	149088399	149090351	1953	ENSBGRG00000006292	ENSBGRT00000011810	298	ENSBGRG00000006292	NA	GO:0001822(kidney development);GO:0005515(protein binding);GO:0006629(lipid metabolic process);GO:0007163(establishment or maintenance of cell polarity);GO:0007368(determination of left/right symmetry);GO:0030198(extracellular matrix organization);GO:0032092(positive regulation of protein binding);GO:0048496(maintenance of animal organ identity);GO:0060271(cilium assembly);GO:0060993(kidney morph…	NA	0.01	2	98,52,	0,1901	-1.99	-1.46	2.11	Exon (ENSBGRT00000011810/ENSBGRG00000006292, exon 1 of 28)	1	149088101	149147923	59823	1
chr1	149146665	149147923	1259	ENSBGRG00000006292	ENSBGRT00000011810	58564	ENSBGRG00000006292	NA	GO:0001822(kidney development);GO:0005515(protein binding);GO:0006629(lipid metabolic process);GO:0007163(establishment or maintenance of cell polarity);GO:0007368(determination of left/right symmetry);GO:0030198(extracellular matrix organization);GO:0032092(positive regulation of protein binding);GO:0048496(maintenance of animal organ identity);GO:0060271(cilium assembly);GO:0060993(kidney morph…	NA	3.2e-60	2	88,181,	0,1078	-59.5	-58.2	4.14	Exon (ENSBGRT00000011810/ENSBGRG00000006292, exon 27 of 28)	1	149088101	149147923	59823	1
chr1	150872606	150873313	708	ENSBGRG00000007836	ENSBGRT00000014532	60914	MRPL3	mitochondrial ribosomal protein L3 [Source:HGNC Symbol;Acc:HGNC:10379]	GO:0003735(structural constituent of ribosome);GO:0005739(mitochondrion);GO:0005762(mitochondrial large ribosomal subunit);GO:0005840(ribosome);GO:0006412(translation)	03010(Ribosome)	6.3e-71	2	110,131,	0,577	-70.2	-68.8	1.68	3' UTR	1	150811692	150872715	61024	1
chr1	151301158	151301631	474	ENSBGRG00000008357	ENSBGRT00000015300	647	ASTE1	asteroid homolog 1 [Source:HGNC Symbol;Acc:HGNC:25021]	GO:0004518(nuclease activity);GO:0006281(DNA repair)	NA	2.2e-05	2	30,300,	0,174	-4.66	-4	5.74	5' UTR	1	151300511	151316894	16384	1
chr1	151301691	151302527	837	ENSBGRG00000008357	ENSBGRT00000015300	1180	ASTE1	asteroid homolog 1 [Source:HGNC Symbol;Acc:HGNC:25021]	GO:0004518(nuclease activity);GO:0006281(DNA repair)	NA	8.1e-09	1	837,	0	-8.09	-7.33	3.58	Exon (ENSBGRT00000015300/ENSBGRG00000008357, exon 3 of 6)	1	151300511	151316894	16384	1
chr1	151302587	151310355	7769	ENSBGRG00000008357	ENSBGRT00000015300	2076	ASTE1	asteroid homolog 1 [Source:HGNC Symbol;Acc:HGNC:25021]	GO:0004518(nuclease activity);GO:0006281(DNA repair)	NA	0.002	2	68,23,	0,7746	-2.69	-2.12	2.64	Exon (ENSBGRT00000015300/ENSBGRG00000008357, exon 3 of 6)	1	151300511	151316894	16384	1
chr1	151316636	151316845	210	ENSBGRG00000008357	ENSBGRT00000015300	16125	ASTE1	asteroid homolog 1 [Source:HGNC Symbol;Acc:HGNC:25021]	GO:0004518(nuclease activity);GO:0006281(DNA repair)	NA	1.9e-06	1	210,	0	-5.71	-5.01	4.14	Exon (ENSBGRT00000015300/ENSBGRG00000008357, exon 6 of 6)	1	151300511	151316894	16384	1
chr1	152065179	152065417	239	ENSBGRG00000011752	ENSBGRT00000021424	0	ENSBGRG00000011752	NA	NA	NA	1e-16	1	239,	0	-16	-15.1	7.92	5' UTR	1	152065179	152144752	79574	1
chr1	152111008	152138516	27509	ENSBGRG00000011808	ENSBGRT00000021511	0	U6	U6 spliceosomal RNA [Source:RFAM;Acc:RF00026]	NA	NA	1e-243	4	14,93,30,102,	0,866,22451,27407	-243	-241	2.2	Exon (ENSBGRT00000021424/ENSBGRG00000011752, exon 4 of 8)	1	152116016	152116122	107	2
chr1	154223050	154223200	151	ENSBGRG00000013059	ENSBGRT00000024379	122370	BACE2	beta-secretase 2 [Source:HGNC Symbol;Acc:HGNC:934]	GO:0004190(aspartic-type endopeptidase activity);GO:0005794(Golgi apparatus);GO:0005886(plasma membrane);GO:0006508(proteolysis);GO:0006509(membrane protein ectodomain proteolysis);GO:0016021(integral component of membrane);GO:0042593(glucose homeostasis);GO:0042985(negative regulation of amyloid precursor protein biosynthetic process)	05010(Alzheimer disease)	1.6e-12	1	151,	0	-11.8	-11	2.14	3' UTR	1	154100680	154223200	122521	1
chr1	154478874	154484051	5178	ENSBGRG00000014066	ENSBGRT00000026227	87971	MX1	MX dynamin like GTPase 1 [Source:HGNC Symbol;Acc:HGNC:7532]	GO:0003924(GTPase activity);GO:0005525(GTP binding);GO:0005737(cytoplasm);GO:0005829(cytosol);GO:0009615(response to virus);GO:0031965(nuclear membrane);GO:0042802(identical protein binding);GO:0045071(negative regulation of viral genome replication);GO:0048471(perinuclear region of cytoplasm);GO:0051607(defense response to virus)	05162(Measles);05164(Influenza A);05165(Human papillomavirus infection)	4e-31	2	137,643,	0,4535	-30.4	-29.3	3.17	3' UTR	1	154390903	154484561	93659	1
chr1	155460105	155460404	300	ENSBGRG00000017210	ENSBGRT00000032093	71241	ABCG1	ATP binding cassette subfamily G member 1 [Source:HGNC Symbol;Acc:HGNC:73]	GO:0005524(ATP binding);GO:0005739(mitochondrion);GO:0005886(plasma membrane);GO:0008203(cholesterol metabolic process);GO:0009897(external side of plasma membrane);GO:0010033(response to organic substance);GO:0016020(membrane);GO:0016021(integral component of membrane);GO:0016887(ATPase activity);GO:0019534(toxin transmembrane transporter activity);GO:0032367(intracellular cholesterol transport)…	02010(ABC transporters)	0.0003	1	300,	0	-3.52	-2.9	6.93	3' UTR	1	155388864	155460897	72034	1
chr1	155461301	155461511	211	ENSBGRG00000017210	ENSBGRT00000031952	72437	ABCG1	ATP binding cassette subfamily G member 1 [Source:HGNC Symbol;Acc:HGNC:73]	GO:0005524(ATP binding);GO:0005739(mitochondrion);GO:0005886(plasma membrane);GO:0008203(cholesterol metabolic process);GO:0009897(external side of plasma membrane);GO:0010033(response to organic substance);GO:0016020(membrane);GO:0016021(integral component of membrane);GO:0016887(ATPase activity);GO:0019534(toxin transmembrane transporter activity);GO:0032367(intracellular cholesterol transport)…	02010(ABC transporters)	2e-31	1	211,	0	-30.7	-29.7	6.93	Exon (ENSBGRT00000031952/ENSBGRG00000017210, exon 16 of 16)	1	155388864	155461511	72648	1
chr1	155669050	155671028	1979	ENSBGRG00000018065	ENSBGRT00000033793	43496	UBASH3A	ubiquitin associated and SH3 domain containing A [Source:HGNC Symbol;Acc:HGNC:12462]	GO:0001817(regulation of cytokine production);GO:0005515(protein binding);GO:0005654(nucleoplasm);GO:0005794(Golgi apparatus);GO:0050860(negative regulation of T cell receptor signaling pathway)	NA	1.5e-08	2	86,451,	0,1528	-7.83	-7.08	8.67	3' UTR	1	155625554	155670641	45088	1
chr1	156025590	156028197	2608	ENSBGRG00000019109	ENSBGRT00000036113	120251	PDE9A	phosphodiesterase 9A [Source:HGNC Symbol;Acc:HGNC:8795]	GO:0004114(3',5'-cyclic-nucleotide phosphodiesterase activity);GO:0007165(signal transduction);GO:0008081(phosphoric diester hydrolase activity);GO:0010613(positive regulation of cardiac muscle hypertrophy);GO:0042383(sarcolemma);GO:0046068(cGMP metabolic process);GO:0046069(cGMP catabolic process);GO:0047555(3',5'-cyclic-GMP phosphodiesterase activity)	00230(Purine metabolism)	1.6e-19	2	63,206,	0,2402	-18.8	-17.8	2.72	3' UTR	1	155905339	156029002	123664	1
chr1	156127993	156133282	5290	ENSBGRG00000019941	ENSBGRT00000036739	4672	ENSBGRG00000019941	NA	GO:0005739(mitochondrion);GO:0005747(mitochondrial respiratory chain complex I)	00190(Oxidative phosphorylation);04723(Retrograde endocannabinoid signaling);04714(Thermogenesis);05010(Alzheimer disease);05012(Parkinson disease);05016(Huntington disease);04932(Non-alcoholic fatty liver disease (NAFLD))	1e-73	2	30,926,	0,4364	-73	-71.7	4.39	Exon (ENSBGRT00000036693/ENSBGRG00000019941, exon 3 of 4)	1	156123321	156135753	12433	1
chr1	156213650	156213829	180	ENSBGRG00000020052	ENSBGRT00000037075	23688	PKNOX1	PBX/knotted 1 homeobox 1 [Source:HGNC Symbol;Acc:HGNC:9022]	GO:0000978(RNA polymerase II cis-regulatory region sequence-specific DNA binding);GO:0000981(DNA-binding transcription factor activity, RNA polymerase II-specific);GO:0001525(angiogenesis);GO:0003677(DNA binding);GO:0003682(chromatin binding);GO:0005634(nucleus);GO:0005667(transcription factor complex);GO:0005737(cytoplasm);GO:0006355(regulation of transcription, DNA-templated);GO:0006357(regulat…	NA	0.00071	1	180,	0	-3.15	-2.55	4.7	3' UTR	1	156189962	156213774	23813	1
chr1	156214097	156214216	120	ENSBGRG00000020052	ENSBGRT00000036977	24135	PKNOX1	PBX/knotted 1 homeobox 1 [Source:HGNC Symbol;Acc:HGNC:9022]	GO:0000978(RNA polymerase II cis-regulatory region sequence-specific DNA binding);GO:0000981(DNA-binding transcription factor activity, RNA polymerase II-specific);GO:0001525(angiogenesis);GO:0003677(DNA binding);GO:0003682(chromatin binding);GO:0005634(nucleus);GO:0005667(transcription factor complex);GO:0005737(cytoplasm);GO:0006355(regulation of transcription, DNA-templated);GO:0006357(regulat…	NA	0.0026	1	120,	0	-2.58	-2.01	1.49	3' UTR	1	156189962	156214377	24416	1
chr1	156812991	156813080	90	ENSBGRG00000021030	ENSBGRT00000038887	388	RRP1B	ribosomal RNA processing 1B [Source:HGNC Symbol;Acc:HGNC:23818]	GO:0001652(granular component);GO:0003713(transcription coactivator activity);GO:0005654(nucleoplasm);GO:0005730(nucleolus);GO:0006364(rRNA processing);GO:0010923(negative regulation of phosphatase activity);GO:0030688(preribosome, small subunit precursor);GO:0043065(positive regulation of apoptotic process);GO:0043923(positive regulation by host of viral transcription);GO:0045944(positive regula…	NA	0.048	1	90,	0	-1.32	-0.839	3.47	5' UTR	1	156812603	156838207	25605	1
chr1	156813170	156813378	209	ENSBGRG00000021030	ENSBGRT00000038887	567	RRP1B	ribosomal RNA processing 1B [Source:HGNC Symbol;Acc:HGNC:23818]	GO:0001652(granular component);GO:0003713(transcription coactivator activity);GO:0005654(nucleoplasm);GO:0005730(nucleolus);GO:0006364(rRNA processing);GO:0010923(negative regulation of phosphatase activity);GO:0030688(preribosome, small subunit precursor);GO:0043065(positive regulation of apoptotic process);GO:0043923(positive regulation by host of viral transcription);GO:0045944(positive regula…	NA	0.0068	1	209,	0	-2.17	-1.62	6.93	5' UTR	1	156812603	156838207	25605	1
chr1	156833633	156837924	4292	ENSBGRG00000021030	ENSBGRT00000038887	21030	RRP1B	ribosomal RNA processing 1B [Source:HGNC Symbol;Acc:HGNC:23818]	GO:0001652(granular component);GO:0003713(transcription coactivator activity);GO:0005654(nucleoplasm);GO:0005730(nucleolus);GO:0006364(rRNA processing);GO:0010923(negative regulation of phosphatase activity);GO:0030688(preribosome, small subunit precursor);GO:0043065(positive regulation of apoptotic process);GO:0043923(positive regulation by host of viral transcription);GO:0045944(positive regula…	NA	1e-63	4	647,54,147,227,	0,1024,2756,4065	-63	-61.7	5.74	Exon (ENSBGRT00000038887/ENSBGRG00000021030, exon 13 of 16)	1	156812603	156838207	25605	1
chr1	156838192	156838545	354	ENSBGRG00000021030	ENSBGRT00000038887	25589	RRP1B	ribosomal RNA processing 1B [Source:HGNC Symbol;Acc:HGNC:23818]	GO:0001652(granular component);GO:0003713(transcription coactivator activity);GO:0005654(nucleoplasm);GO:0005730(nucleolus);GO:0006364(rRNA processing);GO:0010923(negative regulation of phosphatase activity);GO:0030688(preribosome, small subunit precursor);GO:0043065(positive regulation of apoptotic process);GO:0043923(positive regulation by host of viral transcription);GO:0045944(positive regula…	NA	1.7e-06	2	16,194,	0,160	-5.78	-5.08	2.48	Exon (ENSBGRT00000038887/ENSBGRG00000021030, exon 16 of 16)	1	156812603	156838207	25605	1
chr1	156893154	156893737	584	ENSBGRG00000021296	ENSBGRT00000039593	19916	PDXK	pyridoxal kinase [Source:HGNC Symbol;Acc:HGNC:8819]	GO:0000287(magnesium ion binding);GO:0005524(ATP binding);GO:0005654(nucleoplasm);GO:0008270(zinc ion binding);GO:0008478(pyridoxal kinase activity);GO:0009443(pyridoxal 5'-phosphate salvage);GO:0030170(pyridoxal phosphate binding);GO:0030955(potassium ion binding);GO:0031402(sodium ion binding);GO:0031403(lithium ion binding);GO:0042803(protein homodimerization activity)	00750(Vitamin B6 metabolism)	0.02	2	36,55,	0,529	-1.69	-0.941	7.92	Exon (ENSBGRT00000039593/ENSBGRG00000021296, exon 4 of 13)	1	156873238	156902763	29526	1
chr1	156973163	156973744	582	ENSBGRG00000021680	ENSBGRT00000040134	14070	RRP1	ribosomal RNA processing 1 [Source:HGNC Symbol;Acc:HGNC:18785]	GO:0005730(nucleolus);GO:0006364(rRNA processing);GO:0030688(preribosome, small subunit precursor)	NA	6.3e-91	2	5,233,	0,349	-90.2	-88.8	5.26	Exon (ENSBGRT00000040134/ENSBGRG00000021680, exon 12 of 12)	1	156959093	156973167	14075	1
chr1	157144077	157144376	300	ENSBGRG00000021804	ENSBGRT00000040329	67231	AGPAT3	1-acylglycerol-3-phosphate O-acyltransferase 3 [Source:HGNC Symbol;Acc:HGNC:326]	GO:0003841(1-acylglycerol-3-phosphate O-acyltransferase activity);GO:0005635(nuclear envelope);GO:0005783(endoplasmic reticulum);GO:0005789(endoplasmic reticulum membrane);GO:0016746(transferase activity, transferring acyl groups);GO:0042171(lysophosphatidic acid acyltransferase activity)	00561(Glycerolipid metabolism);00564(Glycerophospholipid metabolism);04072(Phospholipase D signaling pathway)	0.036	1	300,	0	-1.44	-0.712	6.93	3' UTR	1	157076846	157144740	67895	1
chr1	157151094	157151709	616	ENSBGRG00000021804	ENSBGRT00000040296	74248	AGPAT3	1-acylglycerol-3-phosphate O-acyltransferase 3 [Source:HGNC Symbol;Acc:HGNC:326]	GO:0003841(1-acylglycerol-3-phosphate O-acyltransferase activity);GO:0005635(nuclear envelope);GO:0005783(endoplasmic reticulum);GO:0005789(endoplasmic reticulum membrane);GO:0016746(transferase activity, transferring acyl groups);GO:0042171(lysophosphatidic acid acyltransferase activity)	00561(Glycerolipid metabolism);00564(Glycerophospholipid metabolism);04072(Phospholipase D signaling pathway)	1e-168	2	42,258,	0,358	-168	-166	5.73	3' UTR	1	157076846	157151135	74290	1
chr1	157152138	157155183	3046	ENSBGRG00000021874	ENSBGRT00000040382	0	ENSBGRG00000021874	NA	NA	NA	2.1e-10	2	349,99,	0,2947	-9.68	-8.89	3.41	Exon (ENSBGRT00000040382/ENSBGRG00000021874, exon 1 of 2)	1	157152138	157157182	5045	1
chr1	157156556	157157182	627	ENSBGRG00000021874	ENSBGRT00000040382	4418	ENSBGRG00000021874	NA	NA	NA	1.6e-68	1	627,	0	-67.8	-66.5	6.05	Exon (ENSBGRT00000040382/ENSBGRG00000021874, exon 2 of 2)	1	157152138	157157182	5045	1
chr1	157272692	157272752	61	ENSBGRG00000021882	ENSBGRT00000040707	83492	TRAPPC10	trafficking protein particle complex 10 [Source:HGNC Symbol;Acc:HGNC:11868]	GO:0030008(TRAPP complex)	NA	0.0038	1	61,	0	-2.42	-1.86	1.73	Exon (ENSBGRT00000040707/ENSBGRG00000021882, exon 23 of 23)	1	157189200	157272842	83643	1
chr1	157291158	157292085	928	ENSBGRG00000022101	ENSBGRT00000040822	14123	ENSBGRG00000022101	NA	GO:0005515(protein binding)	03008(Ribosome biogenesis in eukaryotes)	1e-117	1	928,	0	-117	-115	11.8	3' UTR	1	157277035	157292085	15051	1
chr1	157306070	157306742	673	ENSBGRG00000022271	ENSBGRT00000041105	12046	ENSBGRG00000022271	NA	NA	NA	7.9e-17	2	20,129,	0,544	-16.1	-15.2	1.97	Exon (ENSBGRT00000041105/ENSBGRG00000022271, exon 5 of 6)	1	157294024	157306742	12719	1
chr1	157459384	157459654	271	ENSBGRG00000022599	ENSBGRT00000042067	0	AIRE	autoimmune regulator [Source:HGNC Symbol;Acc:HGNC:360]	GO:0000976(transcription regulatory region sequence-specific DNA binding);GO:0000977(RNA polymerase II regulatory region sequence-specific DNA binding);GO:0001228(DNA-binding transcription activator activity, RNA polymerase II-specific);GO:0002458(peripheral T cell tolerance induction);GO:0002509(central tolerance induction to self antigen);GO:0003677(DNA binding);GO:0003682(chromatin binding);GO…	04120(Ubiquitin mediated proteolysis);05340(Primary immunodeficiency)	0.02	1	271,	0	-1.69	-0.941	7.92	5' UTR	1	157459606	157472198	12593	1
chr1	157619189	157619903	715	ENSBGRG00000023411	ENSBGRT00000043239	59	LRRC3	leucine rich repeat containing 3 [Source:HGNC Symbol;Acc:HGNC:14965]	GO:0005515(protein binding)	NA	1.6e-32	1	715,	0	-31.8	-30.7	3.09	Exon (ENSBGRT00000043239/ENSBGRG00000023411, exon 1 of 1)	1	157619130	157619903	774	1
chr1	158066498	158068512	2015	ENSBGRG00000000257	ENSBGRT00000000403	23472	FAM207A	family with sequence similarity 207 member A [Source:HGNC Symbol;Acc:HGNC:15811]	GO:0000462(maturation of SSU-rRNA from tricistronic rRNA transcript (SSU-rRNA, 5.8S rRNA, LSU-rRNA));GO:0005730(nucleolus);GO:0030686(90S preribosome);GO:0030688(preribosome, small subunit precursor)	NA	1.6e-06	2	27,124,	0,1891	-5.79	-5.09	2.18	Exon (ENSBGRT00000000403/ENSBGRG00000000257, exon 5 of 6)	1	158043026	158068512	25487	1
chr1	158272886	158276696	3811	ENSBGRG00000000280	ENSBGRT00000000448	35509	ADARB1	adenosine deaminase RNA specific B1 [Source:HGNC Symbol;Acc:HGNC:226]	GO:0003723(RNA binding);GO:0004000(adenosine deaminase activity);GO:0005634(nucleus);GO:0005654(nucleoplasm);GO:0005730(nucleolus);GO:0005829(cytosol);GO:0006382(adenosine to inosine editing);GO:0006396(RNA processing);GO:0007274(neuromuscular synaptic transmission);GO:0008285(negative regulation of cell population proliferation);GO:0021610(facial nerve morphogenesis);GO:0021618(hypoglossal nerve…	NA	0.00098	3	1,39,81,	0,164,3730	-3.01	-2.42	2.1	Exon (ENSBGRT00000000448/ENSBGRG00000000280, exon 3 of 12)	1	158237377	158319534	82158	1
chr1	158276935	158277474	540	ENSBGRG00000000280	ENSBGRT00000000448	39558	ADARB1	adenosine deaminase RNA specific B1 [Source:HGNC Symbol;Acc:HGNC:226]	GO:0003723(RNA binding);GO:0004000(adenosine deaminase activity);GO:0005634(nucleus);GO:0005654(nucleoplasm);GO:0005730(nucleolus);GO:0005829(cytosol);GO:0006382(adenosine to inosine editing);GO:0006396(RNA processing);GO:0007274(neuromuscular synaptic transmission);GO:0008285(negative regulation of cell population proliferation);GO:0021610(facial nerve morphogenesis);GO:0021618(hypoglossal nerve…	NA	7.9e-14	1	540,	0	-13.1	-12.3	4.32	Exon (ENSBGRT00000000448/ENSBGRG00000000280, exon 5 of 12)	1	158237377	158319534	82158	1
chr1	158543875	158544024	150	ENSBGRG00000000371	ENSBGRT00000000602	459	ENSBGRG00000000371	NA	NA	NA	2.8e-05	1	150,	0	-4.56	-3.9	3.35	Exon (ENSBGRT00000001044/ENSBGRG00000000404, exon 1 of 50)	1	158539605	158544483	4879	2
chr1	158544084	158544359	276	ENSBGRG00000000371	ENSBGRT00000000602	124	ENSBGRG00000000371	NA	NA	NA	0.00026	4	2,63,6,139,	0,65,130,137	-3.58	-2.96	3.96	Exon (ENSBGRT00000001044/ENSBGRG00000000404, exon 1 of 50)	1	158539605	158544483	4879	2
chr1	158544496	158544645	150	ENSBGRG00000000404	ENSBGRT00000001044	890	ENSBGRG00000000404	NA	NA	04974(Protein digestion and absorption)	0.0038	1	150,	0	-2.42	-1.86	2.97	Exon (ENSBGRT00000001044/ENSBGRG00000000404, exon 6 of 50)	1	158543606	158602983	59378	1
chr1	158544765	158544914	150	ENSBGRG00000000404	ENSBGRT00000001044	1159	ENSBGRG00000000404	NA	NA	04974(Protein digestion and absorption)	0.018	1	150,	0	-1.74	-1.22	3.96	Exon (ENSBGRT00000001044/ENSBGRG00000000404, exon 6 of 50)	1	158543606	158602983	59378	1
chr1	158545063	158558050	12988	ENSBGRG00000000404	ENSBGRT00000001044	1457	ENSBGRG00000000404	NA	NA	04974(Protein digestion and absorption)	1.7e-09	2	14,167,	0,12821	-8.78	-8	2.03	Exon (ENSBGRT00000001044/ENSBGRG00000000404, exon 6 of 50)	1	158543606	158602983	59378	1
chr1	158584559	158596368	11810	ENSBGRG00000000404	ENSBGRT00000001044	40953	ENSBGRG00000000404	NA	NA	04974(Protein digestion and absorption)	0	20	6,63,27,36,72,36,90,30,27,63,51,21,27,54,75,69,43,63,44,60,	0,351,1592,2373,2771,3150,3478,4012,4117,4332,4626,4679,5482,5731,6075,7830,8472,9003,11442,11750	-653	-Inf	3.82	Exon (ENSBGRT00000001044/ENSBGRG00000000404, exon 22 of 50)	1	158543606	158602983	59378	1
chr1	158601847	158602983	1137	ENSBGRG00000000404	ENSBGRT00000001044	58241	ENSBGRG00000000404	NA	NA	04974(Protein digestion and absorption)	0	2	56,214,	0,923	-443	-Inf	2.98	Exon (ENSBGRT00000001044/ENSBGRG00000000404, exon 49 of 50)	1	158543606	158602983	59378	1
chr1	158648961	158649260	300	ENSBGRG00000000644	ENSBGRT00000001161	150	ENSBGRG00000000644	NA	NA	NA	1.5e-05	1	300,	0	-4.82	-4.15	14.9	Exon (ENSBGRT00000001161/ENSBGRG00000000644, exon 1 of 1)	1	158648811	158650517	1707	1
chr1	158649888	158649948	61	ENSBGRG00000000644	ENSBGRT00000001161	1077	ENSBGRG00000000644	NA	NA	NA	0.026	1	61,	0	-1.59	-1.09	3.22	Exon (ENSBGRT00000001161/ENSBGRG00000000644, exon 1 of 1)	1	158648811	158650517	1707	1
chr1	158650098	158650517	420	ENSBGRG00000000644	ENSBGRT00000001161	1287	ENSBGRG00000000644	NA	NA	NA	3.2e-06	1	420,	0	-5.5	-4.81	12.4	Exon (ENSBGRT00000001161/ENSBGRG00000000644, exon 1 of 1)	1	158648811	158650517	1707	1
chr1	158988743	158989012	270	ENSBGRG00000000669	ENSBGRT00000001367	63990	PCBP3	poly(rC) binding protein 3 [Source:HGNC Symbol;Acc:HGNC:8651]	GO:0000122(negative regulation of transcription by RNA polymerase II);GO:0001227(DNA-binding transcription repressor activity, RNA polymerase II-specific);GO:0003676(nucleic acid binding);GO:0003690(double-stranded DNA binding);GO:0003723(RNA binding);GO:1990829(C-rich single-stranded DNA binding)	NA	7.2e-06	1	270,	0	-5.14	-4.45	15.8	3' UTR	1	158924753	158989012	64260	1
chr1	159041979	159042069	91	ENSBGRG00000000813	ENSBGRT00000001486	599	COL6A1	collagen type VI alpha 1 chain [Source:HGNC Symbol;Acc:HGNC:2211]	GO:0005518(collagen binding);GO:0005576(extracellular region);GO:0031012(extracellular matrix);GO:0032991(protein-containing complex);GO:0035987(endodermal cell differentiation);GO:0042383(sarcolemma);GO:0048407(platelet-derived growth factor binding);GO:0071230(cellular response to amino acid stimulus)	04151(PI3K-Akt signaling pathway);04512(ECM-receptor interaction);04510(Focal adhesion);04974(Protein digestion and absorption);05165(Human papillomavirus infection)	2.2e-07	1	91,	0	-6.65	-5.92	3.08	5' UTR	1	159041380	159063428	22049	1
chr1	159046418	159055899	9482	ENSBGRG00000000813	ENSBGRT00000001486	5038	COL6A1	collagen type VI alpha 1 chain [Source:HGNC Symbol;Acc:HGNC:2211]	GO:0005518(collagen binding);GO:0005576(extracellular region);GO:0031012(extracellular matrix);GO:0032991(protein-containing complex);GO:0035987(endodermal cell differentiation);GO:0042383(sarcolemma);GO:0048407(platelet-derived growth factor binding);GO:0071230(cellular response to amino acid stimulus)	04151(PI3K-Akt signaling pathway);04512(ECM-receptor interaction);04510(Focal adhesion);04974(Protein digestion and absorption);05165(Human papillomavirus infection)	0	14	31,54,45,27,27,45,54,63,63,54,36,63,63,6,	0,818,2110,2252,2448,2567,2932,3185,4010,4162,4299,4524,5854,9476	-1080	-Inf	2.4	Exon (ENSBGRT00000001486/ENSBGRG00000000813, exon 8 of 38)	1	159041380	159063428	22049	1
chr1	159060364	159063428	3065	ENSBGRG00000000813	ENSBGRT00000001486	18984	COL6A1	collagen type VI alpha 1 chain [Source:HGNC Symbol;Acc:HGNC:2211]	GO:0005518(collagen binding);GO:0005576(extracellular region);GO:0031012(extracellular matrix);GO:0032991(protein-containing complex);GO:0035987(endodermal cell differentiation);GO:0042383(sarcolemma);GO:0048407(platelet-derived growth factor binding);GO:0071230(cellular response to amino acid stimulus)	04151(PI3K-Akt signaling pathway);04512(ECM-receptor interaction);04510(Focal adhesion);04974(Protein digestion and absorption);05165(Human papillomavirus infection)	0	4	37,30,16,607,	0,1608,1761,2458	-793	-Inf	3.43	Exon (ENSBGRT00000001486/ENSBGRG00000000813, exon 35 of 38)	1	159041380	159063428	22049	1
chr1	159213009	159220322	7314	ENSBGRG00000000863	ENSBGRT00000001699	1885	COL6A2	collagen type VI alpha 2 chain [Source:HGNC Symbol;Acc:HGNC:2212]	GO:0005518(collagen binding);GO:0005576(extracellular region);GO:0031012(extracellular matrix);GO:0032991(protein-containing complex);GO:0042383(sarcolemma)	04151(PI3K-Akt signaling pathway);04512(ECM-receptor interaction);04510(Focal adhesion);04974(Protein digestion and absorption);05165(Human papillomavirus infection)	0	16	19,54,45,27,27,45,54,63,63,90,63,63,63,63,51,17,	0,1275,1414,1751,2007,2132,2736,3190,4270,4617,5314,5964,6237,6666,7002,7297	-806	-Inf	3.29	Exon (ENSBGRT00000001699/ENSBGRG00000000863, exon 4 of 28)	1	159211124	159225575	14452	1
chr1	159222453	159229313	6861	ENSBGRG00000000863	ENSBGRT00000001699	11329	COL6A2	collagen type VI alpha 2 chain [Source:HGNC Symbol;Acc:HGNC:2212]	GO:0005518(collagen binding);GO:0005576(extracellular region);GO:0031012(extracellular matrix);GO:0032991(protein-containing complex);GO:0042383(sarcolemma)	04151(PI3K-Akt signaling pathway);04512(ECM-receptor interaction);04510(Focal adhesion);04974(Protein digestion and absorption);05165(Human papillomavirus infection)	0	4	36,26,296,360,	0,3097,3437,6501	-448	-Inf	3.46	Exon (ENSBGRT00000001699/ENSBGRG00000000863, exon 27 of 28)	1	159211124	159225575	14452	1
chr1	159387153	159387359	207	ENSBGRG00000001586	ENSBGRT00000002974	440	ENSBGRG00000001586	NA	GO:0004222(metalloendopeptidase activity);GO:0006364(rRNA processing)	00514(Other types of O-glycan biosynthesis)	0.00011	1	207,	0	-3.96	-3.33	1.67	Exon (ENSBGRT00000002974/ENSBGRG00000001586, exon 1 of 3)	1	159386713	159390293	3581	1
chr1	159688389	159691247	2859	ENSBGRG00000001765	ENSBGRT00000004313	134358	DIP2A	disco interacting protein 2 homolog A [Source:HGNC Symbol;Acc:HGNC:17217]	GO:0003824(catalytic activity);GO:0009986(cell surface);GO:0010629(negative regulation of gene expression);GO:0042981(regulation of apoptotic process)	04512(ECM-receptor interaction);04510(Focal adhesion)	7.9e-15	2	17,253,	0,2606	-14.1	-13.3	2.83	Exon (ENSBGRT00000004313/ENSBGRG00000001765, exon 38 of 39)	1	159554031	159691247	137217	1
chr1	159801076	159801552	477	ENSBGRG00000002397	ENSBGRT00000004492	47445	PRMT2	protein arginine methyltransferase 2 [Source:HGNC Symbol;Acc:HGNC:5186]	GO:0003713(transcription coactivator activity);GO:0005515(protein binding);GO:0005634(nucleus);GO:0005654(nucleoplasm);GO:0005737(cytoplasm);GO:0005829(cytosol);GO:0008168(methyltransferase activity);GO:0016274(protein-arginine N-methyltransferase activity);GO:0016571(histone methylation);GO:0018216(peptidyl-arginine methylation);GO:0030331(estrogen receptor binding);GO:0032088(negative regulatio…	NA	1e-30	1	477,	0	-30	-28.9	2.31	3' UTR	1	159753631	159801552	47922	1
chr1	160015957	160017708	1752	ENSBGRG00000002483	ENSBGRT00000004767	30	FBXO25	F-box protein 25 [Source:HGNC Symbol;Acc:HGNC:13596]	GO:0005515(protein binding);GO:0005634(nucleus)	04068(FoxO signaling pathway)	2.3e-07	2	111,97,	0,1655	-6.64	-5.92	1.68	5' UTR	1	160015927	160032841	16915	1
chr1	160019772	160023395	3624	ENSBGRG00000002483	ENSBGRT00000004767	3845	FBXO25	F-box protein 25 [Source:HGNC Symbol;Acc:HGNC:13596]	GO:0005515(protein binding);GO:0005634(nucleus)	04068(FoxO signaling pathway)	0.039	2	1,59,	0,3565	-1.41	-0.921	1.8	Exon (ENSBGRT00000004767/ENSBGRG00000002483, exon 4 of 9)	1	160015927	160032841	16915	1
chr1	160041067	160041334	268	ENSBGRG00000002483	ENSBGRT00000004668	25140	FBXO25	F-box protein 25 [Source:HGNC Symbol;Acc:HGNC:13596]	GO:0005515(protein binding);GO:0005634(nucleus)	04068(FoxO signaling pathway)	2.4e-09	1	268,	0	-8.62	-7.85	2.17	3' UTR	1	160015927	160041690	25764	1
chr1	160041393	160041690	298	ENSBGRG00000002483	ENSBGRT00000004668	25466	FBXO25	F-box protein 25 [Source:HGNC Symbol;Acc:HGNC:13596]	GO:0005515(protein binding);GO:0005634(nucleus)	04068(FoxO signaling pathway)	1.2e-06	1	298,	0	-5.91	-5.21	2.16	3' UTR	1	160015927	160041690	25764	1
chr1	161996560	161997188	629	ENSBGRG00000002778	ENSBGRT00000005203	6218	CBR1	carbonyl reductase 1 [Source:HGNC Symbol;Acc:HGNC:1548]	GO:0004090(carbonyl reductase (NADPH) activity);GO:0016491(oxidoreductase activity);GO:0016655(oxidoreductase activity, acting on NAD(P)H, quinone or similar compound as acceptor);GO:0017144(drug metabolic process);GO:0030855(epithelial cell differentiation);GO:0042373(vitamin K metabolic process);GO:0055114(oxidation-reduction process)	00590(Arachidonic acid metabolism);00980(Metabolism of xenobiotics by cytochrome P450);00790(Folate biosynthesis);05204(Chemical carcinogenesis)	1e-273	1	629,	0	-273	-271	5.96	3' UTR	1	161990342	161997190	6849	1
chr1	162073639	162084276	10638	ENSBGRG00000002778	ENSBGRT00000005189	83297	CBR1	carbonyl reductase 1 [Source:HGNC Symbol;Acc:HGNC:1548]	GO:0004090(carbonyl reductase (NADPH) activity);GO:0016491(oxidoreductase activity);GO:0016655(oxidoreductase activity, acting on NAD(P)H, quinone or similar compound as acceptor);GO:0017144(drug metabolic process);GO:0030855(epithelial cell differentiation);GO:0042373(vitamin K metabolic process);GO:0055114(oxidation-reduction process)	00590(Arachidonic acid metabolism);00980(Metabolism of xenobiotics by cytochrome P450);00790(Folate biosynthesis);05204(Chemical carcinogenesis)	1e-225	3	23,108,498,	0,1858,10140	-225	-223	8.16	3' UTR	1	161990342	162084276	93935	1
chr1	162168951	162169161	211	ENSBGRG00000002831	ENSBGRT00000005352	66824	DOP1B	DOP1 leucine zipper like protein B [Source:HGNC Symbol;Acc:HGNC:1291]	GO:0006895(Golgi to endosome transport);GO:0050890(cognition)	04144(Endocytosis)	0.0013	1	211,	0	-2.9	-2.31	7.43	5' UTR	1	162102127	162248714	146588	1
chr1	162195193	162195913	721	ENSBGRG00000002831	ENSBGRT00000005352	93066	DOP1B	DOP1 leucine zipper like protein B [Source:HGNC Symbol;Acc:HGNC:1291]	GO:0006895(Golgi to endosome transport);GO:0050890(cognition)	04144(Endocytosis)	8.9e-09	1	721,	0	-8.05	-7.29	30.7	Exon (ENSBGRT00000005352/ENSBGRG00000002831, exon 20 of 38)	1	162102127	162248714	146588	1
chr1	162197163	162197223	61	ENSBGRG00000002831	ENSBGRT00000005352	95036	DOP1B	DOP1 leucine zipper like protein B [Source:HGNC Symbol;Acc:HGNC:1291]	GO:0006895(Golgi to endosome transport);GO:0050890(cognition)	04144(Endocytosis)	0.00062	1	61,	0	-3.21	-2.61	2.89	Exon (ENSBGRT00000005352/ENSBGRG00000002831, exon 21 of 38)	1	162102127	162248714	146588	1
chr1	162244609	162245148	540	ENSBGRG00000002831	ENSBGRT00000005352	142482	DOP1B	DOP1 leucine zipper like protein B [Source:HGNC Symbol;Acc:HGNC:1291]	GO:0006895(Golgi to endosome transport);GO:0050890(cognition)	04144(Endocytosis)	1e-22	1	540,	0	-22	-21	4.66	3' UTR	1	162102127	162248714	146588	1
chr1	162246676	162247036	361	ENSBGRG00000002831	ENSBGRT00000005352	144549	DOP1B	DOP1 leucine zipper like protein B [Source:HGNC Symbol;Acc:HGNC:1291]	GO:0006895(Golgi to endosome transport);GO:0050890(cognition)	04144(Endocytosis)	1.8e-08	1	361,	0	-7.74	-6.98	20.8	3' UTR	1	162102127	162248714	146588	1
chr1	162300342	162300907	566	ENSBGRG00000002919	ENSBGRT00000005650	21527	MORC3	MORC family CW-type zinc finger 3 [Source:HGNC Symbol;Acc:HGNC:23572]	GO:0005634(nucleus);GO:0005654(nucleoplasm);GO:0006468(protein phosphorylation);GO:0007569(cell aging);GO:0008270(zinc ion binding);GO:0009791(post-embryonic development);GO:0016605(PML body);GO:0018105(peptidyl-serine phosphorylation);GO:0048147(negative regulation of fibroblast proliferation);GO:0050821(protein stabilization);GO:0051457(maintenance of protein location in nucleus)	NA	1.3e-99	1	566,	0	-98.9	-97.4	7.82	Exon (ENSBGRT00000005650/ENSBGRG00000002919, exon 13 of 14)	1	162278815	162302351	23537	1
chr1	162301920	162308674	6755	ENSBGRG00000002919	ENSBGRT00000005650	23105	MORC3	MORC family CW-type zinc finger 3 [Source:HGNC Symbol;Acc:HGNC:23572]	GO:0005634(nucleus);GO:0005654(nucleoplasm);GO:0006468(protein phosphorylation);GO:0007569(cell aging);GO:0008270(zinc ion binding);GO:0009791(post-embryonic development);GO:0016605(PML body);GO:0018105(peptidyl-serine phosphorylation);GO:0048147(negative regulation of fibroblast proliferation);GO:0050821(protein stabilization);GO:0051457(maintenance of protein location in nucleus)	NA	2.5e-19	3	432,158,95,	0,3614,6660	-18.6	-17.7	2.66	Exon (ENSBGRT00000005650/ENSBGRG00000002919, exon 14 of 14)	1	162278815	162302351	23537	1
chr1	162358688	162360221	1534	ENSBGRG00000003046	ENSBGRT00000005732	35761	CHAF1B	chromatin assembly factor 1 subunit B [Source:HGNC Symbol;Acc:HGNC:1911]	GO:0000790(nuclear chromatin);GO:0005515(protein binding);GO:0005654(nucleoplasm);GO:0006335(DNA replication-dependent nucleosome assembly);GO:0031497(chromatin assembly);GO:0032991(protein-containing complex);GO:0033186(CAF-1 complex)	NA	2.5e-22	2	16,641,	0,893	-21.6	-20.7	10.5	3' UTR	1	162322927	162359678	36752	1
chr1	162360281	162360340	60	ENSBGRG00000003046	ENSBGRT00000005703	37354	CHAF1B	chromatin assembly factor 1 subunit B [Source:HGNC Symbol;Acc:HGNC:1911]	GO:0000790(nuclear chromatin);GO:0005515(protein binding);GO:0005654(nucleoplasm);GO:0006335(DNA replication-dependent nucleosome assembly);GO:0031497(chromatin assembly);GO:0032991(protein-containing complex);GO:0033186(CAF-1 complex)	NA	0.0021	1	60,	0	-2.68	-2.1	2.48	3' UTR	1	162322927	162360969	38043	1
chr1	163026918	163030706	3789	ENSBGRG00000003171	ENSBGRT00000005903	6778	RIPPLY3	ripply transcriptional repressor 3 [Source:HGNC Symbol;Acc:HGNC:3047]	GO:0000122(negative regulation of transcription by RNA polymerase II);GO:0007507(heart development);GO:0008285(negative regulation of cell population proliferation);GO:0060037(pharyngeal system development)	NA	0.0033	2	31,60,	0,3729	-2.48	-1.91	10.9	Exon (ENSBGRT00000005903/ENSBGRG00000003171, exon 3 of 6)	1	163020140	163030947	10808	1
chr1	163169448	163173572	4125	ENSBGRG00000003246	ENSBGRT00000006013	34768	ENSBGRG00000003246	NA	GO:0005515(protein binding)	NA	2e-33	4	131,338,9,3,	0,3773,4112,4122	-32.7	-31.6	3.36	Exon (ENSBGRT00000006013/ENSBGRG00000003246, exon 15 of 18)	1	163134680	163173572	38893	1
chr1	163188512	163189376	865	ENSBGRG00000003250	ENSBGRT00000006023	0	ENSBGRG00000003250	NA	NA	NA	1.6e-83	1	865,	0	-82.8	-81.4	3.36	5' UTR	1	163188512	163228771	40260	1
chr1	163193371	163207303	13933	ENSBGRG00000003250	ENSBGRT00000006023	4859	ENSBGRG00000003250	NA	NA	NA	6.3e-85	4	122,140,69,87,	0,10609,13068,13846	-84.2	-82.8	2.26	5' UTR	1	163188512	163228771	40260	1
chr1	163522803	163534794	11992	ENSBGRG00000003329	ENSBGRT00000006258	89545	DYRK1A	dual specificity tyrosine phosphorylation regulated kinase 1A [Source:HGNC Symbol;Acc:HGNC:3091]	GO:0004672(protein kinase activity);GO:0004674(protein serine/threonine kinase activity);GO:0004712(protein serine/threonine/tyrosine kinase activity);GO:0004715(non-membrane spanning protein tyrosine kinase activity);GO:0005524(ATP binding);GO:0005634(nucleus);GO:0005737(cytoplasm);GO:0005856(cytoskeleton);GO:0006468(protein phosphorylation);GO:0007623(circadian rhythm);GO:0018105(peptidyl-serin…	NA	0	2	69,621,	0,11371	-370	-Inf	8.16	Exon (ENSBGRT00000006258/ENSBGRG00000003329, exon 10 of 10)	1	163433258	163534217	100960	1
chr1	165249676	165251415	1740	ENSBGRG00000003739	ENSBGRT00000006960	18920	ETS2	ETS proto-oncogene 2, transcription factor [Source:HGNC Symbol;Acc:HGNC:3489]	GO:0000122(negative regulation of transcription by RNA polymerase II);GO:0000978(RNA polymerase II cis-regulatory region sequence-specific DNA binding);GO:0001227(DNA-binding transcription repressor activity, RNA polymerase II-specific);GO:0003700(DNA-binding transcription factor activity);GO:0005654(nucleoplasm);GO:0005829(cytosol);GO:0005886(plasma membrane);GO:0006355(regulation of transcripti…	04014(Ras signaling pathway);05166(HTLV-I infection)	1e-143	2	96,501,	0,1239	-143	-141	8.46	3' UTR	1	165230756	165251974	21219	1
chr1	165612299	165623812	11514	ENSBGRG00000003866	ENSBGRT00000007146	90	PIK3R4	phosphoinositide-3-kinase regulatory subunit 4 [Source:HGNC Symbol;Acc:HGNC:8982]	GO:0004672(protein kinase activity);GO:0005515(protein binding);GO:0005524(ATP binding);GO:0005770(late endosome);GO:0006468(protein phosphorylation);GO:0015630(microtubule cytoskeleton);GO:0032465(regulation of cytokinesis);GO:0032801(receptor catabolic process);GO:0043231(intracellular membrane-bounded organelle);GO:0043552(positive regulation of phosphatidylinositol 3-kinase activity)	04371(Apelin signaling pathway);04140(Autophagy - animal);04136(Autophagy - other eukaryotes)	1e-107	3	694,134,516,	0,8893,10998	-107	-106	5.64	Exon (ENSBGRT00000007146/ENSBGRG00000003866, exon 1 of 19)	1	165612209	165698664	86456	1
chr1	165698276	165698485	210	ENSBGRG00000003866	ENSBGRT00000007146	86067	PIK3R4	phosphoinositide-3-kinase regulatory subunit 4 [Source:HGNC Symbol;Acc:HGNC:8982]	GO:0004672(protein kinase activity);GO:0005515(protein binding);GO:0005524(ATP binding);GO:0005770(late endosome);GO:0006468(protein phosphorylation);GO:0015630(microtubule cytoskeleton);GO:0032465(regulation of cytokinesis);GO:0032801(receptor catabolic process);GO:0043231(intracellular membrane-bounded organelle);GO:0043552(positive regulation of phosphatidylinositol 3-kinase activity)	04371(Apelin signaling pathway);04140(Autophagy - animal);04136(Autophagy - other eukaryotes)	4e-12	1	210,	0	-11.4	-10.5	1.77	3' UTR	1	165612209	165698664	86456	1
chr1	166479961	166480710	750	ENSBGRG00000004003	ENSBGRT00000007541	56466	CAPN7	calpain 7 [Source:HGNC Symbol;Acc:HGNC:1484]	GO:0004175(endopeptidase activity);GO:0004198(calcium-dependent cysteine-type endopeptidase activity);GO:0006508(proteolysis);GO:0010634(positive regulation of epithelial cell migration);GO:0090541(MIT domain binding);GO:0097264(self proteolysis)	NA	1e-176	2	89,568,	0,182	-176	-174	6.65	3' UTR	1	166423495	166480710	57216	1
chr1	166684703	166689301	4599	ENSBGRG00000004328	ENSBGRT00000007994	7201	EAF1	ELL associated factor 1 [Source:HGNC Symbol;Acc:HGNC:20907]	GO:0005654(nucleoplasm);GO:0006355(regulation of transcription, DNA-templated);GO:0008023(transcription elongation factor complex);GO:0016604(nuclear body);GO:0032783(super elongation complex);GO:0043231(intracellular membrane-bounded organelle);GO:0045171(intercellular bridge)	NA	7.9e-26	3	74,225,210,	0,1686,4389	-25.1	-24.1	2.23	3' UTR	1	166677502	166690138	12637	1
chr1	166689510	166689809	300	ENSBGRG00000004328	ENSBGRT00000007994	12008	EAF1	ELL associated factor 1 [Source:HGNC Symbol;Acc:HGNC:20907]	GO:0005654(nucleoplasm);GO:0006355(regulation of transcription, DNA-templated);GO:0008023(transcription elongation factor complex);GO:0016604(nuclear body);GO:0032783(super elongation complex);GO:0043231(intracellular membrane-bounded organelle);GO:0045171(intercellular bridge)	NA	1.6e-34	1	300,	0	-33.8	-32.8	1.73	3' UTR	1	166677502	166690138	12637	1
chr1	166912165	166912225	61	ENSBGRG00000005423	ENSBGRT00000010036	6382	ENSBGRG00000005423	NA	GO:0006807(nitrogen compound metabolic process)	00780(Biotin metabolism);04977(Vitamin digestion and absorption)	4e-13	1	61,	0	-12.4	-11.6	9.2	Exon (ENSBGRT00000010036/ENSBGRG00000005423, exon 4 of 4)	1	166905783	166912225	6443	1
chr1	167478731	167478909	179	ENSBGRG00000005716	ENSBGRT00000010545	0	GALNT15	polypeptide N-acetylgalactosaminyltransferase 15 [Source:HGNC Symbol;Acc:HGNC:21531]	GO:0030133(transport vesicle)	00512(Mucin type O-glycan biosynthesis)	0.00039	1	179,	0	-3.41	-2.79	13.9	Exon (ENSBGRT00000010545/ENSBGRG00000005716, exon 1 of 11)	1	167478731	167528054	49324	1
chr1	167635390	167636721	1332	ENSBGRG00000005867	ENSBGRT00000010807	57144	OXNAD1	oxidoreductase NAD binding domain containing 1 [Source:HGNC Symbol;Acc:HGNC:25128]	GO:0016491(oxidoreductase activity);GO:0055114(oxidation-reduction process)	00520(Amino sugar and nucleotide sugar metabolism)	1e-192	2	102,556,	0,776	-192	-190	11.7	3' UTR	1	167578246	167636721	58476	1
chr1	168438020	168439009	990	ENSBGRG00000000215	ENSBGRT00000000343	139452	PLCL2	phospholipase C like 2 [Source:HGNC Symbol;Acc:HGNC:9064]	GO:0002322(B cell proliferation involved in immune response);GO:0002337(B-1a B cell differentiation);GO:0004435(phosphatidylinositol phospholipase C activity);GO:0006629(lipid metabolic process);GO:0007165(signal transduction);GO:0007214(gamma-aminobutyric acid signaling pathway);GO:0008081(phosphoric diester hydrolase activity);GO:0032228(regulation of synaptic transmission, GABAergic);GO:003313…	NA	1e-134	1	990,	0	-134	-132	6.09	Exon (ENSBGRT00000000343/ENSBGRG00000000215, exon 3 of 7)	1	168298568	168542235	243668	1
chr1	168439399	168443201	3803	ENSBGRG00000000215	ENSBGRT00000000343	140831	PLCL2	phospholipase C like 2 [Source:HGNC Symbol;Acc:HGNC:9064]	GO:0002322(B cell proliferation involved in immune response);GO:0002337(B-1a B cell differentiation);GO:0004435(phosphatidylinositol phospholipase C activity);GO:0006629(lipid metabolic process);GO:0007165(signal transduction);GO:0007214(gamma-aminobutyric acid signaling pathway);GO:0008081(phosphoric diester hydrolase activity);GO:0032228(regulation of synaptic transmission, GABAergic);GO:003313…	NA	1e-231	2	1045,126,	0,3677	-231	-229	7.84	Exon (ENSBGRT00000000343/ENSBGRG00000000215, exon 3 of 7)	1	168298568	168542235	243668	1
chr1	168541845	168542235	391	ENSBGRG00000000215	ENSBGRT00000000343	243277	PLCL2	phospholipase C like 2 [Source:HGNC Symbol;Acc:HGNC:9064]	GO:0002322(B cell proliferation involved in immune response);GO:0002337(B-1a B cell differentiation);GO:0004435(phosphatidylinositol phospholipase C activity);GO:0006629(lipid metabolic process);GO:0007165(signal transduction);GO:0007214(gamma-aminobutyric acid signaling pathway);GO:0008081(phosphoric diester hydrolase activity);GO:0032228(regulation of synaptic transmission, GABAergic);GO:003313…	NA	1e-217	1	391,	0	-217	-215	4.45	3' UTR	1	168298568	168542235	243668	1
chr1	171282255	171354074	71820	ENSBGRG00000001743	ENSBGRT00000003223	245576	KCNH8	potassium voltage-gated channel subfamily H member 8 [Source:HGNC Symbol;Acc:HGNC:18864]	GO:0005216(ion channel activity);GO:0005249(voltage-gated potassium channel activity);GO:0005886(plasma membrane);GO:0006811(ion transport);GO:0006813(potassium ion transport);GO:0016020(membrane);GO:0055085(transmembrane transport)	NA	0.02	3	104,128,67,	0,66095,71753	-1.69	-0.941	7.92	Exon (ENSBGRT00000003223/ENSBGRG00000001743, exon 3 of 16)	1	171036679	171586895	550217	1
chr1	171996226	171999521	3296	ENSBGRG00000001791	ENSBGRT00000003323	0	RAB5A	RAB5A, member RAS oncogene family [Source:HGNC Symbol;Acc:HGNC:9783]	GO:0001726(ruffle);GO:0003924(GTPase activity);GO:0005525(GTP binding);GO:0005737(cytoplasm);GO:0005768(endosome);GO:0005769(early endosome);GO:0005829(cytosol);GO:0005886(plasma membrane);GO:0006897(endocytosis);GO:0010008(endosome membrane);GO:0015629(actin cytoskeleton);GO:0019001(guanyl nucleotide binding);GO:0019003(GDP binding);GO:0030139(endocytic vesicle);GO:0032009(early phagosome);GO:00…	04014(Ras signaling pathway);04144(Endocytosis);04145(Phagosome);04962(Vasopressin-regulated water reabsorption);05014(Amyotrophic lateral sclerosis (ALS));05152(Tuberculosis);05146(Amoebiasis)	4e-75	2	84,244,	0,3052	-74.4	-73	5.22	5' UTR	1	171996226	172032562	36337	1
chr1	172032413	172032473	61	ENSBGRG00000001791	ENSBGRT00000003323	36187	RAB5A	RAB5A, member RAS oncogene family [Source:HGNC Symbol;Acc:HGNC:9783]	GO:0001726(ruffle);GO:0003924(GTPase activity);GO:0005525(GTP binding);GO:0005737(cytoplasm);GO:0005768(endosome);GO:0005769(early endosome);GO:0005829(cytosol);GO:0005886(plasma membrane);GO:0006897(endocytosis);GO:0010008(endosome membrane);GO:0015629(actin cytoskeleton);GO:0019001(guanyl nucleotide binding);GO:0019003(GDP binding);GO:0030139(endocytic vesicle);GO:0032009(early phagosome);GO:00…	04014(Ras signaling pathway);04144(Endocytosis);04145(Phagosome);04962(Vasopressin-regulated water reabsorption);05014(Amyotrophic lateral sclerosis (ALS));05152(Tuberculosis);05146(Amoebiasis)	0.0027	1	61,	0	-2.57	-2	1.44	Exon (ENSBGRT00000003323/ENSBGRG00000001791, exon 7 of 7)	1	171996226	172032562	36337	1
chr1	172194743	172200571	5829	ENSBGRG00000001845	ENSBGRT00000003653	112031	KAT2B	lysine acetyltransferase 2B [Source:HGNC Symbol;Acc:HGNC:8638]	GO:0000123(histone acetyltransferase complex);GO:0000776(kinetochore);GO:0000977(RNA polymerase II regulatory region sequence-specific DNA binding);GO:0003682(chromatin binding);GO:0003712(transcription coregulator activity);GO:0003713(transcription coactivator activity);GO:0004402(histone acetyltransferase activity);GO:0004468(lysine N-acetyltransferase activity, acting on acetyl phosphate as do…	04330(Notch signaling pathway);04919(Thyroid hormone signaling pathway);05203(Viral carcinogenesis);05166(HTLV-I infection)	1e-147	3	160,85,296,	0,1403,5533	-147	-145	3.77	3' UTR	1	172082712	172194902	112191	1
chr1	172201834	172202781	948	ENSBGRG00000001845	ENSBGRT00000003463	119122	KAT2B	lysine acetyltransferase 2B [Source:HGNC Symbol;Acc:HGNC:8638]	GO:0000123(histone acetyltransferase complex);GO:0000776(kinetochore);GO:0000977(RNA polymerase II regulatory region sequence-specific DNA binding);GO:0003682(chromatin binding);GO:0003712(transcription coregulator activity);GO:0003713(transcription coactivator activity);GO:0004402(histone acetyltransferase activity);GO:0004468(lysine N-acetyltransferase activity, acting on acetyl phosphate as do…	04330(Notch signaling pathway);04919(Thyroid hormone signaling pathway);05203(Viral carcinogenesis);05166(HTLV-I infection)	0	2	396,55,	0,893	-379	-Inf	5.42	3' UTR	1	172082712	172202229	119518	1
chr1	7552912	7553117	206	ENSBGRG00000000013	ENSBGRT00000000018	949	ENSBGRG00000000013	NA	GO:0003755(peptidyl-prolyl cis-trans isomerase activity)	NA	0.00072	1	206,	0	-3.14	-2.54	1.98	Exon (ENSBGRT00000000018/ENSBGRG00000000013, exon 2 of 2)	1	7552707	7554066	1360	2
chr1	11912833	11914915	2083	ENSBGRG00000000017	ENSBGRT00000000026	203078	ROBO2	roundabout guidance receptor 2 [Source:HGNC Symbol;Acc:HGNC:10250]	GO:0001657(ureteric bud development);GO:0005515(protein binding);GO:0007156(homophilic cell adhesion via plasma membrane adhesion molecules);GO:0007420(brain development);GO:0009986(cell surface);GO:0032870(cellular response to hormone stimulus);GO:0042802(identical protein binding);GO:0050772(positive regulation of axonogenesis);GO:0050925(negative regulation of negative chemotaxis);GO:0061364(a…	04360(Axon guidance)	7.9e-36	2	171,158,	0,1925	-35.1	-34	1.82	3' UTR	1	11912833	12117993	205161	2
chr1	12556198	12631150	74953	ENSBGRG00000000017	ENSBGRT00000000024	0	ROBO2	roundabout guidance receptor 2 [Source:HGNC Symbol;Acc:HGNC:10250]	GO:0001657(ureteric bud development);GO:0005515(protein binding);GO:0007156(homophilic cell adhesion via plasma membrane adhesion molecules);GO:0007420(brain development);GO:0009986(cell surface);GO:0032870(cellular response to hormone stimulus);GO:0042802(identical protein binding);GO:0050772(positive regulation of axonogenesis);GO:0050925(negative regulation of negative chemotaxis);GO:0061364(a…	04360(Axon guidance)	0.002	2	119,61,	0,74892	-2.69	-2.11	2.1	Exon (ENSBGRT00000000024/ENSBGRG00000000017, exon 1 of 27)	1	11912833	12631150	718318	2
chr1	14189068	14189393	326	ENSBGRG00000000021	ENSBGRT00000000031	14571	LIPI	lipase I [Source:HGNC Symbol;Acc:HGNC:18821]	GO:0004620(phospholipase activity);GO:0006629(lipid metabolic process);GO:0008201(heparin binding);GO:0016042(lipid catabolic process);GO:0052689(carboxylic ester hydrolase activity)	NA	0.0028	1	326,	0	-2.55	-1.98	8.91	Exon (ENSBGRT00000000031/ENSBGRG00000000021, exon 2 of 10)	1	14126671	14203964	77294	2
chr1	14404460	14406279	1820	ENSBGRG00000000025	ENSBGRT00000000038	8636	HSPA13	heat shock protein family A (Hsp70) member 13 [Source:HGNC Symbol;Acc:HGNC:11375]	NA	NA	0	2	764,121,	0,1699	-332	-Inf	30	3' UTR	1	14404460	14414915	10456	2
chr1	15063990	15065778	1789	ENSBGRG00000000027	ENSBGRT00000000044	1490	NRIP1	nuclear receptor interacting protein 1 [Source:HGNC Symbol;Acc:HGNC:8001]	GO:0000118(histone deacetylase complex);GO:0000122(negative regulation of transcription by RNA polymerase II);GO:0000790(nuclear chromatin);GO:0000978(RNA polymerase II cis-regulatory region sequence-specific DNA binding);GO:0001543(ovarian follicle rupture);GO:0001650(fibrillar center);GO:0003712(transcription coregulator activity);GO:0003713(transcription coactivator activity);GO:0003714(transc…	NA	1e-187	1	1789,	0	-187	-185	10.6	Exon (ENSBGRT00000000044/ENSBGRG00000000027, exon 1 of 1)	1	15063990	15067268	3279	2
chr1	15066225	15067238	1014	ENSBGRG00000000027	ENSBGRT00000000044	30	NRIP1	nuclear receptor interacting protein 1 [Source:HGNC Symbol;Acc:HGNC:8001]	GO:0000118(histone deacetylase complex);GO:0000122(negative regulation of transcription by RNA polymerase II);GO:0000790(nuclear chromatin);GO:0000978(RNA polymerase II cis-regulatory region sequence-specific DNA binding);GO:0001543(ovarian follicle rupture);GO:0001650(fibrillar center);GO:0003712(transcription coregulator activity);GO:0003713(transcription coactivator activity);GO:0003714(transc…	NA	4e-77	1	1014,	0	-76.4	-75	7.92	Exon (ENSBGRT00000000044/ENSBGRG00000000027, exon 1 of 1)	1	15063990	15067268	3279	2
chr1	18279608	18309181	29574	ENSBGRG00000000042	ENSBGRT00000000073	2862	C21orf91	chromosome 21 open reading frame 91 [Source:HGNC Symbol;Acc:HGNC:16459]	GO:0021895(cerebral cortex neuron differentiation);GO:0060999(positive regulation of dendritic spine development)	NA	5e-44	5	134,2,63,537,36,	0,135,2193,4220,29538	-43.3	-42.2	5.85	Exon (ENSBGRT00000000073/ENSBGRG00000000042, exon 2 of 5)	1	18279578	18312043	32466	2
chr1	18923555	18925190	1636	ENSBGRG00000000044	ENSBGRT00000000077	102781	TMPRSS15	transmembrane serine protease 15 [Source:HGNC Symbol;Acc:HGNC:9490]	GO:0004252(serine-type endopeptidase activity);GO:0005044(scavenger receptor activity);GO:0005515(protein binding);GO:0006508(proteolysis);GO:0016020(membrane)	NA	0.02	2	77,13,	0,1623	-1.7	-1.19	6.93	Exon (ENSBGRT00000000077/ENSBGRG00000000044, exon 17 of 25)	1	18871985	19027971	155987	2
chr1	26557557	26557806	250	ENSBGRG00000000055	ENSBGRT00000000088	0	ENSBGRG00000000055	NA	GO:0042254(ribosome biogenesis)	NA	0.0068	2	8,123,	0,127	-2.17	-1.62	5.94	Exon (ENSBGRT00000000088/ENSBGRG00000000055, exon 1 of 2)	1	26557505	26557806	302	2
chr1	27353737	27353796	60	ENSBGRG00000000058	ENSBGRT00000000092	15669	MRPL39	mitochondrial ribosomal protein L39 [Source:HGNC Symbol;Acc:HGNC:14027]	GO:0000166(nucleotide binding);GO:0005739(mitochondrion);GO:0005762(mitochondrial large ribosomal subunit)	NA	0.0037	1	60,	0	-2.43	-1.87	1.31	3' UTR	1	27342662	27369465	26804	2
chr1	27511939	27512722	784	ENSBGRG00000000060	ENSBGRT00000000098	8591	ENSBGRG00000000060	NA	GO:0000276(mitochondrial proton-transporting ATP synthase complex, coupling factor F(o));GO:0015078(proton transmembrane transporter activity);GO:0015986(ATP synthesis coupled proton transport)	00190(Oxidative phosphorylation);04714(Thermogenesis);05010(Alzheimer disease);05012(Parkinson disease);05016(Huntington disease)	0.0013	2	127,54,	0,730	-2.9	-2.31	1.82	3' UTR	1	27511939	27521313	9375	2
chr1	27698287	27698496	210	ENSBGRG00000000062	ENSBGRT00000000103	347382	APP	amyloid beta precursor protein [Source:HGNC Symbol;Acc:HGNC:620]	GO:0000978(RNA polymerase II cis-regulatory region sequence-specific DNA binding);GO:0001774(microglial cell activation);GO:0001934(positive regulation of protein phosphorylation);GO:0001967(suckling behavior);GO:0002265(astrocyte activation involved in immune response);GO:0004867(serine-type endopeptidase inhibitor activity);GO:0005102(signaling receptor binding);GO:0005615(extracellular space);…	04726(Serotonergic synapse);05010(Alzheimer disease)	1e-163	1	210,	0	-163	-161	3.35	3' UTR	1	27698287	28045878	347592	2
chr1	27857877	27900203	42327	ENSBGRG00000000064	ENSBGRT00000000111	0	ENSBGRG00000000064	NA	NA	NA	1e-225	2	144,66,	0,42261	-225	-223	1.58	Exon (ENSBGRT00000000111/ENSBGRG00000000064, exon 1 of 1)	1	27860863	27861963	1101	1
chr1	28286617	28287154	538	ENSBGRG00000000067	ENSBGRT00000000114	160209	ENSBGRG00000000067	NA	NA	NA	6e-09	1	538,	0	-8.22	-7.46	29.7	3' UTR	1	28282365	28447363	164999	2
chr1	28287303	28287423	121	ENSBGRG00000000067	ENSBGRT00000000114	159940	ENSBGRG00000000067	NA	NA	NA	0.011	1	121,	0	-1.95	-1.4	8.91	3' UTR	1	28282365	28447363	164999	2
chr1	28287631	28288096	466	ENSBGRG00000000067	ENSBGRT00000000114	159267	ENSBGRG00000000067	NA	NA	NA	0.012	2	230,40,	0,426	-1.93	-1.4	7.92	3' UTR	1	28282365	28447363	164999	2
chr1	28288931	28289339	409	ENSBGRG00000000067	ENSBGRT00000000114	158024	ENSBGRG00000000067	NA	NA	NA	0.02	2	212,117,	0,292	-1.69	-0.941	7.92	3' UTR	1	28282365	28447363	164999	2
chr1	28754591	28755461	871	ENSBGRG00000000068	ENSBGRT00000000120	7225	ADAMTS1	ADAM metallopeptidase with thrombospondin type 1 motif 1 [Source:HGNC Symbol;Acc:HGNC:217]	GO:0001542(ovulation from ovarian follicle);GO:0001822(kidney development);GO:0004222(metalloendopeptidase activity);GO:0005604(basement membrane);GO:0006508(proteolysis);GO:0008201(heparin binding);GO:0008237(metallopeptidase activity);GO:0008270(zinc ion binding);GO:0016525(negative regulation of angiogenesis);GO:0031012(extracellular matrix);GO:0031410(cytoplasmic vesicle);GO:0060347(heart tra…	NA	0	1	871,	0	-1270	-Inf	5.44	3' UTR	1	28754201	28762686	8486	2
chr1	28761756	28762686	931	ENSBGRG00000000068	ENSBGRT00000000120	0	ADAMTS1	ADAM metallopeptidase with thrombospondin type 1 motif 1 [Source:HGNC Symbol;Acc:HGNC:217]	GO:0001542(ovulation from ovarian follicle);GO:0001822(kidney development);GO:0004222(metalloendopeptidase activity);GO:0005604(basement membrane);GO:0006508(proteolysis);GO:0008201(heparin binding);GO:0008237(metallopeptidase activity);GO:0008270(zinc ion binding);GO:0016525(negative regulation of angiogenesis);GO:0031012(extracellular matrix);GO:0031410(cytoplasmic vesicle);GO:0060347(heart tra…	NA	1.3e-91	1	931,	0	-90.9	-89.4	3.64	5' UTR	1	28754201	28762686	8486	2
chr1	28867875	28868621	747	ENSBGRG00000000069	ENSBGRT00000000121	57389	ADAMTS5	ADAM metallopeptidase with thrombospondin type 1 motif 5 [Source:HGNC Symbol;Acc:HGNC:221]	GO:0004222(metalloendopeptidase activity);GO:0005615(extracellular space);GO:0006508(proteolysis);GO:0008201(heparin binding);GO:0008233(peptidase activity);GO:0008237(metallopeptidase activity);GO:0008270(zinc ion binding);GO:0042742(defense response to bacterium);GO:0050840(extracellular matrix binding);GO:0062023(collagen-containing extracellular matrix);GO:0120163(negative regulation of cold-…	NA	5e-12	1	747,	0	-11.3	-10.5	7.26	3' UTR	1	28866712	28926010	59299	2
chr1	28925069	28925519	451	ENSBGRG00000000069	ENSBGRT00000000121	491	ADAMTS5	ADAM metallopeptidase with thrombospondin type 1 motif 5 [Source:HGNC Symbol;Acc:HGNC:221]	GO:0004222(metalloendopeptidase activity);GO:0005615(extracellular space);GO:0006508(proteolysis);GO:0008201(heparin binding);GO:0008233(peptidase activity);GO:0008237(metallopeptidase activity);GO:0008270(zinc ion binding);GO:0042742(defense response to bacterium);GO:0050840(extracellular matrix binding);GO:0062023(collagen-containing extracellular matrix);GO:0120163(negative regulation of cold-…	NA	0.0013	2	380,39,	0,412	-2.9	-2.31	10.9	Exon (ENSBGRT00000000121/ENSBGRG00000000069, exon 2 of 10)	1	28866712	28926010	59299	2
chr1	31363479	31363778	300	ENSBGRG00000000075	ENSBGRT00000000131	25625	LTN1	listerin E3 ubiquitin protein ligase 1 [Source:HGNC Symbol;Acc:HGNC:13082]	GO:0004842(ubiquitin-protein transferase activity);GO:0008270(zinc ion binding);GO:0051865(protein autoubiquitination);GO:0061630(ubiquitin protein ligase activity);GO:1990112(RQC complex);GO:1990116(ribosome-associated ubiquitin-dependent protein catabolic process)	00260(Glycine, serine and threonine metabolism);00270(Cysteine and methionine metabolism);00450(Selenocompound metabolism)	1.4e-08	1	300,	0	-7.85	-7.1	7.13	Exon (ENSBGRT00000000131/ENSBGRG00000000075, exon 10 of 30)	1	31319321	31389403	70083	2
chr1	31403553	31405901	2349	ENSBGRG00000000076	ENSBGRT00000000133	9213	RWDD2B	RWD domain containing 2B [Source:HGNC Symbol;Acc:HGNC:1302]	GO:0005515(protein binding)	NA	6.3e-31	2	267,173,	0,2176	-30.2	-29.2	3.2	3' UTR	1	31403553	31415114	11562	2
chr1	32083417	32084873	1457	ENSBGRG00000000082	ENSBGRT00000000145	164513	GRIK1	glutamate ionotropic receptor kainate type subunit 1 [Source:HGNC Symbol;Acc:HGNC:4579]	GO:0004970(ionotropic glutamate receptor activity);GO:0005216(ion channel activity);GO:0006811(ion transport);GO:0015276(ligand-gated ion channel activity);GO:0016020(membrane);GO:0038023(signaling receptor activity)	04080(Neuroactive ligand-receptor interaction);04724(Glutamatergic synapse)	0.011	2	111,39,	0,1418	-1.95	-1.18	8.91	Exon (ENSBGRT00000000145/ENSBGRG00000000082, exon 14 of 16)	1	32063270	32249386	186117	2
chr1	34418281	34418401	121	ENSBGRG00000000112	ENSBGRT00000000179	54727	TIAM1	TIAM Rac1 associated GEF 1 [Source:HGNC Symbol;Acc:HGNC:11805]	GO:0005085(guanyl-nucleotide exchange factor activity);GO:0005515(protein binding);GO:0005829(cytosol);GO:0005886(plasma membrane);GO:0005911(cell-cell junction);GO:0007160(cell-matrix adhesion);GO:0007165(signal transduction);GO:0008284(positive regulation of cell population proliferation);GO:0010717(regulation of epithelial to mesenchymal transition);GO:0016477(cell migration);GO:0016601(Rac pr…	04014(Ras signaling pathway);04015(Rap1 signaling pathway);04024(cAMP signaling pathway);04530(Tight junction);04810(Regulation of actin cytoskeleton);04062(Chemokine signaling pathway);05205(Proteoglycans in cancer)	0.00012	1	121,	0	-3.92	-3.28	2.58	Exon (ENSBGRT00000000179/ENSBGRG00000000112, exon 13 of 14)	1	34418102	34473128	55027	2
chr1	34598549	34599087	539	ENSBGRG00000000112	ENSBGRT00000000180	20775	TIAM1	TIAM Rac1 associated GEF 1 [Source:HGNC Symbol;Acc:HGNC:11805]	GO:0005085(guanyl-nucleotide exchange factor activity);GO:0005515(protein binding);GO:0005829(cytosol);GO:0005886(plasma membrane);GO:0005911(cell-cell junction);GO:0007160(cell-matrix adhesion);GO:0007165(signal transduction);GO:0008284(positive regulation of cell population proliferation);GO:0010717(regulation of epithelial to mesenchymal transition);GO:0016477(cell migration);GO:0016601(Rac pr…	04014(Ras signaling pathway);04015(Rap1 signaling pathway);04024(cAMP signaling pathway);04530(Tight junction);04810(Regulation of actin cytoskeleton);04062(Chemokine signaling pathway);05205(Proteoglycans in cancer)	7.2e-06	1	539,	0	-5.14	-4.45	16.8	Exon (ENSBGRT00000000180/ENSBGRG00000000112, exon 3 of 27)	1	34418116	34619862	201747	2
chr1	34611492	34619653	8162	ENSBGRG00000000112	ENSBGRT00000000180	209	TIAM1	TIAM Rac1 associated GEF 1 [Source:HGNC Symbol;Acc:HGNC:11805]	GO:0005085(guanyl-nucleotide exchange factor activity);GO:0005515(protein binding);GO:0005829(cytosol);GO:0005886(plasma membrane);GO:0005911(cell-cell junction);GO:0007160(cell-matrix adhesion);GO:0007165(signal transduction);GO:0008284(positive regulation of cell population proliferation);GO:0010717(regulation of epithelial to mesenchymal transition);GO:0016477(cell migration);GO:0016601(Rac pr…	04014(Ras signaling pathway);04015(Rap1 signaling pathway);04024(cAMP signaling pathway);04530(Tight junction);04810(Regulation of actin cytoskeleton);04062(Chemokine signaling pathway);05205(Proteoglycans in cancer)	0.00098	2	88,92,	0,8070	-3.01	-2.42	12.9	5' UTR	1	34418116	34619862	201747	2
chr1	35101017	35101739	723	ENSBGRG00000000118	ENSBGRT00000000187	65393	SCAF4	SR-related CTD associated factor 4 [Source:HGNC Symbol;Acc:HGNC:19304]	GO:0003676(nucleic acid binding);GO:0003723(RNA binding);GO:0005634(nucleus);GO:0005654(nucleoplasm);GO:1990269(RNA polymerase II C-terminal domain phosphoserine binding);GO:2000805(negative regulation of termination of RNA polymerase II transcription, poly(A)-coupled)	NA	1e-236	2	3,717,	0,6	-236	-234	5.26	Exon (ENSBGRT00000000187/ENSBGRG00000000118, exon 20 of 21)	1	35101017	35167132	66116	2
chr1	35783651	35800928	17278	ENSBGRG00000000120	ENSBGRT00000000190	263	MIS18A	MIS18 kinetochore protein A [Source:HGNC Symbol;Acc:HGNC:1286]	GO:0000775(chromosome, centromeric region);GO:0005654(nucleoplasm);GO:0005829(cytosol);GO:0007059(chromosome segregation);GO:0034080(CENP-A containing nucleosome assembly);GO:0042802(identical protein binding);GO:0044030(regulation of DNA methylation)	NA	1.6e-05	4	3,123,67,304,	0,3988,10936,16974	-4.8	-4.13	3.33	Exon (ENSBGRT00000000190/ENSBGRG00000000120, exon 1 of 5)	1	35781819	35801191	19373	2
chr1	35837881	35838210	330	ENSBGRG00000000122	ENSBGRT00000000196	84401	URB1	URB1 ribosome biogenesis homolog [Source:HGNC Symbol;Acc:HGNC:17344]	GO:0001650(fibrillar center);GO:0005730(nucleolus)	NA	0.0022	1	330,	0	-2.65	-2.08	6.93	Exon (ENSBGRT00000000196/ENSBGRG00000000122, exon 35 of 36)	1	35836490	35922611	86122	2
chr1	36123216	36135586	12371	ENSBGRG00000000124	ENSBGRT00000000203	58	ENSBGRG00000000124	cilia and flagella associated protein 298 [Source:HGNC Symbol;Acc:HGNC:1301]	GO:0003352(regulation of cilium movement)	NA	3.2e-80	9	161,96,33,33,138,159,68,168,264,	0,450,1994,2029,2064,3509,7897,9663,12107	-79.5	-78.1	2.49	5' UTR	1	36123216	36135644	12429	2
chr1	36144896	36145195	300	ENSBGRG00000000125	ENSBGRT00000000209	81551	SYNJ1	synaptojanin 1 [Source:HGNC Symbol;Acc:HGNC:11503]	GO:0003676(nucleic acid binding);GO:0034595(phosphatidylinositol phosphate 5-phosphatase activity);GO:0042578(phosphoric ester hydrolase activity);GO:0046856(phosphatidylinositol dephosphorylation);GO:0048488(synaptic vesicle endocytosis)	00562(Inositol phosphate metabolism);04070(Phosphatidylinositol signaling system)	1.3e-23	1	300,	0	-22.9	-21.9	6.48	Exon (ENSBGRT00000000209/ENSBGRG00000000125, exon 27 of 27)	1	36144896	36226746	81851	2
chr1	36145284	36145404	121	ENSBGRG00000000125	ENSBGRT00000000209	81342	SYNJ1	synaptojanin 1 [Source:HGNC Symbol;Acc:HGNC:11503]	GO:0003676(nucleic acid binding);GO:0034595(phosphatidylinositol phosphate 5-phosphatase activity);GO:0042578(phosphoric ester hydrolase activity);GO:0046856(phosphatidylinositol dephosphorylation);GO:0048488(synaptic vesicle endocytosis)	00562(Inositol phosphate metabolism);04070(Phosphatidylinositol signaling system)	1.8e-08	1	121,	0	-7.75	-7	3.17	Exon (ENSBGRT00000000209/ENSBGRG00000000125, exon 27 of 27)	1	36144896	36226746	81851	2
chr1	36290539	36290598	60	ENSBGRG00000000127	ENSBGRT00000000213	0	PAXBP1	PAX3 and PAX7 binding protein 1 [Source:HGNC Symbol;Acc:HGNC:13579]	GO:0003677(DNA binding);GO:0005634(nucleus);GO:0006355(regulation of transcription, DNA-templated);GO:0008134(transcription factor binding);GO:0014842(regulation of skeletal muscle satellite cell proliferation);GO:0031062(positive regulation of histone methylation);GO:0045944(positive regulation of transcription by RNA polymerase II);GO:2000288(positive regulation of myoblast proliferation)	NA	0.049	1	60,	0	-1.31	-0.831	2.26	Exon (ENSBGRT00000000213/ENSBGRG00000000127, exon 1 of 18)	1	36258968	36290598	31631	2
chr1	37145166	37146308	1143	ENSBGRG00000000137	ENSBGRT00000000227	0	DNAJC28	DnaJ heat shock protein family (Hsp40) member C28 [Source:HGNC Symbol;Acc:HGNC:1297]	NA	NA	7.9e-29	1	1143,	0	-28.1	-27.1	6.93	Exon (ENSBGRT00000000227/ENSBGRG00000000137, exon 1 of 1)	1	37145166	37146308	1143	2
chr1	37168370	37168661	292	ENSBGRG00000000138	ENSBGRT00000000228	27364	GART	phosphoribosylglycinamide formyltransferase, phosphoribosylglycinamide synthetase, phosphoribosylaminoimidazole synthetase [Source:HGNC Symbol;Acc:HGNC:4163]	GO:0004637(phosphoribosylamine-glycine ligase activity);GO:0004641(phosphoribosylformylglycinamidine cyclo-ligase activity);GO:0004644(phosphoribosylglycinamide formyltransferase activity);GO:0005524(ATP binding);GO:0006189('de novo' IMP biosynthetic process);GO:0009058(biosynthetic process);GO:0009113(purine nucleobase biosynthetic process);GO:0016742(hydroxymethyl-, formyl- and related transfer…	00230(Purine metabolism);00670(One carbon pool by folate);01523(Antifolate resistance)	2e-18	2	162,48,	0,244	-17.7	-16.8	2.1	Exon (ENSBGRT00000000228/ENSBGRG00000000138, exon 21 of 22)	1	37168340	37196025	27686	2
chr1	37184110	37190824	6715	ENSBGRG00000000138	ENSBGRT00000000228	5201	GART	phosphoribosylglycinamide formyltransferase, phosphoribosylglycinamide synthetase, phosphoribosylaminoimidazole synthetase [Source:HGNC Symbol;Acc:HGNC:4163]	GO:0004637(phosphoribosylamine-glycine ligase activity);GO:0004641(phosphoribosylformylglycinamidine cyclo-ligase activity);GO:0004644(phosphoribosylglycinamide formyltransferase activity);GO:0005524(ATP binding);GO:0006189('de novo' IMP biosynthetic process);GO:0009058(biosynthetic process);GO:0009113(purine nucleobase biosynthetic process);GO:0016742(hydroxymethyl-, formyl- and related transfer…	00230(Purine metabolism);00670(One carbon pool by folate);01523(Antifolate resistance)	2e-14	5	13,126,69,112,9,	0,1089,1719,2757,6706	-13.7	-12.8	2.28	Exon (ENSBGRT00000000228/ENSBGRG00000000138, exon 4 of 22)	1	37168340	37196025	27686	2
chr1	37231775	37233016	1242	ENSBGRG00000000141	ENSBGRT00000000234	9858	DONSON	downstream neighbor of SON [Source:HGNC Symbol;Acc:HGNC:2993]	GO:0000077(DNA damage checkpoint);GO:0005634(nucleus);GO:0005657(replication fork);GO:0006260(DNA replication);GO:0007095(mitotic G2 DNA damage checkpoint);GO:0030894(replisome);GO:0048478(replication fork protection)	NA	5.4e-08	2	199,130,	0,1112	-7.27	-6.53	1.65	3' UTR	1	37231178	37242874	11697	2
chr1	37241680	37242068	389	ENSBGRG00000000141	ENSBGRT00000000234	806	DONSON	downstream neighbor of SON [Source:HGNC Symbol;Acc:HGNC:2993]	GO:0000077(DNA damage checkpoint);GO:0005634(nucleus);GO:0005657(replication fork);GO:0006260(DNA replication);GO:0007095(mitotic G2 DNA damage checkpoint);GO:0030894(replisome);GO:0048478(replication fork protection)	NA	6.9e-07	1	389,	0	-6.16	-5.45	9.91	5' UTR	1	37231178	37242874	11697	2
chr1	37242187	37242874	688	ENSBGRG00000000141	ENSBGRT00000000234	0	DONSON	downstream neighbor of SON [Source:HGNC Symbol;Acc:HGNC:2993]	GO:0000077(DNA damage checkpoint);GO:0005634(nucleus);GO:0005657(replication fork);GO:0006260(DNA replication);GO:0007095(mitotic G2 DNA damage checkpoint);GO:0030894(replisome);GO:0048478(replication fork protection)	NA	1e-104	1	688,	0	-104	-103	4.72	5' UTR	1	37231178	37242874	11697	2
chr1	38225926	38226370	445	ENSBGRG00000000151	ENSBGRT00000000254	6033	ENSBGRG00000000151	NA	NA	NA	0.02	1	445,	0	-1.69	-0.941	7.92	3' UTR	1	38225837	38232403	6567	2
chr1	38226518	38226873	356	ENSBGRG00000000151	ENSBGRT00000000254	5530	ENSBGRG00000000151	NA	NA	NA	0.011	1	356,	0	-1.95	-1.18	8.91	3' UTR	1	38225837	38232403	6567	2
chr1	38262094	38262486	393	ENSBGRG00000000153	ENSBGRT00000000256	0	ENSBGRG00000000153	NA	GO:0002070(epithelial cell maturation);GO:0005249(voltage-gated potassium channel activity);GO:0006811(ion transport);GO:0006813(potassium ion transport);GO:0015459(potassium channel regulator activity);GO:0016020(membrane);GO:0016324(apical plasma membrane);GO:0060047(heart contraction);GO:0086091(regulation of heart rate by cardiac conduction)	04261(Adrenergic signaling in cardiomyocytes)	3.2e-19	1	393,	0	-18.5	-17.6	7.92	Exon (ENSBGRT00000000256/ENSBGRG00000000153, exon 1 of 1)	1	38262094	38262486	393	2
chr1	38315662	38315898	237	ENSBGRG00000000154	ENSBGRT00000000259	11303	RCAN1	regulator of calcineurin 1 [Source:HGNC Symbol;Acc:HGNC:3040]	GO:0002931(response to ischemia);GO:0003676(nucleic acid binding);GO:0005634(nucleus);GO:0005737(cytoplasm);GO:0006979(response to oxidative stress);GO:0007614(short-term memory);GO:0019722(calcium-mediated signaling);GO:0031987(locomotion involved in locomotory behavior);GO:0033173(calcineurin-NFAT signaling cascade);GO:0043666(regulation of phosphoprotein phosphatase activity);GO:0048741(skelet…	04921(Oxytocin signaling pathway);04919(Thyroid hormone signaling pathway);05167(Kaposi sarcoma-associated herpesvirus infection)	1.3e-39	1	237,	0	-38.9	-37.8	3.74	3' UTR	1	38314924	38327201	12278	2
chr1	38729830	38730308	479	ENSBGRG00000000164	ENSBGRT00000000269	95679	CGGBP1	CGG triplet repeat binding protein 1 [Source:HGNC Symbol;Acc:HGNC:1888]	GO:0000122(negative regulation of transcription by RNA polymerase II);GO:0000977(RNA polymerase II regulatory region sequence-specific DNA binding);GO:0001227(DNA-binding transcription repressor activity, RNA polymerase II-specific);GO:0003690(double-stranded DNA binding);GO:0005634(nucleus);GO:0005654(nucleoplasm);GO:0006357(regulation of transcription by RNA polymerase II);GO:0042802(identical …	NA	1e-192	1	479,	0	-192	-190	4.6	Exon (ENSBGRT00000000269/ENSBGRG00000000164, exon 4 of 4)	1	38729830	38825987	96158	2
chr1	45362625	45365584	2960	ENSBGRG00000000874	ENSBGRT00000001593	137486	CRYBG3	crystallin beta-gamma domain containing 3 [Source:HGNC Symbol;Acc:HGNC:34427]	GO:0032991(protein-containing complex);GO:0051018(protein kinase A binding)	NA	5e-32	2	237,271,	0,2689	-31.3	-30.2	2.8	3' UTR	1	45225139	45364143	139005	1
chr1	45390072	45400991	10920	ENSBGRG00000000955	ENSBGRT00000001762	0	RIOX2	ribosomal oxygenase 2 [Source:HGNC Symbol;Acc:HGNC:19441]	GO:0005654(nucleoplasm);GO:0005730(nucleolus);GO:0042802(identical protein binding)	NA	4e-17	3	7,469,2,	0,6385,10918	-16.4	-15.5	3.03	5' UTR	1	45361838	45400991	39154	2
chr1	46067984	46068133	150	ENSBGRG00000002153	ENSBGRT00000004039	59	CLDND1	claudin domain containing 1 [Source:HGNC Symbol;Acc:HGNC:1322]	GO:0016021(integral component of membrane);GO:0016324(apical plasma membrane)	NA	4.3e-05	1	150,	0	-4.37	-3.71	2.97	Exon (ENSBGRT00000004039/ENSBGRG00000002153, exon 1 of 6)	1	46060763	46068192	7430	2
chr1	46143851	46144327	477	ENSBGRG00000002215	ENSBGRT00000004158	0	ENSBGRG00000002215	coproporphyrinogen oxidase [Source:HGNC Symbol;Acc:HGNC:2321]	GO:0004109(coproporphyrinogen oxidase activity);GO:0005212(structural constituent of eye lens);GO:0005739(mitochondrion);GO:0006779(porphyrin-containing compound biosynthetic process);GO:0006783(heme biosynthetic process);GO:0016020(membrane);GO:0055114(oxidation-reduction process)	00860(Porphyrin and chlorophyll metabolism)	4.4e-07	1	477,	0	-6.36	-5.64	4.95	Exon (ENSBGRT00000004158/ENSBGRG00000002215, exon 1 of 7)	1	46129945	46144327	14383	2
chr1	46381779	46382226	448	ENSBGRG00000002387	ENSBGRT00000004632	87022	DCBLD2	discoidin, CUB and LCCL domain containing 2 [Source:HGNC Symbol;Acc:HGNC:24627]	GO:0005887(integral component of plasma membrane);GO:0009986(cell surface);GO:0030308(negative regulation of cell growth);GO:0042060(wound healing)	NA	1.6e-37	1	448,	0	-36.8	-35.7	4.04	3' UTR	1	46380795	46469248	88454	2
chr1	47469769	47481339	11571	ENSBGRG00000002590	ENSBGRT00000004850	112005	FILIP1L	filamin A interacting protein 1 like [Source:HGNC Symbol;Acc:HGNC:24589]	NA	NA	0.011	2	73,108,	0,11463	-1.95	-1.42	6.93	3' UTR	1	47458229	47593344	135116	2
chr1	47488219	47488639	421	ENSBGRG00000002590	ENSBGRT00000004850	104705	FILIP1L	filamin A interacting protein 1 like [Source:HGNC Symbol;Acc:HGNC:24589]	NA	NA	1e-17	1	421,	0	-17	-16.1	4.95	Exon (ENSBGRT00000004850/ENSBGRG00000002590, exon 5 of 7)	1	47458229	47593344	135116	2
chr1	47489149	47489209	61	ENSBGRG00000002590	ENSBGRT00000004850	104135	FILIP1L	filamin A interacting protein 1 like [Source:HGNC Symbol;Acc:HGNC:24589]	NA	NA	1e-11	1	61,	0	-11	-10.2	1.44	Exon (ENSBGRT00000004850/ENSBGRG00000002590, exon 5 of 7)	1	47458229	47593344	135116	2
chr1	47489509	47581733	92225	ENSBGRG00000002590	ENSBGRT00000004850	11611	FILIP1L	filamin A interacting protein 1 like [Source:HGNC Symbol;Acc:HGNC:24589]	NA	NA	1e-226	3	1047,437,46,	0,1505,92179	-226	-224	6.37	Exon (ENSBGRT00000004850/ENSBGRG00000002590, exon 3 of 7)	1	47458229	47593344	135116	2
chr1	48088685	48089014	330	ENSBGRG00000002944	ENSBGRT00000005529	38049	TOMM70	translocase of outer mitochondrial membrane 70 [Source:HGNC Symbol;Acc:HGNC:11985]	GO:0005515(protein binding);GO:0005739(mitochondrion)	NA	3.2e-20	1	330,	0	-19.5	-18.6	2.09	3' UTR	1	48088685	48127063	38379	2
chr1	48126913	48127063	151	ENSBGRG00000002944	ENSBGRT00000005529	0	TOMM70	translocase of outer mitochondrial membrane 70 [Source:HGNC Symbol;Acc:HGNC:11985]	GO:0005515(protein binding);GO:0005739(mitochondrion)	NA	7.9e-15	1	151,	0	-14.1	-13.3	3.28	Exon (ENSBGRT00000005529/ENSBGRG00000002944, exon 1 of 12)	1	48088685	48127063	38379	2
chr1	49292342	49295215	2874	ENSBGRG00000003382	ENSBGRT00000006328	86428	IMPG2	interphotoreceptor matrix proteoglycan 2 [Source:HGNC Symbol;Acc:HGNC:18362]	GO:0005201(extracellular matrix structural constituent);GO:0005540(hyaluronic acid binding);GO:0007601(visual perception);GO:0008201(heparin binding);GO:0033165(interphotoreceptor matrix);GO:0043235(receptor complex)	NA	0.011	2	13,48,	0,2826	-1.95	-1.42	4.95	Exon (ENSBGRT00000006328/ENSBGRG00000003382, exon 19 of 20)	1	49292342	49381643	89302	2
chr1	49314368	49314488	121	ENSBGRG00000003382	ENSBGRT00000006328	67155	IMPG2	interphotoreceptor matrix proteoglycan 2 [Source:HGNC Symbol;Acc:HGNC:18362]	GO:0005201(extracellular matrix structural constituent);GO:0005540(hyaluronic acid binding);GO:0007601(visual perception);GO:0008201(heparin binding);GO:0033165(interphotoreceptor matrix);GO:0043235(receptor complex)	NA	0.0013	1	121,	0	-2.9	-2.31	3.8	Exon (ENSBGRT00000006328/ENSBGRG00000003382, exon 14 of 20)	1	49292342	49381643	89302	2
chr1	49314547	49314786	240	ENSBGRG00000003382	ENSBGRT00000006328	66857	IMPG2	interphotoreceptor matrix proteoglycan 2 [Source:HGNC Symbol;Acc:HGNC:18362]	GO:0005201(extracellular matrix structural constituent);GO:0005540(hyaluronic acid binding);GO:0007601(visual perception);GO:0008201(heparin binding);GO:0033165(interphotoreceptor matrix);GO:0043235(receptor complex)	NA	1.4e-05	1	240,	0	-4.84	-4.17	4.81	Exon (ENSBGRT00000006328/ENSBGRG00000003382, exon 14 of 20)	1	49292342	49381643	89302	2
chr1	49314995	49315144	150	ENSBGRG00000003382	ENSBGRT00000006328	66499	IMPG2	interphotoreceptor matrix proteoglycan 2 [Source:HGNC Symbol;Acc:HGNC:18362]	GO:0005201(extracellular matrix structural constituent);GO:0005540(hyaluronic acid binding);GO:0007601(visual perception);GO:0008201(heparin binding);GO:0033165(interphotoreceptor matrix);GO:0043235(receptor complex)	NA	0.00087	1	150,	0	-3.06	-2.46	2.2	Exon (ENSBGRT00000006328/ENSBGRG00000003382, exon 14 of 20)	1	49292342	49381643	89302	2
chr1	49502116	49543327	41212	ENSBGRG00000003455	ENSBGRT00000006822	0	SENP7	SUMO specific peptidase 7 [Source:HGNC Symbol;Acc:HGNC:30402]	GO:0005634(nucleus);GO:0006508(proteolysis);GO:0008234(cysteine-type peptidase activity)	NA	5.9e-06	4	4,96,53,86,	0,10729,16458,41126	-5.23	-4.54	3.07	5' UTR	1	49384551	49512931	128381	2
chr1	49611692	49612844	1153	ENSBGRG00000003762	ENSBGRT00000006964	29193	ZBTB11	zinc finger and BTB domain containing 11 [Source:HGNC Symbol;Acc:HGNC:16740]	GO:0003676(nucleic acid binding);GO:0005515(protein binding);GO:0005654(nucleoplasm)	NA	1e-125	2	518,49,	0,1104	-125	-123	6.29	Exon (ENSBGRT00000006964/ENSBGRG00000003762, exon 10 of 11)	1	49611692	49642037	30346	2
chr1	49621321	49629717	8397	ENSBGRG00000003762	ENSBGRT00000006964	12320	ZBTB11	zinc finger and BTB domain containing 11 [Source:HGNC Symbol;Acc:HGNC:16740]	GO:0003676(nucleic acid binding);GO:0005515(protein binding);GO:0005654(nucleoplasm)	NA	2.5e-44	3	172,839,63,	0,376,8334	-43.6	-42.5	5.94	Exon (ENSBGRT00000006964/ENSBGRG00000003762, exon 3 of 11)	1	49611692	49642037	30346	2
chr1	49630859	49642037	11179	ENSBGRG00000003762	ENSBGRT00000006964	0	ZBTB11	zinc finger and BTB domain containing 11 [Source:HGNC Symbol;Acc:HGNC:16740]	GO:0003676(nucleic acid binding);GO:0005515(protein binding);GO:0005654(nucleoplasm)	NA	8.5e-06	2	78,310,	0,10869	-5.07	-4.39	2.97	Exon (ENSBGRT00000006964/ENSBGRG00000003762, exon 1 of 11)	1	49611692	49642037	30346	2
chr1	49646404	49647147	744	ENSBGRG00000003803	ENSBGRT00000007147	7841	RPL24	ribosomal protein L24 [Source:HGNC Symbol;Acc:HGNC:10325]	GO:0000027(ribosomal large subunit assembly);GO:0002181(cytoplasmic translation);GO:0005737(cytoplasm);GO:0005783(endoplasmic reticulum);GO:0005829(cytosol);GO:0006412(translation);GO:0007093(mitotic cell cycle checkpoint);GO:0010458(exit from mitosis);GO:0021554(optic nerve development);GO:0022625(cytosolic large ribosomal subunit);GO:0031290(retinal ganglion cell axon guidance);GO:0042788(polys…	03010(Ribosome)	5e-13	3	81,10,56,	0,677,688	-12.3	-11.5	1.74	Exon (ENSBGRT00000007147/ENSBGRG00000003803, exon 5 of 6)	1	49646404	49654988	8585	2
chr1	49649422	49654988	5567	ENSBGRG00000003803	ENSBGRT00000007147	0	RPL24	ribosomal protein L24 [Source:HGNC Symbol;Acc:HGNC:10325]	GO:0000027(ribosomal large subunit assembly);GO:0002181(cytoplasmic translation);GO:0005737(cytoplasm);GO:0005783(endoplasmic reticulum);GO:0005829(cytosol);GO:0006412(translation);GO:0007093(mitotic cell cycle checkpoint);GO:0010458(exit from mitosis);GO:0021554(optic nerve development);GO:0022625(cytosolic large ribosomal subunit);GO:0031290(retinal ganglion cell axon guidance);GO:0042788(polys…	03010(Ribosome)	7.9e-79	4	43,111,76,5,	0,4730,5355,5562	-78.1	-76.7	2.65	Exon (ENSBGRT00000007147/ENSBGRG00000003803, exon 1 of 6)	1	49646404	49654988	8585	2
chr1	54264345	54277254	12910	ENSBGRG00000004626	ENSBGRT00000008595	228549	CBLB	Cbl proto-oncogene B [Source:HGNC Symbol;Acc:HGNC:1542]	GO:0001784(phosphotyrosine residue binding);GO:0004842(ubiquitin-protein transferase activity);GO:0005509(calcium ion binding);GO:0005654(nucleoplasm);GO:0005829(cytosol);GO:0007166(cell surface receptor signaling pathway);GO:0023051(regulation of signaling)	04120(Ubiquitin mediated proteolysis);04012(ErbB signaling pathway);04144(Endocytosis);04625(C-type lectin receptor signaling pathway);04660(T cell receptor signaling pathway);04910(Insulin signaling pathway);05162(Measles)	1e-107	2	510,61,	0,12849	-107	-106	7.53	3' UTR	1	54263595	54505803	242209	2
chr1	57134045	57139624	5580	ENSBGRG00000005675	ENSBGRT00000010496	71540	IFT57	intraflagellar transport 57 [Source:HGNC Symbol;Acc:HGNC:17367]	GO:0001843(neural tube closure);GO:0001947(heart looping);GO:0005794(Golgi apparatus);GO:0005813(centrosome);GO:0005929(cilium);GO:0005930(axoneme);GO:0006915(apoptotic process);GO:0006919(activation of cysteine-type endopeptidase activity involved in apoptotic process);GO:0007224(smoothened signaling pathway);GO:0030992(intraciliary transport particle B);GO:0032391(photoreceptor connecting ciliu…	05016(Huntington disease)	4e-98	4	209,67,63,110,	0,1256,4093,5470	-97.4	-95.8	2.72	3' UTR	1	57133866	57211164	77299	2
chr1	57210537	57210657	121	ENSBGRG00000005675	ENSBGRT00000010496	507	IFT57	intraflagellar transport 57 [Source:HGNC Symbol;Acc:HGNC:17367]	GO:0001843(neural tube closure);GO:0001947(heart looping);GO:0005794(Golgi apparatus);GO:0005813(centrosome);GO:0005929(cilium);GO:0005930(axoneme);GO:0006915(apoptotic process);GO:0006919(activation of cysteine-type endopeptidase activity involved in apoptotic process);GO:0007224(smoothened signaling pathway);GO:0030992(intraciliary transport particle B);GO:0032391(photoreceptor connecting ciliu…	05016(Huntington disease)	5.8e-06	1	121,	0	-5.24	-4.55	2.1	5' UTR	1	57133866	57211164	77299	2
chr1	57588184	57591882	3699	ENSBGRG00000005873	ENSBGRT00000011198	25523	CIP2A	cell proliferation regulating inhibitor of protein phosphatase 2A [Source:HGNC Symbol;Acc:HGNC:29302]	GO:0005737(cytoplasm);GO:0005829(cytosol);GO:0005886(plasma membrane);GO:0007283(spermatogenesis);GO:0042803(protein homodimerization activity);GO:2000179(positive regulation of neural precursor cell proliferation)	NA	7.9e-16	4	103,83,114,57,	0,1054,1377,3642	-15.1	-14.2	3.06	Exon (ENSBGRT00000011198/ENSBGRG00000005873, exon 17 of 21)	1	57586764	57617405	30642	2
chr1	57591942	57594517	2576	ENSBGRG00000005873	ENSBGRT00000011198	22888	CIP2A	cell proliferation regulating inhibitor of protein phosphatase 2A [Source:HGNC Symbol;Acc:HGNC:29302]	GO:0005737(cytoplasm);GO:0005829(cytosol);GO:0005886(plasma membrane);GO:0007283(spermatogenesis);GO:0042803(protein homodimerization activity);GO:2000179(positive regulation of neural precursor cell proliferation)	NA	0.015	2	81,38,	0,2538	-1.81	-1.29	4.95	Exon (ENSBGRT00000011198/ENSBGRG00000005873, exon 16 of 21)	1	57586764	57617405	30642	2
chr1	61927801	61953177	25377	ENSBGRG00000000674	ENSBGRT00000001264	11324	ATG3	autophagy related 3 [Source:HGNC Symbol;Acc:HGNC:20962]	GO:0000045(autophagosome assembly);GO:0000153(cytoplasmic ubiquitin ligase complex);GO:0005829(cytosol);GO:0006464(cellular protein modification process);GO:0016236(macroautophagy);GO:0016567(protein ubiquitination);GO:0019776(Atg8 ligase activity);GO:0019777(Atg12 transferase activity);GO:0019787(ubiquitin-like protein transferase activity);GO:0019899(enzyme binding);GO:0043653(mitochondrial fra…	04140(Autophagy - animal);04136(Autophagy - other eukaryotes);05167(Kaposi sarcoma-associated herpesvirus infection)	7.9e-24	5	3,82,50,108,26,	0,4005,6160,8896,25351	-23.1	-22.1	1.91	Exon (ENSBGRT00000001264/ENSBGRG00000000674, exon 4 of 12)	1	61922447	61964501	42055	2
chr1	62002763	62002912	150	ENSBGRG00000000776	ENSBGRT00000001429	35966	CCDC80	coiled-coil domain containing 80 [Source:HGNC Symbol;Acc:HGNC:30649]	GO:0001968(fibronectin binding);GO:0005539(glycosaminoglycan binding);GO:0005604(basement membrane);GO:0005614(interstitial matrix);GO:0008201(heparin binding);GO:0009617(response to bacterium);GO:0010811(positive regulation of cell-substrate adhesion);GO:0030198(extracellular matrix organization);GO:0031012(extracellular matrix)	NA	2e-26	1	150,	0	-25.7	-24.7	2.17	Exon (ENSBGRT00000001429/ENSBGRG00000000776, exon 8 of 8)	1	62002733	62038878	36146	2
chr1	62036998	62037684	687	ENSBGRG00000000776	ENSBGRT00000001429	1194	CCDC80	coiled-coil domain containing 80 [Source:HGNC Symbol;Acc:HGNC:30649]	GO:0001968(fibronectin binding);GO:0005539(glycosaminoglycan binding);GO:0005604(basement membrane);GO:0005614(interstitial matrix);GO:0008201(heparin binding);GO:0009617(response to bacterium);GO:0010811(positive regulation of cell-substrate adhesion);GO:0030198(extracellular matrix organization);GO:0031012(extracellular matrix)	NA	0	1	687,	0	-467	-Inf	3.8	Exon (ENSBGRT00000001429/ENSBGRG00000000776, exon 2 of 8)	1	62002733	62038878	36146	2
chr1	62037922	62038848	927	ENSBGRG00000000776	ENSBGRT00000001429	30	CCDC80	coiled-coil domain containing 80 [Source:HGNC Symbol;Acc:HGNC:30649]	GO:0001968(fibronectin binding);GO:0005539(glycosaminoglycan binding);GO:0005604(basement membrane);GO:0005614(interstitial matrix);GO:0008201(heparin binding);GO:0009617(response to bacterium);GO:0010811(positive regulation of cell-substrate adhesion);GO:0030198(extracellular matrix organization);GO:0031012(extracellular matrix)	NA	3.2e-57	2	793,132,	0,795	-56.5	-55.2	5.7	Exon (ENSBGRT00000001429/ENSBGRG00000000776, exon 1 of 8)	1	62002733	62038878	36146	2
chr1	62039677	62113777	74101	ENSBGRG00000000776	ENSBGRT00000001411	0	CCDC80	coiled-coil domain containing 80 [Source:HGNC Symbol;Acc:HGNC:30649]	GO:0001968(fibronectin binding);GO:0005539(glycosaminoglycan binding);GO:0005604(basement membrane);GO:0005614(interstitial matrix);GO:0008201(heparin binding);GO:0009617(response to bacterium);GO:0010811(positive regulation of cell-substrate adhesion);GO:0030198(extracellular matrix organization);GO:0031012(extracellular matrix)	NA	3.2e-61	2	378,40,	0,74061	-60.5	-59.2	4.41	Exon (ENSBGRT00000001411/ENSBGRG00000000776, exon 1 of 9)	1	62002733	62113777	111045	2
chr1	62371978	62375423	3446	ENSBGRG00000000866	ENSBGRT00000001624	18200	GTPBP8	GTP binding protein 8 (putative) [Source:HGNC Symbol;Acc:HGNC:25007]	GO:0005525(GTP binding);GO:0005739(mitochondrion)	04146(Peroxisome)	1e-114	2	541,117,	0,3329	-114	-112	5.25	3' UTR	1	62353778	62374443	20666	1
chr1	62378380	62378500	121	ENSBGRG00000000919	ENSBGRT00000001714	8542	NEPRO	nucleolus and neural progenitor protein [Source:HGNC Symbol;Acc:HGNC:24496]	GO:0005634(nucleus);GO:0005730(nucleolus);GO:0045665(negative regulation of neuron differentiation);GO:0045747(positive regulation of Notch signaling pathway)	NA	0.00091	1	121,	0	-3.04	-2.45	1.7	Exon (ENSBGRT00000001714/ENSBGRG00000000919, exon 6 of 9)	1	62371888	62387042	15155	2
chr1	62453369	62453517	149	ENSBGRG00000000959	ENSBGRT00000001749	0	ENSBGRG00000000959	NA	GO:0004298(threonine-type endopeptidase activity);GO:0005839(proteasome core complex);GO:0019773(proteasome core complex, alpha-subunit complex);GO:0051603(proteolysis involved in cellular protein catabolic process)	03050(Proteasome)	0.0033	1	149,	0	-2.48	-1.91	10.9	Exon (ENSBGRT00000001749/ENSBGRG00000000959, exon 1 of 2)	1	62452480	62453517	1038	2
chr1	62731418	62731508	91	ENSBGRG00000001051	ENSBGRT00000001942	106333	CFAP44	cilia and flagella associated protein 44 [Source:HGNC Symbol;Acc:HGNC:25631]	GO:0000226(microtubule cytoskeleton organization);GO:0005515(protein binding);GO:0007288(sperm axoneme assembly);GO:0008233(peptidase activity);GO:0030317(flagellated sperm motility)	NA	6.6e-05	1	91,	0	-4.18	-3.53	9.91	5' UTR	1	62711066	62837841	126776	2
chr1	62848034	62848154	121	ENSBGRG00000001108	ENSBGRT00000002134	59086	ENSBGRG00000001108	NA	GO:0090307(mitotic spindle assembly)	NA	3.1e-06	1	121,	0	-5.51	-4.82	1.83	3' UTR	1	62847974	62907240	59267	2
chr1	63067912	63067972	61	ENSBGRG00000001394	ENSBGRT00000002549	20257	USF3	upstream transcription factor family member 3 [Source:HGNC Symbol;Acc:HGNC:30494]	GO:0010719(negative regulation of epithelial to mesenchymal transition);GO:0046983(protein dimerization activity)	NA	0.017	1	61,	0	-1.78	-1.27	1.64	Exon (ENSBGRT00000002549/ENSBGRG00000001394, exon 5 of 5)	1	63067523	63088229	20707	2
chr1	63068271	63068331	61	ENSBGRG00000001394	ENSBGRT00000002549	19898	USF3	upstream transcription factor family member 3 [Source:HGNC Symbol;Acc:HGNC:30494]	GO:0010719(negative regulation of epithelial to mesenchymal transition);GO:0046983(protein dimerization activity)	NA	3.6e-07	1	61,	0	-6.44	-5.72	3.28	Exon (ENSBGRT00000002549/ENSBGRG00000001394, exon 5 of 5)	1	63067523	63088229	20707	2
chr1	63069288	63069617	330	ENSBGRG00000001394	ENSBGRT00000002549	18612	USF3	upstream transcription factor family member 3 [Source:HGNC Symbol;Acc:HGNC:30494]	GO:0010719(negative regulation of epithelial to mesenchymal transition);GO:0046983(protein dimerization activity)	NA	0.00046	1	330,	0	-3.34	-2.73	3.1	Exon (ENSBGRT00000002549/ENSBGRG00000001394, exon 5 of 5)	1	63067523	63088229	20707	2
chr1	63072378	63072617	240	ENSBGRG00000001394	ENSBGRT00000002549	15612	USF3	upstream transcription factor family member 3 [Source:HGNC Symbol;Acc:HGNC:30494]	GO:0010719(negative regulation of epithelial to mesenchymal transition);GO:0046983(protein dimerization activity)	NA	1.1e-06	1	240,	0	-5.97	-5.26	4.51	Exon (ENSBGRT00000002549/ENSBGRG00000001394, exon 4 of 5)	1	63067523	63088229	20707	2
chr1	63073245	63074576	1332	ENSBGRG00000001394	ENSBGRT00000002549	13653	USF3	upstream transcription factor family member 3 [Source:HGNC Symbol;Acc:HGNC:30494]	GO:0010719(negative regulation of epithelial to mesenchymal transition);GO:0046983(protein dimerization activity)	NA	0.0062	2	76,613,	0,719	-2.21	-1.67	9.91	Exon (ENSBGRT00000002549/ENSBGRG00000001394, exon 3 of 5)	1	63067523	63088229	20707	2
chr1	63074905	63074995	91	ENSBGRG00000001394	ENSBGRT00000002549	13234	USF3	upstream transcription factor family member 3 [Source:HGNC Symbol;Acc:HGNC:30494]	GO:0010719(negative regulation of epithelial to mesenchymal transition);GO:0046983(protein dimerization activity)	NA	0.00017	1	91,	0	-3.77	-3.14	5.7	Exon (ENSBGRT00000002549/ENSBGRG00000001394, exon 3 of 5)	1	63067523	63088229	20707	2
chr1	63079121	63088229	9109	ENSBGRG00000001394	ENSBGRT00000002549	0	USF3	upstream transcription factor family member 3 [Source:HGNC Symbol;Acc:HGNC:30494]	GO:0010719(negative regulation of epithelial to mesenchymal transition);GO:0046983(protein dimerization activity)	NA	0.0033	2	34,117,	0,8992	-2.48	-1.91	10.9	Exon (ENSBGRT00000002549/ENSBGRG00000001394, exon 1 of 5)	1	63067523	63088229	20707	2
chr1	63136585	63137830	1246	ENSBGRG00000001410	ENSBGRT00000002646	30089	ENSBGRG00000001410	NA	GO:0008080(N-acetyltransferase activity)	NA	4.5e-07	3	148,67,25,	0,848,1221	-6.35	-5.63	1.57	Exon (ENSBGRT00000002646/ENSBGRG00000001410, exon 3 of 5)	1	63136555	63167919	31365	2
chr1	63392720	63406053	13334	ENSBGRG00000001705	ENSBGRT00000003162	96998	CCDC191	coiled-coil domain containing 191 [Source:HGNC Symbol;Acc:HGNC:29272]	NA	NA	0.00098	2	252,48,	0,13286	-3.01	-2.42	12.9	3' UTR	1	63392571	63503051	110481	2
chr1	63458494	63481105	22612	ENSBGRG00000001705	ENSBGRT00000003162	21946	CCDC191	coiled-coil domain containing 191 [Source:HGNC Symbol;Acc:HGNC:29272]	NA	NA	4.3e-10	3	15,151,134,	0,19331,22478	-9.37	-8.58	4.49	Exon (ENSBGRT00000003162/ENSBGRG00000001705, exon 6 of 17)	1	63392571	63503051	110481	2
chr1	63774174	63774323	150	ENSBGRG00000001895	ENSBGRT00000003570	51020	ZBTB20	zinc finger and BTB domain containing 20 [Source:HGNC Symbol;Acc:HGNC:13503]	GO:0000122(negative regulation of transcription by RNA polymerase II);GO:0000976(transcription regulatory region sequence-specific DNA binding);GO:0001227(DNA-binding transcription repressor activity, RNA polymerase II-specific);GO:0003676(nucleic acid binding);GO:0003677(DNA binding);GO:0005515(protein binding);GO:0005634(nucleus);GO:0005737(cytoplasm);GO:0010629(negative regulation of gene expr…	NA	0.012	1	150,	0	-1.93	-1.4	7.92	3' UTR	1	63774174	63825343	51170	2
chr1	63774473	63774562	90	ENSBGRG00000001895	ENSBGRT00000003570	50781	ZBTB20	zinc finger and BTB domain containing 20 [Source:HGNC Symbol;Acc:HGNC:13503]	GO:0000122(negative regulation of transcription by RNA polymerase II);GO:0000976(transcription regulatory region sequence-specific DNA binding);GO:0001227(DNA-binding transcription repressor activity, RNA polymerase II-specific);GO:0003676(nucleic acid binding);GO:0003677(DNA binding);GO:0005515(protein binding);GO:0005634(nucleus);GO:0005737(cytoplasm);GO:0010629(negative regulation of gene expr…	NA	0.012	1	90,	0	-1.93	-1.4	6.93	3' UTR	1	63774174	63825343	51170	2
chr1	63775279	63788115	12837	ENSBGRG00000001895	ENSBGRT00000003570	37228	ZBTB20	zinc finger and BTB domain containing 20 [Source:HGNC Symbol;Acc:HGNC:13503]	GO:0000122(negative regulation of transcription by RNA polymerase II);GO:0000976(transcription regulatory region sequence-specific DNA binding);GO:0001227(DNA-binding transcription repressor activity, RNA polymerase II-specific);GO:0003676(nucleic acid binding);GO:0003677(DNA binding);GO:0005515(protein binding);GO:0005634(nucleus);GO:0005737(cytoplasm);GO:0010629(negative regulation of gene expr…	NA	0.0033	2	161,49,	0,12788	-2.48	-1.91	10.9	Exon (ENSBGRT00000003570/ENSBGRG00000001895, exon 3 of 4)	1	63774174	63825343	51170	2
chr1	63789189	63789309	121	ENSBGRG00000001895	ENSBGRT00000003570	36034	ZBTB20	zinc finger and BTB domain containing 20 [Source:HGNC Symbol;Acc:HGNC:13503]	GO:0000122(negative regulation of transcription by RNA polymerase II);GO:0000976(transcription regulatory region sequence-specific DNA binding);GO:0001227(DNA-binding transcription repressor activity, RNA polymerase II-specific);GO:0003676(nucleic acid binding);GO:0003677(DNA binding);GO:0005515(protein binding);GO:0005634(nucleus);GO:0005737(cytoplasm);GO:0010629(negative regulation of gene expr…	NA	0.0018	1	121,	0	-2.74	-2.16	11.9	Exon (ENSBGRT00000003570/ENSBGRG00000001895, exon 3 of 4)	1	63774174	63825343	51170	2
chr1	65439906	65476794	36889	ENSBGRG00000001944	ENSBGRT00000003701	735596	LSAMP	limbic system associated membrane protein [Source:HGNC Symbol;Acc:HGNC:6705]	GO:0005829(cytosol)	NA	0.0014	4	69,33,36,39,	0,5636,26183,36850	-2.86	-2.28	2.85	Exon (ENSBGRT00000003701/ENSBGRG00000001944, exon 6 of 9)	1	65439877	66212390	772514	2
chr1	68572314	68572492	179	ENSBGRG00000002008	ENSBGRT00000003754	0	ENSBGRG00000002008	NA	GO:0005787(signal peptidase complex);GO:0006465(signal peptide processing);GO:0008233(peptidase activity);GO:0016021(integral component of membrane)	03060(Protein export)	0.005	1	179,	0	-2.3	-1.75	4.95	Exon (ENSBGRT00000003754/ENSBGRG00000002008, exon 1 of 2)	1	68571675	68572492	818	2
chr1	69295492	69299919	4428	ENSBGRG00000002166	ENSBGRT00000004041	28961	B4GALT4	beta-1,4-galactosyltransferase 4 [Source:HGNC Symbol;Acc:HGNC:927]	GO:0005794(Golgi apparatus);GO:0005975(carbohydrate metabolic process);GO:0016757(transferase activity, transferring glycosyl groups)	00533(Glycosaminoglycan biosynthesis - keratan sulfate);00601(Glycosphingolipid biosynthesis - lacto and neolacto series)	1.3e-66	3	133,105,27,	0,1890,4401	-65.9	-64.6	4.51	Exon (ENSBGRT00000004041/ENSBGRG00000002166, exon 6 of 8)	1	69295492	69328880	33389	2
chr1	69314506	69328851	14346	ENSBGRG00000002166	ENSBGRT00000004041	29	B4GALT4	beta-1,4-galactosyltransferase 4 [Source:HGNC Symbol;Acc:HGNC:927]	GO:0005794(Golgi apparatus);GO:0005975(carbohydrate metabolic process);GO:0016757(transferase activity, transferring glycosyl groups)	00533(Glycosaminoglycan biosynthesis - keratan sulfate);00601(Glycosphingolipid biosynthesis - lacto and neolacto series)	1e-176	3	323,69,49,	0,11403,14297	-176	-174	4.66	5' UTR	1	69295492	69328880	33389	2
chr1	69515816	69516055	240	ENSBGRG00000002229	ENSBGRT00000004156	23958	TMEM39A	transmembrane protein 39A [Source:HGNC Symbol;Acc:HGNC:25600]	GO:0005789(endoplasmic reticulum membrane);GO:0045070(positive regulation of viral genome replication);GO:1901097(negative regulation of autophagosome maturation);GO:1902902(negative regulation of autophagosome assembly)	NA	3.2e-15	1	240,	0	-14.5	-13.6	1.58	Exon (ENSBGRT00000004156/ENSBGRG00000002229, exon 5 of 9)	1	69508987	69540013	31027	2
chr1	69621066	69621126	61	ENSBGRG00000002311	ENSBGRT00000004303	12593	CD80	CD80 molecule [Source:HGNC Symbol;Acc:HGNC:1700]	GO:0015026(coreceptor activity);GO:0031295(T cell costimulation);GO:0050731(positive regulation of peptidyl-tyrosine phosphorylation);GO:0098636(protein complex involved in cell adhesion)	04514(Cell adhesion molecules (CAMs));04620(Toll-like receptor signaling pathway);04672(Intestinal immune network for IgA production);05322(Systemic lupus erythematosus);05323(Rheumatoid arthritis);05320(Autoimmune thyroid disease);05330(Allograft rejection);05332(Graft-versus-host disease);05416(Viral myocarditis);04940(Type I diabetes mellitus)	0.01	1	61,	0	-1.99	-1.46	3.71	Exon (ENSBGRT00000004303/ENSBGRG00000002311, exon 3 of 4)	1	69614777	69633719	18943	2
chr1	69718677	69727836	9160	ENSBGRG00000002360	ENSBGRT00000004400	5420	POPDC2	popeye domain containing 2 [Source:HGNC Symbol;Acc:HGNC:17648]	GO:0016020(membrane);GO:0042383(sarcolemma)	04530(Tight junction)	0.011	2	48,100,	0,9060	-1.95	-1.18	8.91	Exon (ENSBGRT00000004400/ENSBGRG00000002360, exon 2 of 4)	1	69712531	69733256	20726	2
chr1	69750054	69752045	1992	ENSBGRG00000002369	ENSBGRT00000004421	0	COX17	cytochrome c oxidase copper chaperone COX17 [Source:HGNC Symbol;Acc:HGNC:2264]	GO:0005507(copper ion binding);GO:0005737(cytoplasm);GO:0005758(mitochondrial intermembrane space);GO:0006825(copper ion transport);GO:0008284(positive regulation of cell population proliferation);GO:0016531(copper chaperone activity);GO:0033617(mitochondrial respiratory chain complex IV assembly);GO:1903136(cuprous ion binding);GO:1904960(positive regulation of cytochrome-c oxidase activity)	00190(Oxidative phosphorylation);04714(Thermogenesis)	1e-101	2	85,107,	0,1885	-101	-99.1	2.67	Exon (ENSBGRT00000004421/ENSBGRG00000002369, exon 1 of 2)	1	69750054	69752045	1992	2
chr1	70208846	70225970	17125	ENSBGRG00000002466	ENSBGRT00000004695	0	GSK3B	glycogen synthase kinase 3 beta [Source:HGNC Symbol;Acc:HGNC:4617]	GO:0001085(RNA polymerase II transcription factor binding);GO:0001837(epithelial to mesenchymal transition);GO:0001954(positive regulation of cell-matrix adhesion);GO:0002020(protease binding);GO:0002039(p53 binding);GO:0004672(protein kinase activity);GO:0004674(protein serine/threonine kinase activity);GO:0005524(ATP binding);GO:0005634(nucleus);GO:0005654(nucleoplasm);GO:0005737(cytoplasm);GO:…	04012(ErbB signaling pathway);04310(Wnt signaling pathway);04340(Hedgehog signaling pathway);04390(Hippo signaling pathway);04151(PI3K-Akt signaling pathway);04150(mTOR signaling pathway);04110(Cell cycle);04510(Focal adhesion);04550(Signaling pathways regulating pluripotency of stem cells);04660(T cell receptor signaling pathway);04657(IL-17 signaling pathway);04662(B cell receptor signaling pat…	0.0043	2	62,58,	0,17067	-2.37	-1.81	1.87	5' UTR	1	69993406	70208907	215502	2
chr1	70318716	70332309	13594	ENSBGRG00000002541	ENSBGRT00000004762	75135	GPR156	G protein-coupled receptor 156 [Source:HGNC Symbol;Acc:HGNC:20844]	GO:0004930(G protein-coupled receptor activity);GO:0004965(G protein-coupled GABA receptor activity);GO:0005886(plasma membrane);GO:0007186(G protein-coupled receptor signaling pathway);GO:0016021(integral component of membrane)	04080(Neuroactive ligand-receptor interaction)	1.1e-05	2	782,53,	0,13541	-4.97	-4.29	11.4	Exon (ENSBGRT00000004762/ENSBGRG00000002541, exon 8 of 10)	1	70318179	70407444	89266	2
chr1	70474763	70474882	120	ENSBGRG00000002589	ENSBGRT00000004869	17655	LRRC58	leucine rich repeat containing 58 [Source:HGNC Symbol;Acc:HGNC:26968]	GO:0005515(protein binding)	NA	0.00066	1	120,	0	-3.18	-2.58	4.95	3' UTR	1	70474763	70492537	17775	2
chr1	70478441	70478500	60	ENSBGRG00000002589	ENSBGRT00000004869	14037	LRRC58	leucine rich repeat containing 58 [Source:HGNC Symbol;Acc:HGNC:26968]	GO:0005515(protein binding)	NA	0.012	1	60,	0	-1.91	-1.38	1.85	Exon (ENSBGRT00000004869/ENSBGRG00000002589, exon 3 of 4)	1	70474763	70492537	17775	2
chr1	70492211	70492329	119	ENSBGRG00000002589	ENSBGRT00000004869	208	LRRC58	leucine rich repeat containing 58 [Source:HGNC Symbol;Acc:HGNC:26968]	GO:0005515(protein binding)	NA	0.04	1	119,	0	-1.4	-0.91	2.97	Exon (ENSBGRT00000004869/ENSBGRG00000002589, exon 1 of 4)	1	70474763	70492537	17775	2
chr1	70492478	70492537	60	ENSBGRG00000002589	ENSBGRT00000004869	0	LRRC58	leucine rich repeat containing 58 [Source:HGNC Symbol;Acc:HGNC:26968]	GO:0005515(protein binding)	NA	0.034	1	60,	0	-1.47	-0.977	4.95	Exon (ENSBGRT00000004869/ENSBGRG00000002589, exon 1 of 4)	1	70474763	70492537	17775	2
chr1	70538857	70539006	150	ENSBGRG00000002621	ENSBGRT00000005027	63043	FSTL1	follistatin like 1 [Source:HGNC Symbol;Acc:HGNC:3972]	GO:0005509(calcium ion binding);GO:0005515(protein binding);GO:0042594(response to starvation)	04512(ECM-receptor interaction)	1.3e-11	1	150,	0	-10.9	-10.1	1.8	3' UTR	1	70538857	70602049	63193	2
chr1	70760525	70768786	8262	ENSBGRG00000002735	ENSBGRT00000005168	38368	HGD	homogentisate 1,2-dioxygenase [Source:HGNC Symbol;Acc:HGNC:4892]	GO:0004411(homogentisate 1,2-dioxygenase activity);GO:0006520(cellular amino acid metabolic process);GO:0006559(L-phenylalanine catabolic process);GO:0006570(tyrosine metabolic process);GO:0042802(identical protein binding);GO:0055114(oxidation-reduction process)	00350(Tyrosine metabolism)	0.02	3	150,182,57,	0,2630,8205	-1.69	-0.977	7.92	Exon (ENSBGRT00000005168/ENSBGRG00000002735, exon 12 of 14)	1	70760525	70807154	46630	2
chr1	70860664	70868128	7465	ENSBGRG00000002799	ENSBGRT00000005290	0	RABL3	RAB, member of RAS oncogene family like 3 [Source:HGNC Symbol;Acc:HGNC:18072]	GO:0001779(natural killer cell differentiation);GO:0005525(GTP binding);GO:0030183(B cell differentiation);GO:0033077(T cell differentiation in thymus);GO:0042803(protein homodimerization activity);GO:0046578(regulation of Ras protein signal transduction);GO:0050821(protein stabilization);GO:1903059(regulation of protein lipidation)	NA	0.011	2	14,46,	0,7419	-1.95	-1.18	8.91	5' UTR	1	70816851	70868128	51278	2
chr1	71479711	71480460	750	ENSBGRG00000002979	ENSBGRT00000005814	61803	POLQ	DNA polymerase theta [Source:HGNC Symbol;Acc:HGNC:9186]	GO:0003676(nucleic acid binding);GO:0003677(DNA binding);GO:0003682(chromatin binding);GO:0003887(DNA-directed DNA polymerase activity);GO:0005524(ATP binding);GO:0006260(DNA replication);GO:0006261(DNA-dependent DNA replication);GO:0006281(DNA repair);GO:0006284(base-excision repair);GO:0006302(double-strand break repair);GO:0006974(cellular response to DNA damage stimulus);GO:0016446(somatic hy…	NA	0.016	1	750,	0	-1.79	-1.27	6.93	Exon (ENSBGRT00000005814/ENSBGRG00000002979, exon 16 of 29)	1	71412021	71542263	130243	2
chr1	71480730	71481330	601	ENSBGRG00000002979	ENSBGRT00000005814	60933	POLQ	DNA polymerase theta [Source:HGNC Symbol;Acc:HGNC:9186]	GO:0003676(nucleic acid binding);GO:0003677(DNA binding);GO:0003682(chromatin binding);GO:0003887(DNA-directed DNA polymerase activity);GO:0005524(ATP binding);GO:0006260(DNA replication);GO:0006261(DNA-dependent DNA replication);GO:0006281(DNA repair);GO:0006284(base-excision repair);GO:0006302(double-strand break repair);GO:0006974(cellular response to DNA damage stimulus);GO:0016446(somatic hy…	NA	0.0018	1	601,	0	-2.74	-2.16	11.9	Exon (ENSBGRT00000005814/ENSBGRG00000002979, exon 16 of 29)	1	71412021	71542263	130243	2
chr1	71620055	71620756	702	ENSBGRG00000003280	ENSBGRT00000006163	30758	HCLS1	hematopoietic cell-specific Lyn substrate 1 [Source:HGNC Symbol;Acc:HGNC:4844]	GO:0000122(negative regulation of transcription by RNA polymerase II);GO:0001085(RNA polymerase II transcription factor binding);GO:0003779(actin binding);GO:0005515(protein binding);GO:0005634(nucleus);GO:0005667(transcription factor complex);GO:0005737(cytoplasm);GO:0005829(cytosol);GO:0005886(plasma membrane);GO:0008284(positive regulation of cell population proliferation);GO:0009725(response …	04530(Tight junction);05205(Proteoglycans in cancer);05100(Bacterial invasion of epithelial cells)	0.0014	2	60,31,	0,671	-2.84	-2.25	1.81	Exon (ENSBGRT00000006163/ENSBGRG00000003280, exon 7 of 13)	1	71617464	71651514	34051	2
chr1	71681231	71693273	12043	ENSBGRG00000003446	ENSBGRT00000007938	36246	GOLGB1	golgin B1 [Source:HGNC Symbol;Acc:HGNC:4429]	GO:0005793(endoplasmic reticulum-Golgi intermediate compartment);GO:0005794(Golgi apparatus);GO:0005801(cis-Golgi network);GO:1905793(protein localization to pericentriolar material)	NA	1e-131	3	10,1912,1192,	0,8088,10851	-131	-130	7.13	Exon (ENSBGRT00000007938/ENSBGRG00000003446, exon 14 of 23)	1	71662324	71729519	67196	2
chr1	71693602	71693991	390	ENSBGRG00000003446	ENSBGRT00000007938	35528	GOLGB1	golgin B1 [Source:HGNC Symbol;Acc:HGNC:4429]	GO:0005793(endoplasmic reticulum-Golgi intermediate compartment);GO:0005794(Golgi apparatus);GO:0005801(cis-Golgi network);GO:1905793(protein localization to pericentriolar material)	NA	7.9e-23	1	390,	0	-22.1	-21.2	3.41	Exon (ENSBGRT00000007938/ENSBGRG00000003446, exon 14 of 23)	1	71662324	71729519	67196	2
chr1	71694590	71694680	91	ENSBGRG00000003446	ENSBGRT00000007938	34839	GOLGB1	golgin B1 [Source:HGNC Symbol;Acc:HGNC:4429]	GO:0005793(endoplasmic reticulum-Golgi intermediate compartment);GO:0005794(Golgi apparatus);GO:0005801(cis-Golgi network);GO:1905793(protein localization to pericentriolar material)	NA	0.02	1	91,	0	-1.7	-1.19	4.95	Exon (ENSBGRT00000007938/ENSBGRG00000003446, exon 14 of 23)	1	71662324	71729519	67196	2
chr1	71695099	71695368	270	ENSBGRG00000003446	ENSBGRT00000007938	34151	GOLGB1	golgin B1 [Source:HGNC Symbol;Acc:HGNC:4429]	GO:0005793(endoplasmic reticulum-Golgi intermediate compartment);GO:0005794(Golgi apparatus);GO:0005801(cis-Golgi network);GO:1905793(protein localization to pericentriolar material)	NA	6.3e-20	1	270,	0	-19.2	-18.3	4.82	Exon (ENSBGRT00000007525/ENSBGRG00000003446, exon 13 of 22)	1	71662324	71729519	67196	2
chr1	71695727	71695787	61	ENSBGRG00000003446	ENSBGRT00000007938	33732	GOLGB1	golgin B1 [Source:HGNC Symbol;Acc:HGNC:4429]	GO:0005793(endoplasmic reticulum-Golgi intermediate compartment);GO:0005794(Golgi apparatus);GO:0005801(cis-Golgi network);GO:1905793(protein localization to pericentriolar material)	NA	0.00042	1	61,	0	-3.38	-2.77	3.68	Exon (ENSBGRT00000007525/ENSBGRG00000003446, exon 13 of 22)	1	71662324	71729519	67196	2
chr1	71776628	71778477	1850	ENSBGRG00000004390	ENSBGRT00000008070	31384	IQCB1	IQ motif containing B1 [Source:HGNC Symbol;Acc:HGNC:28949]	GO:0001750(photoreceptor outer segment);GO:0005515(protein binding);GO:0005516(calmodulin binding);GO:0005654(nucleoplasm);GO:0005813(centrosome);GO:0015630(microtubule cytoskeleton);GO:0019899(enzyme binding);GO:0032391(photoreceptor connecting cilium);GO:0045171(intercellular bridge);GO:0045494(photoreceptor cell maintenance);GO:0048496(maintenance of animal organ identity);GO:0060271(cilium as…	NA	5.8e-08	2	100,139,	0,1711	-7.24	-6.5	1.73	Exon (ENSBGRT00000008070/ENSBGRG00000004390, exon 10 of 16)	1	71762461	71809861	47401	2
chr1	72384145	72385137	993	ENSBGRG00000007190	ENSBGRT00000013200	0	WDR5B	WD repeat domain 5B [Source:HGNC Symbol;Acc:HGNC:17826]	GO:0005515(protein binding)	04934(Cushing syndrome)	5e-47	1	993,	0	-46.3	-45.2	15.6	Exon (ENSBGRT00000013200/ENSBGRG00000007190, exon 1 of 1)	1	72384145	72385137	993	2
chr1	72485132	72485311	180	ENSBGRG00000007330	ENSBGRT00000013561	33487	PARP9	poly(ADP-ribose) polymerase family member 9 [Source:HGNC Symbol;Acc:HGNC:24118]	GO:0000122(negative regulation of transcription by RNA polymerase II);GO:0002230(positive regulation of defense response to virus by host);GO:0003714(transcription corepressor activity);GO:0003950(NAD+ ADP-ribosyltransferase activity);GO:0004857(enzyme inhibitor activity);GO:0005634(nucleus);GO:0005654(nucleoplasm);GO:0005737(cytoplasm);GO:0005739(mitochondrion);GO:0005829(cytosol);GO:0006302(dou…	NA	1.4e-05	1	180,	0	-4.84	-4.17	1.42	Exon (ENSBGRT00000013561/ENSBGRG00000007330, exon 11 of 11)	1	72485102	72518798	33697	2
chr1	72492093	72495891	3799	ENSBGRG00000007330	ENSBGRT00000013561	22907	PARP9	poly(ADP-ribose) polymerase family member 9 [Source:HGNC Symbol;Acc:HGNC:24118]	GO:0000122(negative regulation of transcription by RNA polymerase II);GO:0002230(positive regulation of defense response to virus by host);GO:0003714(transcription corepressor activity);GO:0003950(NAD+ ADP-ribosyltransferase activity);GO:0004857(enzyme inhibitor activity);GO:0005634(nucleus);GO:0005654(nucleoplasm);GO:0005737(cytoplasm);GO:0005739(mitochondrion);GO:0005829(cytosol);GO:0006302(dou…	NA	2e-33	2	86,333,	0,3466	-32.7	-31.6	2.53	Exon (ENSBGRT00000013561/ENSBGRG00000007330, exon 8 of 11)	1	72485102	72518798	33697	2
chr1	72508232	72508978	747	ENSBGRG00000007330	ENSBGRT00000013561	9820	PARP9	poly(ADP-ribose) polymerase family member 9 [Source:HGNC Symbol;Acc:HGNC:24118]	GO:0000122(negative regulation of transcription by RNA polymerase II);GO:0002230(positive regulation of defense response to virus by host);GO:0003714(transcription corepressor activity);GO:0003950(NAD+ ADP-ribosyltransferase activity);GO:0004857(enzyme inhibitor activity);GO:0005634(nucleus);GO:0005654(nucleoplasm);GO:0005737(cytoplasm);GO:0005739(mitochondrion);GO:0005829(cytosol);GO:0006302(dou…	NA	1e-130	1	747,	0	-130	-128	5.62	Exon (ENSBGRT00000013561/ENSBGRG00000007330, exon 4 of 11)	1	72485102	72518798	33697	2
chr1	72611836	72612340	505	ENSBGRG00000007624	ENSBGRT00000013952	63314	HSPBAP1	HSPB1 associated protein 1 [Source:HGNC Symbol;Acc:HGNC:16389]	NA	NA	1e-159	1	505,	0	-159	-157	11.2	Exon (ENSBGRT00000013952/ENSBGRG00000007624, exon 8 of 8)	1	72611836	72675654	63819	2
chr1	73486522	73486761	240	ENSBGRG00000008188	ENSBGRT00000015332	1968	ADCY5	adenylate cyclase 5 [Source:HGNC Symbol;Acc:HGNC:236]	GO:0001973(G protein-coupled adenosine receptor signaling pathway);GO:0004016(adenylate cyclase activity);GO:0005886(plasma membrane);GO:0005929(cilium);GO:0006171(cAMP biosynthetic process);GO:0007189(adenylate cyclase-activating G protein-coupled receptor signaling pathway);GO:0007191(adenylate cyclase-activating dopamine receptor signaling pathway);GO:0007195(adenylate cyclase-inhibiting dopam…	00230(Purine metabolism);04015(Rap1 signaling pathway);04371(Apelin signaling pathway);04072(Phospholipase D signaling pathway);04024(cAMP signaling pathway);04022(cGMP - PKG signaling pathway);04114(Oocyte meiosis);04540(Gap junction);04611(Platelet activation);04062(Chemokine signaling pathway);04911(Insulin secretion);04923(Regulation of lipolysis in adipocyte);04912(GnRH signaling pathway);04…	0.00026	1	240,	0	-3.58	-2.96	7.92	Exon (ENSBGRT00000015332/ENSBGRG00000008188, exon 2 of 24)	1	73298495	73488729	190235	2
chr1	73486821	73488729	1909	ENSBGRG00000008188	ENSBGRT00000015332	0	ADCY5	adenylate cyclase 5 [Source:HGNC Symbol;Acc:HGNC:236]	GO:0001973(G protein-coupled adenosine receptor signaling pathway);GO:0004016(adenylate cyclase activity);GO:0005886(plasma membrane);GO:0005929(cilium);GO:0006171(cAMP biosynthetic process);GO:0007189(adenylate cyclase-activating G protein-coupled receptor signaling pathway);GO:0007191(adenylate cyclase-activating dopamine receptor signaling pathway);GO:0007195(adenylate cyclase-inhibiting dopam…	00230(Purine metabolism);04015(Rap1 signaling pathway);04371(Apelin signaling pathway);04072(Phospholipase D signaling pathway);04024(cAMP signaling pathway);04022(cGMP - PKG signaling pathway);04114(Oocyte meiosis);04540(Gap junction);04611(Platelet activation);04062(Chemokine signaling pathway);04911(Insulin secretion);04923(Regulation of lipolysis in adipocyte);04912(GnRH signaling pathway);04…	6.2e-08	2	320,11,	0,1898	-7.21	-6.47	8.91	Exon (ENSBGRT00000015332/ENSBGRG00000008188, exon 1 of 24)	1	73298495	73488729	190235	2
chr1	73636312	73636432	121	ENSBGRG00000008479	ENSBGRT00000015416	238	HACD2	3-hydroxyacyl-CoA dehydratase 2 [Source:HGNC Symbol;Acc:HGNC:9640]	GO:0005783(endoplasmic reticulum);GO:0018812(3-hydroxyacyl-CoA dehydratase activity);GO:0019899(enzyme binding);GO:0030148(sphingolipid biosynthetic process);GO:0030497(fatty acid elongation);GO:0042761(very long-chain fatty acid biosynthetic process)	00062(Fatty acid elongation);01040(Biosynthesis of unsaturated fatty acids)	2.4e-07	1	121,	0	-6.62	-5.89	8.42	Exon (ENSBGRT00000015416/ENSBGRG00000008479, exon 1 of 7)	1	73542390	73636670	94281	2
chr1	73758976	73776377	17402	ENSBGRG00000008571	ENSBGRT00000015698	216372	MYLK	myosin light chain kinase [Source:HGNC Symbol;Acc:HGNC:7590]	GO:0001725(stress fiber);GO:0004672(protein kinase activity);GO:0004687(myosin light chain kinase activity);GO:0005515(protein binding);GO:0005524(ATP binding);GO:0005737(cytoplasm);GO:0005886(plasma membrane);GO:0006468(protein phosphorylation);GO:0015629(actin cytoskeleton);GO:0030027(lamellipodium);GO:0030335(positive regulation of cell migration);GO:0032060(bleb assembly);GO:0032154(cleavage …	04371(Apelin signaling pathway);04020(Calcium signaling pathway);04022(cGMP - PKG signaling pathway);04510(Focal adhesion);04810(Regulation of actin cytoskeleton);04611(Platelet activation);04921(Oxytocin signaling pathway);04270(Vascular smooth muscle contraction);04971(Gastric acid secretion)	0	6	23,357,374,261,72,54,	0,9451,10348,10806,11497,17348	-449	-Inf	3.44	Exon (ENSBGRT00000015698/ENSBGRG00000008571, exon 16 of 37)	1	73669379	73992749	323371	2
chr1	74023077	74029180	6104	ENSBGRG00000008926	ENSBGRT00000016521	35786	CCDC14	coiled-coil domain containing 14 [Source:HGNC Symbol;Acc:HGNC:25766]	GO:0005813(centrosome);GO:0034451(centriolar satellite);GO:0071539(protein localization to centrosome)	NA	1e-200	4	603,316,133,170,	0,605,5729,5934	-200	-198	9.27	Exon (ENSBGRT00000016521/ENSBGRG00000008926, exon 11 of 14)	1	74023077	74064966	41890	2
chr1	74044708	74046064	1357	ENSBGRG00000008926	ENSBGRT00000016521	18902	CCDC14	coiled-coil domain containing 14 [Source:HGNC Symbol;Acc:HGNC:25766]	GO:0005813(centrosome);GO:0034451(centriolar satellite);GO:0071539(protein localization to centrosome)	NA	1.6e-26	2	453,24,	0,1333	-25.8	-24.8	3.65	Exon (ENSBGRT00000016521/ENSBGRG00000008926, exon 7 of 14)	1	74023077	74064966	41890	2
chr1	75032033	75040386	8354	ENSBGRG00000011141	ENSBGRT00000020371	132646	ITGB5	integrin subunit beta 5 [Source:HGNC Symbol;Acc:HGNC:6160]	GO:0007160(cell-matrix adhesion);GO:0007179(transforming growth factor beta receptor signaling pathway);GO:0007229(integrin-mediated signaling pathway);GO:0008305(integrin complex);GO:0009986(cell surface);GO:0034684(integrin alphav-beta5 complex);GO:0035987(endodermal cell differentiation);GO:0038023(signaling receptor activity);GO:0043149(stress fiber assembly);GO:0043235(receptor complex);GO:0…	04151(PI3K-Akt signaling pathway);04512(ECM-receptor interaction);04145(Phagosome);04510(Focal adhesion);04810(Regulation of actin cytoskeleton);05205(Proteoglycans in cancer);05410(Hypertrophic cardiomyopathy (HCM));05412(Arrhythmogenic right ventricular cardiomyopathy (ARVC));05414(Dilated cardiomyopathy (DCM));05165(Human papillomavirus infection)	0	4	9,508,167,93,	0,5818,6954,8261	-511	-Inf	6.72	3' UTR	1	75031197	75173032	141836	2
chr1	75040996	75041265	270	ENSBGRG00000011141	ENSBGRT00000020371	131767	ITGB5	integrin subunit beta 5 [Source:HGNC Symbol;Acc:HGNC:6160]	GO:0007160(cell-matrix adhesion);GO:0007179(transforming growth factor beta receptor signaling pathway);GO:0007229(integrin-mediated signaling pathway);GO:0008305(integrin complex);GO:0009986(cell surface);GO:0034684(integrin alphav-beta5 complex);GO:0035987(endodermal cell differentiation);GO:0038023(signaling receptor activity);GO:0043149(stress fiber assembly);GO:0043235(receptor complex);GO:0…	04151(PI3K-Akt signaling pathway);04512(ECM-receptor interaction);04145(Phagosome);04510(Focal adhesion);04810(Regulation of actin cytoskeleton);05205(Proteoglycans in cancer);05410(Hypertrophic cardiomyopathy (HCM));05412(Arrhythmogenic right ventricular cardiomyopathy (ARVC));05414(Dilated cardiomyopathy (DCM));05165(Human papillomavirus infection)	5.8e-09	1	270,	0	-8.24	-7.48	2.54	3' UTR	1	75031197	75173032	141836	2
chr1	75072163	75090910	18748	ENSBGRG00000011141	ENSBGRT00000020371	82122	ITGB5	integrin subunit beta 5 [Source:HGNC Symbol;Acc:HGNC:6160]	GO:0007160(cell-matrix adhesion);GO:0007179(transforming growth factor beta receptor signaling pathway);GO:0007229(integrin-mediated signaling pathway);GO:0008305(integrin complex);GO:0009986(cell surface);GO:0034684(integrin alphav-beta5 complex);GO:0035987(endodermal cell differentiation);GO:0038023(signaling receptor activity);GO:0043149(stress fiber assembly);GO:0043235(receptor complex);GO:0…	04151(PI3K-Akt signaling pathway);04512(ECM-receptor interaction);04145(Phagosome);04510(Focal adhesion);04810(Regulation of actin cytoskeleton);05205(Proteoglycans in cancer);05410(Hypertrophic cardiomyopathy (HCM));05412(Arrhythmogenic right ventricular cardiomyopathy (ARVC));05414(Dilated cardiomyopathy (DCM));05165(Human papillomavirus infection)	6.3e-92	3	289,135,25,	0,11936,18723	-91.2	-89.7	2.91	Exon (ENSBGRT00000020371/ENSBGRG00000011141, exon 9 of 12)	1	75031197	75173032	141836	2
chr1	75172674	75173002	329	ENSBGRG00000011141	ENSBGRT00000020371	30	ITGB5	integrin subunit beta 5 [Source:HGNC Symbol;Acc:HGNC:6160]	GO:0007160(cell-matrix adhesion);GO:0007179(transforming growth factor beta receptor signaling pathway);GO:0007229(integrin-mediated signaling pathway);GO:0008305(integrin complex);GO:0009986(cell surface);GO:0034684(integrin alphav-beta5 complex);GO:0035987(endodermal cell differentiation);GO:0038023(signaling receptor activity);GO:0043149(stress fiber assembly);GO:0043235(receptor complex);GO:0…	04151(PI3K-Akt signaling pathway);04512(ECM-receptor interaction);04145(Phagosome);04510(Focal adhesion);04810(Regulation of actin cytoskeleton);05205(Proteoglycans in cancer);05410(Hypertrophic cardiomyopathy (HCM));05412(Arrhythmogenic right ventricular cardiomyopathy (ARVC));05414(Dilated cardiomyopathy (DCM));05165(Human papillomavirus infection)	1.6e-45	1	329,	0	-44.8	-43.7	7.53	5' UTR	1	75031197	75173032	141836	2
chr1	75291837	75296564	4728	ENSBGRG00000011820	ENSBGRT00000021576	58355	ENSBGRG00000011820	NA	GO:0005509(calcium ion binding);GO:0007043(cell-cell junction assembly);GO:0007507(heart development)	NA	1e-148	2	1150,194,	0,4534	-148	-146	11.6	3' UTR	1	75291837	75354919	63083	2
chr1	75335424	75335543	120	ENSBGRG00000011820	ENSBGRT00000021576	19376	ENSBGRG00000011820	NA	GO:0005509(calcium ion binding);GO:0007043(cell-cell junction assembly);GO:0007507(heart development)	NA	5e-40	1	120,	0	-39.3	-38.2	2.7	Exon (ENSBGRT00000021576/ENSBGRG00000011820, exon 6 of 16)	1	75291837	75354919	63083	2
chr1	75343736	75343915	180	ENSBGRG00000011820	ENSBGRT00000021576	11004	ENSBGRG00000011820	NA	GO:0005509(calcium ion binding);GO:0007043(cell-cell junction assembly);GO:0007507(heart development)	NA	5e-15	1	180,	0	-14.3	-13.4	2.22	5' UTR	1	75291837	75354919	63083	2
chr1	75402508	75402686	179	ENSBGRG00000011908	ENSBGRT00000022020	148786	SLC12A8	solute carrier family 12 member 8 [Source:HGNC Symbol;Acc:HGNC:15595]	GO:0016020(membrane);GO:0055085(transmembrane transport)	NA	0.00017	1	179,	0	-3.77	-3.14	5.94	3' UTR	1	75402508	75551472	148965	2
chr1	75582760	75584778	2019	ENSBGRG00000012130	ENSBGRT00000022245	106510	ZNF148	zinc finger protein 148 [Source:HGNC Symbol;Acc:HGNC:12933]	GO:0000122(negative regulation of transcription by RNA polymerase II);GO:0000978(RNA polymerase II cis-regulatory region sequence-specific DNA binding);GO:0001227(DNA-binding transcription repressor activity, RNA polymerase II-specific);GO:0003676(nucleic acid binding);GO:0003700(DNA-binding transcription factor activity);GO:0005634(nucleus);GO:0005654(nucleoplasm);GO:0005794(Golgi apparatus);GO:…	NA	1e-163	2	1599,97,	0,1922	-163	-161	6.23	Exon (ENSBGRT00000022245/ENSBGRG00000012130, exon 7 of 8)	1	75582760	75691288	108529	2
chr1	75638594	75666745	28152	ENSBGRG00000012130	ENSBGRT00000022245	24543	ZNF148	zinc finger protein 148 [Source:HGNC Symbol;Acc:HGNC:12933]	GO:0000122(negative regulation of transcription by RNA polymerase II);GO:0000978(RNA polymerase II cis-regulatory region sequence-specific DNA binding);GO:0001227(DNA-binding transcription repressor activity, RNA polymerase II-specific);GO:0003676(nucleic acid binding);GO:0003700(DNA-binding transcription factor activity);GO:0005634(nucleus);GO:0005654(nucleoplasm);GO:0005794(Golgi apparatus);GO:…	NA	3.2e-29	2	89,298,	0,27854	-28.5	-27.5	4.14	Exon (ENSBGRT00000022245/ENSBGRG00000012130, exon 3 of 8)	1	75582760	75691288	108529	2
chr1	75783452	75798575	15124	ENSBGRG00000012306	ENSBGRT00000022539	63680	SNX4	sorting nexin 4 [Source:HGNC Symbol;Acc:HGNC:11175]	GO:0005154(epidermal growth factor receptor binding);GO:0005158(insulin receptor binding);GO:0005737(cytoplasm);GO:0005868(cytoplasmic dynein complex);GO:0005886(plasma membrane);GO:0015031(protein transport);GO:0016020(membrane);GO:0031201(SNARE complex);GO:0031901(early endosome membrane);GO:0032456(endocytic recycling);GO:0032991(protein-containing complex);GO:0035091(phosphatidylinositol bind…	04144(Endocytosis)	0.0068	2	81,10,	0,15114	-2.17	-1.62	5.94	3' UTR	1	75782493	75862255	79763	2
chr1	75808481	75809612	1132	ENSBGRG00000012306	ENSBGRT00000022539	52643	SNX4	sorting nexin 4 [Source:HGNC Symbol;Acc:HGNC:11175]	GO:0005154(epidermal growth factor receptor binding);GO:0005158(insulin receptor binding);GO:0005737(cytoplasm);GO:0005868(cytoplasmic dynein complex);GO:0005886(plasma membrane);GO:0015031(protein transport);GO:0016020(membrane);GO:0031201(SNARE complex);GO:0031901(early endosome membrane);GO:0032456(endocytic recycling);GO:0032991(protein-containing complex);GO:0035091(phosphatidylinositol bind…	04144(Endocytosis)	4.3e-06	2	49,12,	0,1120	-5.37	-4.68	1.36	Exon (ENSBGRT00000022539/ENSBGRG00000012306, exon 12 of 14)	1	75782493	75862255	79763	2
chr1	75882857	75899702	16846	ENSBGRG00000012716	ENSBGRT00000023302	82967	OSBPL11	oxysterol binding protein like 11 [Source:HGNC Symbol;Acc:HGNC:16397]	GO:0005654(nucleoplasm);GO:0005794(Golgi apparatus);GO:0010890(positive regulation of sequestering of triglyceride);GO:0045444(fat cell differentiation)	NA	1e-112	3	691,154,115,	0,9728,16731	-112	-111	8.55	3' UTR	1	75882857	75982669	99813	2
chr1	75914872	75915081	210	ENSBGRG00000012716	ENSBGRT00000023302	67588	OSBPL11	oxysterol binding protein like 11 [Source:HGNC Symbol;Acc:HGNC:16397]	GO:0005654(nucleoplasm);GO:0005794(Golgi apparatus);GO:0010890(positive regulation of sequestering of triglyceride);GO:0045444(fat cell differentiation)	NA	0.012	1	210,	0	-1.92	-1.39	1.81	Exon (ENSBGRT00000023302/ENSBGRG00000012716, exon 10 of 14)	1	75882857	75982669	99813	2
chr1	76174625	76174685	61	ENSBGRG00000013795	ENSBGRT00000026551	116299	LRCH3	leucine rich repeats and calponin homology domain containing 3 [Source:HGNC Symbol;Acc:HGNC:28637]	GO:0005515(protein binding);GO:0005829(cytosol);GO:0032185(septin cytoskeleton organization)	NA	0.013	1	61,	0	-1.87	-1.34	1.35	3' UTR	1	76174565	76290984	116420	2
chr1	76177133	76189345	12213	ENSBGRG00000013795	ENSBGRT00000026551	101639	LRCH3	leucine rich repeats and calponin homology domain containing 3 [Source:HGNC Symbol;Acc:HGNC:28637]	GO:0005515(protein binding);GO:0005829(cytosol);GO:0032185(septin cytoskeleton organization)	NA	5e-46	3	266,78,16,	0,8132,12197	-45.3	-44.1	2.35	3' UTR	1	76174565	76290984	116420	2
chr1	76599655	76601446	1792	ENSBGRG00000017484	ENSBGRT00000032522	25840	TNK2	tyrosine kinase non receptor 2 [Source:HGNC Symbol;Acc:HGNC:19297]	GO:0004672(protein kinase activity);GO:0004712(protein serine/threonine/tyrosine kinase activity);GO:0004713(protein tyrosine kinase activity);GO:0005515(protein binding);GO:0005524(ATP binding);GO:0006468(protein phosphorylation);GO:0007165(signal transduction);GO:0016310(phosphorylation)	NA	1e-30	2	403,77,	0,1715	-30	-29	2.63	Exon (ENSBGRT00000032522/ENSBGRG00000017484, exon 13 of 17)	1	76595235	76627286	32052	2
chr1	76618420	76632191	13772	ENSBGRG00000017484	ENSBGRT00000032522	0	TNK2	tyrosine kinase non receptor 2 [Source:HGNC Symbol;Acc:HGNC:19297]	GO:0004672(protein kinase activity);GO:0004712(protein serine/threonine/tyrosine kinase activity);GO:0004713(protein tyrosine kinase activity);GO:0005515(protein binding);GO:0005524(ATP binding);GO:0006468(protein phosphorylation);GO:0007165(signal transduction);GO:0016310(phosphorylation)	NA	4e-21	4	34,181,78,38,	0,2153,8789,13734	-20.4	-19.5	3.31	5' UTR	1	76595235	76627286	32052	2
chr1	76632251	76646117	13867	ENSBGRG00000017484	ENSBGRT00000032392	0	TNK2	tyrosine kinase non receptor 2 [Source:HGNC Symbol;Acc:HGNC:19297]	GO:0004672(protein kinase activity);GO:0004712(protein serine/threonine/tyrosine kinase activity);GO:0004713(protein tyrosine kinase activity);GO:0005515(protein binding);GO:0005524(ATP binding);GO:0006468(protein phosphorylation);GO:0007165(signal transduction);GO:0016310(phosphorylation)	NA	1e-69	2	42,378,	0,13489	-69	-67.7	32.4	5' UTR	1	76595235	76646117	50883	2
chr1	76646138	76647125	988	ENSBGRG00000017823	ENSBGRT00000032649	209	ENSBGRG00000017823	NA	NA	NA	6.3e-62	1	988,	0	-61.2	-59.9	53.5	Exon (ENSBGRT00000032649/ENSBGRG00000017823, exon 1 of 1)	1	76646138	76647334	1197	2
chr1	76978624	76980912	2289	ENSBGRG00000018000	ENSBGRT00000033156	55885	UBXN7	UBX domain protein 7 [Source:HGNC Symbol;Acc:HGNC:29119]	GO:0005515(protein binding);GO:0005654(nucleoplasm);GO:0008134(transcription factor binding);GO:0016604(nuclear body);GO:0031625(ubiquitin protein ligase binding);GO:0043130(ubiquitin binding)	04217(Necroptosis)	4e-57	3	395,80,392,	0,1701,1897	-56.4	-55.1	3.9	3' UTR	1	76787597	77036797	249201	2
chr1	76857590	76868161	10572	ENSBGRG00000018000	ENSBGRT00000033156	168636	UBXN7	UBX domain protein 7 [Source:HGNC Symbol;Acc:HGNC:29119]	GO:0005515(protein binding);GO:0005654(nucleoplasm);GO:0008134(transcription factor binding);GO:0016604(nuclear body);GO:0031625(ubiquitin protein ligase binding);GO:0043130(ubiquitin binding)	04217(Necroptosis)	1.1e-10	3	30,187,48,	0,9458,10524	-9.96	-9.16	3.96	Exon (ENSBGRT00000033712/ENSBGRG00000018377, exon 7 of 8)	1	76787597	77036797	249201	2
chr1	76946171	76946378	208	ENSBGRG00000018000	ENSBGRT00000033156	90419	UBXN7	UBX domain protein 7 [Source:HGNC Symbol;Acc:HGNC:29119]	GO:0005515(protein binding);GO:0005654(nucleoplasm);GO:0008134(transcription factor binding);GO:0016604(nuclear body);GO:0031625(ubiquitin protein ligase binding);GO:0043130(ubiquitin binding)	04217(Necroptosis)	2.3e-05	1	208,	0	-4.64	-3.98	1.85	Exon (ENSBGRT00000034129/ENSBGRG00000018600, exon 1 of 5)	1	76787597	77036797	249201	2
chr1	76946437	76946525	89	ENSBGRG00000018000	ENSBGRT00000033156	90272	UBXN7	UBX domain protein 7 [Source:HGNC Symbol;Acc:HGNC:29119]	GO:0005515(protein binding);GO:0005654(nucleoplasm);GO:0008134(transcription factor binding);GO:0016604(nuclear body);GO:0031625(ubiquitin protein ligase binding);GO:0043130(ubiquitin binding)	04217(Necroptosis)	0.0033	1	89,	0	-2.48	-1.91	10.9	Exon (ENSBGRT00000034129/ENSBGRG00000018600, exon 1 of 5)	1	76787597	77036797	249201	2
chr1	76946584	76946702	119	ENSBGRG00000018600	ENSBGRT00000034129	0	ENSBGRG00000018600	NA	NA	NA	0.04	1	119,	0	-1.4	-0.91	2.97	Exon (ENSBGRT00000034129/ENSBGRG00000018600, exon 1 of 5)	1	76918942	76946702	27761	2
chr1	76950052	76950202	151	ENSBGRG00000018000	ENSBGRT00000033156	86595	UBXN7	UBX domain protein 7 [Source:HGNC Symbol;Acc:HGNC:29119]	GO:0005515(protein binding);GO:0005654(nucleoplasm);GO:0008134(transcription factor binding);GO:0016604(nuclear body);GO:0031625(ubiquitin protein ligase binding);GO:0043130(ubiquitin binding)	04217(Necroptosis)	5.6e-05	1	151,	0	-4.25	-3.6	2.7	3' UTR	1	76787597	77036797	249201	2
chr1	76950561	76951011	451	ENSBGRG00000018000	ENSBGRT00000033156	85786	UBXN7	UBX domain protein 7 [Source:HGNC Symbol;Acc:HGNC:29119]	GO:0005515(protein binding);GO:0005654(nucleoplasm);GO:0008134(transcription factor binding);GO:0016604(nuclear body);GO:0031625(ubiquitin protein ligase binding);GO:0043130(ubiquitin binding)	04217(Necroptosis)	0.02	1	451,	0	-1.69	-0.977	7.92	3' UTR	1	76787597	77036797	249201	2
chr1	76951221	76951491	271	ENSBGRG00000018000	ENSBGRT00000033156	85306	UBXN7	UBX domain protein 7 [Source:HGNC Symbol;Acc:HGNC:29119]	GO:0005515(protein binding);GO:0005654(nucleoplasm);GO:0008134(transcription factor binding);GO:0016604(nuclear body);GO:0031625(ubiquitin protein ligase binding);GO:0043130(ubiquitin binding)	04217(Necroptosis)	0.0018	1	271,	0	-2.74	-2.16	11.9	3' UTR	1	76787597	77036797	249201	2
chr1	77072182	77095313	23132	ENSBGRG00000018793	ENSBGRT00000034429	0	ENSBGRG00000018793	NA	NA	NA	1e-174	6	1299,82,122,180,77,157,	0,4534,6629,9280,16946,22975	-174	-172	8.59	Exon (ENSBGRT00000034429/ENSBGRG00000018793, exon 1 of 1)	1	77086383	77087993	1611	1
chr1	77146813	77152319	5507	ENSBGRG00000018865	ENSBGRT00000034606	0	WDR53	WD repeat domain 53 [Source:HGNC Symbol;Acc:HGNC:28786]	GO:0005515(protein binding)	NA	6.3e-96	2	597,496,	0,5011	-95.2	-93.7	33.7	5' UTR	1	77146813	77152319	5507	2
chr1	77302430	77303637	1208	ENSBGRG00000018942	ENSBGRT00000034720	59	CEP19	centrosomal protein 19 [Source:HGNC Symbol;Acc:HGNC:28209]	GO:0000922(spindle pole);GO:0005813(centrosome);GO:0005814(centriole);GO:0005929(cilium);GO:0034454(microtubule anchoring at centrosome);GO:0036064(ciliary basal body);GO:0060271(cilium assembly);GO:0097712(vesicle targeting, trans-Golgi to periciliary membrane compartment)	NA	1e-103	2	362,141,	0,1067	-103	-101	11	5' UTR	1	77302430	77303696	1267	2
chr1	77505812	77506022	211	ENSBGRG00000019513	ENSBGRT00000035963	0	NCBP2	nuclear cap binding protein subunit 2 [Source:HGNC Symbol;Acc:HGNC:7659]	GO:0000184(nuclear-transcribed mRNA catabolic process, nonsense-mediated decay);GO:0000339(RNA cap binding);GO:0000340(RNA 7-methylguanosine cap binding);GO:0003676(nucleic acid binding);GO:0003729(mRNA binding);GO:0005634(nucleus);GO:0005654(nucleoplasm);GO:0005737(cytoplasm);GO:0005845(mRNA cap binding complex);GO:0005846(nuclear cap binding complex);GO:0006446(regulation of translational initi…	03040(Spliceosome);03013(RNA transport);03015(mRNA surveillance pathway)	1.1e-05	1	211,	0	-4.95	-4.27	3.96	5' UTR	1	77499029	77506022	6994	2
chr1	77511801	77511920	120	ENSBGRG00000019104	ENSBGRT00000035256	125250	PAK2	p21 (RAC1) activated kinase 2 [Source:HGNC Symbol;Acc:HGNC:8591]	GO:0004672(protein kinase activity);GO:0004674(protein serine/threonine kinase activity);GO:0005524(ATP binding);GO:0005737(cytoplasm);GO:0005829(cytosol);GO:0005911(cell-cell junction);GO:0006468(protein phosphorylation);GO:0014069(postsynaptic density);GO:0016310(phosphorylation);GO:0018105(peptidyl-serine phosphorylation);GO:0019901(protein kinase binding);GO:0030296(protein tyrosine kinase ac…	04014(Ras signaling pathway);04010(MAPK signaling pathway);04012(ErbB signaling pathway);04510(Focal adhesion);04810(Regulation of actin cytoskeleton);04660(T cell receptor signaling pathway);04360(Axon guidance);05211(Renal cell carcinoma)	0.02	1	120,	0	-1.69	-1.18	1.68	Exon (ENSBGRT00000036186/ENSBGRG00000019688, exon 2 of 2)	1	77386551	77583260	196710	1
chr1	77512395	77512573	179	ENSBGRG00000019104	ENSBGRT00000035256	125844	PAK2	p21 (RAC1) activated kinase 2 [Source:HGNC Symbol;Acc:HGNC:8591]	GO:0004672(protein kinase activity);GO:0004674(protein serine/threonine kinase activity);GO:0005524(ATP binding);GO:0005737(cytoplasm);GO:0005829(cytosol);GO:0005911(cell-cell junction);GO:0006468(protein phosphorylation);GO:0014069(postsynaptic density);GO:0016310(phosphorylation);GO:0018105(peptidyl-serine phosphorylation);GO:0019901(protein kinase binding);GO:0030296(protein tyrosine kinase ac…	04014(Ras signaling pathway);04010(MAPK signaling pathway);04012(ErbB signaling pathway);04510(Focal adhesion);04810(Regulation of actin cytoskeleton);04660(T cell receptor signaling pathway);04360(Axon guidance);05211(Renal cell carcinoma)	0.0017	1	179,	0	-2.76	-2.18	2.17	Exon (ENSBGRT00000036186/ENSBGRG00000019688, exon 2 of 2)	1	77386551	77583260	196710	1
chr1	77512633	77512870	238	ENSBGRG00000019104	ENSBGRT00000035256	126082	PAK2	p21 (RAC1) activated kinase 2 [Source:HGNC Symbol;Acc:HGNC:8591]	GO:0004672(protein kinase activity);GO:0004674(protein serine/threonine kinase activity);GO:0005524(ATP binding);GO:0005737(cytoplasm);GO:0005829(cytosol);GO:0005911(cell-cell junction);GO:0006468(protein phosphorylation);GO:0014069(postsynaptic density);GO:0016310(phosphorylation);GO:0018105(peptidyl-serine phosphorylation);GO:0019901(protein kinase binding);GO:0030296(protein tyrosine kinase ac…	04014(Ras signaling pathway);04010(MAPK signaling pathway);04012(ErbB signaling pathway);04510(Focal adhesion);04810(Regulation of actin cytoskeleton);04660(T cell receptor signaling pathway);04360(Axon guidance);05211(Renal cell carcinoma)	4.7e-05	1	238,	0	-4.33	-3.67	3.38	Exon (ENSBGRT00000036186/ENSBGRG00000019688, exon 2 of 2)	1	77386551	77583260	196710	1
chr1	77645429	77662596	17168	ENSBGRG00000020056	ENSBGRT00000041592	250165	DLG1	discs large MAGUK scaffold protein 1 [Source:HGNC Symbol;Acc:HGNC:2900]	GO:0000122(negative regulation of transcription by RNA polymerase II);GO:0001657(ureteric bud development);GO:0001658(branching involved in ureteric bud morphogenesis);GO:0001771(immunological synapse formation);GO:0001772(immunological synapse);GO:0001935(endothelial cell proliferation);GO:0002088(lens development in camera-type eye);GO:0002369(T cell cytokine production);GO:0005515(protein bind…	04390(Hippo signaling pathway);04530(Tight junction);04660(T cell receptor signaling pathway);05203(Viral carcinogenesis);05166(HTLV-I infection);05165(Human papillomavirus infection)	3.1e-06	5	38,102,51,42,37,	0,5667,6877,9613,17131	-5.51	-4.82	1.54	Exon (ENSBGRT00000041592/ENSBGRG00000020056, exon 18 of 25)	1	77624902	77912761	287860	2
chr1	78123285	78123524	240	ENSBGRG00000022869	ENSBGRT00000042238	32407	BDH1	3-hydroxybutyrate dehydrogenase 1 [Source:HGNC Symbol;Acc:HGNC:1027]	GO:0003858(3-hydroxybutyrate dehydrogenase activity);GO:0005654(nucleoplasm);GO:0005739(mitochondrion);GO:0016491(oxidoreductase activity)	00650(Butanoate metabolism);00072(Synthesis and degradation of ketone bodies)	1.3e-11	1	240,	0	-10.9	-10	4.5	Exon (ENSBGRT00000042238/ENSBGRG00000022869, exon 7 of 7)	1	78122628	78155931	33304	2
chr1	79155100	79156371	1272	ENSBGRG00000023485	ENSBGRT00000043328	0	FAM43A	family with sequence similarity 43 member A [Source:HGNC Symbol;Acc:HGNC:26888]	GO:0005515(protein binding)	NA	1e-233	1	1272,	0	-233	-230	22.1	Exon (ENSBGRT00000043328/ENSBGRG00000023485, exon 1 of 1)	1	79155100	79156371	1272	2
chr1	79729389	79729747	359	ENSBGRG00000024386	ENSBGRT00000045011	2855	HES1	hes family bHLH transcription factor 1 [Source:HGNC Symbol;Acc:HGNC:5192]	GO:0000122(negative regulation of transcription by RNA polymerase II);GO:0000981(DNA-binding transcription factor activity, RNA polymerase II-specific);GO:0001085(RNA polymerase II transcription factor binding);GO:0001217(DNA-binding transcription repressor activity);GO:0001227(DNA-binding transcription repressor activity, RNA polymerase II-specific);GO:0001701(in utero embryonic development);GO:…	03460(Fanconi anemia pathway);04330(Notch signaling pathway);05200(Pathways in cancer);05224(Breast cancer);04950(Maturity onset diabetes of the young);05165(Human papillomavirus infection)	3.2e-31	1	359,	0	-30.5	-29.5	8.79	Exon (ENSBGRT00000045011/ENSBGRG00000024386, exon 5 of 5)	1	79729389	79732602	3214	2
chr1	79730755	79731053	299	ENSBGRG00000024386	ENSBGRT00000045011	1549	HES1	hes family bHLH transcription factor 1 [Source:HGNC Symbol;Acc:HGNC:5192]	GO:0000122(negative regulation of transcription by RNA polymerase II);GO:0000981(DNA-binding transcription factor activity, RNA polymerase II-specific);GO:0001085(RNA polymerase II transcription factor binding);GO:0001217(DNA-binding transcription repressor activity);GO:0001227(DNA-binding transcription repressor activity, RNA polymerase II-specific);GO:0001701(in utero embryonic development);GO:…	03460(Fanconi anemia pathway);04330(Notch signaling pathway);05200(Pathways in cancer);05224(Breast cancer);04950(Maturity onset diabetes of the young);05165(Human papillomavirus infection)	0.012	1	299,	0	-1.92	-1.39	5.94	Exon (ENSBGRT00000045031/ENSBGRG00000024386, exon 4 of 4)	1	79729389	79732602	3214	2
chr1	79732283	79732602	320	ENSBGRG00000024386	ENSBGRT00000045011	0	HES1	hes family bHLH transcription factor 1 [Source:HGNC Symbol;Acc:HGNC:5192]	GO:0000122(negative regulation of transcription by RNA polymerase II);GO:0000981(DNA-binding transcription factor activity, RNA polymerase II-specific);GO:0001085(RNA polymerase II transcription factor binding);GO:0001217(DNA-binding transcription repressor activity);GO:0001227(DNA-binding transcription repressor activity, RNA polymerase II-specific);GO:0001701(in utero embryonic development);GO:…	03460(Fanconi anemia pathway);04330(Notch signaling pathway);05200(Pathways in cancer);05224(Breast cancer);04950(Maturity onset diabetes of the young);05165(Human papillomavirus infection)	4.1e-08	2	72,108,	0,212	-7.39	-6.64	2.22	Exon (ENSBGRT00000045011/ENSBGRG00000024386, exon 1 of 5)	1	79729389	79732602	3214	2
chr1	82551724	82566823	15100	ENSBGRG00000000499	ENSBGRT00000000962	60187	CCDC50	coiled-coil domain containing 50 [Source:HGNC Symbol;Acc:HGNC:18111]	GO:0005829(cytosol);GO:0007605(sensory perception of sound);GO:0031625(ubiquitin protein ligase binding)	NA	4e-16	3	33,116,472,	0,5458,14628	-15.4	-14.5	4.2	Exon (ENSBGRT00000000962/ENSBGRG00000000499, exon 6 of 12)	1	82541012	82627010	85999	2
chr1	85583876	85584115	240	ENSBGRG00000001121	ENSBGRT00000002076	353794	LPP	LIM domain containing preferred translocation partner in lipoma [Source:HGNC Symbol;Acc:HGNC:6679]	GO:0005829(cytosol);GO:0005925(focal adhesion)	04621(NOD-like receptor signaling pathway)	0.00013	1	240,	0	-3.87	-3.24	2.97	Exon (ENSBGRT00000002076/ENSBGRG00000001121, exon 6 of 11)	1	85249182	85937909	688728	2
chr1	86888754	86903265	14512	ENSBGRG00000001272	ENSBGRT00000002315	781	ENSBGRG00000001272	NA	NA	NA	3.2e-29	3	394,193,9,	0,2996,14503	-28.5	-27.5	5.31	5' UTR	1	86887264	86904046	16783	2
chr1	87243967	87244562	596	ENSBGRG00000001507	ENSBGRT00000002763	0	RTP1	receptor transporter protein 1 [Source:HGNC Symbol;Acc:HGNC:28580]	GO:0009986(cell surface);GO:0031849(olfactory receptor binding);GO:0051205(protein insertion into membrane)	00510(N-Glycan biosynthesis);00514(Other types of O-glycan biosynthesis)	1.6e-90	1	596,	0	-89.8	-88.3	5.62	5' UTR	1	87073783	87244562	170780	2
chr1	87201946	87202095	150	ENSBGRG00000001507	ENSBGRT00000002763	42467	RTP1	receptor transporter protein 1 [Source:HGNC Symbol;Acc:HGNC:28580]	GO:0009986(cell surface);GO:0031849(olfactory receptor binding);GO:0051205(protein insertion into membrane)	00510(N-Glycan biosynthesis);00514(Other types of O-glycan biosynthesis)	2.6e-05	1	150,	0	-4.58	-3.91	1.7	Exon (ENSBGRT00000002838/ENSBGRG00000001521, exon 5 of 5)	1	87073783	87244562	170780	2
chr1	87243938	87244562	625	ENSBGRG00000001507	ENSBGRT00000002763	0	RTP1	receptor transporter protein 1 [Source:HGNC Symbol;Acc:HGNC:28580]	GO:0009986(cell surface);GO:0031849(olfactory receptor binding);GO:0051205(protein insertion into membrane)	00510(N-Glycan biosynthesis);00514(Other types of O-glycan biosynthesis)	1.3e-89	1	625,	0	-88.9	-87.4	5.57	5' UTR	1	87073783	87244562	170780	2
chr1	87430632	87449976	19345	ENSBGRG00000001590	ENSBGRT00000002959	2640	ENSBGRG00000001590	NA	GO:0005515(protein binding)	04152(AMPK signaling pathway);04920(Adipocytokine signaling pathway);03320(PPAR signaling pathway);04211(Longevity regulating pathway - mammal);04930(Type II diabetes mellitus);04932(Non-alcoholic fatty liver disease (NAFLD))	0.012	2	2,119,	0,19226	-1.92	-1.39	2.97	3' UTR	1	87430394	87452616	22223	2
chr1	87505785	87505994	210	ENSBGRG00000001653	ENSBGRT00000003091	5774	ENSBGRG00000001653	NA	GO:0003676(nucleic acid binding);GO:0005524(ATP binding)	03013(RNA transport)	3.2e-78	1	210,	0	-77.5	-76.2	1.58	3' UTR	1	87505785	87511768	5984	2
chr1	87506204	87507539	1336	ENSBGRG00000001653	ENSBGRT00000003091	4229	ENSBGRG00000001653	NA	GO:0003676(nucleic acid binding);GO:0005524(ATP binding)	03013(RNA transport)	7.9e-20	3	76,10,5,	0,887,1331	-19.1	-18.2	1.17	Exon (ENSBGRT00000003091/ENSBGRG00000001653, exon 10 of 11)	1	87505785	87511768	5984	2
chr1	87706645	87707278	634	ENSBGRG00000001887	ENSBGRT00000003524	18245	ENSBGRG00000001887	NA	GO:0005102(signaling receptor binding);GO:0005615(extracellular space);GO:0005634(nucleus);GO:0005737(cytoplasm);GO:0006457(protein folding);GO:0016556(mRNA modification);GO:0050768(negative regulation of neurogenesis);GO:0051082(unfolded protein binding)	04141(Protein processing in endoplasmic reticulum)	4e-38	2	47,131,	0,503	-37.4	-36.3	2.48	Exon (ENSBGRT00000003524/ENSBGRG00000001887, exon 9 of 10)	1	87706586	87725523	18938	2
chr1	87725110	87725523	414	ENSBGRG00000001887	ENSBGRT00000003524	0	ENSBGRG00000001887	NA	GO:0005102(signaling receptor binding);GO:0005615(extracellular space);GO:0005634(nucleus);GO:0005737(cytoplasm);GO:0006457(protein folding);GO:0016556(mRNA modification);GO:0050768(negative regulation of neurogenesis);GO:0051082(unfolded protein binding)	04141(Protein processing in endoplasmic reticulum)	1.6e-30	1	414,	0	-29.8	-28.8	8.8	5' UTR	1	87706586	87725523	18938	2
chr1	88771778	88773811	2034	ENSBGRG00000002680	ENSBGRT00000005016	17498	SENP2	SUMO specific peptidase 2 [Source:HGNC Symbol;Acc:HGNC:23116]	GO:0005643(nuclear pore);GO:0005829(cytosol);GO:0006508(proteolysis);GO:0007507(heart development);GO:0008234(cysteine-type peptidase activity);GO:0016604(nuclear body);GO:0016605(PML body);GO:0016926(protein desumoylation);GO:0031397(negative regulation of protein ubiquitination);GO:0031398(positive regulation of protein ubiquitination);GO:0031648(protein destabilization);GO:0032875(regulation o…	03013(RNA transport);04310(Wnt signaling pathway)	2e-14	2	87,4,	0,2030	-13.7	-12.8	1.57	Exon (ENSBGRT00000005016/ENSBGRG00000002680, exon 10 of 17)	1	88755640	88791309	35670	2
chr1	88777647	88779552	1906	ENSBGRG00000002680	ENSBGRT00000005016	11757	SENP2	SUMO specific peptidase 2 [Source:HGNC Symbol;Acc:HGNC:23116]	GO:0005643(nuclear pore);GO:0005829(cytosol);GO:0006508(proteolysis);GO:0007507(heart development);GO:0008234(cysteine-type peptidase activity);GO:0016604(nuclear body);GO:0016605(PML body);GO:0016926(protein desumoylation);GO:0031397(negative regulation of protein ubiquitination);GO:0031398(positive regulation of protein ubiquitination);GO:0031648(protein destabilization);GO:0032875(regulation o…	03013(RNA transport);04310(Wnt signaling pathway)	0.0004	2	43,48,	0,1858	-3.4	-2.79	1.25	Exon (ENSBGRT00000005016/ENSBGRG00000002680, exon 6 of 17)	1	88755640	88791309	35670	2
chr1	88889707	88889767	61	ENSBGRG00000002802	ENSBGRT00000005394	51467	MAP3K13	mitogen-activated protein kinase kinase kinase 13 [Source:HGNC Symbol;Acc:HGNC:6852]	GO:0000186(activation of MAPKK activity);GO:0004672(protein kinase activity);GO:0004674(protein serine/threonine kinase activity);GO:0004706(JUN kinase kinase kinase activity);GO:0004709(MAP kinase kinase kinase activity);GO:0005524(ATP binding);GO:0006468(protein phosphorylation);GO:0007254(JNK cascade);GO:0007256(activation of JNKK activity);GO:0007257(activation of JUN kinase activity);GO:0014…	04010(MAPK signaling pathway)	0.034	1	61,	0	-1.47	-0.977	4.46	Exon (ENSBGRT00000005394/ENSBGRG00000002802, exon 13 of 13)	1	88889707	88941234	51528	2
chr1	88897923	88898372	450	ENSBGRG00000002802	ENSBGRT00000005394	42862	MAP3K13	mitogen-activated protein kinase kinase kinase 13 [Source:HGNC Symbol;Acc:HGNC:6852]	GO:0000186(activation of MAPKK activity);GO:0004672(protein kinase activity);GO:0004674(protein serine/threonine kinase activity);GO:0004706(JUN kinase kinase kinase activity);GO:0004709(MAP kinase kinase kinase activity);GO:0005524(ATP binding);GO:0006468(protein phosphorylation);GO:0007254(JNK cascade);GO:0007256(activation of JNKK activity);GO:0007257(activation of JUN kinase activity);GO:0014…	04010(MAPK signaling pathway)	2.1e-09	1	450,	0	-8.68	-7.91	4.2	Exon (ENSBGRT00000005394/ENSBGRG00000002802, exon 10 of 13)	1	88889707	88941234	51528	2
chr1	88928823	88941182	12360	ENSBGRG00000002802	ENSBGRT00000005394	52	MAP3K13	mitogen-activated protein kinase kinase kinase 13 [Source:HGNC Symbol;Acc:HGNC:6852]	GO:0000186(activation of MAPKK activity);GO:0004672(protein kinase activity);GO:0004674(protein serine/threonine kinase activity);GO:0004706(JUN kinase kinase kinase activity);GO:0004709(MAP kinase kinase kinase activity);GO:0005524(ATP binding);GO:0006468(protein phosphorylation);GO:0007254(JNK cascade);GO:0007256(activation of JNKK activity);GO:0007257(activation of JUN kinase activity);GO:0014…	04010(MAPK signaling pathway)	4.1e-07	2	151,508,	0,11852	-6.39	-5.67	5.32	5' UTR	1	88889707	88941234	51528	2
chr1	89333686	89372546	38861	ENSBGRG00000002973	ENSBGRT00000005605	274544	VPS8	VPS8 subunit of CORVET complex [Source:HGNC Symbol;Acc:HGNC:29122]	GO:0005515(protein binding);GO:0005769(early endosome);GO:0033263(CORVET complex);GO:0034058(endosomal vesicle fusion)	NA	4e-11	4	18,129,81,13,	0,20,3013,38848	-10.4	-9.6	4.7	Exon (ENSBGRT00000005605/ENSBGRG00000002973, exon 45 of 48)	1	89333686	89647090	313405	2
chr1	89647000	89647090	91	ENSBGRG00000002973	ENSBGRT00000005605	0	VPS8	VPS8 subunit of CORVET complex [Source:HGNC Symbol;Acc:HGNC:29122]	GO:0005515(protein binding);GO:0005769(early endosome);GO:0033263(CORVET complex);GO:0034058(endosomal vesicle fusion)	NA	0.011	1	91,	0	-1.94	-1.41	1.82	5' UTR	1	89333686	89647090	313405	2
chr1	90158231	90159356	1126	ENSBGRG00000003267	ENSBGRT00000006071	2906	POLR2H	RNA polymerase II subunit H [Source:HGNC Symbol;Acc:HGNC:9195]	GO:0003697(single-stranded DNA binding);GO:0005634(nucleus);GO:0005665(RNA polymerase II, core complex);GO:0006351(transcription, DNA-templated);GO:0006366(transcription by RNA polymerase II);GO:0032993(protein-DNA complex)	00230(Purine metabolism);00240(Pyrimidine metabolism);03020(RNA polymerase);04623(Cytosolic DNA-sensing pathway);05016(Huntington disease);05169(Epstein-Barr virus infection)	1.1e-09	2	118,52,	0,1074	-8.94	-8.16	1.54	Exon (ENSBGRT00000006071/ENSBGRG00000003267, exon 4 of 5)	1	90158231	90162262	4032	2
chr1	90182590	90182768	179	ENSBGRG00000003599	ENSBGRT00000006707	6376	FAM131A	family with sequence similarity 131 member A [Source:HGNC Symbol;Acc:HGNC:28308]	NA	03013(RNA transport);05416(Viral myocarditis)	0.0022	1	179,	0	-2.65	-2.07	1.82	3' UTR	1	90182232	90189144	6913	2
chr1	90183126	90185530	2405	ENSBGRG00000003599	ENSBGRT00000006707	3614	FAM131A	family with sequence similarity 131 member A [Source:HGNC Symbol;Acc:HGNC:28308]	NA	03013(RNA transport);05416(Viral myocarditis)	1.6e-26	3	582,117,47,	0,2077,2358	-25.8	-24.8	4.57	3' UTR	1	90182232	90189144	6913	2
chr1	90192428	90195624	3197	ENSBGRG00000003743	ENSBGRT00000009257	20212	EIF4G1	eukaryotic translation initiation factor 4 gamma 1 [Source:HGNC Symbol;Acc:HGNC:3296]	GO:0001662(behavioral fear response);GO:0003723(RNA binding);GO:0003729(mRNA binding);GO:0003743(translation initiation factor activity);GO:0005515(protein binding);GO:0005524(ATP binding);GO:0005634(nucleus);GO:0005737(cytoplasm);GO:0005829(cytosol);GO:0005844(polysome);GO:0006412(translation);GO:0006446(regulation of translational initiation);GO:0008135(translation factor activity, RNA binding)…	03013(RNA transport);05416(Viral myocarditis)	0	2	353,66,	0,3131	-530	-Inf	18.2	3' UTR	1	90192428	90215836	23409	2
chr1	90199861	90199921	61	ENSBGRG00000003743	ENSBGRT00000009257	15915	EIF4G1	eukaryotic translation initiation factor 4 gamma 1 [Source:HGNC Symbol;Acc:HGNC:3296]	GO:0001662(behavioral fear response);GO:0003723(RNA binding);GO:0003729(mRNA binding);GO:0003743(translation initiation factor activity);GO:0005515(protein binding);GO:0005524(ATP binding);GO:0005634(nucleus);GO:0005737(cytoplasm);GO:0005829(cytosol);GO:0005844(polysome);GO:0006412(translation);GO:0006446(regulation of translational initiation);GO:0008135(translation factor activity, RNA binding)…	03013(RNA transport);05416(Viral myocarditis)	5.4e-05	1	61,	0	-4.27	-3.62	2.45	Exon (ENSBGRT00000009257/ENSBGRG00000003743, exon 26 of 36)	1	90192428	90215836	23409	2
chr1	90206683	90209145	2463	ENSBGRG00000003743	ENSBGRT00000009257	6691	EIF4G1	eukaryotic translation initiation factor 4 gamma 1 [Source:HGNC Symbol;Acc:HGNC:3296]	GO:0001662(behavioral fear response);GO:0003723(RNA binding);GO:0003729(mRNA binding);GO:0003743(translation initiation factor activity);GO:0005515(protein binding);GO:0005524(ATP binding);GO:0005634(nucleus);GO:0005737(cytoplasm);GO:0005829(cytosol);GO:0005844(polysome);GO:0006412(translation);GO:0006446(regulation of translational initiation);GO:0008135(translation factor activity, RNA binding)…	03013(RNA transport);05416(Viral myocarditis)	1e-262	4	118,89,424,177,	0,210,1818,2286	-262	-260	4.7	Exon (ENSBGRT00000009257/ENSBGRG00000003743, exon 10 of 36)	1	90192428	90215836	23409	2
chr1	90230570	90230690	121	ENSBGRG00000000173	ENSBGRT00000000288	0	PSMD2	proteasome 26S subunit, non-ATPase 2 [Source:HGNC Symbol;Acc:HGNC:9559]	GO:0000502(proteasome complex);GO:0005838(proteasome regulatory particle);GO:0022624(proteasome accessory complex);GO:0030234(enzyme regulator activity);GO:0042176(regulation of protein catabolic process)	03050(Proteasome);05169(Epstein-Barr virus infection)	3.2e-34	1	121,	0	-33.5	-32.5	2.11	Exon (ENSBGRT00000000288/ENSBGRG00000000173, exon 1 of 21)	1	90221538	90230690	9153	2
chr1	90268456	90268545	90	ENSBGRG00000000248	ENSBGRT00000000391	5961	EEF1AKMT4	EEF1A lysine methyltransferase 4 [Source:HGNC Symbol;Acc:HGNC:53611]	GO:0008168(methyltransferase activity);GO:0016279(protein-lysine N-methyltransferase activity)	NA	1.1e-05	1	90,	0	-4.97	-4.29	11.4	Exon (ENSBGRT00000000391/ENSBGRG00000000248, exon 3 of 3)	1	90268456	90274506	6051	2
chr1	90282470	90282825	356	ENSBGRG00000000570	ENSBGRT00000000995	0	MIR1224	microRNA 1224 [Source:HGNC Symbol;Acc:HGNC:33923]	NA	NA	0.036	2	250,20,	0,336	-1.44	-0.712	6.93	Exon (ENSBGRT00000000872/ENSBGRG00000000310, exon 17 of 18)	1	90282720	90282805	86	2
chr1	90314125	90314709	585	ENSBGRG00000000581	ENSBGRT00000001191	6954	ABCF3	ATP binding cassette subfamily F member 3 [Source:HGNC Symbol;Acc:HGNC:72]	GO:0005524(ATP binding);GO:0016887(ATPase activity)	NA	1e-30	3	159,88,113,	0,247,472	-30	-29	4.14	Exon (ENSBGRT00000001191/ENSBGRG00000000581, exon 20 of 22)	1	90314125	90321663	7539	2
chr1	90338446	90338979	534	ENSBGRG00000000862	ENSBGRT00000001629	8899	DVL3	dishevelled segment polarity protein 3 [Source:HGNC Symbol;Acc:HGNC:3087]	GO:0000790(nuclear chromatin);GO:0001934(positive regulation of protein phosphorylation);GO:0002020(protease binding);GO:0005102(signaling receptor binding);GO:0005109(frizzled binding);GO:0005515(protein binding);GO:0005829(cytosol);GO:0008013(beta-catenin binding);GO:0016055(Wnt signaling pathway);GO:0035556(intracellular signal transduction);GO:0035567(non-canonical Wnt signaling pathway);GO:0…	04310(Wnt signaling pathway);04330(Notch signaling pathway);04390(Hippo signaling pathway);04150(mTOR signaling pathway);04550(Signaling pathways regulating pluripotency of stem cells);04916(Melanogenesis);05200(Pathways in cancer);05225(Hepatocellular carcinoma);05226(Gastric cancer);05217(Basal cell carcinoma);05224(Breast cancer);04934(Cushing syndrome);05166(HTLV-I infection);05165(Human papi…	2e-47	2	383,64,	0,470	-46.7	-45.6	2.09	Exon (ENSBGRT00000001629/ENSBGRG00000000862, exon 12 of 14)	1	90337559	90347878	10320	2
chr1	90363090	90363856	767	ENSBGRG00000000921	ENSBGRT00000001753	9719	EIF2B5	eukaryotic translation initiation factor 2B subunit epsilon [Source:HGNC Symbol;Acc:HGNC:3261]	GO:0001541(ovarian follicle development);GO:0003743(translation initiation factor activity);GO:0005085(guanyl-nucleotide exchange factor activity);GO:0005515(protein binding);GO:0005634(nucleus);GO:0005737(cytoplasm);GO:0005829(cytosol);GO:0005851(eukaryotic translation initiation factor 2B complex);GO:0006413(translational initiation);GO:0009408(response to heat);GO:0014002(astrocyte development…	03013(RNA transport)	1e-175	2	537,64,	0,703	-175	-173	3.96	3' UTR	1	90362131	90373575	11445	2
chr1	90373515	90373575	61	ENSBGRG00000000921	ENSBGRT00000001753	0	EIF2B5	eukaryotic translation initiation factor 2B subunit epsilon [Source:HGNC Symbol;Acc:HGNC:3261]	GO:0001541(ovarian follicle development);GO:0003743(translation initiation factor activity);GO:0005085(guanyl-nucleotide exchange factor activity);GO:0005515(protein binding);GO:0005634(nucleus);GO:0005737(cytoplasm);GO:0005829(cytosol);GO:0005851(eukaryotic translation initiation factor 2B complex);GO:0006413(translational initiation);GO:0009408(response to heat);GO:0014002(astrocyte development…	03013(RNA transport)	2.5e-11	1	61,	0	-10.6	-9.83	30.7	Exon (ENSBGRT00000001753/ENSBGRG00000000921, exon 1 of 17)	1	90362131	90373575	11445	2
chr1	90704488	90707646	3159	ENSBGRG00000001414	ENSBGRT00000002587	85824	YEATS2	YEATS domain containing 2 [Source:HGNC Symbol;Acc:HGNC:25489]	GO:0000122(negative regulation of transcription by RNA polymerase II);GO:0005634(nucleus);GO:0005671(Ada2/Gcn5/Ada3 transcription activator complex);GO:0006355(regulation of transcription, DNA-templated);GO:0017025(TBP-class protein binding);GO:0042393(histone binding);GO:0043966(histone H3 acetylation);GO:0045892(negative regulation of transcription, DNA-templated);GO:0072686(mitotic spindle);GO…	NA	7.9e-54	4	109,74,75,131,	0,1377,2097,3028	-53.1	-51.9	3.91	Exon (ENSBGRT00000002587/ENSBGRG00000001414, exon 29 of 32)	1	90704488	90793470	88983	2
chr1	90850073	90855906	5834	ENSBGRG00000001442	ENSBGRT00000002647	19185	KLHL24	kelch like family member 24 [Source:HGNC Symbol;Acc:HGNC:25947]	GO:0005515(protein binding);GO:0005737(cytoplasm);GO:0005912(adherens junction);GO:0016567(protein ubiquitination);GO:0030057(desmosome);GO:0031463(Cul3-RING ubiquitin ligase complex);GO:0045109(intermediate filament organization);GO:0051865(protein autoubiquitination);GO:2000312(regulation of kainate selective glutamate receptor activity)	NA	1e-13	2	171,36,	0,5798	-13	-12.2	2.41	Exon (ENSBGRT00000002647/ENSBGRG00000001442, exon 5 of 6)	1	90850043	90875091	25049	2
chr1	90863484	90875091	11608	ENSBGRG00000001442	ENSBGRT00000002647	0	KLHL24	kelch like family member 24 [Source:HGNC Symbol;Acc:HGNC:25947]	GO:0005515(protein binding);GO:0005737(cytoplasm);GO:0005912(adherens junction);GO:0016567(protein ubiquitination);GO:0030057(desmosome);GO:0031463(Cul3-RING ubiquitin ligase complex);GO:0045109(intermediate filament organization);GO:0051865(protein autoubiquitination);GO:2000312(regulation of kainate selective glutamate receptor activity)	NA	5e-13	2	26,920,	0,10688	-12.3	-11.5	5.41	Exon (ENSBGRT00000002647/ENSBGRG00000001442, exon 1 of 6)	1	90850043	90875091	25049	2
chr1	91244388	91245533	1146	ENSBGRG00000001683	ENSBGRT00000003117	0	B3GNT5	UDP-GlcNAc:betaGal beta-1,3-N-acetylglucosaminyltransferase 5 [Source:HGNC Symbol;Acc:HGNC:15684]	GO:0006486(protein glycosylation);GO:0007417(central nervous system development);GO:0008457(beta-galactosyl-N-acetylglucosaminylgalactosylglucosyl-ceramide beta-1,3-acetylglucosaminyltransferase activity);GO:0016020(membrane)	00601(Glycosphingolipid biosynthesis - lacto and neolacto series)	7.9e-90	1	1146,	0	-89.1	-87.6	6.05	Exon (ENSBGRT00000003117/ENSBGRG00000001683, exon 1 of 1)	1	91244388	91245533	1146	2
chr1	91577731	91596674	18944	ENSBGRG00000001781	ENSBGRT00000003296	108977	ATP11B	ATPase phospholipid transporting 11B (putative) [Source:HGNC Symbol;Acc:HGNC:13553]	GO:0000166(nucleotide binding);GO:0000287(magnesium ion binding);GO:0005524(ATP binding);GO:0005783(endoplasmic reticulum);GO:0015914(phospholipid transport);GO:0016021(integral component of membrane);GO:0055037(recycling endosome);GO:0140326(ATPase-coupled intramembrane lipid transporter activity)	NA	0.0048	2	34,26,	0,18918	-2.32	-1.77	1.52	Exon (ENSBGRT00000003296/ENSBGRG00000001781, exon 28 of 30)	1	91572601	91705651	133051	2
chr1	93724525	93724854	330	ENSBGRG00000001900	ENSBGRT00000003792	83248	FXR1	FMR1 autosomal homolog 1 [Source:HGNC Symbol;Acc:HGNC:4023]	GO:0003676(nucleic acid binding);GO:0003723(RNA binding);GO:0003729(mRNA binding);GO:0005634(nucleus);GO:0005829(cytosol);GO:0005844(polysome);GO:0006417(regulation of translation);GO:0007517(muscle organ development);GO:0030424(axon);GO:0030425(dendrite);GO:0033592(RNA strand annealing activity);GO:0035770(ribonucleoprotein granule);GO:0042803(protein homodimerization activity);GO:0043034(costam…	03013(RNA transport)	5e-19	1	330,	0	-18.3	-17.4	2.11	3' UTR	1	93724375	93808102	83728	2
chr1	93724973	93726192	1220	ENSBGRG00000001900	ENSBGRT00000003792	81910	FXR1	FMR1 autosomal homolog 1 [Source:HGNC Symbol;Acc:HGNC:4023]	GO:0003676(nucleic acid binding);GO:0003723(RNA binding);GO:0003729(mRNA binding);GO:0005634(nucleus);GO:0005829(cytosol);GO:0005844(polysome);GO:0006417(regulation of translation);GO:0007517(muscle organ development);GO:0030424(axon);GO:0030425(dendrite);GO:0033592(RNA strand annealing activity);GO:0035770(ribonucleoprotein granule);GO:0042803(protein homodimerization activity);GO:0043034(costam…	03013(RNA transport)	1e-153	2	474,6,	0,1214	-153	-152	3.35	3' UTR	1	93724375	93808102	83728	2
chr1	93738553	93751742	13190	ENSBGRG00000001900	ENSBGRT00000003792	56360	FXR1	FMR1 autosomal homolog 1 [Source:HGNC Symbol;Acc:HGNC:4023]	GO:0003676(nucleic acid binding);GO:0003723(RNA binding);GO:0003729(mRNA binding);GO:0005634(nucleus);GO:0005829(cytosol);GO:0005844(polysome);GO:0006417(regulation of translation);GO:0007517(muscle organ development);GO:0030424(axon);GO:0030425(dendrite);GO:0033592(RNA strand annealing activity);GO:0035770(ribonucleoprotein granule);GO:0042803(protein homodimerization activity);GO:0043034(costam…	03013(RNA transport)	1.6e-16	4	38,87,110,5,	0,1974,9368,13185	-15.8	-15	1.44	Exon (ENSBGRT00000003792/ENSBGRG00000001900, exon 9 of 18)	1	93724375	93808102	83728	2
chr1	94086763	94087595	833	ENSBGRG00000002327	ENSBGRT00000004463	8124	TTC14	tetratricopeptide repeat domain 14 [Source:HGNC Symbol;Acc:HGNC:24697]	GO:0003676(nucleic acid binding);GO:0005515(protein binding)	04140(Autophagy - animal);04136(Autophagy - other eukaryotes)	1e-231	1	833,	0	-231	-229	4.05	3' UTR	1	94086763	94095719	8957	2
chr1	95093948	95095059	1112	ENSBGRG00000002861	ENSBGRT00000005365	138172	USP13	ubiquitin specific peptidase 13 [Source:HGNC Symbol;Acc:HGNC:12611]	GO:0004197(cysteine-type endopeptidase activity);GO:0004843(thiol-dependent ubiquitin-specific protease activity);GO:0005515(protein binding);GO:0006355(regulation of transcription, DNA-templated);GO:0006511(ubiquitin-dependent protein catabolic process);GO:0008270(zinc ion binding);GO:0008283(cell population proliferation);GO:0010506(regulation of autophagy);GO:0016579(protein deubiquitination);…	NA	0.00055	2	126,174,	0,938	-3.26	-2.66	3.37	3' UTR	1	95093948	95233231	139284	2
chr1	95499425	95505203	5779	ENSBGRG00000003185	ENSBGRT00000005915	0	ENSBGRG00000003185	NA	NA	NA	2.5e-19	2	232,66,	0,5713	-18.6	-17.7	1.95	3' UTR	1	95501189	95502547	1359	1
chr1	95663651	95671604	7954	ENSBGRG00000003201	ENSBGRT00000005942	17249	ENSBGRG00000003201	NA	GO:0006813(potassium ion transport);GO:0015269(calcium-activated potassium channel activity);GO:0016020(membrane)	04022(cGMP - PKG signaling pathway);04911(Insulin secretion);04270(Vascular smooth muscle contraction)	1e-119	3	22,441,75,	0,6648,7879	-119	-118	8.27	3' UTR	1	95646402	95664125	17724	1
chr1	95700410	95716007	15598	ENSBGRG00000003231	ENSBGRT00000005988	0	PIK3CA	phosphatidylinositol-4,5-bisphosphate 3-kinase catalytic subunit alpha [Source:HGNC Symbol;Acc:HGNC:8975]	GO:0001889(liver development);GO:0001932(regulation of protein phosphorylation);GO:0005942(phosphatidylinositol 3-kinase complex);GO:0005943(phosphatidylinositol 3-kinase complex, class IA);GO:0006006(glucose metabolic process);GO:0010468(regulation of gene expression);GO:0014065(phosphatidylinositol 3-kinase signaling);GO:0016301(kinase activity);GO:0016303(1-phosphatidylinositol-3-kinase activi…	00562(Inositol phosphate metabolism);04014(Ras signaling pathway);04015(Rap1 signaling pathway);04012(ErbB signaling pathway);04370(VEGF signaling pathway);04630(Jak-STAT signaling pathway);04668(TNF signaling pathway);04066(HIF-1 signaling pathway);04068(FoxO signaling pathway);04070(Phosphatidylinositol signaling system);04072(Phospholipase D signaling pathway);04071(Sphingolipid signaling path…	2.5e-26	2	344,15,	0,15583	-25.6	-24.6	5.38	5' UTR	1	95663621	95700753	37133	2
chr1	95973894	95974013	120	ENSBGRG00000003278	ENSBGRT00000006089	37808	ENSBGRG00000003278	NA	GO:0006813(potassium ion transport);GO:0015269(calcium-activated potassium channel activity);GO:0016020(membrane)	04022(cGMP - PKG signaling pathway);04911(Insulin secretion);04270(Vascular smooth muscle contraction)	0.02	1	120,	0	-1.7	-1.19	5.94	Exon (ENSBGRT00000006089/ENSBGRG00000003278, exon 4 of 4)	1	95973894	96011821	37928	2
chr1	100563622	100564041	420	ENSBGRG00000003433	ENSBGRT00000006383	239	ENSBGRG00000003433	NA	NA	NA	0.036	1	420,	0	-1.44	-0.712	6.93	Exon (ENSBGRT00000006383/ENSBGRG00000003433, exon 1 of 1)	1	100562904	100564280	1377	2
chr1	101229243	101229332	90	ENSBGRG00000003457	ENSBGRT00000006436	812882	NLGN1	neuroligin 1 [Source:HGNC Symbol;Acc:HGNC:14291]	GO:0002087(regulation of respiratory gaseous exchange by nervous system process);GO:0005887(integral component of plasma membrane);GO:0007155(cell adhesion);GO:0007157(heterophilic cell-cell adhesion via plasma membrane cell adhesion molecules);GO:0007158(neuron cell-cell adhesion);GO:0007399(nervous system development);GO:0007416(synapse assembly);GO:0009897(external side of plasma membrane);GO:…	04514(Cell adhesion molecules (CAMs))	0.015	1	90,	0	-1.83	-1.31	2.69	Exon (ENSBGRT00000006436/ENSBGRG00000003457, exon 5 of 5)	1	101229243	102042214	812972	2
chr1	101229600	101229719	120	ENSBGRG00000003457	ENSBGRT00000006436	812495	NLGN1	neuroligin 1 [Source:HGNC Symbol;Acc:HGNC:14291]	GO:0002087(regulation of respiratory gaseous exchange by nervous system process);GO:0005887(integral component of plasma membrane);GO:0007155(cell adhesion);GO:0007157(heterophilic cell-cell adhesion via plasma membrane cell adhesion molecules);GO:0007158(neuron cell-cell adhesion);GO:0007399(nervous system development);GO:0007416(synapse assembly);GO:0009897(external side of plasma membrane);GO:…	04514(Cell adhesion molecules (CAMs))	0.00059	1	120,	0	-3.23	-2.62	3.68	Exon (ENSBGRT00000006436/ENSBGRG00000003457, exon 5 of 5)	1	101229243	102042214	812972	2
chr1	101229809	101231040	1232	ENSBGRG00000003457	ENSBGRT00000006436	811174	NLGN1	neuroligin 1 [Source:HGNC Symbol;Acc:HGNC:14291]	GO:0002087(regulation of respiratory gaseous exchange by nervous system process);GO:0005887(integral component of plasma membrane);GO:0007155(cell adhesion);GO:0007157(heterophilic cell-cell adhesion via plasma membrane cell adhesion molecules);GO:0007158(neuron cell-cell adhesion);GO:0007399(nervous system development);GO:0007416(synapse assembly);GO:0009897(external side of plasma membrane);GO:…	04514(Cell adhesion molecules (CAMs))	3.9e-05	2	257,160,	0,1072	-4.41	-3.75	6.93	Exon (ENSBGRT00000006436/ENSBGRG00000003457, exon 4 of 5)	1	101229243	102042214	812972	2
chr1	101794885	102041857	246973	ENSBGRG00000003487	ENSBGRT00000006471	0	ENSBGRG00000003487	NA	NA	04390(Hippo signaling pathway);04520(Adherens junction);04670(Leukocyte transendothelial migration);05200(Pathways in cancer);05226(Gastric cancer);05213(Endometrial cancer);05412(Arrhythmogenic right ventricular cardiomyopathy (ARVC));05100(Bacterial invasion of epithelial cells)	0.0062	2	103,136,	0,246837	-2.21	-1.67	9.91	Exon (ENSBGRT00000006471/ENSBGRG00000003487, exon 1 of 1)	1	101927584	101928585	1002	1
chr1	102929238	102929298	61	ENSBGRG00000003533	ENSBGRT00000006726	52508	ECT2	epithelial cell transforming 2 [Source:HGNC Symbol;Acc:HGNC:3155]	GO:0000281(mitotic cytokinesis);GO:0000902(cell morphogenesis);GO:0005085(guanyl-nucleotide exchange factor activity);GO:0005089(Rho guanyl-nucleotide exchange factor activity);GO:0005096(GTPase activator activity);GO:0005634(nucleus);GO:0005654(nucleoplasm);GO:0005737(cytoplasm);GO:0005829(cytosol);GO:0005911(cell-cell junction);GO:0005923(bicellular tight junction);GO:0016604(nuclear body);GO:0…	NA	0.024	1	61,	0	-1.62	-1.11	1.86	Exon (ENSBGRT00000006726/ENSBGRG00000003533, exon 22 of 24)	1	102923935	102981806	57872	2
chr1	103749417	103749802	386	ENSBGRG00000004384	ENSBGRT00000008058	240	ENSBGRG00000004384	NA	NA	04146(Peroxisome)	0.0068	1	386,	0	-2.17	-1.62	8.91	Exon (ENSBGRT00000008058/ENSBGRG00000004384, exon 2 of 2)	1	103749387	103750042	656	2
chr1	105493927	105495486	1560	ENSBGRG00000006204	ENSBGRT00000011461	18203	SKIL	SKI like proto-oncogene [Source:HGNC Symbol;Acc:HGNC:10897]	GO:0000122(negative regulation of transcription by RNA polymerase II);GO:0000978(RNA polymerase II cis-regulatory region sequence-specific DNA binding);GO:0001227(DNA-binding transcription repressor activity, RNA polymerase II-specific);GO:0001825(blastocyst formation);GO:0002260(lymphocyte homeostasis);GO:0003682(chromatin binding);GO:0005634(nucleus);GO:0007050(cell cycle arrest);GO:0007179(tra…	04550(Signaling pathways regulating pluripotency of stem cells)	7.9e-23	3	159,225,216,	0,829,1344	-22.1	-21.1	5.94	Exon (ENSBGRT00000011461/ENSBGRG00000006204, exon 4 of 6)	1	105493927	105513689	19763	2
chr1	105500801	105512372	11572	ENSBGRG00000006204	ENSBGRT00000011461	1317	SKIL	SKI like proto-oncogene [Source:HGNC Symbol;Acc:HGNC:10897]	GO:0000122(negative regulation of transcription by RNA polymerase II);GO:0000978(RNA polymerase II cis-regulatory region sequence-specific DNA binding);GO:0001227(DNA-binding transcription repressor activity, RNA polymerase II-specific);GO:0001825(blastocyst formation);GO:0002260(lymphocyte homeostasis);GO:0003682(chromatin binding);GO:0005634(nucleus);GO:0007050(cell cycle arrest);GO:0007179(tra…	04550(Signaling pathways regulating pluripotency of stem cells)	1.6e-17	2	29,451,	0,11121	-16.8	-15.9	5.89	Exon (ENSBGRT00000011461/ENSBGRG00000006204, exon 1 of 6)	1	105493927	105513689	19763	2
chr1	105512552	105512671	120	ENSBGRG00000006204	ENSBGRT00000011461	1018	SKIL	SKI like proto-oncogene [Source:HGNC Symbol;Acc:HGNC:10897]	GO:0000122(negative regulation of transcription by RNA polymerase II);GO:0000978(RNA polymerase II cis-regulatory region sequence-specific DNA binding);GO:0001227(DNA-binding transcription repressor activity, RNA polymerase II-specific);GO:0001825(blastocyst formation);GO:0002260(lymphocyte homeostasis);GO:0003682(chromatin binding);GO:0005634(nucleus);GO:0007050(cell cycle arrest);GO:0007179(tra…	04550(Signaling pathways regulating pluripotency of stem cells)	1.4e-06	1	120,	0	-5.86	-5.16	2.2	Exon (ENSBGRT00000011461/ENSBGRG00000006204, exon 1 of 6)	1	105493927	105513689	19763	2
chr1	105512761	105513509	749	ENSBGRG00000006204	ENSBGRT00000011461	180	SKIL	SKI like proto-oncogene [Source:HGNC Symbol;Acc:HGNC:10897]	GO:0000122(negative regulation of transcription by RNA polymerase II);GO:0000978(RNA polymerase II cis-regulatory region sequence-specific DNA binding);GO:0001227(DNA-binding transcription repressor activity, RNA polymerase II-specific);GO:0001825(blastocyst formation);GO:0002260(lymphocyte homeostasis);GO:0003682(chromatin binding);GO:0005634(nucleus);GO:0007050(cell cycle arrest);GO:0007179(tra…	04550(Signaling pathways regulating pluripotency of stem cells)	1.1e-07	1	749,	0	-6.95	-6.22	3.42	5' UTR	1	105493927	105513689	19763	2
chr1	105560608	105560697	90	ENSBGRG00000006256	ENSBGRT00000011845	71118	PRKCI	protein kinase C iota [Source:HGNC Symbol;Acc:HGNC:9404]	GO:0004672(protein kinase activity);GO:0004674(protein serine/threonine kinase activity);GO:0004697(protein kinase C activity);GO:0005515(protein binding);GO:0005524(ATP binding);GO:0005543(phospholipid binding);GO:0005634(nucleus);GO:0005737(cytoplasm);GO:0005829(cytosol);GO:0006468(protein phosphorylation);GO:0007015(actin filament organization);GO:0007163(establishment or maintenance of cell p…	04015(Rap1 signaling pathway);04390(Hippo signaling pathway);04144(Endocytosis);04530(Tight junction);04611(Platelet activation);04910(Insulin signaling pathway);05165(Human papillomavirus infection)	0.00045	1	90,	0	-3.35	-2.74	1.71	3' UTR	1	105560488	105631815	71328	2
chr1	105876694	105901039	24346	ENSBGRG00000006891	ENSBGRT00000012758	1197	SEC62	SEC62 homolog, preprotein translocation factor [Source:HGNC Symbol;Acc:HGNC:11846]	GO:0006620(posttranslational protein targeting to endoplasmic reticulum membrane);GO:0015031(protein transport);GO:0016020(membrane);GO:0030176(integral component of endoplasmic reticulum membrane);GO:0031204(posttranslational protein targeting to membrane, translocation)	03060(Protein export);04141(Protein processing in endoplasmic reticulum)	0	7	608,120,61,93,93,205,69,	0,5650,7604,15615,16839,17177,24277	-1540	-Inf	8.68	3' UTR	1	105876456	105902236	25781	2
chr1	106110113	106113003	2891	ENSBGRG00000007490	ENSBGRT00000013746	13307	MYNN	myoneurin [Source:HGNC Symbol;Acc:HGNC:14955]	GO:0003676(nucleic acid binding);GO:0005515(protein binding);GO:0005654(nucleoplasm);GO:1990830(cellular response to leukemia inhibitory factor)	NA	4e-72	3	263,87,8,	0,1920,2883	-71.4	-70	8.63	Exon (ENSBGRT00000013746/ENSBGRG00000007490, exon 6 of 8)	1	106110113	106126310	16198	2
chr1	106119013	106119785	773	ENSBGRG00000007490	ENSBGRT00000013746	6525	MYNN	myoneurin [Source:HGNC Symbol;Acc:HGNC:14955]	GO:0003676(nucleic acid binding);GO:0005515(protein binding);GO:0005654(nucleoplasm);GO:1990830(cellular response to leukemia inhibitory factor)	NA	1e-149	1	773,	0	-149	-147	9.6	Exon (ENSBGRT00000013746/ENSBGRG00000007490, exon 3 of 8)	1	106110113	106126310	16198	2
chr1	106125812	106126132	321	ENSBGRG00000007490	ENSBGRT00000013746	178	MYNN	myoneurin [Source:HGNC Symbol;Acc:HGNC:14955]	GO:0003676(nucleic acid binding);GO:0005515(protein binding);GO:0005654(nucleoplasm);GO:1990830(cellular response to leukemia inhibitory factor)	NA	7.9e-15	2	138,42,	0,279	-14.1	-13.2	2.5	5' UTR	1	106110113	106126310	16198	2
chr1	107149563	107149682	120	ENSBGRG00000008768	ENSBGRT00000016031	270063	ENSBGRG00000008768	NA	GO:0005509(calcium ion binding)	NA	2.5e-22	1	120,	0	-21.6	-20.6	4.88	3' UTR	1	107149563	107419745	270183	2
chr1	108420388	108476320	55933	ENSBGRG00000009344	ENSBGRT00000017143	712	SERPINI1	serpin family I member 1 [Source:HGNC Symbol;Acc:HGNC:8943]	GO:0004867(serine-type endopeptidase inhibitor activity);GO:0005615(extracellular space);GO:0034774(secretory granule lumen);GO:0043025(neuronal cell body);GO:0060205(cytoplasmic vesicle lumen)	NA	0.014	2	52,126,	0,55807	-1.85	-1.33	3.96	5' UTR	1	108387032	108477032	90001	2
chr1	116150447	116150625	179	ENSBGRG00000011599	ENSBGRT00000021389	0	PPM1L	protein phosphatase, Mg2+/Mn2+ dependent 1L [Source:HGNC Symbol;Acc:HGNC:16381]	GO:0000165(MAPK cascade);GO:0003824(catalytic activity);GO:0004722(protein serine/threonine phosphatase activity);GO:0006470(protein dephosphorylation);GO:0007178(transmembrane receptor protein serine/threonine kinase signaling pathway);GO:0043169(cation binding)	NA	0.004	1	179,	0	-2.4	-1.84	5.94	Exon (ENSBGRT00000021389/ENSBGRG00000011599, exon 1 of 5)	1	115791281	116150625	359345	2
chr1	116497457	116497636	180	ENSBGRG00000012219	ENSBGRT00000023058	34941	SMC4	structural maintenance of chromosomes 4 [Source:HGNC Symbol;Acc:HGNC:14013]	GO:0000775(chromosome, centromeric region);GO:0000796(condensin complex);GO:0000797(condensin core heterodimer);GO:0005515(protein binding);GO:0005524(ATP binding);GO:0005694(chromosome);GO:0005829(cytosol);GO:0007076(mitotic chromosome condensation);GO:0010032(meiotic chromosome condensation);GO:0016607(nuclear speck);GO:0045132(meiotic chromosome segregation);GO:0051276(chromosome organization)…	NA	1e-06	1	180,	0	-5.99	-5.28	2.53	3' UTR	1	116497307	116532577	35271	2
chr1	116514232	116517551	3320	ENSBGRG00000012219	ENSBGRT00000023058	15026	SMC4	structural maintenance of chromosomes 4 [Source:HGNC Symbol;Acc:HGNC:14013]	GO:0000775(chromosome, centromeric region);GO:0000796(condensin complex);GO:0000797(condensin core heterodimer);GO:0005515(protein binding);GO:0005524(ATP binding);GO:0005694(chromosome);GO:0005829(cytosol);GO:0007076(mitotic chromosome condensation);GO:0010032(meiotic chromosome condensation);GO:0016607(nuclear speck);GO:0045132(meiotic chromosome segregation);GO:0051276(chromosome organization)…	NA	1.6e-36	3	76,165,120,	0,1386,3200	-35.8	-34.7	6.71	Exon (ENSBGRT00000023058/ENSBGRG00000012219, exon 9 of 24)	1	116497307	116532577	35271	2
chr1	117042745	117051144	8400	ENSBGRG00000013519	ENSBGRT00000025025	64310	ENSBGRG00000013519	NA	NA	03420(Nucleotide excision repair)	0.02	2	345,286,	0,8114	-1.69	-0.941	7.92	3' UTR	1	117042715	117115454	72740	2
chr1	117115397	117793968	678572	ENSBGRG00000013519	ENSBGRT00000025025	0	ENSBGRG00000013519	NA	NA	03420(Nucleotide excision repair)	7.9e-75	4	58,78,849,66,	0,5304,109933,678506	-74.1	-72.7	11.3	5' UTR	1	117042715	117115454	72740	2
chr1	118512012	118512409	398	ENSBGRG00000014469	ENSBGRT00000027086	57336	GFM1	G elongation factor mitochondrial 1 [Source:HGNC Symbol;Acc:HGNC:13780]	GO:0003746(translation elongation factor activity);GO:0003924(GTPase activity);GO:0005525(GTP binding);GO:0006414(translational elongation);GO:0070125(mitochondrial translational elongation)	NA	5e-20	2	236,4,	0,394	-19.3	-18.4	3.37	3' UTR	1	118512012	118569745	57734	2
chr1	118857154	119094752	237599	ENSBGRG00000015425	ENSBGRT00000028375	19029	RSRC1	arginine and serine rich coiled-coil 1 [Source:HGNC Symbol;Acc:HGNC:24152]	GO:0000380(alternative mRNA splicing, via spliceosome);GO:0000398(mRNA splicing, via spliceosome);GO:0005634(nucleus);GO:0005737(cytoplasm);GO:0006468(protein phosphorylation);GO:0006913(nucleocytoplasmic transport);GO:0008380(RNA splicing);GO:0016607(nuclear speck);GO:0046677(response to antibiotic)	NA	7.9e-22	4	21,37,174,93,	0,51395,134699,237506	-21.1	-20.1	2.14	Exon (ENSBGRT00000028375/ENSBGRG00000015425, exon 3 of 11)	1	118642582	119113781	471200	2
chr1	119095221	119113634	18414	ENSBGRG00000015425	ENSBGRT00000028610	0	RSRC1	arginine and serine rich coiled-coil 1 [Source:HGNC Symbol;Acc:HGNC:24152]	GO:0000380(alternative mRNA splicing, via spliceosome);GO:0000398(mRNA splicing, via spliceosome);GO:0005634(nucleus);GO:0005737(cytoplasm);GO:0006468(protein phosphorylation);GO:0006913(nucleocytoplasmic transport);GO:0008380(RNA splicing);GO:0016607(nuclear speck);GO:0046677(response to antibiotic)	NA	0.0032	2	90,88,	0,18326	-2.5	-1.93	1.66	5' UTR	1	118823392	119095310	271919	2
chr1	120364691	120385523	20833	ENSBGRG00000016645	ENSBGRT00000030590	198362	ENSBGRG00000016645	NA	NA	NA	4e-11	2	621,249,	0,20584	-10.4	-9.63	5.53	3' UTR	1	120363852	120583885	220034	2
chr1	120748660	120749995	1336	ENSBGRG00000016750	ENSBGRT00000030776	26570	TIPARP	TCDD inducible poly(ADP-ribose) polymerase [Source:HGNC Symbol;Acc:HGNC:23696]	GO:0000987(cis-regulatory region sequence-specific DNA binding);GO:0001570(vasculogenesis);GO:0001822(kidney development);GO:0003950(NAD+ ADP-ribosyltransferase activity);GO:0005634(nucleus);GO:0006471(protein ADP-ribosylation);GO:0006807(nitrogen compound metabolic process);GO:0008209(androgen metabolic process);GO:0008210(estrogen metabolic process);GO:0008585(female gonad development);GO:00097…	NA	0	2	388,270,	0,1066	-309	-306	5.93	Exon (ENSBGRT00000030776/ENSBGRG00000016750, exon 5 of 6)	1	120748600	120776565	27966	2
chr1	120755819	120774152	18334	ENSBGRG00000016750	ENSBGRT00000030776	2413	TIPARP	TCDD inducible poly(ADP-ribose) polymerase [Source:HGNC Symbol;Acc:HGNC:23696]	GO:0000987(cis-regulatory region sequence-specific DNA binding);GO:0001570(vasculogenesis);GO:0001822(kidney development);GO:0003950(NAD+ ADP-ribosyltransferase activity);GO:0005634(nucleus);GO:0006471(protein ADP-ribosylation);GO:0006807(nitrogen compound metabolic process);GO:0008209(androgen metabolic process);GO:0008210(estrogen metabolic process);GO:0008585(female gonad development);GO:00097…	NA	1e-218	3	24,169,913,	0,1332,17421	-218	-216	5.7	Exon (ENSBGRT00000030776/ENSBGRG00000016750, exon 2 of 6)	1	120748600	120776565	27966	2
chr1	121476593	121476743	151	ENSBGRG00000017121	ENSBGRT00000031990	0	KCNAB1	potassium voltage-gated channel subfamily A member regulatory beta subunit 1 [Source:HGNC Symbol;Acc:HGNC:6228]	GO:0005249(voltage-gated potassium channel activity);GO:0005737(cytoplasm);GO:0005829(cytosol);GO:0006813(potassium ion transport);GO:0007611(learning or memory);GO:0008076(voltage-gated potassium channel complex);GO:0015459(potassium channel regulator activity);GO:0016021(integral component of membrane);GO:0019904(protein domain specific binding);GO:0031234(extrinsic component of cytoplasmic sid…	NA	0.048	1	151,	0	-1.32	-0.839	3.96	Exon (ENSBGRT00000031990/ENSBGRG00000017121, exon 1 of 14)	1	120972424	121476743	504320	2
chr1	122591201	122591321	121	ENSBGRG00000009643	ENSBGRT00000017725	478	MME	membrane metalloendopeptidase [Source:HGNC Symbol;Acc:HGNC:7154]	GO:0001786(phosphatidylserine binding);GO:0001822(kidney development);GO:0004175(endopeptidase activity);GO:0004222(metalloendopeptidase activity);GO:0005737(cytoplasm);GO:0005769(early endosome);GO:0005802(trans-Golgi network);GO:0005886(plasma membrane);GO:0005903(brush border);GO:0006508(proteolysis);GO:0007568(aging);GO:0007611(learning or memory);GO:0008021(synaptic vesicle);GO:0008233(pepti…	04640(Hematopoietic cell lineage);04614(Renin-angiotensin system);04974(Protein digestion and absorption);05010(Alzheimer disease)	0.034	1	121,	0	-1.47	-0.977	5.94	5' UTR	1	122462847	122591799	128953	2
chr1	122690067	122690156	90	ENSBGRG00000010202	ENSBGRT00000018705	297	ENSBGRG00000010202	NA	GO:0006506(GPI anchor biosynthetic process);GO:0017176(phosphatidylinositol N-acetylglucosaminyltransferase activity)	00563(Glycosylphosphatidylinositol(GPI)-anchor biosynthesis)	0.036	1	90,	0	-1.44	-0.712	6.93	Exon (ENSBGRT00000018705/ENSBGRG00000010202, exon 1 of 1)	1	122690067	122690453	387	2
chr1	123471270	123471389	120	ENSBGRG00000011886	ENSBGRT00000021733	154423	ARHGEF26	Rho guanine nucleotide exchange factor 26 [Source:HGNC Symbol;Acc:HGNC:24490]	GO:0001886(endothelial cell morphogenesis);GO:0005085(guanyl-nucleotide exchange factor activity);GO:0005515(protein binding);GO:0097178(ruffle assembly)	05100(Bacterial invasion of epithelial cells)	0.011	1	120,	0	-1.94	-1.41	1.82	3' UTR	1	123470614	123625812	155199	2
chr1	123624767	123625095	329	ENSBGRG00000011886	ENSBGRT00000021733	717	ARHGEF26	Rho guanine nucleotide exchange factor 26 [Source:HGNC Symbol;Acc:HGNC:24490]	GO:0001886(endothelial cell morphogenesis);GO:0005085(guanyl-nucleotide exchange factor activity);GO:0005515(protein binding);GO:0097178(ruffle assembly)	05100(Bacterial invasion of epithelial cells)	1.3e-07	1	329,	0	-6.87	-6.14	2.87	Exon (ENSBGRT00000021733/ENSBGRG00000011886, exon 1 of 13)	1	123470614	123625812	155199	2
chr1	123625214	123625541	328	ENSBGRG00000011886	ENSBGRT00000021733	271	ARHGEF26	Rho guanine nucleotide exchange factor 26 [Source:HGNC Symbol;Acc:HGNC:24490]	GO:0001886(endothelial cell morphogenesis);GO:0005085(guanyl-nucleotide exchange factor activity);GO:0005515(protein binding);GO:0097178(ruffle assembly)	05100(Bacterial invasion of epithelial cells)	3.2e-11	1	328,	0	-10.5	-9.65	3.28	Exon (ENSBGRT00000021733/ENSBGRG00000011886, exon 1 of 13)	1	123470614	123625812	155199	2
chr1	125149261	125149940	680	ENSBGRG00000012398	ENSBGRT00000022700	1655	P2RY1	purinergic receptor P2Y1 [Source:HGNC Symbol;Acc:HGNC:8539]	GO:0001621(G protein-coupled ADP receptor activity);GO:0004930(G protein-coupled receptor activity);GO:0005524(ATP binding);GO:0005886(plasma membrane);GO:0005887(integral component of plasma membrane);GO:0005929(cilium);GO:0007186(G protein-coupled receptor signaling pathway);GO:0007200(phospholipase C-activating G protein-coupled receptor signaling pathway);GO:0008360(regulation of cell shape);…	04015(Rap1 signaling pathway);04080(Neuroactive ligand-receptor interaction);04611(Platelet activation);04742(Taste transduction)	4e-95	2	435,243,	0,437	-94.4	-92.9	8.32	Exon (ENSBGRT00000022700/ENSBGRG00000012398, exon 2 of 3)	1	125149261	125151595	2335	2
chr1	125151271	125151595	325	ENSBGRG00000012398	ENSBGRT00000022700	0	P2RY1	purinergic receptor P2Y1 [Source:HGNC Symbol;Acc:HGNC:8539]	GO:0001621(G protein-coupled ADP receptor activity);GO:0004930(G protein-coupled receptor activity);GO:0005524(ATP binding);GO:0005886(plasma membrane);GO:0005887(integral component of plasma membrane);GO:0005929(cilium);GO:0007186(G protein-coupled receptor signaling pathway);GO:0007200(phospholipase C-activating G protein-coupled receptor signaling pathway);GO:0008360(regulation of cell shape);…	04015(Rap1 signaling pathway);04080(Neuroactive ligand-receptor interaction);04611(Platelet activation);04742(Taste transduction)	1.3e-05	1	325,	0	-4.88	-4.21	7.43	Exon (ENSBGRT00000022700/ENSBGRG00000012398, exon 1 of 3)	1	125149261	125151595	2335	2
chr1	125754014	125754522	509	ENSBGRG00000012526	ENSBGRT00000023959	389	MBNL1	muscleblind like splicing regulator 1 [Source:HGNC Symbol;Acc:HGNC:6923]	GO:0003723(RNA binding);GO:0003725(double-stranded RNA binding);GO:0005634(nucleus);GO:0005654(nucleoplasm);GO:0005737(cytoplasm);GO:0005829(cytosol);GO:0008380(RNA splicing);GO:0010494(cytoplasmic stress granule);GO:0043484(regulation of RNA splicing);GO:0046872(metal ion binding)	NA	5e-25	1	509,	0	-24.3	-23.3	2.94	5' UTR	1	125576565	125754911	178347	2
chr1	126263987	126271363	7377	ENSBGRG00000013608	ENSBGRT00000024913	236	SUCNR1	succinate receptor 1 [Source:HGNC Symbol;Acc:HGNC:4542]	GO:0002001(renin secretion into blood stream);GO:0002281(macrophage activation involved in immune response);GO:0004930(G protein-coupled receptor activity);GO:0007186(G protein-coupled receptor signaling pathway);GO:0016021(integral component of membrane);GO:0032611(interleukin-1 beta production);GO:0038023(signaling receptor activity);GO:0042593(glucose homeostasis);GO:0050729(positive regulatio…	04024(cAMP signaling pathway)	1.4e-08	2	418,83,	0,7294	-7.84	-7.08	6.44	5' UTR	1	126263457	126271599	8143	2
chr1	126363844	126364173	330	ENSBGRG00000013712	ENSBGRT00000025133	18078	ENSBGRG00000013712	NA	GO:0016021(integral component of membrane);GO:0016787(hydrolase activity);GO:0052689(carboxylic ester hydrolase activity)	NA	0.011	1	330,	0	-1.95	-1.18	8.91	Exon (ENSBGRT00000025133/ENSBGRG00000013712, exon 5 of 5)	1	126363456	126382251	18796	2
chr1	126669577	126669846	270	ENSBGRG00000013878	ENSBGRT00000025477	239	C1GALT1C1	C1GALT1 specific chaperone 1 [Source:HGNC Symbol;Acc:HGNC:24338]	GO:0006493(protein O-linked glycosylation)	00512(Mucin type O-glycan biosynthesis)	5e-49	1	270,	0	-48.3	-47.1	11.6	Exon (ENSBGRT00000025477/ENSBGRG00000013878, exon 1 of 1)	1	126669129	126670085	957	2
chr1	127060892	127063293	2402	ENSBGRG00000014050	ENSBGRT00000025921	342019	MED12L	mediator complex subunit 12L [Source:HGNC Symbol;Acc:HGNC:16050]	GO:0003712(transcription coregulator activity);GO:0006357(regulation of transcription by RNA polymerase II);GO:0008013(beta-catenin binding);GO:0016592(mediator complex)	04919(Thyroid hormone signaling pathway)	0.011	2	24,66,	0,2336	-1.95	-1.4	8.91	Exon (ENSBGRT00000025921/ENSBGRG00000014050, exon 34 of 43)	1	127021523	127405312	383790	2
chr1	128009984	128025592	15609	ENSBGRG00000014873	ENSBGRT00000027440	29246	EIF2A	eukaryotic translation initiation factor 2A [Source:HGNC Symbol;Acc:HGNC:3254]	GO:0000049(tRNA binding);GO:0003743(translation initiation factor activity);GO:0005515(protein binding);GO:0005737(cytoplasm);GO:0005850(eukaryotic translation initiation factor 2 complex);GO:0006412(translation);GO:0006413(translational initiation);GO:0006417(regulation of translation);GO:0006468(protein phosphorylation);GO:0009967(positive regulation of signal transduction);GO:0032933(SREBP sig…	NA	2.5e-47	5	66,66,129,114,12,	0,3199,3945,10633,15597	-46.6	-45.4	1.54	Exon (ENSBGRT00000027440/ENSBGRG00000014873, exon 10 of 14)	1	128009984	128054838	44855	2
chr1	128025859	128029233	3375	ENSBGRG00000014873	ENSBGRT00000027440	25605	EIF2A	eukaryotic translation initiation factor 2A [Source:HGNC Symbol;Acc:HGNC:3254]	GO:0000049(tRNA binding);GO:0003743(translation initiation factor activity);GO:0005515(protein binding);GO:0005737(cytoplasm);GO:0005850(eukaryotic translation initiation factor 2 complex);GO:0006412(translation);GO:0006413(translational initiation);GO:0006417(regulation of translation);GO:0006468(protein phosphorylation);GO:0009967(positive regulation of signal transduction);GO:0032933(SREBP sig…	NA	0	3	294,117,6,	0,3049,3369	-327	-Inf	6.11	Exon (ENSBGRT00000027440/ENSBGRG00000014873, exon 8 of 14)	1	128009984	128054838	44855	2
chr1	128054452	128054808	357	ENSBGRG00000014873	ENSBGRT00000027440	30	EIF2A	eukaryotic translation initiation factor 2A [Source:HGNC Symbol;Acc:HGNC:3254]	GO:0000049(tRNA binding);GO:0003743(translation initiation factor activity);GO:0005515(protein binding);GO:0005737(cytoplasm);GO:0005850(eukaryotic translation initiation factor 2 complex);GO:0006412(translation);GO:0006413(translational initiation);GO:0006417(regulation of translation);GO:0006468(protein phosphorylation);GO:0009967(positive regulation of signal transduction);GO:0032933(SREBP sig…	NA	3.2e-12	1	357,	0	-11.5	-10.6	4.95	5' UTR	1	128009984	128054838	44855	2
chr1	128139346	128174976	35631	ENSBGRG00000015241	ENSBGRT00000028693	0	TSC22D2	TSC22 domain family member 2 [Source:HGNC Symbol;Acc:HGNC:29095]	GO:0003700(DNA-binding transcription factor activity);GO:0006355(regulation of transcription, DNA-templated);GO:0006970(response to osmotic stress)	NA	1e-191	4	261,52,26,48,	0,1202,1923,35583	-191	-189	4.83	Exon (ENSBGRT00000028693/ENSBGRG00000015241, exon 1 of 3)	1	128139346	128141294	1949	2
chr1	128188872	128189852	981	ENSBGRG00000015241	ENSBGRT00000028386	0	TSC22D2	TSC22 domain family member 2 [Source:HGNC Symbol;Acc:HGNC:29095]	GO:0003700(DNA-binding transcription factor activity);GO:0006355(regulation of transcription, DNA-templated);GO:0006970(response to osmotic stress)	NA	1.6e-27	1	981,	0	-26.8	-25.8	7.51	Exon (ENSBGRT00000028386/ENSBGRG00000015241, exon 1 of 5)	1	128139346	128189852	50507	2
chr1	128740096	128779213	39118	ENSBGRG00000015971	ENSBGRT00000029509	95733	RNF13	ring finger protein 13 [Source:HGNC Symbol;Acc:HGNC:10057]	GO:0004842(ubiquitin-protein transferase activity);GO:0005654(nucleoplasm);GO:0005765(lysosomal membrane);GO:0005783(endoplasmic reticulum);GO:0005829(cytosol);GO:0008432(JUN kinase binding);GO:0031902(late endosome membrane);GO:0043231(intracellular membrane-bounded organelle);GO:0051865(protein autoubiquitination);GO:0061630(ubiquitin protein ligase activity);GO:0070304(positive regulation of s…	NA	4e-17	3	392,81,2,	0,634,39116	-16.4	-15.5	1.8	3' UTR	1	128739386	128874946	135561	2
chr1	129611976	129616359	4384	ENSBGRG00000017021	ENSBGRT00000031232	38551	HPS3	HPS3 biogenesis of lysosomal organelles complex 2 subunit 1 [Source:HGNC Symbol;Acc:HGNC:15597]	GO:0005737(cytoplasm);GO:0006996(organelle organization);GO:0031084(BLOC-2 complex);GO:0043473(pigmentation)	NA	2.5e-31	2	553,137,	0,4247	-30.6	-29.5	3.73	3' UTR	1	129520908	129654910	134003	2
chr1	129644476	129644536	61	ENSBGRG00000017021	ENSBGRT00000031232	10374	HPS3	HPS3 biogenesis of lysosomal organelles complex 2 subunit 1 [Source:HGNC Symbol;Acc:HGNC:15597]	GO:0005737(cytoplasm);GO:0006996(organelle organization);GO:0031084(BLOC-2 complex);GO:0043473(pigmentation)	NA	0.0046	1	61,	0	-2.34	-1.79	1.6	Exon (ENSBGRT00000031232/ENSBGRG00000017021, exon 2 of 17)	1	129520908	129654910	134003	2
chr1	129644596	129644656	61	ENSBGRG00000017021	ENSBGRT00000031232	10254	HPS3	HPS3 biogenesis of lysosomal organelles complex 2 subunit 1 [Source:HGNC Symbol;Acc:HGNC:15597]	GO:0005737(cytoplasm);GO:0006996(organelle organization);GO:0031084(BLOC-2 complex);GO:0043473(pigmentation)	NA	0.0005	1	61,	0	-3.3	-2.7	1.87	Exon (ENSBGRT00000031232/ENSBGRG00000017021, exon 2 of 17)	1	129520908	129654910	134003	2
chr1	129644746	129644806	61	ENSBGRG00000017021	ENSBGRT00000031232	10104	HPS3	HPS3 biogenesis of lysosomal organelles complex 2 subunit 1 [Source:HGNC Symbol;Acc:HGNC:15597]	GO:0005737(cytoplasm);GO:0006996(organelle organization);GO:0031084(BLOC-2 complex);GO:0043473(pigmentation)	NA	0.013	1	61,	0	-1.9	-1.37	1.6	Exon (ENSBGRT00000031232/ENSBGRG00000017021, exon 2 of 17)	1	129520908	129654910	134003	2
chr1	129770552	129770672	121	ENSBGRG00000019043	ENSBGRT00000035004	44231	GYG1	glycogenin 1 [Source:HGNC Symbol;Acc:HGNC:4699]	GO:0005978(glycogen biosynthetic process);GO:0008466(glycogenin glucosyltransferase activity);GO:0016757(transferase activity, transferring glycosyl groups);GO:0030145(manganese ion binding);GO:0042803(protein homodimerization activity);GO:0102751(UDP-alpha-D-glucose:glucosyl-glycogenin alpha-D-glucosyltransferase activity)	00500(Starch and sucrose metabolism)	0.0056	1	121,	0	-2.25	-1.7	3.57	3' UTR	1	129769236	129814903	45668	2
chr1	130125929	130126345	417	ENSBGRG00000019592	ENSBGRT00000036014	1958	AGTR1	angiotensin II receptor type 1 [Source:HGNC Symbol;Acc:HGNC:336]	GO:0004930(G protein-coupled receptor activity);GO:0004945(angiotensin type II receptor activity);GO:0007186(G protein-coupled receptor signaling pathway);GO:0016021(integral component of membrane);GO:0019229(regulation of vasoconstriction)	04371(Apelin signaling pathway);04020(Calcium signaling pathway);04072(Phospholipase D signaling pathway);04022(cGMP - PKG signaling pathway);04080(Neuroactive ligand-receptor interaction);04924(Renin secretion);04614(Renin-angiotensin system);04925(Aldosterone synthesis and secretion);04927(Cortisol synthesis and secretion);04261(Adrenergic signaling in cardiomyocytes);04270(Vascular smooth musc…	7.9e-24	1	417,	0	-23.1	-22.1	3.76	Exon (ENSBGRT00000036014/ENSBGRG00000019592, exon 3 of 3)	1	130125929	130128303	2375	2
chr1	130126762	130128303	1542	ENSBGRG00000019592	ENSBGRT00000036014	0	AGTR1	angiotensin II receptor type 1 [Source:HGNC Symbol;Acc:HGNC:336]	GO:0004930(G protein-coupled receptor activity);GO:0004945(angiotensin type II receptor activity);GO:0007186(G protein-coupled receptor signaling pathway);GO:0016021(integral component of membrane);GO:0019229(regulation of vasoconstriction)	04371(Apelin signaling pathway);04020(Calcium signaling pathway);04072(Phospholipase D signaling pathway);04022(cGMP - PKG signaling pathway);04080(Neuroactive ligand-receptor interaction);04924(Renin secretion);04614(Renin-angiotensin system);04925(Aldosterone synthesis and secretion);04927(Cortisol synthesis and secretion);04261(Adrenergic signaling in cardiomyocytes);04270(Vascular smooth musc…	3.2e-16	3	259,29,40,	0,264,1502	-15.5	-14.6	4.23	Exon (ENSBGRT00000036014/ENSBGRG00000019592, exon 1 of 3)	1	130125929	130128303	2375	2
chr1	135940345	135959999	19655	ENSBGRG00000000180	ENSBGRT00000000286	568	DIPK2A	divergent protein kinase domain 2A [Source:HGNC Symbol;Acc:HGNC:28490]	GO:0000139(Golgi membrane);GO:0005576(extracellular region);GO:0005615(extracellular space);GO:0014066(regulation of phosphatidylinositol 3-kinase signaling);GO:0030126(COPI vesicle coat);GO:0030137(COPI-coated vesicle);GO:0034392(negative regulation of smooth muscle cell apoptotic process);GO:0060038(cardiac muscle cell proliferation);GO:1900020(positive regulation of protein kinase C activity)	NA	5e-42	3	563,304,89,	0,3265,19566	-41.3	-40.1	13.9	3' UTR	1	135939807	135960567	20761	2
chr1	135960388	135960567	180	ENSBGRG00000000180	ENSBGRT00000000286	0	DIPK2A	divergent protein kinase domain 2A [Source:HGNC Symbol;Acc:HGNC:28490]	GO:0000139(Golgi membrane);GO:0005576(extracellular region);GO:0005615(extracellular space);GO:0014066(regulation of phosphatidylinositol 3-kinase signaling);GO:0030126(COPI vesicle coat);GO:0030137(COPI-coated vesicle);GO:0034392(negative regulation of smooth muscle cell apoptotic process);GO:0060038(cardiac muscle cell proliferation);GO:1900020(positive regulation of protein kinase C activity)	NA	0.00098	1	180,	0	-3.01	-2.42	12.9	Exon (ENSBGRT00000000286/ENSBGRG00000000180, exon 1 of 3)	1	135939807	135960567	20761	2
chr1	137060027	137062776	2750	ENSBGRG00000000218	ENSBGRT00000000347	0	CHST2	carbohydrate sulfotransferase 2 [Source:HGNC Symbol;Acc:HGNC:1970]	GO:0000139(Golgi membrane);GO:0001517(N-acetylglucosamine 6-O-sulfotransferase activity);GO:0005654(nucleoplasm);GO:0005794(Golgi apparatus);GO:0005802(trans-Golgi network);GO:0005829(cytosol);GO:0005975(carbohydrate metabolic process);GO:0006044(N-acetylglucosamine metabolic process);GO:0006790(sulfur compound metabolic process);GO:0008146(sulfotransferase activity)	00533(Glycosaminoglycan biosynthesis - keratan sulfate)	1e-127	3	159,1165,254,	0,736,2496	-127	-125	10.9	Exon (ENSBGRT00000000347/ENSBGRG00000000218, exon 1 of 3)	1	137060027	137062776	2750	2
chr1	137136681	137151574	14894	ENSBGRG00000000223	ENSBGRT00000000356	40317	U2SURP	U2 snRNP associated SURP domain containing [Source:HGNC Symbol;Acc:HGNC:30855]	GO:0003676(nucleic acid binding);GO:0003723(RNA binding);GO:0005634(nucleus);GO:0005654(nucleoplasm);GO:0006396(RNA processing)	03040(Spliceosome)	5e-97	6	79,177,119,111,160,9,	0,2067,3473,6104,10888,14885	-96.3	-94.8	4.22	Exon (ENSBGRT00000000356/ENSBGRG00000000223, exon 23 of 28)	1	137136621	137191891	55271	2
chr1	137481771	137483152	1382	ENSBGRG00000000286	ENSBGRT00000000536	67309	TRPC1	transient receptor potential cation channel subfamily C member 1 [Source:HGNC Symbol;Acc:HGNC:12333]	GO:0005102(signaling receptor binding);GO:0005216(ion channel activity);GO:0005262(calcium channel activity);GO:0005515(protein binding);GO:0005886(plasma membrane);GO:0006811(ion transport);GO:0016020(membrane);GO:0016021(integral component of membrane);GO:0042438(melanin biosynthetic process);GO:0043235(receptor complex);GO:0051117(ATPase binding);GO:0051281(positive regulation of release of se…	04972(Pancreatic secretion);04724(Glutamatergic synapse);04726(Serotonergic synapse);04360(Axon guidance)	2e-56	2	228,131,	0,1251	-55.7	-54.4	16.3	Exon (ENSBGRT00000000536/ENSBGRG00000000286, exon 12 of 13)	1	137481771	137550461	68691	2
chr1	138554497	138560974	6478	ENSBGRG00000001134	ENSBGRT00000002094	0	RNF7	ring finger protein 7 [Source:HGNC Symbol;Acc:HGNC:10070]	GO:0005654(nucleoplasm);GO:0005829(cytosol);GO:0008270(zinc ion binding);GO:0031466(Cul5-RING ubiquitin ligase complex);GO:0045116(protein neddylation);GO:0061663(NEDD8 ligase activity);GO:0097602(cullin family protein binding)	04120(Ubiquitin mediated proteolysis)	7.9e-22	3	119,48,175,	0,2797,6303	-21.1	-20.1	2.62	Exon (ENSBGRT00000002094/ENSBGRG00000001134, exon 1 of 3)	1	138554497	138560974	6478	2
chr1	138894957	138899557	4601	ENSBGRG00000001246	ENSBGRT00000002273	48121	ZBTB38	zinc finger and BTB domain containing 38 [Source:HGNC Symbol;Acc:HGNC:26636]	GO:0003676(nucleic acid binding);GO:0005515(protein binding);GO:0005634(nucleus);GO:0005654(nucleoplasm);GO:0006275(regulation of DNA replication);GO:0006974(cellular response to DNA damage stimulus);GO:0008327(methyl-CpG binding);GO:0042803(protein homodimerization activity);GO:0045892(negative regulation of transcription, DNA-templated)	NA	1e-160	2	44,2532,	0,2069	-160	-159	6.48	Exon (ENSBGRT00000002273/ENSBGRG00000001246, exon 2 of 3)	1	138894957	138947678	52722	2
chr1	138899827	138900366	540	ENSBGRG00000001246	ENSBGRT00000002273	47312	ZBTB38	zinc finger and BTB domain containing 38 [Source:HGNC Symbol;Acc:HGNC:26636]	GO:0003676(nucleic acid binding);GO:0005515(protein binding);GO:0005634(nucleus);GO:0005654(nucleoplasm);GO:0006275(regulation of DNA replication);GO:0006974(cellular response to DNA damage stimulus);GO:0008327(methyl-CpG binding);GO:0042803(protein homodimerization activity);GO:0045892(negative regulation of transcription, DNA-templated)	NA	1.3e-29	1	540,	0	-28.9	-27.9	4.48	Exon (ENSBGRT00000002273/ENSBGRG00000001246, exon 2 of 3)	1	138894957	138947678	52722	2
chr1	139076748	139082837	6090	ENSBGRG00000001263	ENSBGRT00000002318	34518	PXYLP1	2-phosphoxylose phosphatase 1 [Source:HGNC Symbol;Acc:HGNC:26303]	GO:0005794(Golgi apparatus);GO:0006024(glycosaminoglycan biosynthetic process);GO:0010909(positive regulation of heparan sulfate proteoglycan biosynthetic process);GO:0016791(phosphatase activity);GO:0050650(chondroitin sulfate proteoglycan biosynthetic process)	NA	1.6e-97	2	879,129,	0,5961	-96.8	-95.3	10.6	Exon (ENSBGRT00000002318/ENSBGRG00000001263, exon 4 of 5)	1	139076689	139117355	40667	2
chr1	139329068	139329425	358	ENSBGRG00000001297	ENSBGRT00000002384	0	SPSB4	splA/ryanodine receptor domain and SOCS box containing 4 [Source:HGNC Symbol;Acc:HGNC:30630]	GO:0005515(protein binding);GO:0005829(cytosol);GO:0006511(ubiquitin-dependent protein catabolic process);GO:0016567(protein ubiquitination);GO:0035556(intracellular signal transduction);GO:0042752(regulation of circadian rhythm);GO:1902916(positive regulation of protein polyubiquitination);GO:1990756(ubiquitin ligase-substrate adaptor activity)	NA	0.02	1	358,	0	-1.69	-0.941	7.92	5' UTR	1	139245929	139329425	83497	2
chr1	139446585	139448246	1662	ENSBGRG00000001317	ENSBGRT00000002419	36102	SLC25A36	solute carrier family 25 member 36 [Source:HGNC Symbol;Acc:HGNC:25554]	GO:0000002(mitochondrial genome maintenance);GO:0005347(ATP transmembrane transporter activity);GO:0005739(mitochondrion);GO:0006864(pyrimidine nucleotide transport);GO:0007005(mitochondrion organization);GO:0015218(pyrimidine nucleotide transmembrane transporter activity);GO:0051881(regulation of mitochondrial membrane potential);GO:0055085(transmembrane transport)	NA	5e-86	2	194,252,	0,1410	-85.3	-83.8	5.2	Exon (ENSBGRT00000002419/ENSBGRG00000001317, exon 6 of 7)	1	139446585	139484348	37764	2
chr1	139483814	139483992	179	ENSBGRG00000001317	ENSBGRT00000002419	356	SLC25A36	solute carrier family 25 member 36 [Source:HGNC Symbol;Acc:HGNC:25554]	GO:0000002(mitochondrial genome maintenance);GO:0005347(ATP transmembrane transporter activity);GO:0005739(mitochondrion);GO:0006864(pyrimidine nucleotide transport);GO:0007005(mitochondrion organization);GO:0015218(pyrimidine nucleotide transmembrane transporter activity);GO:0051881(regulation of mitochondrial membrane potential);GO:0055085(transmembrane transport)	NA	0.01	1	179,	0	-1.99	-1.46	3.71	5' UTR	1	139446585	139484348	37764	2
chr1	139859052	139859141	90	ENSBGRG00000001375	ENSBGRT00000002548	803265	CLSTN2	calsyntenin 2 [Source:HGNC Symbol;Acc:HGNC:17448]	GO:0005509(calcium ion binding);GO:0007156(homophilic cell adhesion via plasma membrane adhesion molecules);GO:0009986(cell surface);GO:0014069(postsynaptic density);GO:0016020(membrane);GO:0045211(postsynaptic membrane);GO:0050806(positive regulation of synaptic transmission);GO:0051965(positive regulation of synapse assembly);GO:0098978(glutamatergic synapse);GO:0099061(integral component of po…	NA	0.0039	1	90,	0	-2.41	-1.85	9.91	Exon (ENSBGRT00000002548/ENSBGRG00000001375, exon 17 of 17)	1	139859022	140662406	803385	2
chr1	142184509	142194905	10397	ENSBGRG00000001673	ENSBGRT00000003109	1454	FAIM	Fas apoptotic inhibitory molecule [Source:HGNC Symbol;Acc:HGNC:18703]	GO:0043066(negative regulation of apoptotic process)	NA	6.3e-29	5	8,142,50,229,45,	0,19,4868,9771,10352	-28.2	-27.1	3.47	Exon (ENSBGRT00000003109/ENSBGRG00000001673, exon 2 of 6)	1	142184509	142196359	11851	2
chr1	142318829	142325657	6829	ENSBGRG00000001860	ENSBGRT00000003487	51404	ESYT3	extended synaptotagmin 3 [Source:HGNC Symbol;Acc:HGNC:24295]	GO:0005887(integral component of plasma membrane);GO:0006869(lipid transport);GO:0008289(lipid binding);GO:0031227(intrinsic component of endoplasmic reticulum membrane);GO:0031234(extrinsic component of cytoplasmic side of plasma membrane);GO:0044232(organelle membrane contact site);GO:0061817(endoplasmic reticulum-plasma membrane tethering);GO:0140268(endoplasmic reticulum-plasma membrane conta…	NA	0.036	4	101,132,99,176,	0,5241,5873,6653	-1.44	-0.712	6.93	Exon (ENSBGRT00000003487/ENSBGRG00000001860, exon 18 of 23)	1	142317578	142377061	59484	2
chr1	142426358	142429370	3013	ENSBGRG00000001941	ENSBGRT00000003635	82960	MRAS	muscle RAS oncogene homolog [Source:HGNC Symbol;Acc:HGNC:7227]	GO:0003924(GTPase activity);GO:0005525(GTP binding);GO:0007165(signal transduction);GO:0007265(Ras protein signal transduction);GO:0016020(membrane);GO:0030742(GTP-dependent protein binding);GO:1990830(cellular response to leukemia inhibitory factor)	04014(Ras signaling pathway);04015(Rap1 signaling pathway);04010(MAPK signaling pathway);04371(Apelin signaling pathway);04072(Phospholipase D signaling pathway);04140(Autophagy - animal);04137(Mitophagy - animal);04218(Cellular senescence);04810(Regulation of actin cytoskeleton);04625(C-type lectin receptor signaling pathway);05205(Proteoglycans in cancer);05166(HTLV-I infection)	6.3e-40	2	725,53,	0,2960	-39.2	-38.1	3.05	3' UTR	1	142426358	142512330	85973	2
chr1	142511553	142511613	61	ENSBGRG00000001941	ENSBGRT00000003635	717	MRAS	muscle RAS oncogene homolog [Source:HGNC Symbol;Acc:HGNC:7227]	GO:0003924(GTPase activity);GO:0005525(GTP binding);GO:0007165(signal transduction);GO:0007265(Ras protein signal transduction);GO:0016020(membrane);GO:0030742(GTP-dependent protein binding);GO:1990830(cellular response to leukemia inhibitory factor)	04014(Ras signaling pathway);04015(Rap1 signaling pathway);04010(MAPK signaling pathway);04371(Apelin signaling pathway);04072(Phospholipase D signaling pathway);04140(Autophagy - animal);04137(Mitophagy - animal);04218(Cellular senescence);04810(Regulation of actin cytoskeleton);04625(C-type lectin receptor signaling pathway);05205(Proteoglycans in cancer);05166(HTLV-I infection)	0.01	1	61,	0	-1.99	-1.46	3.71	5' UTR	1	142426358	142512330	85973	2
chr1	142512151	142512330	180	ENSBGRG00000001941	ENSBGRT00000003635	0	MRAS	muscle RAS oncogene homolog [Source:HGNC Symbol;Acc:HGNC:7227]	GO:0003924(GTPase activity);GO:0005525(GTP binding);GO:0007165(signal transduction);GO:0007265(Ras protein signal transduction);GO:0016020(membrane);GO:0030742(GTP-dependent protein binding);GO:1990830(cellular response to leukemia inhibitory factor)	04014(Ras signaling pathway);04015(Rap1 signaling pathway);04010(MAPK signaling pathway);04371(Apelin signaling pathway);04072(Phospholipase D signaling pathway);04140(Autophagy - animal);04137(Mitophagy - animal);04218(Cellular senescence);04810(Regulation of actin cytoskeleton);04625(C-type lectin receptor signaling pathway);05205(Proteoglycans in cancer);05166(HTLV-I infection)	0.0063	1	180,	0	-2.2	-1.66	4.29	5' UTR	1	142426358	142512330	85973	2
chr1	142567061	142579707	12647	ENSBGRG00000002029	ENSBGRT00000003769	105970	ARMC8	armadillo repeat containing 8 [Source:HGNC Symbol;Acc:HGNC:24999]	GO:0000151(ubiquitin ligase complex);GO:0005515(protein binding);GO:0005634(nucleus);GO:0005737(cytoplasm)	NA	2e-51	5	170,94,518,73,11,	0,6639,7426,8075,12636	-50.7	-49.5	10.9	3' UTR	1	142567061	142685677	118617	2
chr1	144046569	144047462	894	ENSBGRG00000002412	ENSBGRT00000004515	41989	NCK1	NCK adaptor protein 1 [Source:HGNC Symbol;Acc:HGNC:7664]	GO:0000164(protein phosphatase type 1 complex);GO:0004860(protein kinase inhibitor activity);GO:0005070(SH3/SH2 adaptor activity);GO:0005102(signaling receptor binding);GO:0005515(protein binding);GO:0005737(cytoplasm);GO:0005783(endoplasmic reticulum);GO:0005829(cytosol);GO:0005840(ribosome);GO:0005886(plasma membrane);GO:0005911(cell-cell junction);GO:0006930(substrate-dependent cell migration,…	04630(Jak-STAT signaling pathway);04060(Cytokine-cytokine receptor interaction);04012(ErbB signaling pathway);04660(T cell receptor signaling pathway);04360(Axon guidance)	6.3e-30	1	894,	0	-29.2	-28.2	5.36	3' UTR	1	144046569	144089451	42883	2
chr1	144103292	144125538	22247	ENSBGRG00000002412	ENSBGRT00000004487	0	NCK1	NCK adaptor protein 1 [Source:HGNC Symbol;Acc:HGNC:7664]	GO:0000164(protein phosphatase type 1 complex);GO:0004860(protein kinase inhibitor activity);GO:0005070(SH3/SH2 adaptor activity);GO:0005102(signaling receptor binding);GO:0005515(protein binding);GO:0005737(cytoplasm);GO:0005783(endoplasmic reticulum);GO:0005829(cytosol);GO:0005840(ribosome);GO:0005886(plasma membrane);GO:0005911(cell-cell junction);GO:0006930(substrate-dependent cell migration,…	04630(Jak-STAT signaling pathway);04060(Cytokine-cytokine receptor interaction);04012(ErbB signaling pathway);04660(T cell receptor signaling pathway);04360(Axon guidance)	0	4	290,713,34,244,	0,2178,15728,22003	-338	-Inf	4.03	5' UTR	1	144046569	144125538	78970	2
chr1	144197183	144197565	383	ENSBGRG00000002474	ENSBGRT00000004609	441	SLC35G2	solute carrier family 35 member G2 [Source:HGNC Symbol;Acc:HGNC:28480]	GO:0005794(Golgi apparatus);GO:0005886(plasma membrane);GO:0016020(membrane);GO:0016021(integral component of membrane)	NA	0.0023	1	383,	0	-2.63	-2.06	4.46	Exon (ENSBGRT00000004609/ENSBGRG00000002474, exon 1 of 1)	1	144196771	144198006	1236	2
chr1	145034111	145034350	240	ENSBGRG00000003035	ENSBGRT00000005672	418	ENSBGRG00000003035	NA	NA	NA	9.1e-07	1	240,	0	-6.04	-5.33	13.4	Exon (ENSBGRT00000005672/ENSBGRG00000003035, exon 1 of 2)	1	145029635	145034768	5134	2
chr1	145034410	145034768	359	ENSBGRG00000003035	ENSBGRT00000005672	0	ENSBGRG00000003035	NA	NA	NA	0.0044	1	359,	0	-2.36	-1.8	3.96	Exon (ENSBGRT00000005672/ENSBGRG00000003035, exon 1 of 2)	1	145029635	145034768	5134	2
chr1	145255664	145256261	598	ENSBGRG00000003074	ENSBGRT00000005767	19974	PPP2R3A	protein phosphatase 2 regulatory subunit B''alpha [Source:HGNC Symbol;Acc:HGNC:9307]	GO:0000159(protein phosphatase type 2A complex);GO:0005509(calcium ion binding)	03015(mRNA surveillance pathway);04071(Sphingolipid signaling pathway);04151(PI3K-Akt signaling pathway);04152(AMPK signaling pathway);04261(Adrenergic signaling in cardiomyocytes);04728(Dopaminergic synapse);05165(Human papillomavirus infection)	1e-05	1	598,	0	-4.99	-4.31	2.83	Exon (ENSBGRT00000005767/ENSBGRG00000003074, exon 2 of 14)	1	145073358	145276235	202878	2
chr1	145256708	145257543	836	ENSBGRG00000003074	ENSBGRT00000005767	18692	PPP2R3A	protein phosphatase 2 regulatory subunit B''alpha [Source:HGNC Symbol;Acc:HGNC:9307]	GO:0000159(protein phosphatase type 2A complex);GO:0005509(calcium ion binding)	03015(mRNA surveillance pathway);04071(Sphingolipid signaling pathway);04151(PI3K-Akt signaling pathway);04152(AMPK signaling pathway);04261(Adrenergic signaling in cardiomyocytes);04728(Dopaminergic synapse);05165(Human papillomavirus infection)	1.6e-11	1	836,	0	-10.8	-9.98	4.43	5' UTR	1	145073358	145276235	202878	2
chr1	146134879	146138962	4084	ENSBGRG00000003150	ENSBGRT00000005871	508040	ENSBGRG00000003150	EPH receptor B1 [Source:HGNC Symbol;Acc:HGNC:3392]	GO:0004672(protein kinase activity);GO:0004713(protein tyrosine kinase activity);GO:0005003(ephrin receptor activity);GO:0005515(protein binding);GO:0005524(ATP binding);GO:0005887(integral component of plasma membrane);GO:0006468(protein phosphorylation);GO:0007169(transmembrane receptor protein tyrosine kinase signaling pathway);GO:0016021(integral component of membrane)	04360(Axon guidance)	3.2e-23	2	661,89,	0,3995	-22.5	-21.5	5.3	3' UTR	1	146134490	146647002	512513	2
chr1	146471438	146471707	270	ENSBGRG00000003150	ENSBGRT00000005871	175295	ENSBGRG00000003150	EPH receptor B1 [Source:HGNC Symbol;Acc:HGNC:3392]	GO:0004672(protein kinase activity);GO:0004713(protein tyrosine kinase activity);GO:0005003(ephrin receptor activity);GO:0005515(protein binding);GO:0005524(ATP binding);GO:0005887(integral component of plasma membrane);GO:0006468(protein phosphorylation);GO:0007169(transmembrane receptor protein tyrosine kinase signaling pathway);GO:0016021(integral component of membrane)	04360(Axon guidance)	2.6e-07	1	270,	0	-6.59	-5.86	7.33	Exon (ENSBGRT00000005871/ENSBGRG00000003150, exon 3 of 17)	1	146134490	146647002	512513	2
chr1	146646822	146646912	91	ENSBGRG00000003150	ENSBGRT00000005871	90	ENSBGRG00000003150	EPH receptor B1 [Source:HGNC Symbol;Acc:HGNC:3392]	GO:0004672(protein kinase activity);GO:0004713(protein tyrosine kinase activity);GO:0005003(ephrin receptor activity);GO:0005515(protein binding);GO:0005524(ATP binding);GO:0005887(integral component of plasma membrane);GO:0006468(protein phosphorylation);GO:0007169(transmembrane receptor protein tyrosine kinase signaling pathway);GO:0016021(integral component of membrane)	04360(Axon guidance)	0.017	1	91,	0	-1.77	-1.25	2.05	5' UTR	1	146134490	146647002	512513	2
chr1	146882524	146886543	4020	ENSBGRG00000003279	ENSBGRT00000006099	65399	CEP63	centrosomal protein 63 [Source:HGNC Symbol;Acc:HGNC:25815]	GO:0005813(centrosome);GO:0007099(centriole replication)	NA	0.00081	2	159,80,	0,3940	-3.09	-2.49	1.75	Exon (ENSBGRT00000006099/ENSBGRG00000003279, exon 13 of 14)	1	146882524	146951942	69419	2
chr1	146900450	146900510	61	ENSBGRG00000003279	ENSBGRT00000006099	51432	CEP63	centrosomal protein 63 [Source:HGNC Symbol;Acc:HGNC:25815]	GO:0005813(centrosome);GO:0007099(centriole replication)	NA	0.0081	1	61,	0	-2.09	-1.55	1.53	Exon (ENSBGRT00000006099/ENSBGRG00000003279, exon 8 of 14)	1	146882524	146951942	69419	2
chr1	146932171	146933745	1575	ENSBGRG00000003279	ENSBGRT00000006099	18197	CEP63	centrosomal protein 63 [Source:HGNC Symbol;Acc:HGNC:25815]	GO:0005813(centrosome);GO:0007099(centriole replication)	NA	4e-08	2	104,46,	0,1529	-7.4	-6.65	2.22	Exon (ENSBGRT00000006099/ENSBGRG00000003279, exon 3 of 14)	1	146882524	146951942	69419	2
chr1	147712998	147713057	60	ENSBGRG00000003560	ENSBGRT00000006635	42804	SRPRB	SRP receptor subunit beta [Source:HGNC Symbol;Acc:HGNC:24085]	GO:0005737(cytoplasm);GO:0005881(cytoplasmic microtubule);GO:0016020(membrane)	03060(Protein export)	0.0013	1	60,	0	-2.87	-2.28	1.36	Exon (ENSBGRT00000006635/ENSBGRG00000003560, exon 7 of 7)	1	147711866	147755861	43996	2
chr1	148053661	148055115	1455	ENSBGRG00000004386	ENSBGRT00000008114	10745	ENSBGRG00000004386	NA	NA	NA	2e-42	2	151,147,	0,1308	-41.7	-40.6	2.45	Exon (ENSBGRT00000008114/ENSBGRG00000004386, exon 4 of 5)	1	148053661	148065860	12200	2
chr1	148065622	148065860	239	ENSBGRG00000004386	ENSBGRT00000008114	0	ENSBGRG00000004386	NA	NA	NA	4e-25	1	239,	0	-24.4	-23.4	6.3	Exon (ENSBGRT00000008114/ENSBGRG00000004386, exon 1 of 5)	1	148053661	148065860	12200	2
chr1	148248209	148248447	239	ENSBGRG00000006213	ENSBGRT00000011528	174320	TMEM108	transmembrane protein 108 [Source:HGNC Symbol;Acc:HGNC:28451]	GO:0005769(early endosome);GO:0006898(receptor-mediated endocytosis);GO:0008090(retrograde axonal transport);GO:0010008(endosome membrane);GO:0014069(postsynaptic density);GO:0021542(dentate gyrus development);GO:0030424(axon);GO:0031175(neuron projection development);GO:0036477(somatodendritic compartment);GO:0051388(positive regulation of neurotrophin TRK receptor signaling pathway);GO:0097106(…	NA	0.036	1	239,	0	-1.44	-0.712	6.93	Exon (ENSBGRT00000011493/ENSBGRG00000006213, exon 4 of 6)	1	148233498	148422767	189270	2
chr1	148248596	148248774	179	ENSBGRG00000006213	ENSBGRT00000011528	173993	TMEM108	transmembrane protein 108 [Source:HGNC Symbol;Acc:HGNC:28451]	GO:0005769(early endosome);GO:0006898(receptor-mediated endocytosis);GO:0008090(retrograde axonal transport);GO:0010008(endosome membrane);GO:0014069(postsynaptic density);GO:0021542(dentate gyrus development);GO:0030424(axon);GO:0031175(neuron projection development);GO:0036477(somatodendritic compartment);GO:0051388(positive regulation of neurotrophin TRK receptor signaling pathway);GO:0097106(…	NA	0.02	1	179,	0	-1.69	-0.941	7.92	Exon (ENSBGRT00000011493/ENSBGRG00000006213, exon 4 of 6)	1	148233498	148422767	189270	2
chr1	149153317	149154190	874	ENSBGRG00000006457	ENSBGRT00000012028	34231	UBA5	ubiquitin like modifier activating enzyme 5 [Source:HGNC Symbol;Acc:HGNC:23230]	GO:0005737(cytoplasm);GO:0005789(endoplasmic reticulum membrane);GO:0005829(cytosol);GO:0008270(zinc ion binding);GO:0008641(ubiquitin-like modifier activating enzyme activity);GO:0030218(erythrocyte differentiation);GO:0030219(megakaryocyte differentiation);GO:0033146(regulation of intracellular estrogen receptor signaling pathway);GO:0034976(response to endoplasmic reticulum stress);GO:0042803(…	NA	1.3e-26	3	57,107,44,	0,572,830	-25.9	-24.9	4.24	Exon (ENSBGRT00000012028/ENSBGRG00000006457, exon 10 of 12)	1	149152963	149188421	35459	2
chr1	150988836	150989374	539	ENSBGRG00000008026	ENSBGRT00000014683	2490	NUDT16	nudix hydrolase 16 [Source:HGNC Symbol;Acc:HGNC:26442]	GO:0000287(magnesium ion binding);GO:0003729(mRNA binding);GO:0005525(GTP binding);GO:0005634(nucleus);GO:0005654(nucleoplasm);GO:0005730(nucleolus);GO:0005737(cytoplasm);GO:0006382(adenosine to inosine editing);GO:0006402(mRNA catabolic process);GO:0008235(metalloexopeptidase activity);GO:0008284(positive regulation of cell population proliferation);GO:0016077(snoRNA catabolic process);GO:001678…	00230(Purine metabolism);03018(RNA degradation)	6.3e-18	1	539,	0	-17.2	-16.3	22.8	3' UTR	1	150988836	150991864	3029	2
chr1	150990241	150991864	1624	ENSBGRG00000008026	ENSBGRT00000014683	0	NUDT16	nudix hydrolase 16 [Source:HGNC Symbol;Acc:HGNC:26442]	GO:0000287(magnesium ion binding);GO:0003729(mRNA binding);GO:0005525(GTP binding);GO:0005634(nucleus);GO:0005654(nucleoplasm);GO:0005730(nucleolus);GO:0005737(cytoplasm);GO:0006382(adenosine to inosine editing);GO:0006402(mRNA catabolic process);GO:0008235(metalloexopeptidase activity);GO:0008284(positive regulation of cell population proliferation);GO:0016077(snoRNA catabolic process);GO:001678…	00230(Purine metabolism);03018(RNA degradation)	1e-172	3	400,270,138,	0,1112,1486	-172	-170	5.91	3' UTR	1	150988836	150991864	3029	2
chr1	151006871	151059633	52763	ENSBGRG00000008332	ENSBGRT00000015164	0	U6	U6 spliceosomal RNA [Source:RFAM;Acc:RF00026]	NA	NA	0.00029	2	292,36,	0,52727	-3.54	-2.92	5.45	Exon (ENSBGRT00000015164/ENSBGRG00000008332, exon 1 of 1)	1	151028273	151028379	107	1
chr1	151312740	151337690	24951	ENSBGRG00000008357	ENSBGRT00000015300	12229	ASTE1	asteroid homolog 1 [Source:HGNC Symbol;Acc:HGNC:25021]	GO:0004518(nuclease activity);GO:0006281(DNA repair)	NA	0	3	7,564,57,	0,23978,24894	-337	-Inf	5.12	3' UTR	1	151300511	151316894	16384	1
chr1	151505776	151505925	150	ENSBGRG00000008500	ENSBGRT00000015560	119	ATP2C1	ATPase secretory pathway Ca2+ transporting 1 [Source:HGNC Symbol;Acc:HGNC:13211]	GO:0000139(Golgi membrane);GO:0000166(nucleotide binding);GO:0005388(calcium transmembrane transporter activity, phosphorylative mechanism);GO:0005524(ATP binding);GO:0005794(Golgi apparatus);GO:0005802(trans-Golgi network);GO:0006816(calcium ion transport);GO:0006874(cellular calcium ion homeostasis);GO:0008544(epidermis development);GO:0016021(integral component of membrane);GO:0016339(calcium-…	NA	0.022	1	150,	0	-1.66	-1.15	3.22	5' UTR	1	151312651	151506044	193394	2
chr1	151735549	151750064	14516	ENSBGRG00000009216	ENSBGRT00000017073	0	BRWD1	bromodomain and WD repeat domain containing 1 [Source:HGNC Symbol;Acc:HGNC:12760]	GO:0005515(protein binding);GO:0005634(nucleus);GO:0005730(nucleolus);GO:0005783(endoplasmic reticulum);GO:0005829(cytosol);GO:0006357(regulation of transcription by RNA polymerase II);GO:0007010(cytoskeleton organization);GO:0008360(regulation of cell shape);GO:0043248(proteasome assembly)	NA	1e-126	4	100,134,392,65,	0,1433,4909,14451	-126	-124	10.1	3' UTR	1	151722680	151737115	14436	2
chr1	151750333	151753510	3178	ENSBGRG00000009216	ENSBGRT00000018882	112068	BRWD1	bromodomain and WD repeat domain containing 1 [Source:HGNC Symbol;Acc:HGNC:12760]	GO:0005515(protein binding);GO:0005634(nucleus);GO:0005730(nucleolus);GO:0005783(endoplasmic reticulum);GO:0005829(cytosol);GO:0006357(regulation of transcription by RNA polymerase II);GO:0007010(cytoskeleton organization);GO:0008360(regulation of cell shape);GO:0043248(proteasome assembly)	NA	1e-163	2	1432,789,	0,2389	-163	-161	7.7	3' UTR	1	151735566	151865578	130013	2
chr1	151922053	151946694	24642	ENSBGRG00000011188	ENSBGRT00000020815	0	ENSBGRG00000011188	NA	GO:0000785(chromatin);GO:0005634(nucleus);GO:0031492(nucleosomal DNA binding)	00310(Lysine degradation);05168(Herpes simplex infection)	0.00017	4	70,24,39,491,	0,342,377,24151	-3.77	-3.14	14.9	5' UTR	1	151916078	151922122	6045	2
chr1	151996470	151996560	91	ENSBGRG00000011685	ENSBGRT00000021279	32568	LCA5L	lebercilin LCA5 like [Source:HGNC Symbol;Acc:HGNC:1255]	NA	NA	0.004	1	91,	0	-2.4	-1.84	5.94	Exon (ENSBGRT00000021279/ENSBGRG00000011685, exon 9 of 9)	1	151994913	152029128	34216	2
chr1	154840692	154841230	539	ENSBGRG00000014918	ENSBGRT00000027447	26995	RIPK4	receptor interacting serine/threonine kinase 4 [Source:HGNC Symbol;Acc:HGNC:496]	GO:0002009(morphogenesis of an epithelium);GO:0004672(protein kinase activity);GO:0005515(protein binding);GO:0005524(ATP binding);GO:0005737(cytoplasm);GO:0006468(protein phosphorylation);GO:0051092(positive regulation of NF-kappaB transcription factor activity)	NA	2.2e-05	1	539,	0	-4.66	-4	18.8	Exon (ENSBGRT00000027447/ENSBGRG00000014918, exon 8 of 8)	1	154840453	154868225	27773	2
chr1	154841589	154843471	1883	ENSBGRG00000014918	ENSBGRT00000027447	24754	RIPK4	receptor interacting serine/threonine kinase 4 [Source:HGNC Symbol;Acc:HGNC:496]	GO:0002009(morphogenesis of an epithelium);GO:0004672(protein kinase activity);GO:0005515(protein binding);GO:0005524(ATP binding);GO:0005737(cytoplasm);GO:0006468(protein phosphorylation);GO:0051092(positive regulation of NF-kappaB transcription factor activity)	NA	0.00012	2	24,156,	0,1727	-3.92	-3.28	10.9	Exon (ENSBGRT00000027447/ENSBGRG00000014918, exon 7 of 8)	1	154840453	154868225	27773	2
chr1	154899528	154900275	748	ENSBGRG00000014984	ENSBGRT00000028691	57106	PRDM15	PR/SET domain 15 [Source:HGNC Symbol;Acc:HGNC:13999]	GO:0000978(RNA polymerase II cis-regulatory region sequence-specific DNA binding);GO:0003676(nucleic acid binding);GO:0005515(protein binding);GO:0005634(nucleus);GO:0005654(nucleoplasm);GO:0016604(nuclear body);GO:0043409(negative regulation of MAPK cascade);GO:0045944(positive regulation of transcription by RNA polymerase II);GO:0090263(positive regulation of canonical Wnt signaling pathway);GO…	NA	3.2e-11	1	748,	0	-10.5	-9.67	14.4	3' UTR	1	154898543	154957381	58839	2
chr1	154900334	154900514	181	ENSBGRG00000014984	ENSBGRT00000028691	56867	PRDM15	PR/SET domain 15 [Source:HGNC Symbol;Acc:HGNC:13999]	GO:0000978(RNA polymerase II cis-regulatory region sequence-specific DNA binding);GO:0003676(nucleic acid binding);GO:0005515(protein binding);GO:0005634(nucleus);GO:0005654(nucleoplasm);GO:0016604(nuclear body);GO:0043409(negative regulation of MAPK cascade);GO:0045944(positive regulation of transcription by RNA polymerase II);GO:0090263(positive regulation of canonical Wnt signaling pathway);GO…	NA	2.8e-05	1	181,	0	-4.56	-3.9	2.18	3' UTR	1	154898543	154957381	58839	2
chr1	154986722	154997279	10558	ENSBGRG00000015751	ENSBGRT00000029333	64636	C2CD2	C2 calcium dependent domain containing 2 [Source:HGNC Symbol;Acc:HGNC:1266]	NA	NA	1e-11	3	90,131,284,	0,1373,10274	-11	-10.2	4.68	Exon (ENSBGRT00000029333/ENSBGRG00000015751, exon 14 of 16)	1	154986722	155061915	75194	2
chr1	155098245	155098512	268	ENSBGRG00000016033	ENSBGRT00000029461	3571	ZBTB21	zinc finger and BTB domain containing 21 [Source:HGNC Symbol;Acc:HGNC:13083]	GO:0000122(negative regulation of transcription by RNA polymerase II);GO:0001227(DNA-binding transcription repressor activity, RNA polymerase II-specific);GO:0003676(nucleic acid binding);GO:0005515(protein binding);GO:0005634(nucleus);GO:0005654(nucleoplasm);GO:0005829(cytosol);GO:0008327(methyl-CpG binding);GO:0031208(POZ domain binding)	NA	7.9e-16	1	268,	0	-15.1	-14.2	4.56	Exon (ENSBGRT00000029461/ENSBGRG00000016033, exon 2 of 2)	1	155098245	155102083	3839	2
chr1	155098780	155099047	268	ENSBGRG00000016033	ENSBGRT00000029461	3036	ZBTB21	zinc finger and BTB domain containing 21 [Source:HGNC Symbol;Acc:HGNC:13083]	GO:0000122(negative regulation of transcription by RNA polymerase II);GO:0001227(DNA-binding transcription repressor activity, RNA polymerase II-specific);GO:0003676(nucleic acid binding);GO:0005515(protein binding);GO:0005634(nucleus);GO:0005654(nucleoplasm);GO:0005829(cytosol);GO:0008327(methyl-CpG binding);GO:0031208(POZ domain binding)	NA	4.8e-08	1	268,	0	-7.32	-6.57	3.01	Exon (ENSBGRT00000029461/ENSBGRG00000016033, exon 2 of 2)	1	155098245	155102083	3839	2
chr1	155100538	155100776	239	ENSBGRG00000016033	ENSBGRT00000029461	1307	ZBTB21	zinc finger and BTB domain containing 21 [Source:HGNC Symbol;Acc:HGNC:13083]	GO:0000122(negative regulation of transcription by RNA polymerase II);GO:0001227(DNA-binding transcription repressor activity, RNA polymerase II-specific);GO:0003676(nucleic acid binding);GO:0005515(protein binding);GO:0005634(nucleus);GO:0005654(nucleoplasm);GO:0005829(cytosol);GO:0008327(methyl-CpG binding);GO:0031208(POZ domain binding)	NA	5.4e-08	1	239,	0	-7.27	-6.52	5.39	Exon (ENSBGRT00000029461/ENSBGRG00000016033, exon 1 of 2)	1	155098245	155102083	3839	2
chr1	155100954	155101964	1011	ENSBGRG00000016033	ENSBGRT00000029461	119	ZBTB21	zinc finger and BTB domain containing 21 [Source:HGNC Symbol;Acc:HGNC:13083]	GO:0000122(negative regulation of transcription by RNA polymerase II);GO:0001227(DNA-binding transcription repressor activity, RNA polymerase II-specific);GO:0003676(nucleic acid binding);GO:0005515(protein binding);GO:0005634(nucleus);GO:0005654(nucleoplasm);GO:0005829(cytosol);GO:0008327(methyl-CpG binding);GO:0031208(POZ domain binding)	NA	6.3e-22	1	1011,	0	-21.2	-20.2	13.9	Exon (ENSBGRT00000029461/ENSBGRG00000016033, exon 1 of 2)	1	155098245	155102083	3839	2
chr1	155710426	155710911	486	ENSBGRG00000018504	ENSBGRT00000034220	864	RSPH1	radial spoke head component 1 [Source:HGNC Symbol;Acc:HGNC:12371]	GO:0000794(condensed nuclear chromosome);GO:0001520(outer dense fiber);GO:0005737(cytoplasm);GO:0007286(spermatid development);GO:0031514(motile cilium);GO:0035082(axoneme assembly);GO:0036126(sperm flagellum);GO:0072687(meiotic spindle)	NA	0.011	2	53,97,	0,389	-1.95	-1.18	8.91	5' UTR	1	155696969	155711775	14807	2
chr1	156089395	156089454	60	ENSBGRG00000019836	ENSBGRT00000036514	20854	WDR4	WD repeat domain 4 [Source:HGNC Symbol;Acc:HGNC:12756]	GO:0005515(protein binding);GO:0005634(nucleus);GO:0005654(nucleoplasm);GO:0005829(cytosol);GO:0006400(tRNA modification);GO:0008176(tRNA (guanine-N7-)-methyltransferase activity);GO:0036265(RNA (guanine-N7)-methylation);GO:0043527(tRNA methyltransferase complex)	NA	0.0044	1	60,	0	-2.36	-1.8	2.33	Exon (ENSBGRT00000036514/ENSBGRG00000019836, exon 11 of 11)	1	156089395	156110308	20914	2
chr1	156089513	156090206	694	ENSBGRG00000019836	ENSBGRT00000036514	20102	WDR4	WD repeat domain 4 [Source:HGNC Symbol;Acc:HGNC:12756]	GO:0005515(protein binding);GO:0005634(nucleus);GO:0005654(nucleoplasm);GO:0005829(cytosol);GO:0006400(tRNA modification);GO:0008176(tRNA (guanine-N7-)-methyltransferase activity);GO:0036265(RNA (guanine-N7)-methylation);GO:0043527(tRNA methyltransferase complex)	NA	0.00016	2	79,10,	0,684	-3.8	-3.17	2.03	Exon (ENSBGRT00000036514/ENSBGRG00000019836, exon 10 of 11)	1	156089395	156110308	20914	2
chr1	156281271	156283386	2116	ENSBGRG00000020541	ENSBGRT00000037949	10654	ENSBGRG00000020541	NA	GO:0000398(mRNA splicing, via spliceosome);GO:0003676(nucleic acid binding);GO:0003723(RNA binding);GO:0016607(nuclear speck);GO:0046872(metal ion binding);GO:0050733(RS domain binding);GO:0089701(U2AF)	03040(Spliceosome);05131(Shigellosis)	3.2e-54	4	139,93,134,11,	0,1300,1474,2105	-53.5	-52.3	5.11	Exon (ENSBGRT00000037949/ENSBGRG00000020541, exon 5 of 8)	1	156281271	156294040	12770	2
chr1	156565091	156565939	849	ENSBGRG00000020700	ENSBGRT00000038146	8775	ENSBGRG00000020700	NA	GO:0000287(magnesium ion binding);GO:0004672(protein kinase activity);GO:0004674(protein serine/threonine kinase activity);GO:0005524(ATP binding);GO:0005634(nucleus);GO:0005737(cytoplasm);GO:0006468(protein phosphorylation);GO:0007346(regulation of mitotic cell cycle);GO:0008140(cAMP response element binding protein binding);GO:0010830(regulation of myotube differentiation);GO:0010868(negative r…	04922(Glucagon signaling pathway)	1.6e-61	2	367,80,	0,769	-60.8	-59.5	6.93	Exon (ENSBGRT00000038146/ENSBGRG00000020700, exon 12 of 13)	1	156565091	156574714	9624	2
chr1	157380234	157380323	90	ENSBGRG00000022351	ENSBGRT00000041263	620	ENSBGRG00000022351	NA	NA	NA	0.018	1	90,	0	-1.74	-1.22	2.97	Exon (ENSBGRT00000041263/ENSBGRG00000022351, exon 1 of 1)	1	157379909	157380943	1035	2
chr1	157380707	157380884	178	ENSBGRG00000022351	ENSBGRT00000041263	59	ENSBGRG00000022351	NA	NA	NA	0.0023	1	178,	0	-2.63	-2.06	4.46	Exon (ENSBGRT00000041263/ENSBGRG00000022351, exon 1 of 1)	1	157379909	157380943	1035	2
chr1	157386146	157387582	1437	ENSBGRG00000022358	ENSBGRT00000041289	8751	ENSBGRG00000022358	NA	NA	04514(Cell adhesion molecules (CAMs));04672(Intestinal immune network for IgA production)	2.5e-12	3	103,36,155,	0,314,1282	-11.6	-10.7	2.8	Exon (ENSBGRT00000041289/ENSBGRG00000022358, exon 5 of 7)	1	157386058	157396333	10276	2
chr1	157520293	157520352	60	ENSBGRG00000023037	ENSBGRT00000042499	11331	CFAP410	cilia and flagella associated protein 410 [Source:HGNC Symbol;Acc:HGNC:1260]	GO:0001750(photoreceptor outer segment);GO:0005515(protein binding);GO:0005737(cytoplasm);GO:0005739(mitochondrion);GO:0005829(cytosol);GO:0005886(plasma membrane);GO:0007010(cytoskeleton organization);GO:0007224(smoothened signaling pathway);GO:0008360(regulation of cell shape);GO:0032391(photoreceptor connecting cilium);GO:0036064(ciliary basal body);GO:0042769(DNA damage response, detection of…	NA	0.0062	1	60,	0	-2.21	-1.66	2.58	3' UTR	1	157520175	157531683	11509	2
chr1	157881484	157884878	3395	ENSBGRG00000000181	ENSBGRT00000000292	24551	UBE2G2	ubiquitin conjugating enzyme E2 G2 [Source:HGNC Symbol;Acc:HGNC:12483]	GO:0004842(ubiquitin-protein transferase activity);GO:0005783(endoplasmic reticulum);GO:0005811(lipid droplet);GO:0005829(cytosol);GO:0030433(ubiquitin-dependent ERAD pathway);GO:0035458(cellular response to interferon-beta);GO:0042802(identical protein binding);GO:0044257(cellular protein catabolic process);GO:0061631(ubiquitin conjugating enzyme activity);GO:0070936(protein K48-linked ubiquitin…	04141(Protein processing in endoplasmic reticulum);04120(Ubiquitin mediated proteolysis);05012(Parkinson disease)	1.6e-14	2	232,4,	0,3391	-13.8	-12.9	1.66	3' UTR	1	157881015	157909429	28415	2
chr1	157913278	157914738	1461	ENSBGRG00000000186	ENSBGRT00000000302	6816	ENSBGRG00000000186	NA	GO:0005515(protein binding)	03013(RNA transport);05418(Fluid shear stress and atherosclerosis)	4e-21	3	21,112,70,	0,23,1391	-20.4	-19.5	2.89	Exon (ENSBGRT00000000302/ENSBGRG00000000186, exon 3 of 5)	1	157913278	157921554	8277	2
chr1	157991075	157991375	301	ENSBGRG00000000208	ENSBGRT00000000333	18266	ITGB2	integrin subunit beta 2 [Source:HGNC Symbol;Acc:HGNC:6155]	GO:0005886(plasma membrane);GO:0007155(cell adhesion);GO:0007159(leukocyte cell-cell adhesion);GO:0007160(cell-matrix adhesion);GO:0007229(integrin-mediated signaling pathway);GO:0008305(integrin complex);GO:0009986(cell surface);GO:0019901(protein kinase binding);GO:0030369(ICAM-3 receptor activity);GO:0030593(neutrophil chemotaxis);GO:0031072(heat shock protein binding);GO:0032930(positive regu…	04015(Rap1 signaling pathway);04390(Hippo signaling pathway);04514(Cell adhesion molecules (CAMs));04145(Phagosome);04810(Regulation of actin cytoskeleton);04610(Complement and coagulation cascades);04650(Natural killer cell mediated cytotoxicity);04670(Leukocyte transendothelial migration);05323(Rheumatoid arthritis);05416(Viral myocarditis);05133(Pertussis);05134(Legionellosis);05150(Staphyloco…	4e-26	1	301,	0	-25.4	-24.4	3.14	3' UTR	1	157991075	158009641	18567	2
chr1	158363908	158365838	1931	ENSBGRG00000000326	ENSBGRT00000000568	13649	POFUT2	protein O-fucosyltransferase 2 [Source:HGNC Symbol;Acc:HGNC:14683]	GO:0001707(mesoderm formation);GO:0005794(Golgi apparatus);GO:0008417(fucosyltransferase activity);GO:0010468(regulation of gene expression);GO:0010717(regulation of epithelial to mesenchymal transition);GO:0036065(fucosylation);GO:0036066(protein O-linked fucosylation);GO:0046922(peptide-O-fucosyltransferase activity);GO:0051046(regulation of secretion);GO:1903334(positive regulation of protein …	00514(Other types of O-glycan biosynthesis)	0	3	824,124,32,	0,1471,1899	-436	-Inf	25.8	3' UTR	1	158363670	158379487	15818	2
chr1	158541781	158542049	269	ENSBGRG00000000371	ENSBGRT00000000602	2434	ENSBGRG00000000371	NA	NA	NA	0.011	1	269,	0	-1.95	-1.18	8.91	Exon (ENSBGRT00000000602/ENSBGRG00000000371, exon 2 of 2)	1	158539605	158544483	4879	2
chr1	158543390	158543539	150	ENSBGRG00000000371	ENSBGRT00000000602	944	ENSBGRG00000000371	NA	NA	NA	0.036	1	150,	0	-1.44	-0.712	6.93	Exon (ENSBGRT00000000602/ENSBGRG00000000371, exon 2 of 2)	1	158539605	158544483	4879	2
chr1	158543867	158544245	379	ENSBGRG00000000371	ENSBGRT00000000602	238	ENSBGRG00000000371	NA	NA	NA	0.00019	2	96,25,	0,354	-3.71	-3.08	3.24	Exon (ENSBGRT00000001044/ENSBGRG00000000404, exon 1 of 50)	1	158539605	158544483	4879	2
chr1	158608239	158608746	508	ENSBGRG00000000631	ENSBGRT00000001126	26660	SLC19A1	solute carrier family 19 member 1 [Source:HGNC Symbol;Acc:HGNC:10937]	GO:0005886(plasma membrane);GO:0005887(integral component of plasma membrane);GO:0008517(folic acid transmembrane transporter activity);GO:0008518(folate:anion antiporter activity);GO:0015350(methotrexate transmembrane transporter activity);GO:0015884(folic acid transport);GO:0016021(integral component of membrane);GO:0016323(basolateral plasma membrane);GO:0016324(apical plasma membrane);GO:0051…	04977(Vitamin digestion and absorption);01523(Antifolate resistance)	6.3e-21	1	508,	0	-20.2	-19.2	7.85	3' UTR	1	158607612	158635406	27795	2
chr1	158627074	158627612	539	ENSBGRG00000000631	ENSBGRT00000001126	7794	SLC19A1	solute carrier family 19 member 1 [Source:HGNC Symbol;Acc:HGNC:10937]	GO:0005886(plasma membrane);GO:0005887(integral component of plasma membrane);GO:0008517(folic acid transmembrane transporter activity);GO:0008518(folate:anion antiporter activity);GO:0015350(methotrexate transmembrane transporter activity);GO:0015884(folic acid transport);GO:0016021(integral component of membrane);GO:0016323(basolateral plasma membrane);GO:0016324(apical plasma membrane);GO:0051…	04977(Vitamin digestion and absorption);01523(Antifolate resistance)	2e-06	1	539,	0	-5.7	-5	4.62	Exon (ENSBGRT00000001126/ENSBGRG00000000631, exon 3 of 6)	1	158607612	158635406	27795	2
chr1	158632632	158632692	61	ENSBGRG00000000631	ENSBGRT00000001126	2714	SLC19A1	solute carrier family 19 member 1 [Source:HGNC Symbol;Acc:HGNC:10937]	GO:0005886(plasma membrane);GO:0005887(integral component of plasma membrane);GO:0008517(folic acid transmembrane transporter activity);GO:0008518(folate:anion antiporter activity);GO:0015350(methotrexate transmembrane transporter activity);GO:0015884(folic acid transport);GO:0016021(integral component of membrane);GO:0016323(basolateral plasma membrane);GO:0016324(apical plasma membrane);GO:0051…	04977(Vitamin digestion and absorption);01523(Antifolate resistance)	0.0068	1	61,	0	-2.17	-1.62	8.91	5' UTR	1	158607612	158635406	27795	2
chr1	159300503	159301712	1210	ENSBGRG00000001100	ENSBGRT00000002608	29221	LSS	lanosterol synthase [Source:HGNC Symbol;Acc:HGNC:6708]	GO:0000250(lanosterol synthase activity);GO:0005789(endoplasmic reticulum membrane);GO:0005811(lipid droplet);GO:0006694(steroid biosynthetic process);GO:0006695(cholesterol biosynthetic process);GO:0016104(triterpenoid biosynthetic process);GO:0016866(intramolecular transferase activity);GO:0031647(regulation of protein stability);GO:0042300(beta-amyrin synthase activity)	00100(Steroid biosynthesis)	0.034	3	26,79,15,	0,421,1195	-1.47	-0.978	2.41	Exon (ENSBGRT00000002608/ENSBGRG00000001100, exon 21 of 23)	1	159299969	159330933	30965	2
chr1	159342672	159345899	3228	ENSBGRG00000001560	ENSBGRT00000002896	39954	MCM3AP	minichromosome maintenance complex component 3 associated protein [Source:HGNC Symbol;Acc:HGNC:6946]	GO:0003676(nucleic acid binding);GO:0003682(chromatin binding);GO:0004402(histone acetyltransferase activity);GO:0005634(nucleus);GO:0005654(nucleoplasm);GO:0005737(cytoplasm);GO:0005829(cytosol);GO:0010484(H3 histone acetyltransferase activity);GO:0016446(somatic hypermutation of immunoglobulin genes);GO:0016973(poly(A)+ mRNA export from nucleus);GO:0031965(nuclear membrane);GO:0034728(nucleosom…	NA	1e-141	3	297,151,61,	0,1187,3167	-141	-139	3.3	3' UTR	1	159342672	159385853	43182	2
chr1	159384268	159385853	1586	ENSBGRG00000001560	ENSBGRT00000002896	0	MCM3AP	minichromosome maintenance complex component 3 associated protein [Source:HGNC Symbol;Acc:HGNC:6946]	GO:0003676(nucleic acid binding);GO:0003682(chromatin binding);GO:0004402(histone acetyltransferase activity);GO:0005634(nucleus);GO:0005654(nucleoplasm);GO:0005737(cytoplasm);GO:0005829(cytosol);GO:0010484(H3 histone acetyltransferase activity);GO:0016446(somatic hypermutation of immunoglobulin genes);GO:0016973(poly(A)+ mRNA export from nucleus);GO:0031965(nuclear membrane);GO:0034728(nucleosom…	NA	1e-103	2	25,1320,	0,266	-103	-101	4.68	5' UTR	1	159342672	159385853	43182	2
chr1	159725058	159728323	3266	ENSBGRG00000002365	ENSBGRT00000004417	0	S100B	S100 calcium binding protein B [Source:HGNC Symbol;Acc:HGNC:10500]	GO:0001726(ruffle);GO:0005509(calcium ion binding);GO:0005634(nucleus);GO:0005654(nucleoplasm);GO:0005737(cytoplasm);GO:0005829(cytosol);GO:0007611(learning or memory);GO:0007613(memory);GO:0008270(zinc ion binding);GO:0042802(identical protein binding);GO:0042803(protein homodimerization activity);GO:0043025(neuronal cell body);GO:0043123(positive regulation of I-kappaB kinase/NF-kappaB signalin…	NA	1.6e-75	2	319,138,	0,3128	-74.8	-73.5	2.78	3' UTR	1	159725058	159728323	3266	2
chr1	160047755	160047935	181	ENSBGRG00000002585	ENSBGRT00000004839	57978	ENSBGRG00000002585	NA	GO:0007283(spermatogenesis)	NA	0.00051	1	181,	0	-3.29	-2.69	1.75	3' UTR	1	160047695	160105913	58219	2
chr1	160048175	160048265	91	ENSBGRG00000002585	ENSBGRT00000004839	57648	ENSBGRG00000002585	NA	GO:0007283(spermatogenesis)	NA	0.0013	1	91,	0	-2.87	-2.28	1.67	3' UTR	1	160047695	160105913	58219	2
chr1	160049884	160105223	55340	ENSBGRG00000002585	ENSBGRT00000004839	690	ENSBGRG00000002585	NA	GO:0007283(spermatogenesis)	NA	4e-51	3	355,104,412,	0,1669,54928	-50.4	-49.2	9.41	5' UTR	1	160047695	160105913	58219	2
chr1	160455349	160455409	61	ENSBGRG00000002635	ENSBGRT00000004955	304408	RUNX1	RUNX family transcription factor 1 [Source:HGNC Symbol;Acc:HGNC:10471]	GO:0000976(transcription regulatory region sequence-specific DNA binding);GO:0000977(RNA polymerase II regulatory region sequence-specific DNA binding);GO:0000978(RNA polymerase II cis-regulatory region sequence-specific DNA binding);GO:0001228(DNA-binding transcription activator activity, RNA polymerase II-specific);GO:0003677(DNA binding);GO:0003700(DNA-binding transcription factor activity);GO…	04530(Tight junction);04659(Th17 cell differentiation);05200(Pathways in cancer);05202(Transcriptional misregulation in cancers);05221(Acute myeloid leukemia);05220(Chronic myeloid leukemia)	0.016	1	61,	0	-1.8	-1.28	4.95	Exon (ENSBGRT00000004955/ENSBGRG00000002635, exon 9 of 9)	1	160455349	160759817	304469	2
chr1	160565238	160571145	5908	ENSBGRG00000002635	ENSBGRT00000005041	0	RUNX1	RUNX family transcription factor 1 [Source:HGNC Symbol;Acc:HGNC:10471]	GO:0000976(transcription regulatory region sequence-specific DNA binding);GO:0000977(RNA polymerase II regulatory region sequence-specific DNA binding);GO:0000978(RNA polymerase II cis-regulatory region sequence-specific DNA binding);GO:0001228(DNA-binding transcription activator activity, RNA polymerase II-specific);GO:0003677(DNA binding);GO:0003700(DNA-binding transcription factor activity);GO…	04530(Tight junction);04659(Th17 cell differentiation);05200(Pathways in cancer);05202(Transcriptional misregulation in cancers);05221(Acute myeloid leukemia);05220(Chronic myeloid leukemia)	0.0062	2	28,32,	0,5876	-2.21	-1.66	2.64	Exon (ENSBGRT00000004955/ENSBGRG00000002635, exon 3 of 9)	1	160494383	160565265	70883	2
chr1	162749101	162751297	2197	ENSBGRG00000003161	ENSBGRT00000005882	218454	HLCS	holocarboxylase synthetase [Source:HGNC Symbol;Acc:HGNC:4976]	GO:0004077(biotin-[acetyl-CoA-carboxylase] ligase activity);GO:0006464(cellular protein modification process)	00780(Biotin metabolism)	6.3e-42	2	320,40,	0,2157	-41.2	-40	13.1	3' UTR	1	162747427	162969751	222325	2
chr1	162949983	162950641	659	ENSBGRG00000003161	ENSBGRT00000005882	19110	HLCS	holocarboxylase synthetase [Source:HGNC Symbol;Acc:HGNC:4976]	GO:0004077(biotin-[acetyl-CoA-carboxylase] ligase activity);GO:0006464(cellular protein modification process)	00780(Biotin metabolism)	1.6e-18	1	659,	0	-17.8	-16.9	9.91	Exon (ENSBGRT00000005882/ENSBGRG00000003161, exon 3 of 10)	1	162747427	162969751	222325	2
chr1	163074841	163074964	124	ENSBGRG00000003202	ENSBGRT00000005950	13323	ENSBGRG00000003202	NA	GO:0006506(GPI anchor biosynthetic process);GO:0017176(phosphatidylinositol N-acetylglucosaminyltransferase activity)	00563(Glycosylphosphatidylinositol(GPI)-anchor biosynthesis)	1.4e-10	2	18,103,	0,21	-9.84	-9.05	2.51	Exon (ENSBGRT00000005950/ENSBGRG00000003202, exon 4 of 5)	1	163074841	163088287	13447	2
chr1	163258383	163260534	2152	ENSBGRG00000003274	ENSBGRT00000006170	37405	VPS26C	VPS26 endosomal protein sorting factor C [Source:HGNC Symbol;Acc:HGNC:3044]	GO:0006886(intracellular protein transport);GO:0032456(endocytic recycling);GO:1990126(retrograde transport, endosome to plasma membrane)	NA	8.1e-06	2	53,38,	0,2114	-5.09	-4.41	2.48	Exon (ENSBGRT00000006170/ENSBGRG00000003274, exon 6 of 7)	1	163258353	163297939	39587	2
chr1	163378385	163378887	503	ENSBGRG00000003325	ENSBGRT00000006192	1240	ENSBGRG00000003325	NA	NA	NA	1.2e-06	1	503,	0	-5.92	-5.21	8.58	Exon (ENSBGRT00000006192/ENSBGRG00000003325, exon 1 of 1)	1	163378385	163380127	1743	2
chr1	164665696	164666024	329	ENSBGRG00000003442	ENSBGRT00000006832	87435	ERG	ETS transcription factor ERG [Source:HGNC Symbol;Acc:HGNC:3446]	GO:0000978(RNA polymerase II cis-regulatory region sequence-specific DNA binding);GO:0001228(DNA-binding transcription activator activity, RNA polymerase II-specific);GO:0003682(chromatin binding);GO:0003700(DNA-binding transcription factor activity);GO:0005515(protein binding);GO:0006355(regulation of transcription, DNA-templated);GO:0042025(host cell nucleus);GO:0043565(sequence-specific DNA bi…	05202(Transcriptional misregulation in cancers);05215(Prostate cancer)	6e-08	1	329,	0	-7.22	-6.48	11.9	3' UTR	1	164665696	164753459	87764	2
chr1	164666620	164680436	13817	ENSBGRG00000003442	ENSBGRT00000006832	73023	ERG	ETS transcription factor ERG [Source:HGNC Symbol;Acc:HGNC:3446]	GO:0000978(RNA polymerase II cis-regulatory region sequence-specific DNA binding);GO:0001228(DNA-binding transcription activator activity, RNA polymerase II-specific);GO:0003682(chromatin binding);GO:0003700(DNA-binding transcription factor activity);GO:0005515(protein binding);GO:0006355(regulation of transcription, DNA-templated);GO:0042025(host cell nucleus);GO:0043565(sequence-specific DNA bi…	05202(Transcriptional misregulation in cancers);05215(Prostate cancer)	1e-194	2	1928,11,	0,13806	-194	-192	18	3' UTR	1	164665696	164753459	87764	2
chr1	165702980	165703100	121	ENSBGRG00000003893	ENSBGRT00000007197	125876	COL6A6	collagen type VI alpha 6 chain [Source:HGNC Symbol;Acc:HGNC:27023]	GO:0031012(extracellular matrix)	04151(PI3K-Akt signaling pathway);04512(ECM-receptor interaction);04510(Focal adhesion);04974(Protein digestion and absorption);05165(Human papillomavirus infection)	0.00012	1	121,	0	-3.92	-3.28	9.41	Exon (ENSBGRT00000007197/ENSBGRG00000003893, exon 36 of 36)	1	165702980	165828976	125997	2
chr1	165717591	165717800	210	ENSBGRG00000003893	ENSBGRT00000007197	111176	COL6A6	collagen type VI alpha 6 chain [Source:HGNC Symbol;Acc:HGNC:27023]	GO:0031012(extracellular matrix)	04151(PI3K-Akt signaling pathway);04512(ECM-receptor interaction);04510(Focal adhesion);04974(Protein digestion and absorption);05165(Human papillomavirus infection)	1.4e-09	1	210,	0	-8.85	-8.07	9.11	Exon (ENSBGRT00000007197/ENSBGRG00000003893, exon 34 of 36)	1	165702980	165828976	125997	2
chr1	165795285	165804733	9449	ENSBGRG00000003893	ENSBGRT00000007197	24243	COL6A6	collagen type VI alpha 6 chain [Source:HGNC Symbol;Acc:HGNC:27023]	GO:0031012(extracellular matrix)	04151(PI3K-Akt signaling pathway);04512(ECM-receptor interaction);04510(Focal adhesion);04974(Protein digestion and absorption);05165(Human papillomavirus infection)	0.0013	4	34,155,79,1,	0,4008,9285,9448	-2.9	-2.31	10.9	Exon (ENSBGRT00000007197/ENSBGRG00000003893, exon 8 of 36)	1	165702980	165828976	125997	2
chr1	165824637	165826487	1851	ENSBGRG00000003893	ENSBGRT00000007197	2489	COL6A6	collagen type VI alpha 6 chain [Source:HGNC Symbol;Acc:HGNC:27023]	GO:0031012(extracellular matrix)	04151(PI3K-Akt signaling pathway);04512(ECM-receptor interaction);04510(Focal adhesion);04974(Protein digestion and absorption);05165(Human papillomavirus infection)	0.0062	2	62,507,	0,1344	-2.21	-1.67	9.91	Exon (ENSBGRT00000007197/ENSBGRG00000003893, exon 2 of 36)	1	165702980	165828976	125997	2
chr1	165979659	165980471	813	ENSBGRG00000003956	ENSBGRT00000007296	74606	COL6A5	collagen type VI alpha 5 chain [Source:HGNC Symbol;Acc:HGNC:26674]	NA	04151(PI3K-Akt signaling pathway);04512(ECM-receptor interaction);04510(Focal adhesion);04974(Protein digestion and absorption);05165(Human papillomavirus infection)	2e-28	2	182,88,	0,725	-27.7	-26.7	4.27	Exon (ENSBGRT00000007296/ENSBGRG00000003956, exon 34 of 41)	1	165937093	166055077	117985	2
chr1	166002453	166005386	2934	ENSBGRG00000003956	ENSBGRT00000007296	49691	COL6A5	collagen type VI alpha 5 chain [Source:HGNC Symbol;Acc:HGNC:26674]	NA	04151(PI3K-Akt signaling pathway);04512(ECM-receptor interaction);04510(Focal adhesion);04974(Protein digestion and absorption);05165(Human papillomavirus infection)	5e-11	3	5,63,53,	0,1811,2881	-10.3	-9.45	3.82	Exon (ENSBGRT00000007296/ENSBGRG00000003956, exon 22 of 41)	1	165937093	166055077	117985	2
chr1	166017553	166017613	61	ENSBGRG00000003956	ENSBGRT00000007296	37464	COL6A5	collagen type VI alpha 5 chain [Source:HGNC Symbol;Acc:HGNC:26674]	NA	04151(PI3K-Akt signaling pathway);04512(ECM-receptor interaction);04510(Focal adhesion);04974(Protein digestion and absorption);05165(Human papillomavirus infection)	4.7e-10	1	61,	0	-9.33	-8.55	3.03	Exon (ENSBGRT00000007296/ENSBGRG00000003956, exon 13 of 41)	1	165937093	166055077	117985	2
chr1	166029200	166032643	3444	ENSBGRG00000003956	ENSBGRT00000007296	22434	COL6A5	collagen type VI alpha 5 chain [Source:HGNC Symbol;Acc:HGNC:26674]	NA	04151(PI3K-Akt signaling pathway);04512(ECM-receptor interaction);04510(Focal adhesion);04974(Protein digestion and absorption);05165(Human papillomavirus infection)	1.6e-11	2	523,317,	0,3127	-10.8	-10	34.7	Exon (ENSBGRT00000007296/ENSBGRG00000003956, exon 6 of 41)	1	165937093	166055077	117985	2
chr1	166036759	166036849	91	ENSBGRG00000003956	ENSBGRT00000007296	18228	COL6A5	collagen type VI alpha 5 chain [Source:HGNC Symbol;Acc:HGNC:26674]	NA	04151(PI3K-Akt signaling pathway);04512(ECM-receptor interaction);04510(Focal adhesion);04974(Protein digestion and absorption);05165(Human papillomavirus infection)	5.6e-05	1	91,	0	-4.25	-3.6	3.66	Exon (ENSBGRT00000007296/ENSBGRG00000003956, exon 5 of 41)	1	165937093	166055077	117985	2
chr1	166036909	166048275	11367	ENSBGRG00000003956	ENSBGRT00000007296	6802	COL6A5	collagen type VI alpha 5 chain [Source:HGNC Symbol;Acc:HGNC:26674]	NA	04151(PI3K-Akt signaling pathway);04512(ECM-receptor interaction);04510(Focal adhesion);04974(Protein digestion and absorption);05165(Human papillomavirus infection)	2e-13	3	156,561,92,	0,4639,11275	-12.7	-11.9	4.55	Exon (ENSBGRT00000007296/ENSBGRG00000003956, exon 3 of 41)	1	165937093	166055077	117985	2
chr1	166048664	166048784	121	ENSBGRG00000003956	ENSBGRT00000007296	6293	COL6A5	collagen type VI alpha 5 chain [Source:HGNC Symbol;Acc:HGNC:26674]	NA	04151(PI3K-Akt signaling pathway);04512(ECM-receptor interaction);04510(Focal adhesion);04974(Protein digestion and absorption);05165(Human papillomavirus infection)	0.0025	1	121,	0	-2.61	-2.03	3.1	Exon (ENSBGRT00000007296/ENSBGRG00000003956, exon 3 of 41)	1	165937093	166055077	117985	2
chr1	166053167	166053256	90	ENSBGRG00000003956	ENSBGRT00000007296	1821	COL6A5	collagen type VI alpha 5 chain [Source:HGNC Symbol;Acc:HGNC:26674]	NA	04151(PI3K-Akt signaling pathway);04512(ECM-receptor interaction);04510(Focal adhesion);04974(Protein digestion and absorption);05165(Human papillomavirus infection)	0.0068	1	90,	0	-2.17	-1.62	5.94	Exon (ENSBGRT00000007296/ENSBGRG00000003956, exon 2 of 41)	1	165937093	166055077	117985	2
chr1	166482451	166482808	358	ENSBGRG00000004132	ENSBGRT00000007669	55466	SH3BP5	SH3 domain binding protein 5 [Source:HGNC Symbol;Acc:HGNC:10827]	GO:0004860(protein kinase inhibitor activity);GO:0005654(nucleoplasm);GO:0016604(nuclear body);GO:0017112(Rab guanyl-nucleotide exchange factor activity);GO:0030659(cytoplasmic vesicle membrane);GO:0035556(intracellular signal transduction)	NA	2e-96	1	358,	0	-95.7	-94.2	8.23	3' UTR	1	166482451	166538274	55824	2
chr1	166483194	166483920	727	ENSBGRG00000004132	ENSBGRT00000007669	54354	SH3BP5	SH3 domain binding protein 5 [Source:HGNC Symbol;Acc:HGNC:10827]	GO:0004860(protein kinase inhibitor activity);GO:0005654(nucleoplasm);GO:0016604(nuclear body);GO:0017112(Rab guanyl-nucleotide exchange factor activity);GO:0030659(cytoplasmic vesicle membrane);GO:0035556(intracellular signal transduction)	NA	3.2e-94	2	320,38,	0,689	-93.5	-92	2.9	3' UTR	1	166482451	166538274	55824	2
chr1	166538158	166575363	37206	ENSBGRG00000004132	ENSBGRT00000007669	0	SH3BP5	SH3 domain binding protein 5 [Source:HGNC Symbol;Acc:HGNC:10827]	GO:0004860(protein kinase inhibitor activity);GO:0005654(nucleoplasm);GO:0016604(nuclear body);GO:0017112(Rab guanyl-nucleotide exchange factor activity);GO:0030659(cytoplasmic vesicle membrane);GO:0035556(intracellular signal transduction)	NA	4e-17	2	117,181,	0,37025	-16.4	-15.5	3.37	Exon (ENSBGRT00000007669/ENSBGRG00000004132, exon 1 of 7)	1	166482451	166538274	55824	2
chr1	166654533	166654739	207	ENSBGRG00000004234	ENSBGRT00000007937	21445	METTL6	methyltransferase like 6 [Source:HGNC Symbol;Acc:HGNC:28343]	GO:0019899(enzyme binding);GO:0030488(tRNA methylation);GO:0052735(tRNA (cytosine-3-)-methyltransferase activity)	NA	5e-15	1	207,	0	-14.3	-13.4	1.83	3' UTR	1	166654474	166676184	21711	2
chr1	166674099	166676340	2242	ENSBGRG00000004234	ENSBGRT00000007937	0	METTL6	methyltransferase like 6 [Source:HGNC Symbol;Acc:HGNC:28343]	GO:0019899(enzyme binding);GO:0030488(tRNA methylation);GO:0052735(tRNA (cytosine-3-)-methyltransferase activity)	NA	1e-136	3	5,57,381,	0,1250,1861	-136	-135	7.53	5' UTR	1	166654474	166676184	21711	2
chr1	166708334	166708962	629	ENSBGRG00000004392	ENSBGRT00000008338	45467	COLQ	collagen like tail subunit of asymmetric acetylcholinesterase [Source:HGNC Symbol;Acc:HGNC:2226]	GO:0005886(plasma membrane);GO:0008582(regulation of synaptic growth at neuromuscular junction);GO:0030054(cell junction);GO:0031594(neuromuscular junction);GO:0071340(skeletal muscle acetylcholine-gated channel clustering);GO:0090150(establishment of protein localization to membrane)	04146(Peroxisome)	1.6e-13	1	629,	0	-12.8	-11.9	12.1	3' UTR	1	166708334	166754429	46096	2
chr1	166709052	166712288	3237	ENSBGRG00000004392	ENSBGRT00000008338	42141	COLQ	collagen like tail subunit of asymmetric acetylcholinesterase [Source:HGNC Symbol;Acc:HGNC:2226]	GO:0005886(plasma membrane);GO:0008582(regulation of synaptic growth at neuromuscular junction);GO:0030054(cell junction);GO:0031594(neuromuscular junction);GO:0071340(skeletal muscle acetylcholine-gated channel clustering);GO:0090150(establishment of protein localization to membrane)	04146(Peroxisome)	2.5e-39	2	686,63,	0,3174	-38.6	-37.4	8.6	3' UTR	1	166708334	166754429	46096	2
chr1	166951121	166960530	9410	ENSBGRG00000005474	ENSBGRT00000010449	123914	ANKRD28	ankyrin repeat domain 28 [Source:HGNC Symbol;Acc:HGNC:29024]	GO:0005515(protein binding)	NA	1e-196	4	662,92,83,2,	0,7831,8871,9408	-196	-194	4.62	3' UTR	1	166951121	167084444	133324	2
chr1	167573368	167577875	4508	ENSBGRG00000005826	ENSBGRT00000010754	59	DPH3	diphthamide biosynthesis 3 [Source:HGNC Symbol;Acc:HGNC:27717]	NA	NA	0	3	970,75,262,	0,3196,4246	-331	-Inf	8.01	3' UTR	1	167573309	167577934	4626	2
chr1	167658598	167714444	55847	ENSBGRG00000005969	ENSBGRT00000011001	186291	ENSBGRG00000005969	raftlin, lipid raft linker 1 [Source:HGNC Symbol;Acc:HGNC:30278]	NA	NA	1.3e-84	4	376,82,104,8,	0,9898,10921,55839	-83.9	-82.5	4.94	3' UTR	1	167657699	167900735	243037	2
chr1	168218285	168218524	240	ENSBGRG00000000188	ENSBGRT00000000303	10362	ENSBGRG00000000188	NA	NA	NA	4.8e-08	1	240,	0	-7.32	-6.57	3.96	Exon (ENSBGRT00000000304/ENSBGRG00000000188, exon 3 of 3)	1	168207158	168228886	21729	2
chr1	168219151	168219838	688	ENSBGRG00000000188	ENSBGRT00000000303	9048	ENSBGRG00000000188	NA	NA	NA	4e-35	1	688,	0	-34.4	-33.3	5.44	Exon (ENSBGRT00000000304/ENSBGRG00000000188, exon 3 of 3)	1	168207158	168228886	21729	2
chr1	168220555	168220645	91	ENSBGRG00000000188	ENSBGRT00000000303	8241	ENSBGRG00000000188	NA	NA	NA	0.00051	1	91,	0	-3.29	-2.68	1.8	Exon (ENSBGRT00000000304/ENSBGRG00000000188, exon 3 of 3)	1	168207158	168228886	21729	2
chr1	168220735	168220854	120	ENSBGRG00000000188	ENSBGRT00000000303	8032	ENSBGRG00000000188	NA	NA	NA	0.00078	1	120,	0	-3.11	-2.51	1.66	Exon (ENSBGRT00000000304/ENSBGRG00000000188, exon 3 of 3)	1	168207158	168228886	21729	2
chr1	168220914	168227147	6234	ENSBGRG00000000188	ENSBGRT00000000303	1739	ENSBGRG00000000188	NA	NA	NA	0.0093	2	57,34,	0,6200	-2.03	-1.49	1.46	Exon (ENSBGRT00000000304/ENSBGRG00000000188, exon 3 of 3)	1	168207158	168228886	21729	2
chr1	168227655	168227834	180	ENSBGRG00000000188	ENSBGRT00000000303	1052	ENSBGRG00000000188	NA	NA	NA	5.8e-05	1	180,	0	-4.24	-3.59	6.44	Exon (ENSBGRT00000000307/ENSBGRG00000000188, exon 2 of 2)	1	168207158	168228886	21729	2
chr1	168228162	168228222	61	ENSBGRG00000000188	ENSBGRT00000000303	664	ENSBGRG00000000188	NA	NA	NA	0.015	1	61,	0	-1.83	-1.31	2.15	Exon (ENSBGRT00000000307/ENSBGRG00000000188, exon 2 of 2)	1	168207158	168228886	21729	2
chr1	168228431	168228670	240	ENSBGRG00000000188	ENSBGRT00000000303	216	ENSBGRG00000000188	NA	NA	NA	0.0068	1	240,	0	-2.17	-1.63	7.92	Exon (ENSBGRT00000000307/ENSBGRG00000000188, exon 2 of 2)	1	168207158	168228886	21729	2
chr1	168244141	168245730	1590	ENSBGRG00000000188	ENSBGRT00000000304	179	ENSBGRG00000000188	NA	NA	NA	0.02	3	52,69,299,	0,1091,1291	-1.7	-1.19	6.93	Exon (ENSBGRT00000000304/ENSBGRG00000000188, exon 1 of 3)	1	168218103	168245909	27807	2
chr1	168245849	168245909	61	ENSBGRG00000000188	ENSBGRT00000000304	0	ENSBGRG00000000188	NA	NA	NA	0.034	1	61,	0	-1.47	-0.977	5.94	Exon (ENSBGRT00000000304/ENSBGRG00000000188, exon 1 of 3)	1	168218103	168245909	27807	2
chr1	168538166	168538341	176	ENSBGRG00000000215	ENSBGRT00000000343	239598	PLCL2	phospholipase C like 2 [Source:HGNC Symbol;Acc:HGNC:9064]	GO:0002322(B cell proliferation involved in immune response);GO:0002337(B-1a B cell differentiation);GO:0004435(phosphatidylinositol phospholipase C activity);GO:0006629(lipid metabolic process);GO:0007165(signal transduction);GO:0007214(gamma-aminobutyric acid signaling pathway);GO:0008081(phosphoric diester hydrolase activity);GO:0032228(regulation of synaptic transmission, GABAergic);GO:003313…	NA	7.9e-21	1	176,	0	-20.1	-19.1	2.31	Exon (ENSBGRT00000000372/ENSBGRG00000000231, exon 1 of 1)	1	168298568	168542235	243668	1
chr1	168544478	168544627	150	ENSBGRG00000000433	ENSBGRT00000003068	315140	TBC1D5	TBC1 domain family member 5 [Source:HGNC Symbol;Acc:HGNC:19166]	GO:0002092(positive regulation of receptor internalization);GO:0005776(autophagosome);GO:0005794(Golgi apparatus);GO:0006914(autophagy);GO:0010008(endosome membrane);GO:0016236(macroautophagy);GO:0030122(AP-2 adaptor complex);GO:0030904(retromer complex);GO:0035612(AP-2 adaptor complex binding);GO:0042147(retrograde transport, endosome to Golgi);GO:0042594(response to starvation);GO:0043231(intra…	NA	0.00068	1	150,	0	-3.17	-2.56	2.12	Exon (ENSBGRT00000003068/ENSBGRG00000000433, exon 19 of 19)	1	168544388	168859767	315380	2
chr1	172033606	172033874	269	ENSBGRG00000001807	ENSBGRT00000003363	18415	ENSBGRG00000001807	NA	NA	NA	1.1e-05	1	269,	0	-4.95	-4.27	6.19	Exon (ENSBGRT00000003363/ENSBGRG00000001807, exon 4 of 7)	1	172032010	172052289	20280	2
chr1	172049027	172049116	90	ENSBGRG00000001807	ENSBGRT00000003363	3173	ENSBGRG00000001807	NA	NA	NA	0.001	1	90,	0	-2.98	-2.39	2.72	Exon (ENSBGRT00000003363/ENSBGRG00000001807, exon 3 of 7)	1	172032010	172052289	20280	2
chr1	172049178	172049446	269	ENSBGRG00000001807	ENSBGRT00000003363	2843	ENSBGRG00000001807	NA	NA	NA	1.1e-05	1	269,	0	-4.97	-4.29	16.8	Exon (ENSBGRT00000003363/ENSBGRG00000001807, exon 2 of 7)	1	172032010	172052289	20280	2
chr1	172049566	172050073	508	ENSBGRG00000001807	ENSBGRT00000003363	2216	ENSBGRG00000001807	NA	NA	NA	4.6e-07	1	508,	0	-6.34	-5.62	7.92	Exon (ENSBGRT00000003363/ENSBGRG00000001807, exon 2 of 7)	1	172032010	172052289	20280	2
chr1	172233013	172233190	178	ENSBGRG00000001982	ENSBGRT00000003698	8743	SGO1	shugoshin 1 [Source:HGNC Symbol;Acc:HGNC:25088]	GO:0000775(chromosome, centromeric region);GO:0000776(kinetochore);GO:0000779(condensed chromosome, centromeric region);GO:0000922(spindle pole);GO:0005634(nucleus);GO:0005654(nucleoplasm);GO:0005813(centrosome);GO:0005829(cytosol);GO:0007059(chromosome segregation);GO:0008608(attachment of spindle microtubules to kinetochore);GO:0010457(centriole-centriole cohesion);GO:0016604(nuclear body);GO:0…	04114(Oocyte meiosis)	5e-27	1	178,	0	-26.3	-25.3	3.83	Exon (ENSBGRT00000003698/ENSBGRG00000001982, exon 6 of 8)	1	172223733	172241933	18201	2
chr1	172233279	172233368	90	ENSBGRG00000001982	ENSBGRT00000003698	8565	SGO1	shugoshin 1 [Source:HGNC Symbol;Acc:HGNC:25088]	GO:0000775(chromosome, centromeric region);GO:0000776(kinetochore);GO:0000779(condensed chromosome, centromeric region);GO:0000922(spindle pole);GO:0005634(nucleus);GO:0005654(nucleoplasm);GO:0005813(centrosome);GO:0005829(cytosol);GO:0007059(chromosome segregation);GO:0008608(attachment of spindle microtubules to kinetochore);GO:0010457(centriole-centriole cohesion);GO:0016604(nuclear body);GO:0…	04114(Oocyte meiosis)	3.2e-26	1	90,	0	-25.5	-24.5	4.01	Exon (ENSBGRT00000003698/ENSBGRG00000001982, exon 6 of 8)	1	172223733	172241933	18201	2
chr1	172325928	172326344	417	ENSBGRG00000002023	ENSBGRT00000003804	3357	ZNF596	zinc finger protein 596 [Source:HGNC Symbol;Acc:HGNC:27268]	GO:0003676(nucleic acid binding);GO:0006355(regulation of transcription, DNA-templated)	NA	1.6e-80	1	417,	0	-79.8	-78.4	7.76	3' UTR	1	172325928	172329701	3774	2
chr1	172326761	172329634	2874	ENSBGRG00000002023	ENSBGRT00000003804	67	ZNF596	zinc finger protein 596 [Source:HGNC Symbol;Acc:HGNC:27268]	GO:0003676(nucleic acid binding);GO:0006355(regulation of transcription, DNA-templated)	NA	7.9e-88	3	1460,92,84,	0,1932,2790	-87.1	-85.6	9.58	3' UTR	1	172325928	172329701	3774	2
chr2	72482	75031	2550	ENSBGRG00000002052	ENSBGRT00000003828	0	SRARP	steroid receptor associated and regulated protein [Source:HGNC Symbol;Acc:HGNC:28339]	GO:0005634(nucleus);GO:0005737(cytoplasm);GO:0030331(estrogen receptor binding);GO:0033148(positive regulation of intracellular estrogen receptor signaling pathway)	NA	0.012	2	76,276,	0,2274	-1.93	-1.4	7.92	Exon (ENSBGRT00000003828/ENSBGRG00000002052, exon 1 of 2)	2	72482	75177	2696	1
chr2	99195	100714	1520	ENSBGRG00000002080	ENSBGRT00000004033	3223	ENSBGRG00000002080	NA	GO:0005247(voltage-gated chloride channel activity);GO:0006821(chloride transport);GO:0016020(membrane);GO:0055085(transmembrane transport)	04966(Collecting duct acid secretion)	0.0018	4	115,140,78,25,	0,902,1324,1495	-2.74	-2.16	11.9	Exon (ENSBGRT00000004033/ENSBGRG00000002080, exon 4 of 18)	2	95972	109372	13401	1
chr2	443432	467346	23915	ENSBGRG00000002351	ENSBGRT00000004398	0	SZRD1	SUZ RNA binding domain containing 1 [Source:HGNC Symbol;Acc:HGNC:30232]	NA	NA	1e-51	3	51,50,129,	0,22189,23786	-51	-49.8	2.94	Exon (ENSBGRT00000004398/ENSBGRG00000002351, exon 1 of 4)	2	443432	468550	25119	1
chr2	541004	542197	1194	ENSBGRG00000002425	ENSBGRT00000004547	12437	NECAP2	NECAP endocytosis associated 2 [Source:HGNC Symbol;Acc:HGNC:25528]	GO:0006897(endocytosis);GO:0016020(membrane);GO:0030125(clathrin vesicle coat)	NA	1e-180	2	71,317,	0,877	-180	-178	2.96	Exon (ENSBGRT00000004547/ENSBGRG00000002425, exon 5 of 6)	2	528567	541929	13363	1
chr2	557326	565346	8021	ENSBGRG00000002459	ENSBGRT00000004709	0	CROCC	ciliary rootlet coiled-coil, rootletin [Source:HGNC Symbol;Acc:HGNC:21299]	GO:0001917(photoreceptor inner segment);GO:0003779(actin binding);GO:0005198(structural molecule activity);GO:0005200(structural constituent of cytoskeleton);GO:0005813(centrosome);GO:0005814(centriole);GO:0005829(cytosol);GO:0005886(plasma membrane);GO:0007098(centrosome cycle);GO:0008104(protein localization);GO:0010457(centriole-centriole cohesion);GO:0010669(epithelial structure maintenance);…	NA	7.1e-07	9	42,115,2,144,186,84,62,166,7,	0,587,1317,1321,6663,6932,7088,7226,8014	-6.15	-5.44	3.96	Exon (ENSBGRT00000004709/ENSBGRG00000002459, exon 1 of 38)	2	557326	608335	51010	1
chr2	565406	569701	4296	ENSBGRG00000002459	ENSBGRT00000004709	8080	CROCC	ciliary rootlet coiled-coil, rootletin [Source:HGNC Symbol;Acc:HGNC:21299]	GO:0001917(photoreceptor inner segment);GO:0003779(actin binding);GO:0005198(structural molecule activity);GO:0005200(structural constituent of cytoskeleton);GO:0005813(centrosome);GO:0005814(centriole);GO:0005829(cytosol);GO:0005886(plasma membrane);GO:0007098(centrosome cycle);GO:0008104(protein localization);GO:0010457(centriole-centriole cohesion);GO:0010669(epithelial structure maintenance);…	NA	0.00016	2	41,140,	0,4156	-3.8	-3.17	2.27	Exon (ENSBGRT00000004709/ENSBGRG00000002459, exon 9 of 38)	2	557326	608335	51010	1
chr2	572641	572731	91	ENSBGRG00000002459	ENSBGRT00000004709	15315	CROCC	ciliary rootlet coiled-coil, rootletin [Source:HGNC Symbol;Acc:HGNC:21299]	GO:0001917(photoreceptor inner segment);GO:0003779(actin binding);GO:0005198(structural molecule activity);GO:0005200(structural constituent of cytoskeleton);GO:0005813(centrosome);GO:0005814(centriole);GO:0005829(cytosol);GO:0005886(plasma membrane);GO:0007098(centrosome cycle);GO:0008104(protein localization);GO:0010457(centriole-centriole cohesion);GO:0010669(epithelial structure maintenance);…	NA	0.042	1	91,	0	-1.38	-0.893	1.47	Exon (ENSBGRT00000004709/ENSBGRG00000002459, exon 14 of 38)	2	557326	608335	51010	1
chr2	576855	580756	3902	ENSBGRG00000002459	ENSBGRT00000004709	19529	CROCC	ciliary rootlet coiled-coil, rootletin [Source:HGNC Symbol;Acc:HGNC:21299]	GO:0001917(photoreceptor inner segment);GO:0003779(actin binding);GO:0005198(structural molecule activity);GO:0005200(structural constituent of cytoskeleton);GO:0005813(centrosome);GO:0005814(centriole);GO:0005829(cytosol);GO:0005886(plasma membrane);GO:0007098(centrosome cycle);GO:0008104(protein localization);GO:0010457(centriole-centriole cohesion);GO:0010669(epithelial structure maintenance);…	NA	2e-36	6	10,147,231,194,128,69,	0,610,1454,2382,2764,3833	-35.7	-34.6	4.69	Exon (ENSBGRT00000004709/ENSBGRG00000002459, exon 16 of 38)	2	557326	608335	51010	1
chr2	580816	582852	2037	ENSBGRG00000002459	ENSBGRT00000004709	23490	CROCC	ciliary rootlet coiled-coil, rootletin [Source:HGNC Symbol;Acc:HGNC:21299]	GO:0001917(photoreceptor inner segment);GO:0003779(actin binding);GO:0005198(structural molecule activity);GO:0005200(structural constituent of cytoskeleton);GO:0005813(centrosome);GO:0005814(centriole);GO:0005829(cytosol);GO:0005886(plasma membrane);GO:0007098(centrosome cycle);GO:0008104(protein localization);GO:0010457(centriole-centriole cohesion);GO:0010669(epithelial structure maintenance);…	NA	0.0014	2	42,138,	0,1899	-2.85	-2.27	7.92	Exon (ENSBGRT00000004709/ENSBGRG00000002459, exon 21 of 38)	2	557326	608335	51010	1
chr2	584579	591129	6551	ENSBGRG00000002459	ENSBGRT00000004709	27253	CROCC	ciliary rootlet coiled-coil, rootletin [Source:HGNC Symbol;Acc:HGNC:21299]	GO:0001917(photoreceptor inner segment);GO:0003779(actin binding);GO:0005198(structural molecule activity);GO:0005200(structural constituent of cytoskeleton);GO:0005813(centrosome);GO:0005814(centriole);GO:0005829(cytosol);GO:0005886(plasma membrane);GO:0007098(centrosome cycle);GO:0008104(protein localization);GO:0010457(centriole-centriole cohesion);GO:0010669(epithelial structure maintenance);…	NA	4e-50	6	58,144,239,160,168,338,	0,491,1543,2275,4837,6213	-49.4	-48.2	5.62	Exon (ENSBGRT00000004709/ENSBGRG00000002459, exon 23 of 38)	2	557326	608335	51010	1
chr2	599220	608335	9116	ENSBGRG00000002459	ENSBGRT00000004709	41894	CROCC	ciliary rootlet coiled-coil, rootletin [Source:HGNC Symbol;Acc:HGNC:21299]	GO:0001917(photoreceptor inner segment);GO:0003779(actin binding);GO:0005198(structural molecule activity);GO:0005200(structural constituent of cytoskeleton);GO:0005813(centrosome);GO:0005814(centriole);GO:0005829(cytosol);GO:0005886(plasma membrane);GO:0007098(centrosome cycle);GO:0008104(protein localization);GO:0010457(centriole-centriole cohesion);GO:0010669(epithelial structure maintenance);…	NA	1e-62	10	5,121,164,216,225,150,201,132,165,87,	0,219,512,2623,3747,4339,4756,5235,8196,9029	-62	-60.7	3.94	Exon (ENSBGRT00000004709/ENSBGRG00000002459, exon 29 of 38)	2	557326	608335	51010	1
chr2	929045	929255	211	ENSBGRG00000002860	ENSBGRT00000005521	52286	PADI1	peptidyl arginine deiminase 1 [Source:HGNC Symbol;Acc:HGNC:18367]	GO:0004668(protein-arginine deiminase activity);GO:0005509(calcium ion binding);GO:0005654(nucleoplasm);GO:0005737(cytoplasm);GO:0005829(cytosol);GO:0018101(protein citrullination)	NA	0.036	1	211,	0	-1.44	-0.712	6.93	3' UTR	2	876759	930119	53361	1
chr2	929853	930003	151	ENSBGRG00000002860	ENSBGRT00000005521	53094	PADI1	peptidyl arginine deiminase 1 [Source:HGNC Symbol;Acc:HGNC:18367]	GO:0004668(protein-arginine deiminase activity);GO:0005509(calcium ion binding);GO:0005654(nucleoplasm);GO:0005737(cytoplasm);GO:0005829(cytosol);GO:0018101(protein citrullination)	NA	0.0022	1	151,	0	-2.65	-2.08	6.93	3' UTR	2	876759	930119	53361	1
chr2	1358419	1360334	1916	ENSBGRG00000003200	ENSBGRT00000005955	196349	ARHGEF10L	Rho guanine nucleotide exchange factor 10 like [Source:HGNC Symbol;Acc:HGNC:25540]	GO:0005085(guanyl-nucleotide exchange factor activity);GO:0005089(Rho guanyl-nucleotide exchange factor activity);GO:0005096(GTPase activator activity);GO:0005515(protein binding);GO:0005829(cytosol);GO:0032933(SREBP signaling pathway);GO:0051496(positive regulation of stress fiber assembly)	NA	0.0015	2	75,16,	0,1900	-2.81	-2.23	1.76	Exon (ENSBGRT00000005955/ENSBGRG00000003200, exon 27 of 28)	2	1162070	1361440	199371	1
chr2	1360424	1361440	1017	ENSBGRG00000003200	ENSBGRT00000005955	198354	ARHGEF10L	Rho guanine nucleotide exchange factor 10 like [Source:HGNC Symbol;Acc:HGNC:25540]	GO:0005085(guanyl-nucleotide exchange factor activity);GO:0005089(Rho guanyl-nucleotide exchange factor activity);GO:0005096(GTPase activator activity);GO:0005515(protein binding);GO:0005829(cytosol);GO:0032933(SREBP signaling pathway);GO:0051496(positive regulation of stress fiber assembly)	NA	1.3e-74	1	1017,	0	-73.9	-72.5	4.87	3' UTR	2	1162070	1361440	199371	1
chr2	1521032	1521330	299	ENSBGRG00000003302	ENSBGRT00000006148	90799	ACTL8	actin like 8 [Source:HGNC Symbol;Acc:HGNC:24018]	GO:0030855(epithelial cell differentiation)	NA	0.012	1	299,	0	-1.93	-1.4	6.93	Exon (ENSBGRT00000006148/ENSBGRG00000003302, exon 3 of 3)	2	1430233	1522224	91992	1
chr2	2288601	2288928	328	ENSBGRG00000003326	ENSBGRT00000006207	297	KLHDC7A	kelch domain containing 7A [Source:HGNC Symbol;Acc:HGNC:26791]	GO:0005515(protein binding)	NA	7.1e-08	1	328,	0	-7.15	-6.41	26.7	Exon (ENSBGRT00000006207/ENSBGRG00000003326, exon 1 of 4)	2	2288304	2291102	2799	1
chr2	2289196	2289314	119	ENSBGRG00000003326	ENSBGRT00000006207	892	KLHDC7A	kelch domain containing 7A [Source:HGNC Symbol;Acc:HGNC:26791]	GO:0005515(protein binding)	NA	0.022	1	119,	0	-1.66	-1.15	3.96	Exon (ENSBGRT00000006207/ENSBGRG00000003326, exon 1 of 4)	2	2288304	2291102	2799	1
chr2	2289648	2290454	807	ENSBGRG00000003326	ENSBGRT00000006207	1344	KLHDC7A	kelch domain containing 7A [Source:HGNC Symbol;Acc:HGNC:26791]	GO:0005515(protein binding)	NA	0.00052	2	114,659,	0,148	-3.28	-2.68	13.9	Exon (ENSBGRT00000006207/ENSBGRG00000003326, exon 2 of 4)	2	2288304	2291102	2799	1
chr2	3201505	3201802	298	ENSBGRG00000004243	ENSBGRT00000007876	149	MRTO4	MRT4 homolog, ribosome maturation factor [Source:HGNC Symbol;Acc:HGNC:18477]	GO:0000027(ribosomal large subunit assembly);GO:0042254(ribosome biogenesis)	NA	6.5e-10	1	298,	0	-9.19	-8.41	3.31	5' UTR	2	3201356	3207104	5749	1
chr2	3206303	3207104	802	ENSBGRG00000004243	ENSBGRT00000007876	4947	MRTO4	MRT4 homolog, ribosome maturation factor [Source:HGNC Symbol;Acc:HGNC:18477]	GO:0000027(ribosomal large subunit assembly);GO:0042254(ribosome biogenesis)	NA	1e-263	2	5,679,	0,123	-263	-260	5.09	3' UTR	2	3201356	3207104	5749	1
chr2	3620627	3620716	90	ENSBGRG00000004678	ENSBGRT00000008632	1803	ENSBGRG00000004678	NA	NA	NA	0.013	1	90,	0	-1.88	-1.35	1.76	Exon (ENSBGRT00000008632/ENSBGRG00000004678, exon 1 of 1)	2	3618824	3620716	1893	1
chr2	3630661	3630780	120	ENSBGRG00000004686	ENSBGRT00000008650	59	NBL1	NBL1, DAN family BMP antagonist [Source:HGNC Symbol;Acc:HGNC:7650]	GO:0005615(extracellular space);GO:0007399(nervous system development);GO:0016015(morphogen activity);GO:0030514(negative regulation of BMP signaling pathway);GO:0035582(sequestering of BMP in extracellular matrix);GO:0036122(BMP binding);GO:0038098(sequestering of BMP from receptor via BMP binding);GO:0042802(identical protein binding);GO:0045666(positive regulation of neuron differentiation);GO…	04350(TGF-beta signaling pathway)	0.01	1	120,	0	-1.98	-1.44	1.3	5' UTR	2	3630602	3632537	1936	1
[truncated: 19,392 more rows]

## Sheet: YO-F
seqnames	start	end	width	geneId	transcriptId	distanceToTSS	geneName	Description	GO	KEGG	score	blockCount	blockSizes	blockStarts	lg.p	lg.fdr	fold_enrichment	annotation	geneChr	geneStart	geneEnd	geneLength	geneStrand
[truncated: 19,747 more rows]

## Sheet: YO-P
seqnames	start	end	width	geneId	transcriptId	distanceToTSS	geneName	Description	GO	KEGG	score	blockCount	blockSizes	blockStarts	lg.p	lg.fdr	fold_enrichment	annotation	geneChr	geneStart	geneEnd	geneLength	geneStrand
[truncated: 13,523 more rows]
