# Supplementary material for: The transcriptome-wide N6-methyladenosine (m6A) map profiling reveals the regulatory role of m6A in the yak ovary
Source: BMC Genomics. 2022 May 11;23:358. doi: 10.1186/s12864-022-08585-7 (PMC9092806; doi:10.1186/s12864-022-08585-7)
Supplement: Supplementary file 6 — Additional file 6: Table S3. The differential m6A peaks and annotations were screened in YO-FvsA, YO-FvsP, and YO-PvsA groups. [file 12864_2022_8585_MOESM6_ESM.xlsx]

## Sheet: YO-FvsYO-A
seqnames	start	end	width	geneId	transcriptId	distanceToTSS	score	blockCount	blockSizes	blockStarts	diff.lg.fdr	diff.p	diff.log2.fc	annotation	geneChr	geneStart	geneEnd	geneLength	geneStrand
chr1	18044612	18071143	26532	ENSBGRG00000000037	ENSBGRT00000000066	46533	1.5e-05	2	54,125,	0,26407	-0.526	0.118304	0.681	3' UTR	1	17998079	18044665	46587	1
chr1	22487194	22492898	5705	ENSBGRG00000000047	ENSBGRT00000000080	596162	0.00027	2	9,82,	0,5623	-0.398	0.209894	0.926	Exon (ENSBGRT00000000080/ENSBGRG00000000047, exon 17 of 18)	1	21891032	22492928	601897	1
chr1	27544101	27546293	2193	ENSBGRG00000000061	ENSBGRT00000000101	19069	2e-06	2	191,139,	0,2054	-1.06	0.0169824	0.747	Exon (ENSBGRT00000000101/ENSBGRG00000000061, exon 5 of 10)	1	27525032	27568278	43247	1
chr1	31783463	31799779	16317	ENSBGRG00000000080	ENSBGRT00000000142	0	5e-73	4	294,1338,207,447,	0,3892,6831,15870	-2.26	0.00042658	-0.446	5' UTR	1	31783463	31799779	16317	1
chr1	36863277	36863430	154	ENSBGRG00000000132	ENSBGRT00000000220	34205	3.2e-17	3	126,12,12,	0,129,142	-1.14	0.0131826	-0.605	Exon (ENSBGRT00000000220/ENSBGRG00000000132, exon 7 of 9)	1	36829072	36863430	34359	1
chr1	37229498	37229588	91	ENSBGRG00000000139	ENSBGRT00000000231	28242	3.6e-08	1	91,	0	-1.16	0.0125893	0.296	3' UTR	1	37201256	37229585	28330	1
chr1	37230217	37230277	61	ENSBGRG00000000139	ENSBGRT00000000230	28961	2.1e-06	1	61,	0	-1.15	0.0128825	0.279	3' UTR	1	37201256	37230367	29112	1
chr1	38671529	38671648	120	ENSBGRG00000000161	ENSBGRT00000000266	30	0.0032	1	120,	0	-0.279	0.377572	2.81	Exon (ENSBGRT00000000266/ENSBGRG00000000161, exon 1 of 1)	1	38671499	38672599	1101	1
chr1	38733467	38760963	27497	ENSBGRG00000000164	ENSBGRT00000000269	65024	2e-05	2	253,16,	0,27481	-0.985	0.0223872	-3.45	5' UTR	1	38729830	38825987	96158	2
chr1	41218451	41228185	9735	ENSBGRG00000000594	ENSBGRT00000001136	64656	1e-53	5	66,115,70,223,60,	0,3492,4398,6774,9675	-3.67	7.58578e-06	0.549	Exon (ENSBGRT00000001136/ENSBGRG00000000594, exon 5 of 10)	1	41153795	41238379	84585	1
chr1	41229673	41238083	8411	ENSBGRG00000000594	ENSBGRT00000001136	75878	1e-142	2	66,557,	0,7854	-1.49	0.00436516	0.345	3' UTR	1	41153795	41238379	84585	1
chr1	41256127	41265344	9218	ENSBGRG00000000728	ENSBGRT00000001293	10444	1.4e-07	2	249,21,	0,9197	-0.844	0.0363078	-0.751	Exon (ENSBGRT00000001293/ENSBGRG00000000728, exon 3 of 6)	1	41245683	41310952	65270	1
chr1	45272921	45273100	180	ENSBGRG00000000874	ENSBGRT00000001593	47782	1.3e-06	1	180,	0	-0.391	0.21677	2	Exon (ENSBGRT00000001593/ENSBGRG00000000874, exon 3 of 23)	1	45225139	45364143	139005	1
chr1	45284433	45284553	121	ENSBGRG00000000874	ENSBGRT00000001593	59294	0.00044	1	121,	0	-0.425	0.186638	2.09	Exon (ENSBGRT00000001593/ENSBGRG00000000874, exon 5 of 23)	1	45225139	45364143	139005	1
chr1	46377211	46377660	450	ENSBGRG00000002273	ENSBGRT00000004300	96161	1.6e-15	1	450,	0	-0.426	0.186209	0.373	3' UTR	1	46281050	46377660	96611	1
chr1	49544595	49550033	5439	ENSBGRG00000003698	ENSBGRT00000006864	819	1.3e-11	2	35,1038,	0,4401	-1.25	0.00912011	0.777	5' UTR	1	49543776	49573670	29895	1
chr1	49584716	49589881	5166	ENSBGRG00000003722	ENSBGRT00000006931	0	5e-58	2	64,86,	0,5080	-0.476	0.147231	-0.115	Exon (ENSBGRT00000006931/ENSBGRG00000003722, exon 1 of 5)	1	49584716	49597829	13114	1
chr1	57697636	57725117	27482	ENSBGRG00000006159	ENSBGRT00000011460	62211	5e-18	5	13,170,45,26,135,	0,1026,1989,22654,27347	-1.78	0.00177828	-0.787	Exon (ENSBGRT00000011460/ENSBGRG00000006159, exon 13 of 30)	1	57635425	57753008	117584	1
chr1	61366644	61366972	329	ENSBGRG00000000410	ENSBGRT00000000700	14639	1.6e-08	1	329,	0	-0.908	0.0288403	1.29	3' UTR	1	61352005	61366972	14968	1
chr1	61982825	61986266	3442	ENSBGRG00000000743	ENSBGRT00000001353	16731	1e-158	2	696,69,	0,3373	-1.48	0.00446684	-0.226	Exon (ENSBGRT00000001353/ENSBGRG00000000743, exon 5 of 6)	1	61966094	61983491	17398	1
chr1	62705271	62705331	61	ENSBGRG00000000972	ENSBGRT00000001782	84717	0.0052	1	61,	0	-1.7	0.00229087	-1.11	Exon (ENSBGRT00000001782/ENSBGRG00000000972, exon 20 of 20)	1	62620554	62705481	84928	1
chr1	63238689	63238749	61	ENSBGRG00000001479	ENSBGRT00000002719	34986	0.00038	1	61,	0	-1.14	0.0134896	0.871	3' UTR	1	63203703	63238989	35287	1
chr1	63530535	63532238	1704	ENSBGRG00000001757	ENSBGRT00000003324	20376	2.1e-05	2	56,64,	0,1640	-0.725	0.0562341	0.781	Exon (ENSBGRT00000003324/ENSBGRG00000001757, exon 7 of 8)	1	63510159	63532305	22147	1
chr1	69572544	69574114	1571	ENSBGRG00000002270	ENSBGRT00000004229	25266	6.3e-80	3	54,57,157,	0,772,1414	-0.903	0.0295121	0.512	Exon (ENSBGRT00000004229/ENSBGRG00000002270, exon 9 of 11)	1	69547278	69574114	26837	1
chr1	70868388	70900552	32165	ENSBGRG00000002869	ENSBGRT00000005369	0	4e-69	5	26,478,202,242,425,	0,4633,20734,26925,31740	-1.74	0.00199526	0.405	5' UTR	1	70878443	70878575	133	2
chr1	71847916	71847975	60	ENSBGRG00000004433	ENSBGRT00000008141	38034	0.0036	1	60,	0	-0.346	0.27227	-1.75	Exon (ENSBGRT00000008141/ENSBGRG00000004433, exon 5 of 6)	1	71809882	71870302	60421	1
chr1	72363219	72380713	17495	ENSBGRG00000007133	ENSBGRT00000013146	0	7.9e-81	3	94,109,93,	0,14818,17402	-2.12	0.000660693	0.299	Exon (ENSBGRT00000009269/ENSBGRG00000005022, exon 3 of 5)	1	72378575	72379673	1099	1
chr1	73236896	73262133	25238	ENSBGRG00000008128	ENSBGRT00000014875	44159	4e-56	3	28,66,201,	0,14646,25037	-1.16	0.0123027	-0.7	Exon (ENSBGRT00000014875/ENSBGRG00000008128, exon 4 of 6)	1	73192737	73262133	69397	1
chr1	74951001	74951870	870	ENSBGRG00000009282	ENSBGRT00000019256	706783	1.3e-12	1	870,	0	-1.06	0.017378	-0.822	3' UTR	1	74244218	74952619	708402	1
chr1	77167220	77172230	5011	ENSBGRG00000018893	ENSBGRT00000034636	5585	4e-13	2	339,186,	0,4825	-1.24	0.00954993	-0.836	Exon (ENSBGRT00000034636/ENSBGRG00000018893, exon 2 of 3)	1	77161635	77172230	10596	1
chr1	77254816	77255954	1139	ENSBGRG00000018922	ENSBGRT00000034677	30454	5e-24	1	1139,	0	-0.717	0.057544	-0.435	Exon (ENSBGRT00000034677/ENSBGRG00000018922, exon 3 of 5)	1	77224362	77259784	35423	1
chr1	77409453	77411700	2248	ENSBGRG00000019104	ENSBGRT00000035087	90930	5e-05	3	15,49,26,	0,1689,2222	-0.749	0.0512861	0.431	Exon (ENSBGRT00000035087/ENSBGRG00000019104, exon 9 of 16)	1	77318523	77430765	112243	1
chr1	78529276	78529544	269	ENSBGRG00000023053	ENSBGRT00000042554	185713	1.9e-06	1	269,	0	-0.76	0.0489779	0.79	3' UTR	1	78343563	78530171	186609	1
chr1	79181865	79188043	6179	ENSBGRG00000023529	ENSBGRT00000043425	10854	0	3	129,387,54,	0,5292,6125	-9.69	1.99526e-12	-0.595	Exon (ENSBGRT00000043425/ENSBGRG00000023529, exon 7 of 14)	1	79171011	79197825	26815	1
chr1	79194322	79196386	2065	ENSBGRG00000023529	ENSBGRT00000043425	23311	0	2	91,450,	0,1615	-5.73	3.23594e-08	0.484	3' UTR	1	79171011	79197825	26815	1
chr1	81847219	81847830	612	ENSBGRG00000000418	ENSBGRT00000000706	674205	2.6e-10	2	117,119,	0,493	-0.588	0.0933254	-0.816	Exon (ENSBGRT00000000706/ENSBGRG00000000418, exon 5 of 5)	1	81173014	81847830	674817	1
chr1	87505208	87505443	236	ENSBGRG00000001625	ENSBGRT00000003018	12897	6e-07	2	51,96,	0,140	-1.46	0.00467735	1.08	Exon (ENSBGRT00000003018/ENSBGRG00000001625, exon 10 of 11)	1	87492311	87505443	13133	1
chr1	87739541	87739600	60	ENSBGRG00000001905	ENSBGRT00000003558	13661	0.0026	1	60,	0	-1.04	0.018197	-1.35	Exon (ENSBGRT00000003558/ENSBGRG00000001905, exon 4 of 8)	1	87725880	87753459	27580	1
chr1	89319090	89319650	561	ENSBGRG00000002933	ENSBGRT00000005514	135382	6.3e-81	2	7,486,	0,75	-1.56	0.00346737	0.572	Exon (ENSBGRT00000005514/ENSBGRG00000002933, exon 2 of 3)	1	89183708	89319650	135943	1
chr1	90153399	90154293	895	ENSBGRG00000003222	ENSBGRT00000006041	4807	1.6e-36	2	13,666,	0,229	-2.42	0.000269153	-0.718	Exon (ENSBGRT00000006041/ENSBGRG00000003222, exon 4 of 6)	1	90148592	90154208	5617	1
chr1	90629449	90629508	60	ENSBGRG00000001380	ENSBGRT00000002524	30	7.8e-05	1	60,	0	-0.718	0.057544	0.622	Exon (ENSBGRT00000002524/ENSBGRG00000001380, exon 1 of 10)	1	90629419	90686992	57574	1
chr1	91534245	91535203	959	ENSBGRG00000001763	ENSBGRT00000003247	30958	1.6e-97	2	27,270,	0,689	-0.82	0.0398107	0.561	3' UTR	1	91503287	91535656	32370	1
chr1	93715790	93717996	2207	ENSBGRG00000001844	ENSBGRT00000003468	2982	5e-82	3	10,71,147,	0,667,2060	-4.26	1.54882e-06	0.546	3' UTR	1	93712808	93717996	5189	1
chr1	95276358	95281895	5538	ENSBGRG00000003051	ENSBGRT00000005733	3040	3.2e-16	3	70,61,78,	0,598,5460	-3.23	2.69153e-05	-0.848	Exon (ENSBGRT00000005733/ENSBGRG00000003051, exon 2 of 7)	1	95273318	95293187	19870	1
chr1	106901768	106902454	687	ENSBGRG00000007660	ENSBGRT00000015098	675385	7.9e-11	1	687,	0	-0.776	0.0467735	-0.972	Exon (ENSBGRT00000015098/ENSBGRG00000007660, exon 8 of 19)	1	106226383	106941820	715438	1
chr1	106904950	106905159	210	ENSBGRG00000007660	ENSBGRT00000015098	678567	0.00038	1	210,	0	-0.632	0.0776247	-0.569	Exon (ENSBGRT00000015098/ENSBGRG00000007660, exon 10 of 19)	1	106226383	106941820	715438	1
chr1	106905249	106908794	3546	ENSBGRG00000007660	ENSBGRT00000015098	678866	5.9e-05	2	65,85,	0,3461	-0.986	0.0218776	-1.5	Exon (ENSBGRT00000015098/ENSBGRG00000007660, exon 10 of 19)	1	106226383	106941820	715438	1
chr1	108103095	108104412	1318	ENSBGRG00000008924	ENSBGRT00000016330	51383	1.3e-05	2	40,50,	0,1268	-0.687	0.0630957	0.307	Exon (ENSBGRT00000016330/ENSBGRG00000008924, exon 2 of 16)	1	108051712	108144188	92477	1
chr1	119125509	119125569	61	ENSBGRG00000015647	ENSBGRT00000029281	9065	0.0069	1	61,	0	-0.276	0.40738	1.26	3' UTR	1	119116444	119125867	9424	1
chr1	120219420	120219659	240	ENSBGRG00000016437	ENSBGRT00000030425	180	5.9e-07	1	240,	0	-0.553	0.106905	-0.384	5' UTR	1	120219240	120231613	12374	1
chr1	123404109	123409968	5860	ENSBGRG00000010375	ENSBGRT00000021425	0	6.3e-11	3	222,73,4,	0,4346,5856	-0.56	0.104232	-0.611	5' UTR	1	123408455	123451711	43257	1
chr1	127005521	127006090	570	ENSBGRG00000013927	ENSBGRT00000025582	15468	2e-28	1	570,	0	-0.837	0.0371535	-0.606	Exon (ENSBGRT00000025582/ENSBGRG00000013927, exon 6 of 8)	1	126990053	127017625	27573	1
chr1	127128132	127128485	354	ENSBGRG00000014050	ENSBGRT00000025921	276827	1.3e-07	1	354,	0	-0.249	0.493174	1	Exon (ENSBGRT00000026344/ENSBGRG00000014357, exon 1 of 1)	1	127021523	127405312	383790	2
chr1	128054984	128056648	1665	ENSBGRG00000015147	ENSBGRT00000027867	0	5e-15	3	84,76,41,	0,363,1624	-1.27	0.00870964	0.452	Exon (ENSBGRT00000027867/ENSBGRG00000015147, exon 1 of 3)	1	128054984	128056648	1665	1
chr1	129395316	129395521	206	ENSBGRG00000016631	ENSBGRT00000030570	0	1e-125	1	206,	0	-1.9	0.00125893	-0.403	5' UTR	1	129395316	129400764	5449	1
chr1	137846701	137846940	240	ENSBGRG00000000428	ENSBGRT00000001119	127295	4e-13	1	240,	0	-3.12	3.71535e-05	0.867	3' UTR	1	137719406	137847000	127595	1
chr1	142697954	142698133	180	ENSBGRG00000002171	ENSBGRT00000004059	119	0.00014	1	180,	0	-0.382	0.226464	-0.784	5' UTR	1	142697835	142711265	13431	1
chr1	142776117	142776206	90	ENSBGRG00000002235	ENSBGRT00000004170	0	0.0034	1	90,	0	-0.355	0.260615	-1.42	Exon (ENSBGRT00000004166/ENSBGRG00000002235, exon 2 of 4)	1	142776196	142799044	22849	1
chr1	147090888	147090948	61	ENSBGRG00000003321	ENSBGRT00000006180	509	0.006	1	61,	0	-0.293	0.365595	-1.58	Exon (ENSBGRT00000006180/ENSBGRG00000003321, exon 1 of 10)	1	147090379	147107653	17275	1
chr1	150872576	150873313	738	ENSBGRG00000007836	ENSBGRT00000014532	60884	1e-153	2	140,131,	0,607	-4.25	1.62181e-06	0.235	3' UTR	1	150811692	150872715	61024	1
chr1	151316636	151316875	240	ENSBGRG00000008357	ENSBGRT00000015300	16125	1e-06	1	240,	0	-0.367	0.244343	-0.489	Exon (ENSBGRT00000015300/ENSBGRG00000008357, exon 6 of 6)	1	151300511	151316894	16384	1
chr1	155461301	155461511	211	ENSBGRG00000017210	ENSBGRT00000031952	72437	5e-33	1	211,	0	-0.712	0.0588844	-0.958	Exon (ENSBGRT00000031952/ENSBGRG00000017210, exon 16 of 16)	1	155388864	155461511	72648	1
chr1	157151094	157151709	616	ENSBGRG00000021804	ENSBGRT00000040296	74248	1e-265	2	42,258,	0,358	-1.25	0.00933254	0.429	3' UTR	1	157076846	157151135	74290	1
chr1	157152138	157155183	3046	ENSBGRG00000021874	ENSBGRT00000040382	0	6.3e-24	2	349,99,	0,2947	-1.08	0.0162181	0.562	Exon (ENSBGRT00000040382/ENSBGRG00000021874, exon 1 of 2)	1	157152138	157157182	5045	1
chr1	157156526	157157182	657	ENSBGRG00000021874	ENSBGRT00000040382	4388	6.3e-95	1	657,	0	-0.504	0.130017	-0.217	Exon (ENSBGRT00000040382/ENSBGRG00000021874, exon 2 of 2)	1	157152138	157157182	5045	1
chr1	158068422	158068512	91	ENSBGRG00000000257	ENSBGRT00000000403	25396	6.2e-06	1	91,	0	-0.819	0.0398107	-0.89	Exon (ENSBGRT00000000403/ENSBGRG00000000257, exon 6 of 6)	1	158043026	158068512	25487	1
chr1	158567604	158577029	9426	ENSBGRG00000000404	ENSBGRT00000001044	23998	7.9e-78	3	49,130,1,	0,2629,9425	-21.7	6.30957e-25	1.74	Exon (ENSBGRT00000001044/ENSBGRG00000000404, exon 10 of 50)	1	158543606	158602983	59378	1
chr1	158648931	158649200	270	ENSBGRG00000000644	ENSBGRT00000001161	120	8.1e-06	1	270,	0	-0.348	0.268534	-0.775	Exon (ENSBGRT00000001161/ENSBGRG00000000644, exon 1 of 1)	1	158648811	158650517	1707	1
chr1	158988713	158988982	270	ENSBGRG00000000669	ENSBGRT00000001367	63960	1.3e-05	1	270,	0	-0.69	0.0630957	-2	3' UTR	1	158924753	158989012	64260	1
chr1	162168981	162169131	151	ENSBGRG00000002831	ENSBGRT00000005352	66854	0.0021	1	151,	0	-0.458	0.160325	-2.29	5' UTR	1	162102127	162248714	146588	1
chr1	162196893	162197223	331	ENSBGRG00000002831	ENSBGRT00000005352	94766	0.00023	1	331,	0	-0.445	0.170216	0.893	Exon (ENSBGRT00000005352/ENSBGRG00000002831, exon 21 of 38)	1	162102127	162248714	146588	1
chr1	165612328	165623842	11515	ENSBGRG00000003866	ENSBGRT00000007146	119	1e-167	3	665,134,546,	0,8864,10969	-0.809	0.0416869	0.165	Exon (ENSBGRT00000007146/ENSBGRG00000003866, exon 1 of 19)	1	165612209	165698664	86456	1
chr1	167635420	167636721	1302	ENSBGRG00000005867	ENSBGRT00000010807	57174	0	2	72,556,	0,746	-3.52	1.14815e-05	-0.554	3' UTR	1	167578246	167636721	58476	1
chr1	168437960	168439069	1110	ENSBGRG00000000215	ENSBGRT00000000343	139392	1e-186	1	1110,	0	-1.96	0.00102329	0.316	5' UTR	1	168298568	168542235	243668	1
chr1	168541845	168542235	391	ENSBGRG00000000215	ENSBGRT00000000343	243277	0	1	391,	0	-4.11	2.34423e-06	0.498	3' UTR	1	168298568	168542235	243668	1
chr1	14189068	14189393	326	ENSBGRG00000000021	ENSBGRT00000000031	14571	6e-05	1	326,	0	-0.492	0.136773	2.21	Exon (ENSBGRT00000000031/ENSBGRG00000000021, exon 2 of 10)	1	14126671	14203964	77294	2
chr1	27353708	27357942	4235	ENSBGRG00000000058	ENSBGRT00000000092	11523	1.1e-10	3	91,48,39,	0,2223,4196	-3.51	1.1749e-05	0.892	3' UTR	1	27342662	27369465	26804	2
chr1	27511939	27513928	1990	ENSBGRG00000000060	ENSBGRT00000000098	7385	2.3e-08	3	127,125,79,	0,730,1911	-2.94	6.0256e-05	0.923	3' UTR	1	27511939	27521313	9375	2
chr1	28925069	28925367	299	ENSBGRG00000000069	ENSBGRT00000000121	643	0.0012	1	299,	0	-0.334	0.28774	-0.874	Exon (ENSBGRT00000000121/ENSBGRG00000000069, exon 3 of 10)	1	28866712	28926010	59299	2
chr1	35101017	35101739	723	ENSBGRG00000000118	ENSBGRT00000000187	65393	0	2	3,717,	0,6	-1.54	0.00363078	-0.263	Exon (ENSBGRT00000000187/ENSBGRG00000000118, exon 20 of 21)	1	35101017	35167132	66116	2
chr1	36123216	36135556	12341	ENSBGRG00000000124	ENSBGRT00000000203	88	1e-129	9	161,96,33,33,138,159,68,168,234,	0,450,1994,2029,2064,3509,7897,9663,12107	-5.21	1.28825e-07	-0.257	5' UTR	1	36123216	36135644	12429	2
chr1	36259027	36260436	1410	ENSBGRG00000000127	ENSBGRT00000000213	30162	7.1e-08	2	59,91,	0,1319	-1.65	0.00263027	0.354	Exon (ENSBGRT00000000213/ENSBGRG00000000127, exon 17 of 18)	1	36258968	36290598	31631	2
chr1	37145195	37146279	1085	ENSBGRG00000000137	ENSBGRT00000000227	29	1e-57	1	1085,	0	-1.38	0.00616595	0.423	Exon (ENSBGRT00000000227/ENSBGRG00000000137, exon 1 of 1)	1	37145166	37146308	1143	2
chr1	37168340	37168661	322	ENSBGRG00000000138	ENSBGRT00000000228	27364	2.5e-16	2	192,48,	0,274	-3.47	1.31826e-05	-0.729	Exon (ENSBGRT00000000228/ENSBGRG00000000138, exon 21 of 22)	1	37168340	37196025	27686	2
chr1	37184110	37186957	2848	ENSBGRG00000000138	ENSBGRT00000000228	9068	2.5e-17	4	13,126,69,91,	0,1089,1719,2757	-0.807	0.0416869	-0.346	Exon (ENSBGRT00000000228/ENSBGRG00000000138, exon 5 of 22)	1	37168340	37196025	27686	2
chr1	38262122	38262486	365	ENSBGRG00000000153	ENSBGRT00000000256	0	4e-25	1	365,	0	-1.27	0.00870964	2.99	Exon (ENSBGRT00000000256/ENSBGRG00000000153, exon 1 of 1)	1	38262094	38262486	393	2
chr1	38729830	38730308	479	ENSBGRG00000000164	ENSBGRT00000000269	95679	1e-282	1	479,	0	-2.38	0.00030903	-0.303	Exon (ENSBGRT00000000269/ENSBGRG00000000164, exon 4 of 4)	1	38729830	38825987	96158	2
chr1	41201989	41202164	176	ENSBGRG00000000594	ENSBGRT00000001136	48194	0.00027	1	176,	0	-0.219	0.571479	1.17	Exon (ENSBGRT00000001277/ENSBGRG00000000717, exon 1 of 1)	1	41153795	41238379	84585	1
chr1	47458289	47469769	11481	ENSBGRG00000002638	ENSBGRT00000005020	0	0.0023	2	73,108,	0,11373	-0.515	0.123595	0.732	Exon (ENSBGRT00000005020/ENSBGRG00000002638, exon 1 of 10)	1	47458372	47898402	440031	1
chr1	48126943	48127063	121	ENSBGRG00000002944	ENSBGRT00000005529	0	3.2e-12	1	121,	0	-1.77	0.0018197	-1.06	Exon (ENSBGRT00000005529/ENSBGRG00000002944, exon 1 of 12)	1	48088685	48127063	38379	2
chr1	49502116	49543327	41212	ENSBGRG00000003455	ENSBGRT00000006822	0	3.3e-06	4	4,96,53,86,	0,10729,16458,41126	-0.357	0.255859	-0.466	5' UTR	1	49384551	49512931	128381	2
chr1	61922447	61922537	91	ENSBGRG00000000674	ENSBGRT00000001264	41964	5.8e-06	1	91,	0	-0.536	0.114025	0.31	3' UTR	1	61922447	61964501	42055	2
chr1	62766052	62766528	477	ENSBGRG00000001051	ENSBGRT00000001942	71313	0.00014	2	161,169,	0,308	-2.39	0.000295121	3.19	Exon (ENSBGRT00000001942/ENSBGRG00000001051, exon 23 of 35)	1	62711066	62837841	126776	2
chr1	63449024	63449114	91	ENSBGRG00000001705	ENSBGRT00000003162	53937	0.003	1	91,	0	-0.357	0.255859	0.766	Exon (ENSBGRT00000003162/ENSBGRG00000001705, exon 9 of 17)	1	63392571	63503051	110481	2
chr1	63774234	63774711	478	ENSBGRG00000001895	ENSBGRT00000003570	50632	2.1e-05	1	478,	0	-0.85	0.0354813	2.4	3' UTR	1	63774174	63825343	51170	2
chr1	69515846	69516115	270	ENSBGRG00000002229	ENSBGRT00000004156	23898	5e-13	1	270,	0	-2.41	0.000281838	-0.429	Exon (ENSBGRT00000004156/ENSBGRG00000002229, exon 5 of 9)	1	69508987	69540013	31027	2
chr1	69750054	69752045	1992	ENSBGRG00000002369	ENSBGRT00000004421	0	1e-199	2	85,107,	0,1885	-2.78	9.77237e-05	0.355	Exon (ENSBGRT00000004421/ENSBGRG00000002369, exon 1 of 2)	1	69750054	69752045	1992	2
chr1	71428012	71428102	91	ENSBGRG00000002979	ENSBGRT00000005814	114161	0.002	1	91,	0	-0.27	0.42462	1.32	3' UTR	1	71412021	71542263	130243	2
chr1	71618091	71618151	61	ENSBGRG00000003280	ENSBGRT00000006163	33363	0.0065	1	61,	0	-0.284	0.385478	0.447	Exon (ENSBGRT00000006163/ENSBGRG00000003280, exon 11 of 13)	1	71617464	71651514	34051	2
chr1	71776628	71782748	6121	ENSBGRG00000004390	ENSBGRT00000008070	27113	1.2e-07	3	100,143,56,	0,1711,6065	-0.958	0.0245471	-0.406	Exon (ENSBGRT00000008070/ENSBGRG00000004390, exon 9 of 16)	1	71762461	71809861	47401	2
chr1	72311312	72313764	2453	ENSBGRG00000004919	ENSBGRT00000009157	19268	0.00055	2	22,156,	0,2297	-1.03	0.0190546	1.29	3' UTR	1	72311283	72333032	21750	2
chr1	72384145	72385137	993	ENSBGRG00000007190	ENSBGRT00000013200	0	3.2e-87	1	993,	0	-0.464	0.156315	0.215	Exon (ENSBGRT00000013200/ENSBGRG00000007190, exon 1 of 1)	1	72384145	72385137	993	2
chr1	72492093	72495891	3799	ENSBGRG00000007330	ENSBGRT00000013561	22907	5e-52	2	86,333,	0,3466	-1.6	0.0030903	-0.34	Exon (ENSBGRT00000013561/ENSBGRG00000007330, exon 8 of 11)	1	72485102	72518798	33697	2
chr1	73486462	73486642	181	ENSBGRG00000008188	ENSBGRT00000015332	2087	0.0011	1	181,	0	-0.6	0.0891251	-1.47	Exon (ENSBGRT00000015332/ENSBGRG00000008188, exon 2 of 24)	1	73298495	73488729	190235	2
chr1	75032033	75040445	8413	ENSBGRG00000011141	ENSBGRT00000020371	132587	0	4	9,508,167,152,	0,5818,6954,8261	-4.06	2.63027e-06	0.195	3' UTR	1	75031197	75173032	141836	2
chr1	75402627	75402716	90	ENSBGRG00000011908	ENSBGRT00000022020	148756	0.00017	1	90,	0	-0.281	0.391742	-1.22	3' UTR	1	75402508	75551472	148965	2
chr1	75638594	75666745	28152	ENSBGRG00000012130	ENSBGRT00000022245	24543	1e-31	2	89,298,	0,27854	-1.19	0.0112202	-0.652	Exon (ENSBGRT00000022245/ENSBGRG00000012130, exon 3 of 8)	1	75582760	75691288	108529	2
chr1	75914752	75914992	241	ENSBGRG00000012716	ENSBGRT00000023302	67677	0.00039	1	241,	0	-0.429	0.183654	0.541	Exon (ENSBGRT00000023302/ENSBGRG00000012716, exon 10 of 14)	1	75882857	75982669	99813	2
chr1	76646138	76647095	958	ENSBGRG00000017823	ENSBGRT00000032649	239	1e-103	1	958,	0	-0.816	0.040738	-0.652	Exon (ENSBGRT00000032649/ENSBGRG00000017823, exon 1 of 1)	1	76646138	76647334	1197	2
chr1	77302430	77303637	1208	ENSBGRG00000018942	ENSBGRT00000034720	59	1e-171	2	362,141,	0,1067	-1.64	0.00269153	0.523	5' UTR	1	77302430	77303696	1267	2
chr1	77505842	77506022	181	ENSBGRG00000019513	ENSBGRT00000035963	0	2.5e-05	1	181,	0	-0.756	0.0501187	-0.905	5' UTR	1	77499029	77506022	6994	2
chr1	77645399	77662626	17228	ENSBGRG00000020056	ENSBGRT00000041592	250135	4e-12	5	68,102,51,42,67,	0,5697,6907,9643,17161	-1.21	0.0104713	0.484	Exon (ENSBGRT00000041592/ENSBGRG00000020056, exon 18 of 25)	1	77624902	77912761	287860	2
chr1	82543541	82547864	4324	ENSBGRG00000000499	ENSBGRT00000000962	79146	7.8e-06	2	98,51,	0,4273	-1.75	0.00199526	2.06	Exon (ENSBGRT00000000962/ENSBGRG00000000499, exon 10 of 12)	1	82541012	82627010	85999	2
chr1	82557208	82571899	14692	ENSBGRG00000000499	ENSBGRT00000000962	55111	2e-20	3	90,525,94,	0,9144,14598	-1.34	0.00676083	-0.446	Exon (ENSBGRT00000000962/ENSBGRG00000000499, exon 5 of 12)	1	82541012	82627010	85999	2
chr1	87505785	87506054	270	ENSBGRG00000001653	ENSBGRT00000003091	5714	1e-221	1	270,	0	-20.1	3.16228e-23	0.388	3' UTR	1	87505785	87511768	5984	2
chr1	90199603	90199891	289	ENSBGRG00000003743	ENSBGRT00000009257	15945	0.0017	2	20,41,	0,248	-0.842	0.0363078	-1.32	Exon (ENSBGRT00000009257/ENSBGRG00000003743, exon 26 of 36)	1	90192428	90215836	23409	2
chr1	90338475	90338979	505	ENSBGRG00000000862	ENSBGRT00000001629	8899	1.3e-59	2	354,64,	0,441	-2.38	0.000301995	-0.308	Exon (ENSBGRT00000001629/ENSBGRG00000000862, exon 12 of 14)	1	90337559	90347878	10320	2
chr1	90373383	90373575	193	ENSBGRG00000000921	ENSBGRT00000001753	0	7.9e-18	2	74,77,	0,116	-0.834	0.0380189	0.867	Exon (ENSBGRT00000001753/ENSBGRG00000000921, exon 1 of 17)	1	90362131	90373575	11445	2
chr1	90704488	90707616	3129	ENSBGRG00000001414	ENSBGRT00000002587	85854	1.3e-73	4	109,74,75,101,	0,1377,2097,3028	-1.73	0.0020893	-0.416	Exon (ENSBGRT00000002587/ENSBGRG00000001414, exon 29 of 32)	1	90704488	90793470	88983	2
chr1	91572720	91596674	23955	ENSBGRG00000001781	ENSBGRT00000003296	108977	1.3e-05	3	199,134,26,	0,4911,23929	-1.22	0.0102329	0.472	3' UTR	1	91572601	91705651	133051	2
chr1	95093948	95094940	993	ENSBGRG00000002861	ENSBGRT00000005365	138291	0.0015	2	126,55,	0,938	-0.589	0.0933254	-0.862	3' UTR	1	95093948	95233231	139284	2
chr1	101229243	101229422	180	ENSBGRG00000003457	ENSBGRT00000006436	812792	0.00054	1	180,	0	-0.515	0.12331	1.26	Exon (ENSBGRT00000006436/ENSBGRG00000003457, exon 5 of 5)	1	101229243	102042214	812972	2
chr1	102041887	102042184	298	ENSBGRG00000003457	ENSBGRT00000006436	30	7.6e-06	1	298,	0	-0.539	0.11246	1.79	Exon (ENSBGRT00000006436/ENSBGRG00000003457, exon 1 of 5)	1	101229243	102042214	812972	2
chr1	116928394	116928511	118	ENSBGRG00000013416	ENSBGRT00000024626	7264	0.0014	1	118,	0	-0.433	0.179473	1.1	3' UTR	1	116928247	116935775	7529	2
chr1	118651446	119094782	443337	ENSBGRG00000015623	ENSBGRT00000028705	0	6.3e-35	7	29,69,107,52,37,174,123,	0,87757,171946,205677,257103,340407,443214	-2.58	0.000169824	0.43	Exon (ENSBGRT00000028705/ENSBGRG00000015623, exon 1 of 1)	1	118744734	118745597	864	1
chr1	126669577	126669846	270	ENSBGRG00000013878	ENSBGRT00000025477	239	2.5e-64	1	270,	0	-0.818	0.0398107	-0.523	Exon (ENSBGRT00000025477/ENSBGRG00000013878, exon 1 of 1)	1	126669129	126670085	957	2
chr1	128025859	128029263	3405	ENSBGRG00000014873	ENSBGRT00000027440	25575	0	3	294,117,36,	0,3049,3369	-1.41	0.00549541	-0.217	Exon (ENSBGRT00000027440/ENSBGRG00000014873, exon 8 of 14)	1	128009984	128054838	44855	2
chr1	128139346	128174976	35631	ENSBGRG00000015241	ENSBGRT00000028693	0	9e-300	4	261,52,26,48,	0,1202,1923,35583	-2.58	0.000169824	-0.388	Exon (ENSBGRT00000028693/ENSBGRG00000015241, exon 1 of 3)	1	128139346	128141294	1949	2
chr1	129770433	129770642	210	ENSBGRG00000019043	ENSBGRT00000035004	44261	7.6e-08	1	210,	0	-0.959	0.0245471	0.829	3' UTR	1	129769236	129814903	45668	2
chr1	137060027	137062657	2631	ENSBGRG00000000218	ENSBGRT00000000347	119	1e-166	3	159,1165,135,	0,736,2496	-2.14	0.000616595	-0.504	Exon (ENSBGRT00000000347/ENSBGRG00000000218, exon 1 of 3)	1	137060027	137062776	2750	2
chr1	138894957	138899467	4511	ENSBGRG00000001246	ENSBGRT00000002273	48211	1e-222	2	44,2442,	0,2069	-1.66	0.0025704	0.182	Exon (ENSBGRT00000002273/ENSBGRG00000001246, exon 2 of 3)	1	138894957	138947678	52722	2
chr1	139076778	139093526	16749	ENSBGRG00000001263	ENSBGRT00000002318	23829	1e-118	3	849,140,19,	0,5931,16730	-2.63	0.000144544	-0.623	Exon (ENSBGRT00000002318/ENSBGRG00000001263, exon 3 of 5)	1	139076689	139117355	40667	2
chr1	142567061	142579766	12706	ENSBGRG00000002029	ENSBGRT00000003769	105911	1e-104	5	170,94,518,73,70,	0,6639,7426,8075,12636	-4.07	2.5704e-06	0.636	3' UTR	1	142567061	142685677	118617	2
chr1	145034649	145034768	120	ENSBGRG00000003035	ENSBGRT00000005672	0	8.1e-06	1	120,	0	-0.325	0.301995	1.68	Exon (ENSBGRT00000005672/ENSBGRG00000003035, exon 1 of 2)	1	145029635	145034768	5134	2
chr1	145256797	145257782	986	ENSBGRG00000003074	ENSBGRT00000005767	18453	4e-17	1	986,	0	-1.34	0.00691831	0.871	5' UTR	1	145073358	145276235	202878	2
chr1	146471497	146471707	211	ENSBGRG00000003150	ENSBGRT00000005871	175295	1.8e-05	1	211,	0	-0.701	0.060256	-1.98	Exon (ENSBGRT00000005871/ENSBGRG00000003150, exon 3 of 17)	1	146134490	146647002	512513	2
chr1	146950931	146951912	982	ENSBGRG00000003279	ENSBGRT00000006099	30	0.0055	2	21,39,	0,943	-0.465	0.154882	0.764	Exon (ENSBGRT00000006099/ENSBGRG00000003279, exon 1 of 14)	1	146882524	146951942	69419	2
chr1	148053661	148065860	12200	ENSBGRG00000004386	ENSBGRT00000008114	0	7.9e-63	5	151,160,146,77,240,	0,1308,1993,11191,11960	-7.07	1.20226e-09	0.301	Exon (ENSBGRT00000008114/ENSBGRG00000004386, exon 1 of 5)	1	148053661	148065860	12200	2
chr1	148248536	148248804	269	ENSBGRG00000006213	ENSBGRT00000011528	173963	1.6e-06	1	269,	0	-0.339	0.28119	2.08	Exon (ENSBGRT00000011493/ENSBGRG00000006213, exon 4 of 6)	1	148233498	148422767	189270	2
chr1	151505746	151506014	269	ENSBGRG00000008500	ENSBGRT00000015560	30	6e-05	1	269,	0	-0.593	0.0912011	2.58	5' UTR	1	151312651	151506044	193394	2
chr1	156281271	156283386	2116	ENSBGRG00000020541	ENSBGRT00000037949	10654	1.6e-81	4	139,93,134,11,	0,1300,1474,2105	-1.25	0.00933254	-0.157	Exon (ENSBGRT00000037949/ENSBGRG00000020541, exon 5 of 8)	1	156281271	156294040	12770	2
chr1	157386474	157387582	1109	ENSBGRG00000022358	ENSBGRT00000041289	8751	6.3e-11	2	22,155,	0,954	-0.93	0.0269153	-0.674	Exon (ENSBGRT00000041289/ENSBGRG00000022358, exon 5 of 7)	1	157386058	157396333	10276	2
chr1	157481686	157481833	148	ENSBGRG00000022818	ENSBGRT00000042139	818	1.9e-05	1	148,	0	-0.382	0.22751	2.49	Exon (ENSBGRT00000042139/ENSBGRG00000022818, exon 2 of 4)	1	157480022	157482651	2630	2
chr1	162749131	162751327	2197	ENSBGRG00000003161	ENSBGRT00000005882	218424	6.3e-45	2	290,70,	0,2127	-2.07	0.000758578	-1.08	3' UTR	1	162747427	162969751	222325	2
chr1	164751754	164753370	1617	ENSBGRG00000003442	ENSBGRT00000006832	89	0.00017	2	26,94,	0,1523	-0.941	0.025704	0.57	5' UTR	1	164665696	164753459	87764	2
chr1	168218822	168218972	151	ENSBGRG00000000188	ENSBGRT00000000303	9914	0.00035	1	151,	0	-0.64	0.0758578	1.21	Exon (ENSBGRT00000000304/ENSBGRG00000000188, exon 3 of 3)	1	168207158	168228886	21729	2
chr1	168538166	168538429	264	ENSBGRG00000000231	ENSBGRT00000000372	0	2.5e-47	1	264,	0	-4.16	2.04174e-06	0.696	Exon (ENSBGRT00000000372/ENSBGRG00000000231, exon 1 of 1)	1	168538166	168538429	264	2
chr1	171908488	171908578	91	ENSBGRG00000001764	ENSBGRT00000003281	7874	0.0072	1	91,	0	-0.3	0.34914	1.58	Exon (ENSBGRT00000003281/ENSBGRG00000001764, exon 4 of 4)	1	171908279	171916452	8174	2
chr1	172033725	172033815	91	ENSBGRG00000001807	ENSBGRT00000003363	18474	0.0019	1	91,	0	-1.03	0.0190546	-1.44	Exon (ENSBGRT00000003363/ENSBGRG00000001807, exon 4 of 7)	1	172032010	172052289	20280	2
chr1	172325928	172326315	388	ENSBGRG00000002023	ENSBGRT00000003804	3386	1e-131	1	388,	0	-0.698	0.0616595	-0.249	3' UTR	1	172325928	172329701	3774	2
chr2	541034	542197	1164	ENSBGRG00000002425	ENSBGRT00000004547	12467	1e-252	2	41,317,	0,847	-5	2.23872e-07	-0.413	Exon (ENSBGRT00000004547/ENSBGRG00000002425, exon 5 of 6)	2	528567	541929	13363	1
chr2	576855	591010	14156	ENSBGRG00000002459	ENSBGRT00000004709	19529	1e-85	13	10,147,231,194,128,170,180,135,144,239,160,168,219,	0,610,1454,2382,2764,3833,5860,7647,8215,9267,9999,12561,13937	-2.05	0.000812831	-0.289	Exon (ENSBGRT00000004709/ENSBGRG00000002459, exon 16 of 38)	2	557326	608335	51010	1
chr2	1358449	1361440	2992	ENSBGRG00000003200	ENSBGRT00000005955	196379	1e-114	2	45,1122,	0,1870	-3.77	5.7544e-06	-0.48	3' UTR	2	1162070	1361440	199371	1
chr2	3599686	3599866	181	ENSBGRG00000004609	ENSBGRT00000008549	43526	2.5e-19	1	181,	0	-2.47	0.000229087	0.309	3' UTR	2	3556160	3599866	43707	1
chr2	4806560	4808179	1620	ENSBGRG00000000185	ENSBGRT00000000301	21397	1e-283	2	180,480,	0,1140	-2.89	7.07946e-05	-0.319	3' UTR	2	4785163	4810601	25439	1
chr2	4808598	4809197	600	ENSBGRG00000000185	ENSBGRT00000000301	23435	0	1	600,	0	-12.5	1.99526e-15	-0.543	3' UTR	2	4785163	4810601	25439	1
chr2	6149957	6150500	544	ENSBGRG00000003260	ENSBGRT00000006046	0	0	2	389,93,	0,451	-3.35	1.86209e-05	-0.149	5' UTR	2	6149957	6150500	544	1
chr2	7990882	7990942	61	ENSBGRG00000004602	ENSBGRT00000008569	4529	2.3e-06	1	61,	0	-1.49	0.00436516	-0.905	3' UTR	2	7986353	8041684	55332	1
chr2	8281336	8284088	2753	ENSBGRG00000005344	ENSBGRT00000009878	0	0	2	299,68,	0,2685	-2.15	0.000588844	0.237	Exon (ENSBGRT00000009878/ENSBGRG00000005344, exon 1 of 2)	2	8281336	8284144	2809	1
chr2	8892619	8892826	208	ENSBGRG00000006726	ENSBGRT00000012551	0	0.00032	1	208,	0	-0.452	0.165196	0.806	5' UTR	2	8892619	8916870	24252	1
chr2	9931676	9932351	676	ENSBGRG00000008061	ENSBGRT00000014977	27983	1.6e-14	2	3,145,	0,531	-0.695	0.0616595	0.911	Exon (ENSBGRT00000014977/ENSBGRG00000008061, exon 10 of 10)	2	9903693	9931678	27986	1
chr2	10220197	10227433	7237	ENSBGRG00000008577	ENSBGRT00000015711	6254	0	2	134,946,	0,6291	-6.05	1.47911e-08	-0.315	3' UTR	2	10213943	10226794	12852	1
chr2	10537685	10542590	4906	ENSBGRG00000005649	ENSBGRT00000010410	30	1e-120	2	272,741,	0,4165	-2.52	0.000199526	-0.633	Exon (ENSBGRT00000010410/ENSBGRG00000005649, exon 1 of 2)	2	10537655	10542590	4936	1
chr2	10879241	10879510	270	ENSBGRG00000006684	ENSBGRT00000012397	39622	1.3e-08	1	270,	0	-0.852	0.0354813	-0.592	3' UTR	2	10839619	10880469	40851	1
chr2	11116905	11116994	90	ENSBGRG00000008144	ENSBGRT00000015489	29523	6.5e-05	1	90,	0	-1.04	0.0186209	0.5	Exon (ENSBGRT00000015489/ENSBGRG00000008144, exon 3 of 20)	2	11087382	11161143	73762	1
chr2	11228145	11230555	2411	ENSBGRG00000008689	ENSBGRT00000015860	26432	2.5e-21	2	20,368,	0,2043	-5.81	2.63027e-08	1.12	3' UTR	2	11201713	11235736	34024	1
chr2	11235498	11235587	90	ENSBGRG00000008689	ENSBGRT00000015860	33785	0.0015	1	90,	0	-0.476	0.146893	2.68	3' UTR	2	11201713	11235736	34024	1
chr2	11697285	11697583	299	ENSBGRG00000009602	ENSBGRT00000017687	12611	4e-18	1	299,	0	-3.78	5.49541e-06	-0.921	3' UTR	2	11684674	11698866	14193	1
chr2	12059668	12059817	150	ENSBGRG00000012076	ENSBGRT00000022553	180	5.6e-05	1	150,	0	-0.338	0.282488	-0.441	5' UTR	2	12059488	12091300	31813	1
chr2	12923789	12931126	7338	ENSBGRG00000014936	ENSBGRT00000027663	18038	0	3	98,34,403,	0,300,6935	-2.61	0.000151356	-0.318	3' UTR	2	12905751	12931126	25376	1
chr2	13045169	13045767	599	ENSBGRG00000015362	ENSBGRT00000028340	31102	1e-251	1	599,	0	-2.2	0.000512861	0.405	Exon (ENSBGRT00000028340/ENSBGRG00000015362, exon 9 of 9)	2	13014067	13045767	31701	1
chr2	13310166	13315203	5038	ENSBGRG00000016000	ENSBGRT00000039943	119	2.5e-21	2	352,97,	0,4941	-3.98	3.23594e-06	-0.938	5' UTR	2	13310047	13386697	76651	1
chr2	16570371	16570700	330	ENSBGRG00000011031	ENSBGRT00000020164	21784	1e-151	1	330,	0	-1.56	0.00346737	-0.464	3' UTR	2	16548587	16573300	24714	1
chr2	16574205	16621175	46971	ENSBGRG00000011110	ENSBGRT00000020631	0	6.3e-30	3	4,134,72,	0,45916,46899	-0.768	0.047863	0.501	Exon (ENSBGRT00000020631/ENSBGRG00000011110, exon 1 of 14)	2	16574205	16635700	61496	1
chr2	16647336	16648427	1092	ENSBGRG00000011469	ENSBGRT00000020916	0	2e-18	2	210,27,	0,1065	-3.43	1.51356e-05	-0.889	5' UTR	2	16647336	16658711	11376	1
chr2	16671218	16671696	479	ENSBGRG00000011655	ENSBGRT00000021216	628	1.8e-07	2	126,144,	0,335	-1.05	0.0177828	0.333	Exon (ENSBGRT00000021216/ENSBGRG00000011655, exon 2 of 5)	2	16670590	16673114	2525	1
chr2	16892473	16892771	299	ENSBGRG00000013452	ENSBGRT00000024686	16360	7.1e-08	1	299,	0	-0.673	0.0676083	-2.49	3' UTR	2	16876113	16893725	17613	1
chr2	17007375	17008118	744	ENSBGRG00000013499	ENSBGRT00000024773	32033	1e-06	1	744,	0	-1.17	0.0123027	-0.713	Exon (ENSBGRT00000024773/ENSBGRG00000013499, exon 2 of 4)	2	16975342	17016616	41275	1
chr2	19435900	19436200	301	ENSBGRG00000022636	ENSBGRT00000042287	47254	5.8e-06	1	301,	0	-0.452	0.164059	-1.76	5' UTR	2	19391883	19483454	91572	2
chr2	22515215	22515394	180	ENSBGRG00000009780	ENSBGRT00000018002	167626	0.00027	1	180,	0	-0.278	0.399945	0.862	Exon (ENSBGRT00000018002/ENSBGRG00000009780, exon 8 of 13)	2	22347589	22552581	204993	1
chr2	22837173	22837293	121	ENSBGRG00000010183	ENSBGRT00000018690	4425	5.2e-05	1	121,	0	-0.255	0.472063	0.29	Exon (ENSBGRT00000018690/ENSBGRG00000010183, exon 2 of 5)	2	22832748	22842587	9840	1
chr2	23757667	23758535	869	ENSBGRG00000013185	ENSBGRT00000024094	0	1e-109	1	869,	0	-3.81	5.12861e-06	0.578	Exon (ENSBGRT00000024094/ENSBGRG00000013185, exon 1 of 1)	2	23757667	23761380	3714	1
chr2	32038678	32038768	91	ENSBGRG00000018601	ENSBGRT00000035228	7930	1.1e-05	1	91,	0	-1.91	0.00123027	1.37	Exon (ENSBGRT00000035228/ENSBGRG00000018601, exon 7 of 24)	2	32030748	32055462	24715	1
chr2	32404587	32404706	120	ENSBGRG00000021811	ENSBGRT00000040355	4753	4.7e-05	1	120,	0	-0.755	0.0501187	0.763	Exon (ENSBGRT00000040355/ENSBGRG00000021811, exon 8 of 16)	2	32399834	32409910	10077	1
chr2	32418880	32418972	93	ENSBGRG00000021927	ENSBGRT00000040923	7247	5.8e-05	2	87,3,	0,90	-0.716	0.057544	-1	Exon (ENSBGRT00000040923/ENSBGRG00000021927, exon 19 of 20)	2	32411633	32418972	7340	1
chr2	32578852	32579212	361	ENSBGRG00000000275	ENSBGRT00000000562	113718	1.6e-19	1	361,	0	-0.994	0.0213796	0.512	3' UTR	2	32465134	32579212	114079	1
chr2	33045809	33045989	181	ENSBGRG00000001065	ENSBGRT00000001984	30	3.5e-07	1	181,	0	-0.869	0.0331131	-0.592	5' UTR	2	33045779	33061179	15401	1
chr2	33052247	33052517	271	ENSBGRG00000001065	ENSBGRT00000001984	6468	2e-11	1	271,	0	-2.83	8.31764e-05	-0.842	Exon (ENSBGRT00000001984/ENSBGRG00000001065, exon 4 of 8)	2	33045779	33061179	15401	1
chr2	33056474	33057522	1049	ENSBGRG00000001065	ENSBGRT00000001984	10695	1e-183	1	1049,	0	-4.9	2.88403e-07	-0.496	Exon (ENSBGRT00000001984/ENSBGRG00000001065, exon 6 of 8)	2	33045779	33061179	15401	1
chr2	33133128	33133307	180	ENSBGRG00000001130	ENSBGRT00000002085	0	0.0001	1	180,	0	-0.708	0.0588844	1.79	5' UTR	2	33100868	33133170	32303	2
chr2	36011942	36013283	1342	ENSBGRG00000002736	ENSBGRT00000005159	75844	0.0015	2	13,76,	0,1266	-0.356	0.258226	1.68	Exon (ENSBGRT00000005159/ENSBGRG00000002736, exon 4 of 5)	2	35936098	36013342	77245	1
chr2	42685029	42685209	181	ENSBGRG00000004930	ENSBGRT00000009081	108937	1e-46	1	181,	0	-2.07	0.000776247	-0.419	Exon (ENSBGRT00000009081/ENSBGRG00000004930, exon 14 of 14)	2	42576092	42685209	109118	1
chr2	44683899	44684703	805	ENSBGRG00000007062	ENSBGRT00000012964	953	7.9e-13	1	805,	0	-0.382	0.226986	-0.559	Exon (ENSBGRT00000012964/ENSBGRG00000007062, exon 1 of 1)	2	44682946	44684703	1758	1
chr2	44830225	44857076	26852	ENSBGRG00000007457	ENSBGRT00000013789	1413	4e-51	7	76,112,398,21,14,62,6,	0,1516,9263,10396,26533,26783,26846	-0.813	0.040738	0.336	3' UTR	2	44828812	44839885	11074	1
chr2	45814573	45814693	121	ENSBGRG00000008141	ENSBGRT00000015061	36094	0.00087	1	121,	0	-0.496	0.134586	-1.74	3' UTR	2	45778479	45816282	37804	1
chr2	50496125	50509292	13168	ENSBGRG00000017875	ENSBGRT00000032854	562	2.5e-57	2	184,24,	0,13144	-0.745	0.0524807	0.147	Exon (ENSBGRT00000032854/ENSBGRG00000017875, exon 1 of 5)	2	50495563	50523507	27945	1
chr2	53004937	53005297	361	ENSBGRG00000026697	ENSBGRT00000049492	0	7.9e-24	1	361,	0	-0.477	0.145881	-0.363	5' UTR	2	53004937	53054984	50048	1
chr2	53740852	53740971	120	ENSBGRG00000026716	ENSBGRT00000049546	219932	0.00027	1	120,	0	-0.276	0.40738	-1.26	Exon (ENSBGRT00000049546/ENSBGRG00000026716, exon 11 of 11)	2	53520920	53740971	220052	1
chr2	56393884	56393944	61	ENSBGRG00000001029	ENSBGRT00000001903	34624	2.6e-05	1	61,	0	-1.07	0.0165959	1.03	Exon (ENSBGRT00000001903/ENSBGRG00000001029, exon 18 of 18)	2	56359260	56393944	34685	1
chr2	61685207	61685444	238	ENSBGRG00000001540	ENSBGRT00000002843	12247	1e-13	1	238,	0	-0.334	0.288403	0.455	3' UTR	2	61672960	61685444	12485	1
chr2	69525175	69525594	420	ENSBGRG00000002404	ENSBGRT00000004500	30	1.3e-10	1	420,	0	-0.335	0.285759	-0.22	5' UTR	2	69525145	69789162	264018	1
chr2	72541860	72542159	300	ENSBGRG00000003115	ENSBGRT00000005797	5065	1.2e-08	1	300,	0	-0.731	0.0549541	-1.48	3' UTR	2	72536795	72542607	5813	1
chr2	81144531	81144769	239	ENSBGRG00000000528	ENSBGRT00000000933	423819	5.6e-10	1	239,	0	-2.61	0.000154882	4.14	3' UTR	2	80720712	81144769	424058	1
chr2	81780739	81829503	48765	ENSBGRG00000000816	ENSBGRT00000001594	0	1.3e-08	4	18,56,76,30,	0,119,6889,48735	-1.51	0.0040738	0.929	Exon (ENSBGRT00000001594/ENSBGRG00000000816, exon 1 of 25)	2	81780739	81902507	121769	1
chr2	85170543	85178017	7475	ENSBGRG00000001443	ENSBGRT00000002648	35755	2e-20	2	54,277,	0,7198	-1.78	0.00177828	-0.668	Exon (ENSBGRT00000002648/ENSBGRG00000001443, exon 5 of 6)	2	85134788	85178496	43709	1
chr2	98137870	98144413	6544	ENSBGRG00000005336	ENSBGRT00000010179	125525	0.0058	2	112,9,	0,6535	-0.451	0.165959	-2.04	Exon (ENSBGRT00000010179/ENSBGRG00000005336, exon 15 of 23)	2	98012345	98164879	152535	1
chr2	109894872	109897589	2718	ENSBGRG00000011679	ENSBGRT00000021799	10473	4e-38	2	39,321,	0,2397	-0.987	0.0218776	0.28	Exon (ENSBGRT00000021799/ENSBGRG00000011679, exon 3 of 7)	2	109884399	109912548	28150	1
chr2	109897948	109902455	4508	ENSBGRG00000011679	ENSBGRT00000021799	13549	3.2e-38	2	429,20,	0,4488	-1.36	0.00645654	0.299	Exon (ENSBGRT00000021799/ENSBGRG00000011679, exon 4 of 7)	2	109884399	109912548	28150	1
chr2	111517442	111522150	4709	ENSBGRG00000015484	ENSBGRT00000028517	79185	7.9e-49	3	399,77,58,	0,2455,4651	-4.64	5.88844e-07	0.78	Exon (ENSBGRT00000028517/ENSBGRG00000015484, exon 7 of 9)	2	111438257	111522141	83885	1
chr2	116104733	116104853	121	ENSBGRG00000020107	ENSBGRT00000038454	643	0.0019	1	121,	0	-0.501	0.131522	-2	5' UTR	2	116104090	116190533	86444	1
chr2	116156330	116156540	211	ENSBGRG00000020107	ENSBGRT00000038454	52240	1.3e-07	1	211,	0	-0.35	0.266073	-2.15	Exon (ENSBGRT00000038454/ENSBGRG00000020107, exon 19 of 32)	2	116104090	116190533	86444	1
chr2	116482931	116483230	300	ENSBGRG00000021834	ENSBGRT00000040359	178257	0.00011	1	300,	0	-0.309	0.328852	1.56	3' UTR	2	116304674	116484454	179781	1
chr2	118977899	118978790	892	ENSBGRG00000023526	ENSBGRT00000043417	59	7.9e-12	1	892,	0	-0.469	0.152055	-0.374	Exon (ENSBGRT00000043417/ENSBGRG00000023526, exon 1 of 1)	2	118977840	118978820	981	1
chr2	121850892	121851012	121	ENSBGRG00000007982	ENSBGRT00000014555	1684	0.0021	1	121,	0	-0.474	0.148252	2.51	Exon (ENSBGRT00000014555/ENSBGRG00000007982, exon 2 of 2)	2	121849208	121851101	1894	1
chr2	122842004	122884635	42632	ENSBGRG00000009556	ENSBGRT00000018184	0	1e-145	7	32,117,118,18,145,60,81,	0,20386,22666,33979,34580,40085,42551	-2.19	0.000537032	0.246	5' UTR	2	122862390	122896272	33883	1
chr2	123591155	123591394	240	ENSBGRG00000010970	ENSBGRT00000021275	390	1.5e-07	1	240,	0	-0.495	0.135519	-0.766	5' UTR	2	123590765	123670127	79363	1
chr2	129611239	129611478	240	ENSBGRG00000000341	ENSBGRT00000000551	149	2.6e-05	1	240,	0	-1.13	0.0138038	1.51	Exon (ENSBGRT00000000551/ENSBGRG00000000341, exon 1 of 10)	2	129611090	129630617	19528	1
chr2	129991280	129991545	266	ENSBGRG00000000796	ENSBGRT00000001440	5943	5.8e-08	1	266,	0	-0.508	0.127057	-0.525	Exon (ENSBGRT00000001440/ENSBGRG00000000796, exon 6 of 6)	2	129985337	129991545	6209	1
chr2	143743663	143743902	240	ENSBGRG00000000505	ENSBGRT00000000927	119	8.3e-07	1	240,	0	-0.848	0.0354813	1.04	Exon (ENSBGRT00000000927/ENSBGRG00000000505, exon 1 of 7)	2	143743544	143812349	68806	1
chr2	143978799	143979394	596	ENSBGRG00000000603	ENSBGRT00000001072	14351	1e-107	1	596,	0	-1.94	0.00109648	-0.458	Exon (ENSBGRT00000001072/ENSBGRG00000000603, exon 2 of 7)	2	143964448	144013147	48700	1
chr2	143997408	144008859	11452	ENSBGRG00000000603	ENSBGRT00000001072	32960	1.8e-06	3	43,90,17,	0,9679,11435	-0.846	0.0363078	-0.703	Exon (ENSBGRT00000001072/ENSBGRG00000000603, exon 4 of 7)	2	143964448	144013147	48700	1
chr2	300648	302588	1941	ENSBGRG00000002305	ENSBGRT00000004296	1539	1.3e-23	4	151,137,125,88,	0,380,761,1853	-1.37	0.00630957	-0.798	Exon (ENSBGRT00000004296/ENSBGRG00000002305, exon 2 of 5)	2	300589	304127	3539	2
chr2	419205	419265	61	ENSBGRG00000002334	ENSBGRT00000004342	299	0.0042	1	61,	0	-0.585	0.0954993	2.06	Exon (ENSBGRT00000004342/ENSBGRG00000002334, exon 1 of 2)	2	381872	419564	37693	2
chr2	1063828	1064127	300	ENSBGRG00000003136	ENSBGRT00000005857	19650	1.6e-55	1	300,	0	-3.51	1.20226e-05	0.768	3' UTR	2	1063828	1083777	19950	2
chr2	2988748	2989078	331	ENSBGRG00000003531	ENSBGRT00000007006	158962	1e-264	1	331,	0	-1.49	0.00436516	-0.234	3' UTR	2	2988748	3148040	159293	2
chr2	3013212	3013797	586	ENSBGRG00000003531	ENSBGRT00000007006	134243	4.1e-06	2	75,46,	0,540	-0.709	0.0588844	-0.254	Exon (ENSBGRT00000007006/ENSBGRG00000003531, exon 91 of 106)	2	2988748	3148040	159293	2
chr2	3304786	3304845	60	ENSBGRG00000004529	ENSBGRT00000008435	141471	5.8e-08	1	60,	0	-1.04	0.018197	-4.75	Exon (ENSBGRT00000008435/ENSBGRG00000004529, exon 5 of 9)	2	3284228	3446316	162089	2
chr2	4631410	4631559	150	ENSBGRG00000005394	ENSBGRT00000009932	179	0.00027	1	150,	0	-0.174	0.657658	0.678	Exon (ENSBGRT00000009932/ENSBGRG00000005394, exon 1 of 2)	2	4611237	4631738	20502	2
chr2	4980451	4980780	330	ENSBGRG00000000420	ENSBGRT00000001139	381465	1e-131	1	330,	0	-2.06	0.000794328	-0.324	3' UTR	2	4980451	5362245	381795	2
chr2	7473966	7474234	269	ENSBGRG00000003957	ENSBGRT00000007283	805	7.4e-09	1	269,	0	-0.909	0.0288403	-3.32	Exon (ENSBGRT00000007283/ENSBGRG00000003957, exon 1 of 1)	2	7473906	7475039	1134	2
chr2	7474502	7474562	61	ENSBGRG00000003957	ENSBGRT00000007283	477	0.0027	1	61,	0	-0.301	0.345939	1.74	Exon (ENSBGRT00000007283/ENSBGRG00000003957, exon 1 of 1)	2	7473906	7475039	1134	2
chr2	7480248	7489297	9050	ENSBGRG00000003962	ENSBGRT00000007294	11789	1.3e-12	2	776,4,	0,9046	-0.803	0.042658	-1.14	Exon (ENSBGRT00000007294/ENSBGRG00000003962, exon 2 of 2)	2	7478060	7501086	23027	2
chr2	7658082	7663103	5022	ENSBGRG00000004113	ENSBGRT00000007610	905	1e-142	2	1253,102,	0,4920	-7.78	1.94984e-10	-0.445	Exon (ENSBGRT00000007610/ENSBGRG00000004113, exon 2 of 3)	2	7658082	7664008	5927	2
chr2	8289207	8293095	3889	ENSBGRG00000005382	ENSBGRT00000010170	9062	1.3e-21	4	2,59,31,114,	0,4,262,3775	-2.42	0.000263027	0.537	Exon (ENSBGRT00000010170/ENSBGRG00000005382, exon 6 of 7)	2	8289207	8302157	12951	2
chr2	10247403	10247462	60	ENSBGRG00000008672	ENSBGRT00000015801	6938	0.0043	1	60,	0	-0.261	0.454988	-2	Exon (ENSBGRT00000015801/ENSBGRG00000008672, exon 3 of 5)	2	10228370	10254400	26031	2
chr2	11263106	11263405	300	ENSBGRG00000008777	ENSBGRT00000016051	925	1.8e-08	1	300,	0	-0.512	0.124738	0.54	Exon (ENSBGRT00000016051/ENSBGRG00000008777, exon 1 of 5)	2	11239187	11264330	25144	2
chr2	11471863	11472162	300	ENSBGRG00000009191	ENSBGRT00000017059	57609	4e-35	1	300,	0	-1.62	0.00288403	-0.598	Exon (ENSBGRT00000017059/ENSBGRG00000009191, exon 13 of 13)	2	11471863	11529771	57909	2
chr2	11771766	11771945	180	ENSBGRG00000011448	ENSBGRT00000020823	18281	2.5e-24	1	180,	0	-2.79	9.33254e-05	-0.483	3' UTR	2	11771111	11790226	19116	2
chr2	12572785	12597091	24307	ENSBGRG00000013806	ENSBGRT00000025430	0	1e-273	9	429,76,92,72,95,67,57,102,78,	0,1933,4318,7121,8728,9341,12894,20997,24229	-5.68	3.71535e-08	-0.163	3' UTR	2	12572400	12597091	24692	2
chr2	16396798	16397063	266	ENSBGRG00000010792	ENSBGRT00000019707	1033	0.00035	1	266,	0	-0.772	0.0467735	1.91	Exon (ENSBGRT00000019707/ENSBGRG00000010792, exon 1 of 1)	2	16396798	16398096	1299	2
chr2	16811737	16825633	13897	ENSBGRG00000013022	ENSBGRT00000024442	14703	1e-187	4	33,104,480,1,	0,1500,11242,13896	-1.39	0.00588844	-0.479	Exon (ENSBGRT00000024442/ENSBGRG00000013022, exon 8 of 11)	2	16811737	16840336	28600	2
chr2	17016450	17051692	35243	ENSBGRG00000013592	ENSBGRT00000024971	0	1e-108	10	98,693,37,53,83,122,25,113,2,15,	0,22246,24650,26137,27423,27718,28109,35106,35223,35228	-4.17	1.99526e-06	0.396	3' UTR	2	17016450	17051692	35243	2
chr2	17543745	17544641	897	ENSBGRG00000016821	ENSBGRT00000030857	37425	3.2e-53	1	897,	0	-1.97	0.001	-0.485	3' UTR	2	17543237	17582066	38830	2
chr2	17940270	17949843	9574	ENSBGRG00000017390	ENSBGRT00000032470	0	1e-111	3	74,115,20,	0,1101,9554	-13.1	5.01187e-16	-1.08	Exon (ENSBGRT00000032470/ENSBGRG00000017390, exon 1 of 7)	2	17917891	17949843	31953	2
chr2	18538178	18538875	698	ENSBGRG00000019933	ENSBGRT00000036649	0	2.5e-10	2	36,144,	0,554	-1.2	0.0109648	1.14	5' UTR	2	18182048	18538875	356828	2
chr2	18538188	18665926	127739	ENSBGRG00000019933	ENSBGRT00000036649	0	2.8e-06	2	26,244,	0,127495	-0.878	0.0323594	1.11	5' UTR	2	18182048	18538875	356828	2
chr2	18816465	18816645	181	ENSBGRG00000020955	ENSBGRT00000038584	1944	0.00013	1	181,	0	-0.782	0.0457088	1.22	Exon (ENSBGRT00000038584/ENSBGRG00000020955, exon 2 of 2)	2	18815716	18818589	2874	2
chr2	19111302	19111479	178	ENSBGRG00000021246	ENSBGRT00000039189	2160	0.0012	1	178,	0	-0.324	0.303389	-1.58	Exon (ENSBGRT00000039189/ENSBGRG00000021246, exon 2 of 2)	2	19110303	19113639	3337	2
chr2	20159320	20174607	15288	ENSBGRG00000008056	ENSBGRT00000014693	149	3.2e-16	3	33,153,84,	0,10513,15204	-0.396	0.212814	-0.238	Exon (ENSBGRT00000014693/ENSBGRG00000008056, exon 1 of 27)	2	20088883	20174756	85874	2
chr2	20369070	20385854	16785	ENSBGRG00000008723	ENSBGRT00000016005	98463	8.1e-07	2	129,140,	0,16645	-0.769	0.047863	1.37	Exon (ENSBGRT00000016005/ENSBGRG00000008723, exon 3 of 4)	2	20369010	20484317	115308	2
chr2	26938274	26945958	7685	ENSBGRG00000015993	ENSBGRT00000029379	63	1e-203	4	405,179,469,116,	0,1241,5304,7569	-3.78	5.49541e-06	0.38	3' UTR	2	26937825	26946021	8197	2
chr2	31992852	31993833	982	ENSBGRG00000018330	ENSBGRT00000033536	15151	1.4e-08	2	120,148,	0,834	-0.885	0.0316228	-0.83	Exon (ENSBGRT00000033536/ENSBGRG00000018330, exon 23 of 24)	2	31992822	32008984	16163	2
chr2	32091074	32091403	330	ENSBGRG00000019429	ENSBGRT00000035672	299	0.00014	1	330,	0	-0.205	0.599791	0.907	Exon (ENSBGRT00000035672/ENSBGRG00000019429, exon 1 of 10)	2	32068331	32091702	23372	2
chr2	32101092	32101719	628	ENSBGRG00000019643	ENSBGRT00000036134	0	1e-170	2	285,72,	0,556	-1.41	0.00549541	0.341	3' UTR	2	32101659	32102267	609	1
chr2	32722691	32723016	326	ENSBGRG00000000662	ENSBGRT00000001183	796	6.3e-12	1	326,	0	-0.965	0.0239883	-2.04	Exon (ENSBGRT00000001183/ENSBGRG00000000662, exon 1 of 1)	2	32722691	32723812	1122	2
chr2	32771404	32771642	239	ENSBGRG00000000672	ENSBGRT00000001209	13838	1.6e-06	1	239,	0	-0.167	0.669885	0.531	3' UTR	2	32771404	32785480	14077	2
chr2	43034747	43034836	90	ENSBGRG00000005995	ENSBGRT00000011130	125845	0.0011	1	90,	0	-0.389	0.218776	-2.46	Exon (ENSBGRT00000011130/ENSBGRG00000005995, exon 6 of 14)	2	43000576	43160681	160106	2
chr2	50719205	50720097	893	ENSBGRG00000018191	ENSBGRT00000033257	832	5e-62	1	893,	0	-3.4	1.62181e-05	-0.68	Exon (ENSBGRT00000033257/ENSBGRG00000018191, exon 1 of 1)	2	50719205	50720929	1725	2
chr2	51503327	51516826	13500	ENSBGRG00000022436	ENSBGRT00000041469	0	0.00019	3	42,63,44,	0,12800,13456	-0.615	0.0831764	0.847	5' UTR	2	51491617	51516826	25210	2
chr2	51630818	51631740	923	ENSBGRG00000022578	ENSBGRT00000041790	36128	5e-71	1	923,	0	-11.3	3.98107e-14	0.625	3' UTR	2	51630818	51667868	37051	2
chr2	51632037	51651167	19131	ENSBGRG00000022578	ENSBGRT00000041790	16701	3.2e-89	4	102,517,82,14,	0,2381,18351,19117	-20.7	7.94328e-24	-1.02	Exon (ENSBGRT00000041790/ENSBGRG00000022578, exon 6 of 9)	2	51630818	51667868	37051	2
chr2	51667452	51667868	417	ENSBGRG00000022578	ENSBGRT00000041790	0	0	1	417,	0	-1.76	0.00190546	-0.359	5' UTR	2	51630818	51667868	37051	2
chr2	51875595	51878076	2482	ENSBGRG00000022968	ENSBGRT00000042476	0	3.2e-82	2	350,10,	0,2472	-0.53	0.116145	-0.295	5' UTR	2	51858070	51875944	17875	2
chr2	53004863	53005275	413	ENSBGRG00000026697	ENSBGRT00000049492	0	2e-30	1	413,	0	-0.56	0.104232	-0.37	5' UTR	2	53004937	53054984	50048	1
chr2	55501131	55502405	1275	ENSBGRG00000000375	ENSBGRT00000000611	1695	1.6e-34	1	1275,	0	-1.34	0.00676083	-0.633	Exon (ENSBGRT00000000611/ENSBGRG00000000375, exon 2 of 2)	2	55501131	55504100	2970	2
chr2	55683854	55684093	240	ENSBGRG00000000566	ENSBGRT00000001014	16675	7.9e-31	1	240,	0	-2.81	8.91251e-05	0.855	3' UTR	2	55683854	55700768	16915	2
chr2	56431570	56440145	8576	ENSBGRG00000001090	ENSBGRT00000002365	18430	1.3e-38	6	114,120,87,162,69,194,	0,398,5947,7622,7874,8382	-1.15	0.0128825	-0.324	Exon (ENSBGRT00000002365/ENSBGRG00000001090, exon 7 of 12)	2	56431570	56458575	27006	2
chr2	56459800	56492898	33099	ENSBGRG00000001090	ENSBGRT00000002124	37524	2.5e-05	4	23,84,114,48,	0,13653,22326,33051	-0.479	0.145211	0.557	Exon (ENSBGRT00000002124/ENSBGRG00000001090, exon 13 of 27)	2	56431570	56530422	98853	2
chr2	57503798	57504631	834	ENSBGRG00000001456	ENSBGRT00000002661	17597	3.2e-46	1	834,	0	-2.58	0.000169824	-0.677	Exon (ENSBGRT00000002661/ENSBGRG00000001456, exon 2 of 10)	2	57466305	57522228	55924	2
chr2	71561141	71562065	925	ENSBGRG00000002782	ENSBGRT00000005190	0	2.5e-39	1	925,	0	-0.502	0.130918	-0.325	Exon (ENSBGRT00000005190/ENSBGRG00000002782, exon 1 of 1)	2	71560962	71562065	1104	2
chr2	72053681	72055485	1805	ENSBGRG00000003034	ENSBGRT00000005700	17819	0.00079	2	146,32,	0,1773	-0.499	0.133045	-1.05	Exon (ENSBGRT00000005700/ENSBGRG00000003034, exon 2 of 5)	2	72034866	72073304	38439	2
chr2	81146553	81147001	449	ENSBGRG00000000590	ENSBGRT00000001038	6013	3.2e-70	1	449,	0	-1.69	0.00239883	0.831	Exon (ENSBGRT00000001038/ENSBGRG00000000590, exon 2 of 2)	2	81146045	81153014	6970	2
chr2	81964296	82001011	36716	ENSBGRG00000000920	ENSBGRT00000001708	251646	2.5e-12	2	288,42,	0,36674	-1.27	0.00870964	-0.921	Exon (ENSBGRT00000001708/ENSBGRG00000000920, exon 12 of 22)	2	81927085	82252657	325573	2
chr2	82860426	82866263	5838	ENSBGRG00000001345	ENSBGRT00000002462	0	9e-302	2	1361,15,	0,5823	-14.7	1e-17	-0.558	3' UTR	2	82860277	82866263	5987	2
chr2	92588780	92588870	91	ENSBGRG00000004703	ENSBGRT00000008918	139050	1e-05	1	91,	0	-0.847	0.0354813	0.633	3' UTR	2	92588750	92727920	139171	2
chr2	97069266	97114843	45578	ENSBGRG00000005070	ENSBGRT00000009455	0	7.9e-09	2	66,114,	0,45464	-2.44	0.000251189	1.25	5' UTR	2	97011249	97069331	58083	2
chr2	100783208	100783646	439	ENSBGRG00000005796	ENSBGRT00000010743	2345	2e-79	1	439,	0	-3.67	7.58578e-06	-0.925	Exon (ENSBGRT00000010743/ENSBGRG00000005796, exon 4 of 5)	2	100782939	100785991	3053	2
chr2	107315759	107318698	2940	ENSBGRG00000008859	ENSBGRT00000016320	26044	1.3e-08	2	243,57,	0,2883	-0.452	0.164437	-1.29	Exon (ENSBGRT00000016320/ENSBGRG00000008859, exon 7 of 8)	2	107314950	107344742	29793	2
chr2	107697747	107711399	13653	ENSBGRG00000009529	ENSBGRT00000017489	69094	1e-130	3	135,131,5,	0,871,13648	-2	0.000933254	-0.348	Exon (ENSBGRT00000017489/ENSBGRG00000009529, exon 8 of 10)	2	107697747	107780493	82747	2
chr2	109434812	109452702	17891	ENSBGRG00000010962	ENSBGRT00000020067	318122	4.7e-09	4	648,145,63,162,	0,6800,8514,17729	-2.79	9.33254e-05	-0.79	Exon (ENSBGRT00000020067/ENSBGRG00000010962, exon 25 of 37)	2	109407784	109770824	363041	2
chr2	109521686	109521866	181	ENSBGRG00000010962	ENSBGRT00000020067	248958	0.0019	1	181,	0	-0.404	0.204644	0.65	Exon (ENSBGRT00000020067/ENSBGRG00000010962, exon 9 of 37)	2	109407784	109770824	363041	2
chr2	109770555	109770824	270	ENSBGRG00000010962	ENSBGRT00000020067	0	3e-06	1	270,	0	-0.581	0.0954993	0.669	5' UTR	2	109407784	109770824	363041	2
chr2	112584992	112585937	946	ENSBGRG00000017350	ENSBGRT00000031842	65829	0.00085	3	90,94,176,	0,190,770	-1.72	0.00218776	0.758	Exon (ENSBGRT00000031842/ENSBGRG00000017350, exon 14 of 16)	2	112584902	112651766	66865	2
chr2	114148249	114148429	181	ENSBGRG00000018395	ENSBGRT00000033691	131795	0.0006	1	181,	0	-0.732	0.0537032	-1.24	Exon (ENSBGRT00000033838/ENSBGRG00000018428, exon 2 of 4)	2	114124100	114280224	156125	2
chr2	115864464	115865360	897	ENSBGRG00000019550	ENSBGRT00000035993	133595	2.5e-07	1	897,	0	-1.13	0.0134896	-0.883	Exon (ENSBGRT00000035993/ENSBGRG00000019550, exon 28 of 29)	2	115864374	115998955	134582	2
chr2	116560036	116560215	180	ENSBGRG00000021944	ENSBGRT00000040618	60	3.5e-05	1	180,	0	-0.471	0.149968	2.22	5' UTR	2	116536474	116560275	23802	2
chr2	117282928	117287434	4507	ENSBGRG00000023014	ENSBGRT00000042575	59796	3.3e-06	2	352,8,	0,4499	-0.442	0.172982	2.09	Exon (ENSBGRT00000042575/ENSBGRG00000023014, exon 14 of 25)	2	117257608	117347230	89623	2
chr2	120767613	120769989	2377	ENSBGRG00000006547	ENSBGRT00000012054	12390	0.00013	2	20,220,	0,2157	-0.698	0.0616595	-0.86	Exon (ENSBGRT00000012054/ENSBGRG00000006547, exon 4 of 14)	2	120742889	120782379	39491	2
chr2	122951290	122951470	181	ENSBGRG00000009957	ENSBGRT00000018709	61806	1.6e-05	1	181,	0	-1.04	0.0186209	-0.465	3' UTR	2	122951230	123013276	62047	2
chr2	125660075	125660403	329	ENSBGRG00000014271	ENSBGRT00000026269	65662	1.3e-11	1	329,	0	-0.819	0.0398107	1.04	Exon (ENSBGRT00000026406/ENSBGRG00000014360, exon 2 of 15)	2	125594413	125665083	70671	1
chr2	125972251	125972400	150	ENSBGRG00000015101	ENSBGRT00000028636	51024	3.4e-09	1	150,	0	-0.723	0.0562341	-0.542	Exon (ENSBGRT00000028636/ENSBGRG00000015101, exon 7 of 7)	2	125972251	126023424	51174	2
chr2	128628591	128640812	12222	ENSBGRG00000000213	ENSBGRT00000000339	23533	2.5e-12	2	4,176,	0,12046	-0.749	0.0512861	0.254	5' UTR	2	128624477	128664345	39869	2
chr2	128641446	128664345	22900	ENSBGRG00000000213	ENSBGRT00000000339	0	7.9e-16	2	1,149,	0,22751	-0.845	0.0363078	-0.932	5' UTR	2	128624477	128664345	39869	2
chr2	128997103	128997192	90	ENSBGRG00000000256	ENSBGRT00000000402	387	0.0019	1	90,	0	-0.344	0.274789	-2.17	Exon (ENSBGRT00000000402/ENSBGRG00000000256, exon 1 of 2)	2	128994411	128997579	3169	2
chr2	142947571	142949219	1649	ENSBGRG00000004022	ENSBGRT00000007496	8217	5e-19	2	108,40,	0,1609	-0.746	0.0512861	0.667	3' UTR	2	142947571	142957436	9866	2
chr2	144980882	144981062	181	ENSBGRG00000003322	ENSBGRT00000006210	71265	5e-12	1	181,	0	-1.36	0.00645654	-0.401	Exon (ENSBGRT00000006210/ENSBGRG00000003322, exon 23 of 24)	2	144975222	145052327	77106	2
chr2	144982315	144996625	14311	ENSBGRG00000003322	ENSBGRT00000006210	55702	1e-208	8	20,439,109,1089,153,36,140,81,	0,5168,8461,11317,13038,13550,13859,14230	-3.44	1.44544e-05	0.248	Exon (ENSBGRT00000006210/ENSBGRG00000003322, exon 14 of 24)	2	144975222	145052327	77106	2
chr2	145045615	145052327	6713	ENSBGRG00000003322	ENSBGRT00000006210	0	7.9e-21	2	76,75,	0,6638	-1.01	0.0204174	0.388	5' UTR	2	144975222	145052327	77106	2
chr2	145267857	145270151	2295	ENSBGRG00000003587	ENSBGRT00000006977	81510	1e-269	3	846,114,25,	0,1071,2270	-1.46	0.00467735	-0.215	3' UTR	2	145267768	145351661	83894	2
chr2	146632621	146633091	471	ENSBGRG00000004135	ENSBGRT00000007626	906	1e-215	1	471,	0	-8.01	1.09648e-10	0.287	Exon (ENSBGRT00000007647/ENSBGRG00000004144, exon 1 of 1)	2	146631715	146635404	3690	1
chr3	228448	229848	1401	ENSBGRG00000006334	ENSBGRT00000011733	357	1e-10	2	242,26,	0,1375	-0.786	0.0446684	-0.219	5' UTR	3	228091	239831	11741	1
chr3	231946	240025	8080	ENSBGRG00000006334	ENSBGRT00000011733	3855	0	4	7,201,3,206,	0,5084,5287,7874	-1.99	0.000954993	-0.158	Exon (ENSBGRT00000011733/ENSBGRG00000006334, exon 3 of 4)	3	228091	239831	11741	1
chr3	287054	287143	90	ENSBGRG00000006669	ENSBGRT00000012557	90	0.00018	1	90,	0	-0.491	0.137721	-1.66	Exon (ENSBGRT00000012557/ENSBGRG00000006669, exon 1 of 19)	3	286964	300903	13940	1
chr3	569923	572533	2611	ENSBGRG00000008529	ENSBGRT00000015554	0	3.2e-96	4	6,109,111,29,	0,319,2197,2582	-434	0	3.08	Exon (ENSBGRT00000015554/ENSBGRG00000008529, exon 1 of 4)	3	569923	572533	2611	1
chr3	783990	784440	451	ENSBGRG00000011700	ENSBGRT00000021831	48281	5e-80	1	451,	0	-1.95	0.00107152	-0.299	3' UTR	3	735709	784188	48480	1
chr3	1565158	1567139	1982	ENSBGRG00000009590	ENSBGRT00000017581	0	1e-205	2	1151,466,	0,1516	-4.94	2.63027e-07	-0.453	5' UTR	3	1565158	1567139	1982	1
chr3	1622160	1625565	3406	ENSBGRG00000016246	ENSBGRT00000029893	87	1e-46	3	26,296,583,	0,2140,2823	-4.96	2.51189e-07	-0.752	Exon (ENSBGRT00000029893/ENSBGRG00000016246, exon 1 of 3)	3	1622073	1625554	3482	1
chr3	1740644	1740823	180	ENSBGRG00000017102	ENSBGRT00000031951	9211	0.00078	1	180,	0	-0.287	0.378443	1.43	Exon (ENSBGRT00000031951/ENSBGRG00000017102, exon 11 of 11)	3	1731433	1740853	9421	1
chr3	1769424	1769633	210	ENSBGRG00000018334	ENSBGRT00000033774	59	8.1e-06	1	210,	0	-0.393	0.215278	-2.5	Exon (ENSBGRT00000033774/ENSBGRG00000018334, exon 1 of 8)	3	1769365	1774216	4852	1
chr3	1888731	1889985	1255	ENSBGRG00000020363	ENSBGRT00000037694	0	5e-55	1	1255,	0	-2.26	0.00042658	0.615	Exon (ENSBGRT00000037694/ENSBGRG00000020363, exon 1 of 9)	3	1888731	1898075	9345	1
chr3	2158710	2159701	992	ENSBGRG00000020608	ENSBGRT00000038059	41400	2e-11	2	5,86,	0,906	-0.358	0.254683	-0.285	Exon (ENSBGRT00000038059/ENSBGRG00000020608, exon 11 of 12)	3	2117310	2159701	42392	1
chr3	2674026	2690804	16779	ENSBGRG00000023097	ENSBGRT00000042668	119	1e-104	4	6,645,128,713,	0,4641,11379,16066	-5.8	2.75423e-08	-0.514	3' UTR	3	2673907	2692653	18747	1
chr3	2711407	2713247	1841	ENSBGRG00000023141	ENSBGRT00000042815	18438	1.6e-44	2	17,363,	0,1478	-2.39	0.000295121	-0.451	Exon (ENSBGRT00000042815/ENSBGRG00000023141, exon 3 of 4)	3	2692969	2713281	20313	1
chr3	3090057	3090205	149	ENSBGRG00000024696	ENSBGRT00000045588	2952	2e-18	1	149,	0	-1.25	0.00933254	0.67	3' UTR	3	3087105	3090205	3101	1
chr3	3261146	3261205	60	ENSBGRG00000024955	ENSBGRT00000046162	6034	0.00059	1	60,	0	-0.454	0.16293	-0.745	Exon (ENSBGRT00000046162/ENSBGRG00000024955, exon 6 of 8)	3	3255112	3262865	7754	1
chr3	3449928	3454071	4144	ENSBGRG00000007481	ENSBGRT00000013943	60	1e-05	2	103,108,	0,4036	-0.526	0.118304	0.599	Exon (ENSBGRT00000013943/ENSBGRG00000007481, exon 1 of 15)	3	3449868	3464130	14263	1
chr3	6739232	6739292	61	ENSBGRG00000012170	ENSBGRT00000022281	33025	0.0041	1	61,	0	-0.387	0.221309	-1.09	3' UTR	3	6706207	6742829	36623	1
chr3	7424054	7425233	1180	ENSBGRG00000012802	ENSBGRT00000023431	120	2.5e-81	2	149,421,	0,759	-1.07	0.0165959	0.58	3' UTR	3	7423934	7425233	1300	1
chr3	7497028	7499534	2507	ENSBGRG00000012927	ENSBGRT00000023642	9623	7.9e-18	2	81,663,	0,1844	-1.01	0.0199526	0.568	3' UTR	3	7487405	7499593	12189	1
chr3	8085589	8085948	360	ENSBGRG00000017046	ENSBGRT00000031296	15424	5e-38	1	360,	0	-1.85	0.00144544	0.283	3' UTR	3	8070165	8086964	16800	1
chr3	8086665	8086964	300	ENSBGRG00000017046	ENSBGRT00000031296	16500	1.9e-05	1	300,	0	-0.847	0.0354813	1.34	3' UTR	3	8070165	8086964	16800	1
chr3	9100080	9101457	1378	ENSBGRG00000000928	ENSBGRT00000001693	1717	7.9e-11	2	12,108,	0,1270	-0.522	0.120226	0.392	3' UTR	3	9098363	9101457	3095	1
chr3	9165515	9165635	121	ENSBGRG00000001019	ENSBGRT00000001909	10303	0.00015	1	121,	0	-0.627	0.0794328	0.58	3' UTR	3	9155212	9165695	10484	1
chr3	9748078	9748316	239	ENSBGRG00000002021	ENSBGRT00000003778	0	2.5e-24	1	239,	0	-1.25	0.00912011	0.868	Exon (ENSBGRT00000003778/ENSBGRG00000002021, exon 1 of 6)	3	9748078	9758940	10863	1
chr3	10588190	10590775	2586	ENSBGRG00000002194	ENSBGRT00000004162	403286	7.9e-20	3	12,496,32,	0,821,2554	-1.91	0.00123027	-1.01	Exon (ENSBGRT00000004162/ENSBGRG00000002194, exon 11 of 12)	3	10184904	10589506	404603	1
chr3	16111124	16112087	964	ENSBGRG00000005801	ENSBGRT00000010711	60	2.9e-10	2	187,112,	0,852	-0.498	0.133352	-0.484	5' UTR	3	16111064	16122311	11248	1
chr3	18070936	18075261	4326	ENSBGRG00000010060	ENSBGRT00000018504	150614	1e-106	3	8,30,621,	0,1878,3705	-1.12	0.0141254	-0.382	3' UTR	3	17920322	18075205	154884	1
chr3	19218813	19220309	1497	ENSBGRG00000012500	ENSBGRT00000022865	14799	1e-133	1	1497,	0	-0.856	0.0346737	-0.158	Exon (ENSBGRT00000022865/ENSBGRG00000012500, exon 7 of 10)	3	19204014	19228289	24276	1
chr3	19576687	19577505	819	ENSBGRG00000012897	ENSBGRT00000024035	49442	5e-88	2	31,657,	0,162	-0.859	0.0346737	-0.235	3' UTR	3	19527245	19580024	52780	1
chr3	19579837	19579987	151	ENSBGRG00000012897	ENSBGRT00000024035	52592	0.0014	1	151,	0	-3.32	2.04174e-05	1.53	3' UTR	3	19527245	19580024	52780	1
chr3	19774815	19778372	3558	ENSBGRG00000013601	ENSBGRT00000024904	3291	1e-289	2	152,320,	0,3238	-0.933	0.0269153	-0.185	3' UTR	3	19771524	19778372	6849	1
chr3	20370007	20370246	240	ENSBGRG00000016331	ENSBGRT00000029956	150	2.8e-08	1	240,	0	-0.613	0.0851138	0.795	Exon (ENSBGRT00000029956/ENSBGRG00000016331, exon 1 of 1)	3	20369857	20370246	390	1
chr3	20380907	20386706	5800	ENSBGRG00000016367	ENSBGRT00000029996	0	2.5e-53	2	216,112,	0,5688	-1.14	0.0134896	-0.469	3' UTR	3	20380907	20387775	6869	1
chr3	20635321	20636157	837	ENSBGRG00000017135	ENSBGRT00000031424	0	2.8e-06	2	30,121,	0,716	-2.3	0.000380189	0.514	Exon (ENSBGRT00000031424/ENSBGRG00000017135, exon 1 of 6)	3	20635321	20646069	10749	1
chr3	20939091	20942258	3168	ENSBGRG00000000422	ENSBGRT00000000804	99311	1e-182	3	1614,18,615,	0,1616,2553	-3.32	2.04174e-05	-0.203	Exon (ENSBGRT00000000804/ENSBGRG00000000422, exon 12 of 14)	3	20839780	20942258	102479	1
chr3	20972168	20973034	867	ENSBGRG00000000897	ENSBGRT00000001653	6353	1e-130	2	53,397,	0,470	-2.45	0.000245471	0.838	3' UTR	3	20965815	20974443	8629	1
chr3	21388042	21389092	1051	ENSBGRG00000001377	ENSBGRT00000002570	120	1.9e-07	2	151,29,	0,1022	-2.09	0.000724436	0.878	Exon (ENSBGRT00000002570/ENSBGRG00000001377, exon 1 of 8)	3	21387922	21406145	18224	1
chr3	21639058	21639206	149	ENSBGRG00000001811	ENSBGRT00000003439	0	0.00048	1	149,	0	-0.32	0.30903	0.341	5' UTR	3	21639058	21674620	35563	1
chr3	21685659	21690069	4411	ENSBGRG00000001873	ENSBGRT00000003515	0	1.6e-11	2	26,121,	0,4290	-0.99	0.0218776	0.237	Exon (ENSBGRT00000003515/ENSBGRG00000001873, exon 1 of 10)	3	21685659	21694583	8925	1
chr3	21753090	21754404	1315	ENSBGRG00000001902	ENSBGRT00000003569	657	1e-180	1	1315,	0	-1.24	0.00933254	-0.277	Exon (ENSBGRT00000003569/ENSBGRG00000001902, exon 1 of 8)	3	21752433	21758549	6117	1
chr3	22036252	22039994	3743	ENSBGRG00000002259	ENSBGRT00000004261	10051	1e-13	5	93,70,90,128,8,	0,236,409,2173,3735	-1.95	0.00107152	-0.677	Exon (ENSBGRT00000004261/ENSBGRG00000002259, exon 3 of 20)	3	22026201	22052913	26713	1
chr3	22040084	22041299	1216	ENSBGRG00000002259	ENSBGRT00000004261	13883	5.1e-10	3	36,213,21,	0,562,1195	-3.05	4.46684e-05	1.11	Exon (ENSBGRT00000004261/ENSBGRG00000002259, exon 7 of 20)	3	22026201	22052913	26713	1
chr3	22148772	22176907	28136	ENSBGRG00000002390	ENSBGRT00000004599	0	4e-14	2	311,48,	0,28088	-0.771	0.047863	0.718	Exon (ENSBGRT00000004599/ENSBGRG00000002390, exon 1 of 12)	3	22148772	22231751	82980	1
chr3	24131593	24131950	358	ENSBGRG00000004825	ENSBGRT00000008909	88	0.0012	3	113,3,239,	0,114,119	-0.45	0.166725	0.793	Exon (ENSBGRT00000008909/ENSBGRG00000004825, exon 1 of 5)	3	24131505	24132444	940	1
chr3	25957018	25957224	207	ENSBGRG00000006069	ENSBGRT00000011176	705	0.00048	1	207,	0	-0.393	0.215278	2.15	Exon (ENSBGRT00000011176/ENSBGRG00000006069, exon 1 of 1)	3	25956313	25957341	1029	1
chr3	28394736	28396953	2218	ENSBGRG00000007344	ENSBGRT00000013487	17557	1e-102	3	30,433,196,	0,1290,2022	-1.65	0.00263027	-0.24	Exon (ENSBGRT00000013487/ENSBGRG00000007344, exon 9 of 11)	3	28377179	28396953	19775	1
chr3	32090438	32091997	1560	ENSBGRG00000014730	ENSBGRT00000027070	11419	2e-100	2	50,190,	0,1370	-4.05	2.69153e-06	-0.704	Exon (ENSBGRT00000027070/ENSBGRG00000014730, exon 9 of 10)	3	32079019	32091997	12979	1
chr3	37642775	37642924	150	ENSBGRG00000000439	ENSBGRT00000000734	7402	0.00018	1	150,	0	-0.461	0.158125	1.12	3' UTR	3	37635373	37642983	7611	1
chr3	38066533	38068589	2057	ENSBGRG00000001011	ENSBGRT00000001867	3241	3.2e-11	2	68,81,	0,1976	-2.95	5.88844e-05	0.849	3' UTR	3	38063292	38066600	3309	1
chr3	38073463	38073549	87	ENSBGRG00000001025	ENSBGRT00000001880	57	0.00098	1	87,	0	-0.661	0.0707946	-2.05	Exon (ENSBGRT00000001880/ENSBGRG00000001025, exon 1 of 1)	3	38073406	38073835	430	1
chr3	38176101	38189403	13303	ENSBGRG00000001136	ENSBGRT00000002128	0	1e-138	4	136,71,81,13,	0,8416,11621,13290	-2.34	0.000346737	0.399	Exon (ENSBGRT00000002128/ENSBGRG00000001136, exon 1 of 11)	3	38176101	38198260	22160	1
chr3	38589316	38589496	181	ENSBGRG00000001706	ENSBGRT00000003433	149	3.6e-05	1	181,	0	-0.379	0.231206	0.722	5' UTR	3	38589167	38604002	14836	1
chr3	39308066	39308336	271	ENSBGRG00000002862	ENSBGRT00000005487	17251	4.2e-10	1	271,	0	-0.543	0.111173	-0.718	Exon (ENSBGRT00000005487/ENSBGRG00000002862, exon 2 of 4)	3	39290815	39315462	24648	1
chr3	40456996	40457055	60	ENSBGRG00000003371	ENSBGRT00000006280	18225	0.01	1	60,	0	-0.522	0.11995	2.81	3' UTR	3	40438771	40457144	18374	1
chr3	40810201	40810649	449	ENSBGRG00000003935	ENSBGRT00000007255	31461	2e-25	1	449,	0	-3.2	2.81838e-05	1.69	3' UTR	3	40778740	40835601	56862	1
chr3	41067296	41067533	238	ENSBGRG00000004345	ENSBGRT00000008019	36909	1.1e-06	1	238,	0	-0.516	0.122462	-1.44	3' UTR	3	41030387	41067854	37468	1
chr3	41124548	41125025	478	ENSBGRG00000004416	ENSBGRT00000008110	3646	5e-16	1	478,	0	-0.8	0.042658	-0.689	Exon (ENSBGRT00000008110/ENSBGRG00000004416, exon 2 of 2)	3	41120902	41125115	4214	1
chr3	42005136	42006388	1253	ENSBGRG00000004608	ENSBGRT00000008577	95226	7.9e-20	2	98,230,	0,1023	-1.7	0.00229087	-0.984	Exon (ENSBGRT00000009307/ENSBGRG00000005038, exon 5 of 5)	3	41944497	42101614	157118	2
chr3	42186038	42186858	821	ENSBGRG00000005173	ENSBGRT00000009533	30813	1e-135	3	24,122,213,	0,397,608	-2.27	0.00040738	0.375	3' UTR	3	42155225	42187663	32439	1
chr3	43174173	43177381	3209	ENSBGRG00000004622	ENSBGRT00000008924	235266	2.5e-45	2	105,464,	0,2745	-0.579	0.0954993	-0.363	Exon (ENSBGRT00000008924/ENSBGRG00000004622, exon 9 of 21)	3	42938907	43230612	291706	1
chr3	43463723	43464382	660	ENSBGRG00000005701	ENSBGRT00000010534	29	4.3e-09	2	83,296,	0,364	-0.399	0.20893	0.742	Exon (ENSBGRT00000010534/ENSBGRG00000005701, exon 1 of 3)	3	43463694	43464989	1296	1
chr3	45868384	45868561	178	ENSBGRG00000007927	ENSBGRT00000014508	62493	8.3e-05	1	178,	0	-0.292	0.367282	-0.915	Exon (ENSBGRT00000014674/ENSBGRG00000008009, exon 4 of 4)	3	45805891	45923211	117321	1
chr3	46929538	47002573	73036	ENSBGRG00000009035	ENSBGRT00000016589	0	1e-06	3	25,49,107,	0,34997,72929	-0.417	0.194089	-0.528	Exon (ENSBGRT00000016524/ENSBGRG00000009035, exon 1 of 9)	3	46964535	47054824	90290	1
chr3	47193008	47193098	91	ENSBGRG00000009266	ENSBGRT00000017006	60184	0.0022	1	91,	0	-0.488	0.139316	1.53	Exon (ENSBGRT00000017006/ENSBGRG00000009266, exon 23 of 23)	3	47132824	47193098	60275	1
chr3	47625150	47625269	120	ENSBGRG00000009916	ENSBGRT00000018453	120746	0.0013	1	120,	0	-0.302	0.34435	1.64	Exon (ENSBGRT00000018453/ENSBGRG00000009916, exon 10 of 13)	3	47504404	47663179	158776	1
chr3	52857498	52858183	686	ENSBGRG00000016412	ENSBGRT00000030145	119	3.2e-58	1	686,	0	-3.69	7.07946e-06	0.347	5' UTR	3	52857379	52889001	31623	1
chr3	53661491	53665158	3668	ENSBGRG00000000321	ENSBGRT00000000518	87993	0	4	204,84,22,890,	0,334,420,2778	-2.14	0.000616595	-0.153	Exon (ENSBGRT00000000518/ENSBGRG00000000321, exon 21 of 24)	3	53573498	53665158	91661	1
chr3	53989908	53997365	7458	ENSBGRG00000000534	ENSBGRT00000000954	0	1e-125	5	72,774,821,139,74,	0,961,1765,3886,7384	-3.05	4.46684e-05	0.305	Exon (ENSBGRT00000000954/ENSBGRG00000000534, exon 1 of 9)	3	53989908	54001750	11843	1
chr3	54307576	54309603	2028	ENSBGRG00000000591	ENSBGRT00000001095	108330	1e-121	2	15,641,	0,1387	-2.21	0.000489779	-0.564	Exon (ENSBGRT00000001095/ENSBGRG00000000591, exon 6 of 12)	3	54199246	54330059	130814	1
chr3	56949931	56951608	1678	ENSBGRG00000002204	ENSBGRT00000004141	40092	1e-146	3	1341,152,3,	0,1522,1675	-1.92	0.0011749	0.291	Exon (ENSBGRT00000004188/ENSBGRG00000002234, exon 4 of 6)	3	56909839	56973915	64077	1
chr3	59197355	59197585	231	ENSBGRG00000003017	ENSBGRT00000006111	56085	2.2e-05	1	231,	0	-2.83	8.31764e-05	1.58	3' UTR	3	59141270	59214279	73010	1
chr3	59318769	59326669	7901	ENSBGRG00000003525	ENSBGRT00000006568	54110	1.6e-35	2	25,185,	0,7716	-4.83	3.46737e-07	0.892	3' UTR	3	59264659	59326669	62011	1
chr3	62279494	62279583	90	ENSBGRG00000006729	ENSBGRT00000012420	0	0.0016	1	90,	0	-0.298	0.352371	-1	Exon (ENSBGRT00000012420/ENSBGRG00000006729, exon 1 of 14)	3	62279494	62320668	41175	1
chr3	62873471	62889946	16476	ENSBGRG00000006871	ENSBGRT00000012725	313104	1.5e-07	5	2,54,108,54,23,	0,1296,1491,14787,16453	-1.73	0.0020893	0.966	Exon (ENSBGRT00000012725/ENSBGRG00000006871, exon 36 of 61)	3	62560367	62998595	438229	1
chr3	63569095	63570958	1864	ENSBGRG00000000411	ENSBGRT00000000709	5989	2e-60	3	29,44,137,	0,1176,1727	-1.8	0.00165959	1.1	3' UTR	3	63563106	63569123	6018	1
chr3	72368642	72368880	239	ENSBGRG00000002824	ENSBGRT00000005472	35731	2.5e-28	1	239,	0	-0.495	0.135207	0.273	Exon (ENSBGRT00000005472/ENSBGRG00000002824, exon 10 of 24)	3	72332911	72391073	58163	1
chr3	76419333	76419571	239	ENSBGRG00000004929	ENSBGRT00000009216	4099	7.8e-10	1	239,	0	-0.488	0.138995	1.58	Exon (ENSBGRT00000009216/ENSBGRG00000004929, exon 2 of 5)	3	76415234	76515867	100634	1
chr3	90082663	90086065	3403	ENSBGRG00000018618	ENSBGRT00000040197	203502	1.1e-09	2	108,43,	0,3360	-1.66	0.0025704	0.535	Exon (ENSBGRT00000040197/ENSBGRG00000018618, exon 49 of 50)	3	89879161	90086065	206905	1
chr3	90912698	90912847	150	ENSBGRG00000022311	ENSBGRT00000042028	63653	3.2e-20	1	150,	0	-13.7	1e-16	0.657	Exon (ENSBGRT00000042351/ENSBGRG00000022922, exon 2 of 2)	3	90573250	90976500	403251	2
chr3	93161185	93161541	357	ENSBGRG00000023881	ENSBGRT00000044255	44998	7.9e-72	1	357,	0	-0.336	0.285759	-0.268	3' UTR	3	93116187	93161541	45355	1
chr3	94911992	94918582	6591	ENSBGRG00000024641	ENSBGRT00000045767	12749	2e-34	3	50,99,749,	0,3434,5842	-1.26	0.00870964	-0.546	Exon (ENSBGRT00000045767/ENSBGRG00000024641, exon 6 of 21)	3	94899243	94944404	45162	1
chr3	94924674	94927453	2780	ENSBGRG00000024641	ENSBGRT00000045767	25431	2.5e-05	3	1,104,76,	0,1118,2704	-0.614	0.0831764	0.834	Exon (ENSBGRT00000045767/ENSBGRG00000024641, exon 9 of 21)	3	94899243	94944404	45162	1
chr3	94940751	94942232	1482	ENSBGRG00000024641	ENSBGRT00000045767	41508	6.3e-18	3	12,164,184,	0,1021,1298	-1.33	0.00724436	-0.681	3' UTR	3	94899243	94944404	45162	1
chr3	99293616	99294635	1020	ENSBGRG00000000727	ENSBGRT00000001521	163831	4e-25	2	58,63,	0,957	-0.463	0.157036	0.286	Exon (ENSBGRT00000001521/ENSBGRG00000000727, exon 68 of 69)	3	99129785	99294635	164851	1
chr3	99535963	99536259	297	ENSBGRG00000001012	ENSBGRT00000001849	177	3e-10	1	297,	0	-0.564	0.102565	-1.83	Exon (ENSBGRT00000001849/ENSBGRG00000001012, exon 1 of 1)	3	99535786	99537738	1953	1
chr3	99715910	99715970	61	ENSBGRG00000001202	ENSBGRT00000002235	60847	0.0059	1	61,	0	-0.358	0.25527	-1.32	Exon (ENSBGRT00000002235/ENSBGRG00000001202, exon 8 of 10)	3	99655063	99716442	61380	1
chr3	99684286	99684611	326	ENSBGRG00000001202	ENSBGRT00000002235	29223	9.3e-07	1	326,	0	-0.639	0.0758578	-1.1	3' UTR	3	99655063	99716442	61380	1
chr3	100104900	100105289	390	ENSBGRG00000001480	ENSBGRT00000002753	0	1e-186	1	390,	0	-0.609	0.0851138	0.39	5' UTR	3	100082848	100105096	22249	2
chr3	100122653	100123371	719	ENSBGRG00000001518	ENSBGRT00000002862	17753	1.8e-08	1	719,	0	-1.17	0.0123027	-0.84	3' UTR	3	100104900	100123408	18509	1
chr3	100402244	100402333	90	ENSBGRG00000001820	ENSBGRT00000003370	35583	3.8e-06	1	90,	0	-1.15	0.0128825	1.02	Exon (ENSBGRT00000003408/ENSBGRG00000001820, exon 6 of 6)	3	100366661	100404766	38106	1
chr3	101219001	101219204	204	ENSBGRG00000002814	ENSBGRT00000005281	10146	1e-24	1	204,	0	-1.88	0.00131826	0.395	3' UTR	3	101208855	101219204	10350	1
chr3	102137130	102137819	690	ENSBGRG00000003417	ENSBGRT00000006363	32682	1e-42	1	690,	0	-2.94	6.0256e-05	-0.886	Exon (ENSBGRT00000006363/ENSBGRG00000003417, exon 2 of 4)	3	102104448	102155367	50920	1
chr3	102190775	102193536	2762	ENSBGRG00000003417	ENSBGRT00000006565	53647	6.3e-76	2	173,606,	0,2156	-1.11	0.0147911	-0.408	Exon (ENSBGRT00000006565/ENSBGRG00000003417, exon 12 of 30)	3	102137128	102246920	109793	1
chr3	102629666	102648391	18726	ENSBGRG00000003980	ENSBGRT00000007454	0	5e-15	2	97,51,	0,18675	-0.826	0.0389045	-0.604	Exon (ENSBGRT00000007454/ENSBGRG00000003980, exon 1 of 3)	3	102629666	102653026	23361	1
chr3	103298781	103309957	11177	ENSBGRG00000006427	ENSBGRT00000012376	93380	6.3e-37	3	60,162,169,	0,10449,11008	-2	0.000933254	-0.547	Exon (ENSBGRT00000012376/ENSBGRG00000006427, exon 13 of 25)	3	103205401	103359669	154269	1
chr3	107268732	107268881	150	ENSBGRG00000000715	ENSBGRT00000001275	232345	0.00054	1	150,	0	-0.47	0.151356	0.813	3' UTR	3	107036387	107269360	232974	1
chr3	108749099	108769070	19972	ENSBGRG00000002054	ENSBGRT00000003857	18831	6.3e-64	3	152,156,140,	0,154,19832	-3.8	5.37032e-06	-0.24	3' UTR	3	108730268	108749408	19141	1
chr3	109448360	109448479	120	ENSBGRG00000002587	ENSBGRT00000004860	35327	6.3e-35	1	120,	0	-1.8	0.0017378	0.597	3' UTR	3	109413033	109448479	35447	1
chr3	109453924	109454579	656	ENSBGRG00000002607	ENSBGRT00000004878	3515	1e-229	1	656,	0	-5.64	4.16869e-08	-0.368	3' UTR	3	109450409	109454579	4171	1
chr3	109748033	109751164	3132	ENSBGRG00000002983	ENSBGRT00000005818	4525	2.6e-07	2	15,195,	0,2937	-0.683	0.0645654	-0.768	3' UTR	3	109743508	109751164	7657	1
chr3	110441974	110450413	8440	ENSBGRG00000004656	ENSBGRT00000008864	19330	2e-91	2	348,73,	0,8367	-4.69	5.01187e-07	-0.83	3' UTR	3	110422644	110442273	19630	1
chr3	112076360	112076569	210	ENSBGRG00000010964	ENSBGRT00000020042	388	3e-07	1	210,	0	-1.62	0.00288403	0.63	5' UTR	3	112075972	112085060	9089	1
chr3	112082766	112085000	2235	ENSBGRG00000010964	ENSBGRT00000020042	6794	1e-250	3	75,163,121,	0,1814,2114	-2.32	0.000354813	0.176	3' UTR	3	112075972	112085060	9089	1
chr3	114048470	114048590	121	ENSBGRG00000014136	ENSBGRT00000026233	450	0.00078	1	121,	0	-0.334	0.288403	2	Exon (ENSBGRT00000026233/ENSBGRG00000014136, exon 1 of 7)	3	114048020	114110747	62728	1
chr3	114703013	114703132	120	ENSBGRG00000016036	ENSBGRT00000029413	1004	0.00043	1	120,	0	-0.293	0.364754	1.17	Exon (ENSBGRT00000029413/ENSBGRG00000016036, exon 1 of 2)	3	114702009	114704438	2430	1
chr3	114757487	114757997	511	ENSBGRG00000016202	ENSBGRT00000029730	90	3.2e-33	1	511,	0	-0.424	0.187068	-0.326	Exon (ENSBGRT00000029730/ENSBGRG00000016202, exon 1 of 2)	3	114757397	114758716	1320	1
chr3	115123614	115124787	1174	ENSBGRG00000016850	ENSBGRT00000030998	15614	1.7e-07	2	27,213,	0,961	-0.291	0.369828	-0.457	Exon (ENSBGRT00000030998/ENSBGRG00000016850, exon 5 of 6)	3	115108000	115124787	16788	1
chr3	116838120	116842345	4226	ENSBGRG00000005276	ENSBGRT00000009784	10431	2e-77	2	89,152,	0,4074	-1.68	0.00239883	0.356	Exon (ENSBGRT00000009784/ENSBGRG00000005276, exon 6 of 7)	3	116827689	116842345	14657	1
chr3	117913789	117914148	360	ENSBGRG00000005837	ENSBGRT00000010783	30	7.9e-23	1	360,	0	-1.19	0.0114815	-0.742	5' UTR	3	117913759	117960354	46596	1
chr3	117973292	117973709	418	ENSBGRG00000005914	ENSBGRT00000010928	4008	9.8e-08	1	418,	0	-0.928	0.0269153	0.846	3' UTR	3	117969284	117975526	6243	1
chr3	118229505	118232261	2757	ENSBGRG00000006437	ENSBGRT00000011998	26331	1e-263	4	300,86,86,153,	0,628,1835,2604	-3.4	1.62181e-05	-0.419	Exon (ENSBGRT00000011998/ENSBGRG00000006437, exon 14 of 17)	3	118203174	118232261	29088	1
chr3	119510168	119510408	241	ENSBGRG00000007254	ENSBGRT00000013788	20594	1e-74	1	241,	0	-1.05	0.0177828	-0.267	Exon (ENSBGRT00000013788/ENSBGRG00000007254, exon 22 of 23)	3	119489574	119510617	21044	1
chr3	119564664	119565032	369	ENSBGRG00000007878	ENSBGRT00000014380	0	2.5e-35	1	369,	0	-2.41	0.000275423	0.846	Exon (ENSBGRT00000014380/ENSBGRG00000007878, exon 1 of 1)	3	119564664	119565032	369	1
chr3	120350115	120350235	121	ENSBGRG00000010708	ENSBGRT00000019772	39689	4e-24	1	121,	0	-7.7	2.34423e-10	-1.18	3' UTR	3	120310426	120350351	39926	1
chr3	120778382	120779242	861	ENSBGRG00000011649	ENSBGRT00000021584	1580	1e-149	3	119,302,29,	0,429,832	-12.5	1.99526e-15	0.604	Exon (ENSBGRT00000021584/ENSBGRG00000011649, exon 2 of 10)	3	120776802	120785287	8486	1
chr3	120936249	120936337	89	ENSBGRG00000007370	ENSBGRT00000013489	59	0.0034	1	89,	0	-0.398	0.209894	1.46	Exon (ENSBGRT00000013489/ENSBGRG00000007370, exon 1 of 1)	3	120936190	120937191	1002	1
chr3	120937014	120937191	178	ENSBGRG00000007370	ENSBGRT00000013489	824	3.1e-08	1	178,	0	-0.469	0.151705	-1.81	Exon (ENSBGRT00000013489/ENSBGRG00000007370, exon 1 of 1)	3	120936190	120937191	1002	1
chr3	121040791	121041000	210	ENSBGRG00000007401	ENSBGRT00000013565	1811	0.0001	1	210,	0	-0.287	0.377572	1	Exon (ENSBGRT00000013565/ENSBGRG00000007401, exon 2 of 11)	3	121038980	121083403	44424	1
chr3	121041120	121046938	5819	ENSBGRG00000007401	ENSBGRT00000013565	2140	2.5e-12	2	524,74,	0,5745	-1.11	0.0144544	-1.16	Exon (ENSBGRT00000013565/ENSBGRG00000007401, exon 2 of 11)	3	121038980	121083403	44424	1
chr3	121060014	121080171	20158	ENSBGRG00000007401	ENSBGRT00000013565	21034	8.1e-05	2	43,316,	0,19842	-0.782	0.0457088	0.725	Exon (ENSBGRT00000013565/ENSBGRG00000007401, exon 7 of 11)	3	121038980	121083403	44424	1
chr3	121082746	121082836	91	ENSBGRG00000007401	ENSBGRT00000013565	43766	0.00098	1	91,	0	-0.387	0.22182	0.848	3' UTR	3	121038980	121083403	44424	1
chr3	121083104	121083403	300	ENSBGRG00000007401	ENSBGRT00000013565	44124	3.2e-26	1	300,	0	-0.563	0.103276	-0.481	3' UTR	3	121038980	121083403	44424	1
chr3	122953153	122953362	210	ENSBGRG00000009454	ENSBGRT00000017415	50669	1.1e-05	1	210,	0	-0.308	0.331894	1.89	3' UTR	3	122902484	122953435	50952	1
chr3	123112032	123117353	5322	ENSBGRG00000009551	ENSBGRT00000017564	128926	3.2e-81	2	113,68,	0,5254	-3.96	3.46737e-06	-0.688	Exon (ENSBGRT00000017564/ENSBGRG00000009551, exon 28 of 29)	3	122983106	123117353	134248	1
chr3	126082847	126083264	418	ENSBGRG00000014952	ENSBGRT00000028621	181231	3.1e-08	1	418,	0	-0.626	0.0794328	2.4	Exon (ENSBGRT00000029162/ENSBGRG00000014952, exon 1 of 20)	3	125901616	126539848	638233	1
chr3	126536403	126539848	3446	ENSBGRG00000014952	ENSBGRT00000028621	634787	2e-34	2	51,1114,	0,2332	-1.35	0.00660693	-0.258	3' UTR	3	125901616	126539848	638233	1
chr3	127646066	127649729	3664	ENSBGRG00000017207	ENSBGRT00000031644	60	2.5e-11	3	162,71,8,	0,2262,3656	-0.468	0.152405	0.417	5' UTR	3	127646006	127660749	14744	1
chr3	129608002	129608121	120	ENSBGRG00000022459	ENSBGRT00000041452	277465	0.0024	1	120,	0	-0.361	0.251189	-2	Exon (ENSBGRT00000042041/ENSBGRG00000022785, exon 1 of 1)	3	129598129	129885586	287458	2
chr3	130740094	130740465	372	ENSBGRG00000023238	ENSBGRT00000042976	252	8.9e-06	2	230,99,	0,273	-0.616	0.0831764	0.772	Exon (ENSBGRT00000042976/ENSBGRG00000023238, exon 2 of 4)	3	130739842	130740858	1017	1
chr3	130740703	130740858	156	ENSBGRG00000023238	ENSBGRT00000042976	861	0.00015	2	98,22,	0,134	-0.485	0.141254	-2.47	Exon (ENSBGRT00000042976/ENSBGRG00000023238, exon 3 of 4)	3	130739842	130740858	1017	1
chr3	131101328	131101418	91	ENSBGRG00000000259	ENSBGRT00000000405	697	0.00041	1	91,	0	-0.774	0.0467735	-1.07	3' UTR	3	131100631	131102402	1772	1
chr3	131427466	131432431	4966	ENSBGRG00000000737	ENSBGRT00000001404	22796	3.2e-13	3	123,128,20,	0,4426,4946	-1.93	0.00114815	1.67	Exon (ENSBGRT00000001404/ENSBGRG00000000737, exon 11 of 23)	3	131404670	131453392	48723	1
chr3	131622618	131632178	9561	ENSBGRG00000001494	ENSBGRT00000002759	0	9e-296	5	52,129,56,66,20,	0,4271,7231,7830,9541	-3.21	2.81838e-05	-0.486	Exon (ENSBGRT00000002759/ENSBGRG00000001494, exon 1 of 10)	3	131622618	131640771	18154	1
chr3	563536	563595	60	ENSBGRG00000008324	ENSBGRT00000015260	2842	0.0001	1	60,	0	-0.472	0.149624	-0.276	Exon (ENSBGRT00000015260/ENSBGRG00000008324, exon 5 of 7)	3	562077	566437	4361	2
chr3	722617	724439	1823	ENSBGRG00000010897	ENSBGRT00000020970	6635	5e-30	2	196,39,	0,1784	-5.09	1.7378e-07	-0.412	Exon (ENSBGRT00000020970/ENSBGRG00000010897, exon 6 of 7)	3	722617	731074	8458	2
chr3	974623	974712	90	ENSBGRG00000008191	ENSBGRT00000015058	89	0.0013	1	90,	0	-0.574	0.0977237	-3.32	Exon (ENSBGRT00000015058/ENSBGRG00000008191, exon 1 of 6)	3	955556	974801	19246	2
chr3	1045698	1046052	355	ENSBGRG00000008434	ENSBGRT00000015343	355	4e-11	1	355,	0	-0.357	0.25704	-0.345	5' UTR	3	1036834	1046407	9574	2
chr3	1338959	1394052	55094	ENSBGRG00000008715	ENSBGRT00000016187	538	1.3e-10	2	82,368,	0,54726	-0.399	0.209411	0.374	Exon (ENSBGRT00000016187/ENSBGRG00000008715, exon 1 of 9)	3	1202604	1394590	191987	2
chr3	1834425	1834484	60	ENSBGRG00000019966	ENSBGRT00000037176	10119	0.0018	1	60,	0	-0.509	0.126765	-2.29	3' UTR	3	1834365	1844603	10239	2
chr3	2185398	2187561	2164	ENSBGRG00000021040	ENSBGRT00000039464	137538	0	4	128,522,3,368,	0,1268,1792,1796	-3.74	6.30957e-06	-0.423	Exon (ENSBGRT00000039464/ENSBGRG00000021040, exon 20 of 33)	3	2172934	2325099	152166	2
chr3	2236919	2259178	22260	ENSBGRG00000021483	ENSBGRT00000039636	0	3.1e-05	2	90,90,	0,22170	-0.331	0.292415	0.298	Exon (ENSBGRT00000039636/ENSBGRG00000021483, exon 1 of 1)	3	2242522	2242827	306	1
chr3	2527901	2529145	1245	ENSBGRG00000022445	ENSBGRT00000041625	0	8.5e-05	2	13,108,	0,1137	-1.22	0.0102329	2.22	5' UTR	3	2512066	2527913	15848	2
chr3	3263484	3263755	272	ENSBGRG00000006610	ENSBGRT00000012206	2139	6.3e-11	2	137,41,	0,231	-2.05	0.000812831	0.504	Exon (ENSBGRT00000012206/ENSBGRG00000006610, exon 4 of 5)	3	3263484	3265894	2411	2
chr3	6507300	6507389	90	ENSBGRG00000012118	ENSBGRT00000022134	39460	0.0014	1	90,	0	-0.618	0.0831764	0.528	Exon (ENSBGRT00000022134/ENSBGRG00000012118, exon 8 of 9)	3	6498993	6546849	47857	2
chr3	7519518	7519994	477	ENSBGRG00000013076	ENSBGRT00000023990	6219	4.9e-06	2	118,33,	0,444	-0.626	0.0794328	-0.831	Exon (ENSBGRT00000023990/ENSBGRG00000013076, exon 5 of 7)	3	7517805	7526213	8409	2
chr3	7972624	7990393	17770	ENSBGRG00000015515	ENSBGRT00000028511	672	0	4	46,656,75,52,	0,1010,4078,17718	-2.97	5.49541e-05	-0.262	5' UTR	3	7947565	7991065	43501	2
chr3	9036662	9037864	1203	ENSBGRG00000000809	ENSBGRT00000001508	0	7.9e-41	4	52,160,144,10,	0,149,843,1193	-0.885	0.0316228	0.488	Exon (ENSBGRT00000001508/ENSBGRG00000000809, exon 1 of 4)	3	9036662	9037864	1203	2
chr3	9039799	9040109	311	ENSBGRG00000000853	ENSBGRT00000001571	2414	4e-06	2	90,28,	0,283	-0.786	0.0446684	-0.449	Exon (ENSBGRT00000001571/ENSBGRG00000000853, exon 8 of 9)	3	9039799	9042523	2725	2
chr3	9100489	9113555	13067	ENSBGRG00000000941	ENSBGRT00000001738	0	1e-138	4	244,124,89,75,	0,840,1065,12992	-3.01	4.89779e-05	0.193	3' UTR	3	9100253	9113555	13303	2
chr3	9226530	9226801	272	ENSBGRG00000001420	ENSBGRT00000002593	3246	0.0018	2	71,19,	0,253	-0.331	0.293089	1.2	Exon (ENSBGRT00000002593/ENSBGRG00000001420, exon 6 of 8)	3	9224792	9230047	5256	2
chr3	14832895	14833253	359	ENSBGRG00000003312	ENSBGRT00000006191	30745	0	1	359,	0	-0.555	0.10617	-0.369	3' UTR	3	14832895	14863998	31104	2
chr3	14897424	14897483	60	ENSBGRG00000003360	ENSBGRT00000006279	70869	0.0015	1	60,	0	-0.379	0.230675	-0.566	3' UTR	3	14878089	14968352	90264	2
chr3	16148735	16148829	95	ENSBGRG00000005859	ENSBGRT00000010843	0	0.00043	2	17,74,	0,21	-0.224	0.561048	0.848	Exon (ENSBGRT00000010843/ENSBGRG00000005859, exon 1 of 8)	3	16132077	16148751	16675	2
chr3	19353001	19355804	2804	ENSBGRG00000012836	ENSBGRT00000023499	596	2e-29	3	147,128,173,	0,1315,2631	-2.91	6.76083e-05	0.501	Exon (ENSBGRT00000023499/ENSBGRG00000012836, exon 1 of 3)	3	19352971	19356400	3430	2
chr3	19778122	19779825	1704	ENSBGRG00000013601	ENSBGRT00000024904	6598	1e-148	3	87,134,109,	0,167,1595	-0.865	0.0338844	-0.184	3' UTR	3	19771524	19778372	6849	1
chr3	19793975	19794125	151	ENSBGRG00000013826	ENSBGRT00000025532	17753	0.00087	1	151,	0	-0.696	0.0616595	1.39	3' UTR	3	19793975	19811878	17904	2
chr3	19838957	19839312	356	ENSBGRG00000014702	ENSBGRT00000027149	4150	7.9e-79	1	356,	0	-2.39	0.000295121	-0.795	Exon (ENSBGRT00000027149/ENSBGRG00000014702, exon 4 of 4)	3	19838957	19843462	4506	2
chr3	20228905	20229323	419	ENSBGRG00000015767	ENSBGRT00000028931	17495	3.5e-05	1	419,	0	-0.91	0.0288403	-1.18	3' UTR	3	20222433	20246818	24386	2
chr3	20710302	20716246	5945	ENSBGRG00000017198	ENSBGRT00000031516	0	1e-106	4	156,123,150,124,	0,2105,2706,5821	-3.96	3.46737e-06	-0.397	5' UTR	3	20710302	20716246	5945	2
chr3	21074431	21076279	1849	ENSBGRG00000001008	ENSBGRT00000001891	0	1e-138	4	135,24,15,57,	0,1440,1468,1792	-1.74	0.00199526	0.258	Exon (ENSBGRT00000001891/ENSBGRG00000001008, exon 1 of 5)	3	21069220	21075913	6694	2
chr3	21457712	21457772	61	ENSBGRG00000001466	ENSBGRT00000002697	120	0.0046	1	61,	0	-1.23	0.01	-0.581	5' UTR	3	21443339	21457892	14554	2
chr3	21556377	21557215	839	ENSBGRG00000001699	ENSBGRT00000003148	10393	6.3e-28	1	839,	0	-1.35	0.00660693	-0.582	Exon (ENSBGRT00000003148/ENSBGRG00000001699, exon 18 of 18)	3	21556347	21567608	11262	2
chr3	21590417	21591028	612	ENSBGRG00000001747	ENSBGRT00000003229	7568	9.3e-05	2	80,127,	0,485	-1.09	0.0154882	0.687	Exon (ENSBGRT00000003229/ENSBGRG00000001747, exon 2 of 3)	3	21590358	21598596	8239	2
chr3	21780755	21781324	570	ENSBGRG00000001920	ENSBGRT00000003588	300	9e-296	1	570,	0	-2.13	0.000630957	-0.228	5' UTR	3	21761182	21781624	20443	2
chr3	22363514	22364352	839	ENSBGRG00000002783	ENSBGRT00000005379	10096	1e-18	1	839,	0	-2.49	0.000218776	-2.65	3' UTR	3	22361151	22374448	13298	2
chr3	28346292	28346764	473	ENSBGRG00000007127	ENSBGRT00000013135	30681	0.00054	3	98,90,82,	0,192,391	-0.319	0.310456	-0.213	Exon (ENSBGRT00000013135/ENSBGRG00000007127, exon 9 of 17)	3	28336322	28377445	41124	2
chr3	29304010	29305912	1903	ENSBGRG00000009123	ENSBGRT00000016740	40119	1.3e-64	2	224,46,	0,1857	-0.746	0.0512861	-0.27	Exon (ENSBGRT00000016740/ENSBGRG00000009123, exon 7 of 8)	3	29304010	29346031	42022	2
chr3	29345464	29345762	299	ENSBGRG00000009123	ENSBGRT00000016740	269	0.0005	1	299,	0	-1.28	0.00831764	-3.35	5' UTR	3	29304010	29346031	42022	2
chr3	37951424	37951603	180	ENSBGRG00000000773	ENSBGRT00000001687	41195	6.8e-05	1	180,	0	-0.653	0.0724436	0.596	3' UTR	3	37951334	37992798	41465	2
chr3	37952381	37957187	4807	ENSBGRG00000000773	ENSBGRT00000001687	35611	1e-76	3	318,219,33,	0,2010,4774	-1.24	0.00954993	-0.379	3' UTR	3	37951334	37992798	41465	2
chr3	37995045	38047653	52609	ENSBGRG00000000773	ENSBGRT00000001589	449	2.8e-07	3	24,79,107,	0,51627,52502	-0.457	0.161065	-0.748	5' UTR	3	37951334	38048102	96769	2
chr3	39729490	39729670	181	ENSBGRG00000003166	ENSBGRT00000005892	1229	0.00027	1	181,	0	-0.309	0.331131	2.7	Exon (ENSBGRT00000005892/ENSBGRG00000003166, exon 1 of 1)	3	39729400	39730899	1500	2
chr3	40170067	40173359	3293	ENSBGRG00000003232	ENSBGRT00000006001	3049	1e-240	3	459,273,401,	0,1462,2892	-2.09	0.000707946	0.364	Exon (ENSBGRT00000006001/ENSBGRG00000003232, exon 2 of 4)	3	40170067	40176408	6342	2
chr3	40173597	40174312	716	ENSBGRG00000003232	ENSBGRT00000006001	2096	1.6e-22	1	716,	0	-2.35	0.000331131	-0.697	Exon (ENSBGRT00000006001/ENSBGRG00000003232, exon 2 of 4)	3	40170067	40176408	6342	2
chr3	40335043	40335251	209	ENSBGRG00000003249	ENSBGRT00000006022	0	2e-16	1	209,	0	-1.71	0.00223872	1.12	5' UTR	3	40306367	40335154	28788	2
chr3	40768271	40768360	90	ENSBGRG00000003894	ENSBGRT00000007182	11057	0.00026	1	90,	0	-0.9	0.0301995	0.745	3' UTR	3	40768152	40779417	11266	2
chr3	42479327	42479447	121	ENSBGRG00000004446	ENSBGRT00000008292	358	0.0005	1	121,	0	-0.183	0.64121	0.807	5' UTR	3	42447877	42479805	31929	2
chr3	43476305	43477103	799	ENSBGRG00000005734	ENSBGRT00000010589	3220	2.1e-07	2	147,93,	0,706	-0.617	0.0831764	-0.401	Exon (ENSBGRT00000010589/ENSBGRG00000005734, exon 4 of 10)	3	43469356	43480323	10968	2
chr3	50273099	50273368	270	ENSBGRG00000013357	ENSBGRT00000025090	183815	7.9e-29	1	270,	0	-3.19	2.95121e-05	-0.288	Exon (ENSBGRT00000025090/ENSBGRG00000013357, exon 35 of 36)	3	50271416	50457183	185768	2
chr3	54189375	54189435	61	ENSBGRG00000000575	ENSBGRT00000001001	120	0.01	1	61,	0	-0.248	0.500035	1.32	Exon (ENSBGRT00000001001/ENSBGRG00000000575, exon 1 of 2)	3	54186595	54189555	2961	2
chr3	54649732	54650037	306	ENSBGRG00000000861	ENSBGRT00000001574	80140	0.002	2	51,40,	0,266	-0.561	0.103992	2.51	Exon (ENSBGRT00000001574/ENSBGRG00000000861, exon 20 of 29)	3	54614437	54730177	115741	2
chr3	54667999	54668059	61	ENSBGRG00000000861	ENSBGRT00000001574	62118	0.0021	1	61,	0	-0.237	0.530884	1.17	Exon (ENSBGRT00000001574/ENSBGRG00000000861, exon 16 of 29)	3	54614437	54730177	115741	2
chr3	55750334	55753223	2890	ENSBGRG00000001711	ENSBGRT00000003268	90044	1.6e-31	2	1503,117,	0,2773	-0.461	0.158125	-0.185	Exon (ENSBGRT00000003268/ENSBGRG00000001711, exon 16 of 18)	3	55747768	55843267	95500	2
chr3	57941844	57949912	8069	ENSBGRG00000002303	ENSBGRT00000004425	17489	2e-69	2	89,181,	0,7888	-0.918	0.0281838	-0.174	Exon (ENSBGRT00000004425/ENSBGRG00000002303, exon 5 of 11)	3	57928532	57967401	38870	2
chr3	59095348	59095707	360	ENSBGRG00000002946	ENSBGRT00000005522	7205	1.5e-09	1	360,	0	-0.247	0.504661	0.608	Exon (ENSBGRT00000005522/ENSBGRG00000002946, exon 2 of 2)	3	59094808	59102912	8105	2
chr3	59412879	59413822	944	ENSBGRG00000003620	ENSBGRT00000006764	149473	1e-145	3	204,81,105,	0,290,839	-1.19	0.0112202	0.511	Exon (ENSBGRT00000006764/ENSBGRG00000003620, exon 20 of 22)	3	59412879	59563295	150417	2
chr3	61504473	61505640	1168	ENSBGRG00000003851	ENSBGRT00000007281	202977	7.8e-07	2	216,24,	0,1144	-0.992	0.0218776	-1.37	Exon (ENSBGRT00000007281/ENSBGRG00000003851, exon 7 of 9)	3	61466134	61708617	242484	2
chr3	64409898	64411540	1643	ENSBGRG00000000983	ENSBGRT00000001818	0	5e-63	2	13,228,	0,1415	-3.15	3.38844e-05	0.411	Exon (ENSBGRT00000001818/ENSBGRG00000000983, exon 1 of 9)	3	64394882	64411540	16659	2
chr3	67507768	67509078	1311	ENSBGRG00000001750	ENSBGRT00000003295	327573	1e-165	2	743,7,	0,1304	-6.12	1.23027e-08	-1.05	3' UTR	3	67507768	67836651	328884	2
chr3	73646354	74044240	397887	ENSBGRG00000003212	ENSBGRT00000005959	285345	6.3e-14	4	187,108,410,65,	0,1247,277908,397822	-0.435	0.177419	0.26	Exon (ENSBGRT00000005959/ENSBGRG00000003212, exon 2 of 5)	3	73646354	74329585	683232	2
chr3	84429732	84429940	209	ENSBGRG00000009248	ENSBGRT00000017016	1659	0.00014	1	209,	0	-0.88	0.0316228	-2.58	Exon (ENSBGRT00000017016/ENSBGRG00000009248, exon 2 of 15)	3	84351921	84431599	79679	2
chr3	84792110	84804146	12037	ENSBGRG00000009812	ENSBGRT00000018431	58130	0	5	329,140,128,95,57,	0,2857,7195,10467,11980	-3.53	1.12202e-05	-0.369	Exon (ENSBGRT00000018431/ENSBGRG00000009812, exon 9 of 13)	3	84792110	84862276	70167	2
chr3	84828815	84845861	17047	ENSBGRG00000010112	ENSBGRT00000018502	0	1.3e-14	4	16,133,156,145,	0,1673,2308,16902	-0.691	0.0630957	0.292	Exon (ENSBGRT00000018502/ENSBGRG00000010112, exon 1 of 1)	3	84835569	84836600	1032	1
chr3	85455013	85455427	415	ENSBGRG00000012022	ENSBGRT00000021953	0	8.1e-08	1	415,	0	-1.03	0.0190546	-1.28	Exon (ENSBGRT00000021953/ENSBGRG00000012022, exon 1 of 1)	3	85454954	85455427	474	2
chr3	90089416	90090075	660	ENSBGRG00000021990	ENSBGRT00000040653	8325	0	1	660,	0	-1.07	0.0165959	-0.149	Exon (ENSBGRT00000040653/ENSBGRG00000021990, exon 8 of 8)	3	90089416	90098400	8985	2
chr3	91740032	91740537	506	ENSBGRG00000023142	ENSBGRT00000043545	6120	7.9e-24	1	506,	0	-0.43	0.183231	0.3	Exon (ENSBGRT00000043545/ENSBGRG00000023142, exon 2 of 10)	3	91289733	91746657	456925	2
chr3	94670549	94670785	237	ENSBGRG00000024541	ENSBGRT00000045292	29	0.00027	1	237,	0	-0.252	0.481948	1.1	Exon (ENSBGRT00000045292/ENSBGRG00000024541, exon 1 of 1)	3	94669636	94670814	1179	2
chr3	97283285	97283345	61	ENSBGRG00000000593	ENSBGRT00000001054	73318	0.0037	1	61,	0	-0.303	0.342768	1.91	Exon (ENSBGRT00000001054/ENSBGRG00000000593, exon 7 of 9)	3	97279152	97356663	77512	2
chr3	99684273	99684602	330	ENSBGRG00000001202	ENSBGRT00000002235	29210	9.3e-07	1	330,	0	-0.679	0.0660693	-1.16	3' UTR	3	99655063	99716442	61380	1
chr3	100259844	100260052	209	ENSBGRG00000001607	ENSBGRT00000002985	0	1e-08	1	209,	0	-0.333	0.289068	1.19	5' UTR	3	100213918	100260052	46135	2
chr3	101243102	101244079	978	ENSBGRG00000002941	ENSBGRT00000005545	22089	1e-229	1	978,	0	-0.96	0.0239883	-0.173	Exon (ENSBGRT00000005545/ENSBGRG00000002941, exon 4 of 5)	3	101241509	101266168	24660	2
chr3	101633519	101645154	11636	ENSBGRG00000003114	ENSBGRT00000005798	0	6.6e-10	3	27,55,69,	0,5068,11567	-0.862	0.0338844	0.781	Exon (ENSBGRT00000005798/ENSBGRG00000003114, exon 1 of 16)	3	101423406	101645154	221749	2
chr3	102254131	102255426	1296	ENSBGRG00000003548	ENSBGRT00000006615	19808	1.3e-32	2	384,30,	0,1266	-7.58	3.23594e-10	0.803	3' UTR	3	102253924	102275234	21311	2
chr3	102653278	102653534	257	ENSBGRG00000004057	ENSBGRT00000007491	0	7.9e-15	1	257,	0	-1.14	0.0131826	-1.29	Exon (ENSBGRT00000007491/ENSBGRG00000004057, exon 1 of 2)	3	102653101	102653534	434	2
chr3	103445609	103492174	46566	ENSBGRG00000007453	ENSBGRT00000013658	0	0	3	172,170,146,	0,1339,46420	-3.85	4.57088e-06	-0.329	5' UTR	3	103445609	103492174	46566	2
chr3	106845746	106845806	61	ENSBGRG00000000677	ENSBGRT00000001232	1394	0.0024	1	61,	0	-0.401	0.207491	1.68	Exon (ENSBGRT00000001232/ENSBGRG00000000677, exon 5 of 5)	3	106845656	106847200	1545	2
chr3	108674396	108675245	850	ENSBGRG00000001974	ENSBGRT00000003697	24466	1.1e-10	2	217,53,	0,797	-0.597	0.0912011	-0.437	Exon (ENSBGRT00000003697/ENSBGRG00000001974, exon 5 of 6)	3	108674336	108699711	25376	2
chr3	108722459	108723967	1509	ENSBGRG00000002038	ENSBGRT00000003789	0	1.3e-24	2	141,63,	0,1446	-3.75	6.16595e-06	0.512	Exon (ENSBGRT00000003765/ENSBGRG00000002005, exon 3 of 5)	3	108722082	108723967	1886	2
chr3	109028548	109029836	1289	ENSBGRG00000002399	ENSBGRT00000004474	223025	0	1	1289,	0	-10.3	3.98107e-13	-0.258	Exon (ENSBGRT00000004474/ENSBGRG00000002399, exon 30 of 30)	3	109028548	109252861	224314	2
chr3	109469970	109485059	15090	ENSBGRG00000002640	ENSBGRT00000004977	0	5.6e-05	3	32,51,98,	0,854,14992	-0.635	0.0776247	0.803	5' UTR	3	109456395	109485059	28665	2
chr3	109738582	109738731	150	ENSBGRG00000002959	ENSBGRT00000005552	210	3.1e-05	1	150,	0	-0.799	0.042658	0.926	5' UTR	3	109732823	109738941	6119	2
chr3	110286551	110286640	90	ENSBGRG00000003896	ENSBGRT00000007183	957	3.2e-15	1	90,	0	-68.6	1.58489e-72	2.44	Exon (ENSBGRT00000007297/ENSBGRG00000003896, exon 2 of 6)	3	110282610	110287597	4988	2
chr3	110445467	110445616	150	ENSBGRG00000004656	ENSBGRT00000008799	22823	4e-94	1	150,	0	-1.11	0.0144544	-0.302	3' UTR	3	110422644	110450451	27808	1
chr3	110958825	110960376	1552	ENSBGRG00000007314	ENSBGRT00000013429	7924	2.5e-30	5	265,73,72,186,124,	0,428,801,972,1428	-2.26	0.00042658	-0.369	Exon (ENSBGRT00000013429/ENSBGRG00000007314, exon 6 of 11)	3	110957507	110968300	10794	2
chr3	111207063	111207441	379	ENSBGRG00000007818	ENSBGRT00000014348	2258	2e-18	2	202,96,	0,283	-1.04	0.018197	-0.509	3' UTR	3	111206319	111209699	3381	2
chr3	111253882	111254868	987	ENSBGRG00000008435	ENSBGRT00000015858	226247	0	1	987,	0	-4.23	1.69824e-06	0.287	3' UTR	3	111253882	111481115	227234	2
chr3	111842515	111842815	301	ENSBGRG00000009657	ENSBGRT00000017779	0	1.6e-14	1	301,	0	-1.18	0.011749	1.37	5' UTR	3	111842548	111848789	6242	1
chr3	112732591	112737487	4897	ENSBGRG00000012038	ENSBGRT00000022042	7151	2.8e-06	2	79,102,	0,4795	-0.437	0.176604	0.625	Exon (ENSBGRT00000022042/ENSBGRG00000012038, exon 4 of 5)	3	112731812	112744638	12827	2
chr3	112767482	112767572	91	ENSBGRG00000012101	ENSBGRT00000022109	287	0.00014	1	91,	0	-0.525	0.118577	0.683	Exon (ENSBGRT00000022109/ENSBGRG00000012101, exon 1 of 4)	3	112757337	112767859	10523	2
chr3	112767839	112769037	1199	ENSBGRG00000012101	ENSBGRT00000022109	0	6.3e-57	3	21,116,192,	0,777,1007	-2.55	0.000186209	0.971	5' UTR	3	112757337	112767859	10523	2
chr3	113019643	113035350	15708	ENSBGRG00000012821	ENSBGRT00000023466	0	3.2e-64	4	179,202,325,103,	0,9723,13302,15605	-1.85	0.00147911	-0.467	5' UTR	3	112874537	113019821	145285	2
chr3	115174429	115175044	616	ENSBGRG00000016941	ENSBGRT00000031158	9538	2.4e-07	1	616,	0	-0.476	0.146555	1.07	Exon (ENSBGRT00000031158/ENSBGRG00000016941, exon 4 of 4)	3	115174312	115184582	10271	2
chr3	115235354	115235502	149	ENSBGRG00000017030	ENSBGRT00000031259	89	0.00015	1	149,	0	-0.683	0.0645654	-0.692	5' UTR	3	115218802	115235591	16790	2
chr3	115501874	115508636	6763	ENSBGRG00000000236	ENSBGRT00000000380	81708	5e-32	2	1460,10,	0,6753	-1.35	0.00660693	-0.418	Exon (ENSBGRT00000000380/ENSBGRG00000000236, exon 7 of 8)	3	115498218	115590344	92127	2
chr3	116372191	116372520	330	ENSBGRG00000001404	ENSBGRT00000008991	116682	0.00025	1	330,	0	-0.577	0.0977237	1.19	Exon (ENSBGRT00000008845/ENSBGRG00000001404, exon 38 of 103)	3	116231746	116489202	257457	2
chr3	116372640	116372700	61	ENSBGRG00000001404	ENSBGRT00000008991	116502	0.01	1	61,	0	-0.262	0.44978	-1.87	Exon (ENSBGRT00000008845/ENSBGRG00000001404, exon 38 of 103)	3	116231746	116489202	257457	2
chr3	116660804	116664164	3361	ENSBGRG00000005084	ENSBGRT00000009390	25289	1e-14	2	75,16,	0,3345	-3.6	9.12011e-06	0.357	Exon (ENSBGRT00000009390/ENSBGRG00000005084, exon 4 of 5)	3	116660774	116689453	28680	2
chr3	116679635	116679875	241	ENSBGRG00000005084	ENSBGRT00000009390	9578	2.5e-20	1	241,	0	-1.4	0.0057544	0.324	3' UTR	3	116660774	116689453	28680	2
chr3	117775172	117775232	61	ENSBGRG00000005350	ENSBGRT00000009938	16517	4e-06	1	61,	0	-1.09	0.0154882	1.1	3' UTR	3	117775053	117791749	16697	2
chr3	117776095	117777083	989	ENSBGRG00000005350	ENSBGRT00000009938	14666	7.9e-34	2	250,19,	0,970	-5.01	2.18776e-07	0.599	3' UTR	3	117775053	117791749	16697	2
chr3	117968823	117969051	229	ENSBGRG00000005887	ENSBGRT00000010867	0	1e-09	2	104,35,	0,194	-1.1	0.0147911	1.03	Exon (ENSBGRT00000010867/ENSBGRG00000005887, exon 1 of 3)	3	117968366	117969051	686	2
chr3	119630153	119630857	705	ENSBGRG00000008077	ENSBGRT00000014754	16693	1e-159	3	212,64,263,	0,290,442	-4.87	3.16228e-07	0.923	3' UTR	3	119628396	119647550	19155	2
chr3	119840555	119842849	2295	ENSBGRG00000009212	ENSBGRT00000016975	7717	1e-208	3	811,101,16,	0,1381,2279	-3.4	1.62181e-05	-0.45	3' UTR	3	119840555	119850566	10012	2
chr3	119880966	119881812	847	ENSBGRG00000009562	ENSBGRT00000017850	124582	1.3e-06	2	183,87,	0,760	-0.462	0.157036	2.24	3' UTR	3	119880040	120006394	126355	2
chr3	120393095	120394906	1812	ENSBGRG00000010990	ENSBGRT00000020105	978	1.6e-52	2	613,102,	0,1710	-5.06	1.94984e-07	-0.561	Exon (ENSBGRT00000020105/ENSBGRG00000010990, exon 3 of 8)	3	120386624	120395884	9261	2
chr3	120527286	120540248	12963	ENSBGRG00000011314	ENSBGRT00000020630	164403	1e-202	3	208,130,21,	0,1049,12942	-1.49	0.0042658	-0.341	Exon (ENSBGRT00000020630/ENSBGRG00000011314, exon 28 of 30)	3	120527286	120704651	177366	2
chr3	121158579	121158728	150	ENSBGRG00000007563	ENSBGRT00000013827	1303	0.00011	1	150,	0	-0.812	0.040738	0.673	3' UTR	3	121157648	121160031	2384	2
chr3	123791504	123795308	3805	ENSBGRG00000012788	ENSBGRT00000023703	80321	1.6e-08	3	49,95,6,	0,272,3799	-1.74	0.00204174	0.734	Exon (ENSBGRT00000023703/ENSBGRG00000012788, exon 27 of 29)	3	123791444	123875629	84186	2
chr3	130376613	130392871	16259	ENSBGRG00000022816	ENSBGRT00000042140	30592	4.2e-08	2	39,142,	0,16117	-1.6	0.0030903	-0.681	Exon (ENSBGRT00000042140/ENSBGRG00000022816, exon 10 of 10)	3	130376583	130423463	46881	2
chr3	131074192	131076187	1996	ENSBGRG00000000242	ENSBGRT00000000390	15593	3.6e-06	5	4,41,18,51,66,	0,1586,1628,1648,1930	-0.481	0.14388	1.02	Exon (ENSBGRT00000000390/ENSBGRG00000000242, exon 6 of 19)	3	131053432	131091780	38349	2
chr3	131596711	131598563	1853	ENSBGRG00000001050	ENSBGRT00000002558	14097	1.3e-25	2	1161,66,	0,1787	-0.796	0.0436516	0.609	Exon (ENSBGRT00000002558/ENSBGRG00000001050, exon 9 of 18)	3	131581191	131612660	31470	2
chr3	132168910	132170556	1647	ENSBGRG00000001972	ENSBGRT00000003692	11808	4e-29	4	272,35,35,128,	0,440,885,1519	-0.952	0.0251189	-0.695	Exon (ENSBGRT00000003692/ENSBGRG00000001972, exon 3 of 4)	3	132168910	132182364	13455	2
chr3	132226381	132226470	90	ENSBGRG00000002040	ENSBGRT00000003800	8383	0.00045	1	90,	0	-0.309	0.331131	-2.7	Exon (ENSBGRT00000003800/ENSBGRG00000002040, exon 2 of 2)	3	132226172	132234853	8682	2
chr3	132301764	132303304	1541	ENSBGRG00000002051	ENSBGRT00000003835	0	8.9e-08	2	73,165,	0,1376	-0.318	0.312608	-0.496	Exon (ENSBGRT00000003835/ENSBGRG00000002051, exon 1 of 4)	3	132300712	132303304	2593	2
chr4	2428977	2429236	260	ENSBGRG00000011664	ENSBGRT00000021227	745	1.6e-06	4	30,9,8,189,	0,32,45,71	-0.183	0.639735	0.678	Exon (ENSBGRT00000021472/ENSBGRG00000011692, exon 7 of 10)	4	2423188	2429981	6794	2
chr4	7269133	7269402	270	ENSBGRG00000012528	ENSBGRT00000023045	63939	4e-39	1	270,	0	-7.52	3.71535e-10	1.27	3' UTR	4	7205194	7269432	64239	1
chr4	7623964	7637436	13473	ENSBGRG00000014546	ENSBGRT00000026719	867	8.1e-05	2	165,76,	0,13397	-0.461	0.158489	-0.529	5' UTR	4	7623097	7644809	21713	1
chr4	7642566	7642835	270	ENSBGRG00000014546	ENSBGRT00000026719	19469	8.1e-07	1	270,	0	-0.511	0.125314	2.35	Exon (ENSBGRT00000026719/ENSBGRG00000014546, exon 5 of 5)	4	7623097	7644809	21713	1
chr4	7810879	7813018	2140	ENSBGRG00000014856	ENSBGRT00000027301	60	1e-146	2	439,727,	0,1413	-2.02	0.000870964	-0.469	Exon (ENSBGRT00000027301/ENSBGRG00000014856, exon 1 of 2)	4	7810819	7813018	2200	1
chr4	8163248	8163903	656	ENSBGRG00000018284	ENSBGRT00000033420	119	1.6e-11	1	656,	0	-1.45	0.0047863	0.885	5' UTR	4	8163129	8184477	21349	1
chr4	8195378	8195590	213	ENSBGRG00000018358	ENSBGRT00000033662	30	2.5e-05	3	12,15,180,	0,16,33	-0.501	0.13122	1	Exon (ENSBGRT00000033662/ENSBGRG00000018358, exon 1 of 4)	4	8195348	8199014	3667	1
chr4	8285831	8285980	150	ENSBGRG00000018454	ENSBGRT00000033777	89	0.0001	1	150,	0	-0.307	0.333426	0.708	Exon (ENSBGRT00000033777/ENSBGRG00000018454, exon 1 of 2)	4	8285742	8287989	2248	1
chr4	8753893	8753953	61	ENSBGRG00000004423	ENSBGRT00000008848	30	0.0033	1	61,	0	-0.53	0.116413	1.36	Exon (ENSBGRT00000008848/ENSBGRG00000004423, exon 1 of 26)	4	8753863	8772427	18565	1
chr4	8809453	8809550	98	ENSBGRG00000005367	ENSBGRT00000010110	3853	1.9e-05	2	3,87,	0,11	-0.307	0.33266	1.78	Exon (ENSBGRT00000010110/ENSBGRG00000005367, exon 11 of 12)	4	8805600	8809550	3951	1
chr4	8893279	8893457	179	ENSBGRG00000006360	ENSBGRT00000011879	46535	1.3e-10	1	179,	0	-1.19	0.0114815	1.05	3' UTR	4	8846744	8893516	46773	1
chr4	13150738	13158441	7704	ENSBGRG00000011152	ENSBGRT00000021318	44025	7.6e-06	3	85,63,122,	0,86,7582	-1.65	0.00263027	0.816	Exon (ENSBGRT00000021318/ENSBGRG00000011152, exon 7 of 8)	4	13106713	13150886	44174	1
chr4	13225853	13226062	210	ENSBGRG00000011152	ENSBGRT00000021127	119140	2.8e-07	1	210,	0	-1.26	0.00912011	0.738	3' UTR	4	13106713	13226301	119589	1
chr4	13970291	13989544	19254	ENSBGRG00000011799	ENSBGRT00000022005	2800	6.3e-21	6	58,268,143,33,33,90,	0,580,12327,17575,18404,19164	-1.15	0.0125893	0.787	5' UTR	4	13967491	13990228	22738	1
chr4	14250625	14250685	61	ENSBGRG00000012801	ENSBGRT00000023409	14616	0.0098	1	61,	0	-0.356	0.258821	-0.613	3' UTR	4	14236009	14252004	15996	1
chr4	14251704	14251854	151	ENSBGRG00000012801	ENSBGRT00000023409	15695	0.00033	1	151,	0	-1.61	0.00301995	-0.766	3' UTR	4	14236009	14252004	15996	1
chr4	14516036	14517171	1136	ENSBGRG00000013115	ENSBGRT00000024183	137198	1.3e-70	1	1136,	0	-1.52	0.00398107	0.351	3' UTR	4	14378838	14517231	138394	1
chr4	16329273	16329333	61	ENSBGRG00000016745	ENSBGRT00000030788	54780	0.0024	1	61,	0	-0.388	0.221309	2.13	3' UTR	4	16274493	16329363	54871	1
chr4	17047214	17051293	4080	ENSBGRG00000000233	ENSBGRT00000000374	174	6.3e-26	3	61,53,118,	0,1322,3962	-3.27	2.34423e-05	-3.35	Exon (ENSBGRT00000000374/ENSBGRG00000000233, exon 1 of 3)	4	17047040	17051409	4370	1
chr4	17304011	17316793	12783	ENSBGRG00000000301	ENSBGRT00000000720	171218	1.7e-05	3	91,23,66,	0,6279,12717	-0.874	0.0323594	0.982	3' UTR	4	17132793	17304101	171309	1
chr4	22914072	22915286	1215	ENSBGRG00000003897	ENSBGRT00000007214	1494	0.0054	2	7,54,	0,1161	-0.326	0.300608	-0.585	Exon (ENSBGRT00000007214/ENSBGRG00000003897, exon 2 of 3)	4	22912578	22916484	3907	1
chr4	28384509	28389289	4781	ENSBGRG00000006532	ENSBGRT00000012162	28617	0.0047	2	36,25,	0,4756	-0.433	0.179061	-1.26	Exon (ENSBGRT00000012162/ENSBGRG00000006532, exon 14 of 15)	4	28355892	28389319	33428	1
chr4	28618393	28668958	50566	ENSBGRG00000007819	ENSBGRT00000014442	0	5e-69	2	551,72,	0,50494	-0.684	0.0645654	-0.324	5' UTR	4	28668887	28725527	56641	1
chr4	28721137	28725527	4391	ENSBGRG00000007819	ENSBGRT00000014340	103070	1.6e-69	2	24,125,	0,4266	-0.432	0.180302	0.156	Exon (ENSBGRT00000014340/ENSBGRG00000007819, exon 6 of 7)	4	28618067	28725527	107461	1
chr4	30822531	30822860	330	ENSBGRG00000023955	ENSBGRT00000044236	3709	0.00032	1	330,	0	-0.889	0.030903	-0.666	3' UTR	4	30818822	30823220	4399	1
chr4	31052282	31077380	25099	ENSBGRG00000023997	ENSBGRT00000044290	78359	7.9e-29	2	124,116,	0,24983	-0.642	0.0758578	-0.422	3' UTR	4	30973923	31052405	78483	1
chr4	34989207	34989385	179	ENSBGRG00000024616	ENSBGRT00000045457	73079	7.8e-06	1	179,	0	-0.781	0.0457088	0.385	Exon (ENSBGRT00000045457/ENSBGRG00000024616, exon 10 of 10)	4	34916128	34989712	73585	1
chr4	36507006	36507287	282	ENSBGRG00000025742	ENSBGRT00000047580	0	2.8e-06	1	282,	0	-1.29	0.00812831	-2.54	Exon (ENSBGRT00000047580/ENSBGRG00000025742, exon 1 of 1)	4	36507006	36507371	366	1
chr4	42598029	42598268	240	ENSBGRG00000009206	ENSBGRT00000017261	239	0.00011	1	240,	0	-0.399	0.209411	2.12	Exon (ENSBGRT00000017261/ENSBGRG00000009206, exon 1 of 14)	4	42597790	42729499	131710	1
chr4	42598327	42598805	479	ENSBGRG00000009206	ENSBGRT00000017261	537	3.6e-10	1	479,	0	-0.961	0.0239883	-0.918	Exon (ENSBGRT00000017261/ENSBGRG00000009206, exon 1 of 14)	4	42597790	42729499	131710	1
chr4	46875639	46877301	1663	ENSBGRG00000011094	ENSBGRT00000020222	6103	1e-83	5	60,78,84,54,55,	0,509,710,912,1608	-9.01	1e-11	-0.683	Exon (ENSBGRT00000020222/ENSBGRG00000011094, exon 8 of 22)	4	46869536	46881556	12021	1
chr4	47545553	47545792	240	ENSBGRG00000018927	ENSBGRT00000034691	0	3.2e-20	1	240,	0	-1.13	0.0138038	-3.44	Exon (ENSBGRT00000034691/ENSBGRG00000018927, exon 1 of 10)	4	47545553	47609134	63582	1
chr4	47608475	47608535	61	ENSBGRG00000018927	ENSBGRT00000034691	62922	0.00043	1	61,	0	-0.263	0.445656	1.49	3' UTR	4	47545553	47609134	63582	1
chr4	52280067	52283189	3123	ENSBGRG00000021029	ENSBGRT00000038943	9170	5.9e-10	3	118,84,4,	0,1022,3119	-1.04	0.018197	0.396	Exon (ENSBGRT00000038943/ENSBGRG00000021029, exon 2 of 8)	4	52270897	52294953	24057	1
chr4	55152549	55152698	150	ENSBGRG00000001597	ENSBGRT00000002981	3510	0.00081	1	150,	0	-0.469	0.151705	0.94	5' UTR	4	55149039	55158973	9935	1
chr4	59014791	59014970	180	ENSBGRG00000003061	ENSBGRT00000006094	67514	0.0005	1	180,	0	-0.753	0.0501187	0.942	3' UTR	4	58947277	59015940	68664	1
chr4	59585276	59585335	60	ENSBGRG00000003504	ENSBGRT00000006522	418	0.0083	1	60,	0	-0.201	0.606736	-0.737	Exon (ENSBGRT00000006522/ENSBGRG00000003504, exon 1 of 17)	4	59584858	59643713	58856	1
chr4	59916816	59917114	299	ENSBGRG00000003692	ENSBGRT00000006858	130522	4e-11	1	299,	0	-1.49	0.0042658	0.729	3' UTR	4	59786294	59918724	132431	1
chr4	61589575	61592147	2573	ENSBGRG00000005054	ENSBGRT00000009325	56993	8.5e-07	2	64,116,	0,2457	-0.346	0.271644	0.448	Exon (ENSBGRT00000009325/ENSBGRG00000005054, exon 15 of 16)	4	61532582	61592147	59566	1
chr4	72802602	72803229	628	ENSBGRG00000001901	ENSBGRT00000003641	622850	1e-211	1	628,	0	-0.654	0.0724436	0.182	3' UTR	4	72179752	72803945	624194	1
chr4	76853073	76853221	149	ENSBGRG00000004851	ENSBGRT00000008941	27969	0.00022	1	149,	0	-0.71	0.0588844	-1.36	3' UTR	4	76825104	76853221	28118	1
chr4	77331829	77333184	1356	ENSBGRG00000005147	ENSBGRT00000009506	0	1e-134	2	1152,77,	0,1279	-2.35	0.000331131	-0.394	5' UTR	4	77331829	77376421	44593	1
chr4	77377091	77377301	211	ENSBGRG00000005147	ENSBGRT00000009479	45262	6.3e-38	1	211,	0	-0.938	0.0263027	-1.34	Exon (ENSBGRT00000009479/ENSBGRG00000005147, exon 9 of 9)	4	77331829	77377301	45473	1
chr4	78506810	78515254	8445	ENSBGRG00000006539	ENSBGRT00000012759	90	0.0074	2	4,57,	0,8388	-0.873	0.0331131	3.18	Exon (ENSBGRT00000012759/ENSBGRG00000006539, exon 1 of 6)	4	78506720	78544207	37488	1
chr4	80409541	80435148	25608	ENSBGRG00000008420	ENSBGRT00000015500	116931	2e-75	2	4,507,	0,25101	-1.66	0.0025704	0.444	3' UTR	4	80292610	80409544	116935	1
chr4	80601685	80615851	14167	ENSBGRG00000008616	ENSBGRT00000016146	0	4.9e-07	2	109,40,	0,14127	-0.674	0.0676083	1.5	5' UTR	4	80601685	80617354	15670	1
chr4	82910349	82913777	3429	ENSBGRG00000010632	ENSBGRT00000019518	30	4e-63	3	19,361,9,	0,738,3420	-0.725	0.0562341	-0.396	5' UTR	4	82910319	82946622	36304	1
chr4	82941462	82946622	5161	ENSBGRG00000010632	ENSBGRT00000019518	31143	1e-157	4	40,155,71,4,	0,4678,5079,5157	-0.857	0.0346737	0.176	Exon (ENSBGRT00000019518/ENSBGRG00000010632, exon 16 of 19)	4	82910319	82946622	36304	1
chr4	83041957	83065576	23620	ENSBGRG00000011018	ENSBGRT00000020136	10235	1e-78	4	206,644,115,45,	0,13363,17823,23575	-3.43	1.47911e-05	0.531	Exon (ENSBGRT00000020136/ENSBGRG00000011018, exon 2 of 5)	4	83031722	83066317	34596	1
chr4	83265649	83290327	24679	ENSBGRG00000011795	ENSBGRT00000023906	130655	0.00017	3	26,99,25,	0,24008,24654	-0.737	0.0537032	0.924	Exon (ENSBGRT00000023906/ENSBGRG00000011795, exon 12 of 20)	4	83134994	83360516	225523	1
chr4	84037656	84037895	240	ENSBGRG00000015320	ENSBGRT00000028328	0	1e-10	1	240,	0	-0.614	0.0831764	0.981	Exon (ENSBGRT00000028328/ENSBGRG00000015320, exon 1 of 8)	4	84037656	84124424	86769	1
chr4	95189012	95189221	210	ENSBGRG00000023340	ENSBGRT00000043178	47225	4e-40	1	210,	0	-1.17	0.0120226	-0.275	Exon (ENSBGRT00000043178/ENSBGRG00000023340, exon 16 of 18)	4	95141787	95189952	48166	1
chr4	95816035	95819325	3291	ENSBGRG00000000299	ENSBGRT00000000485	15469	1e-281	4	5,116,126,50,	0,1708,2798,3241	-4.97	2.45471e-07	0.213	Exon (ENSBGRT00000000485/ENSBGRG00000000299, exon 4 of 7)	4	95800566	95819381	18816	1
chr4	99714501	99714886	386	ENSBGRG00000001608	ENSBGRT00000002999	10239	1e-126	1	386,	0	-1.6	0.0030903	0.604	3' UTR	4	99704262	99715425	11164	1
chr4	106357023	106357112	90	ENSBGRG00000002870	ENSBGRT00000005432	966383	0.0019	1	90,	0	-0.394	0.214783	1.81	3' UTR	4	105390640	106357502	966863	1
chr4	113113586	113116519	2934	ENSBGRG00000006607	ENSBGRT00000012352	111457	0.0003	3	16,63,11,	0,2750,2923	-0.376	0.234423	0.642	Exon (ENSBGRT00000012352/ENSBGRG00000006607, exon 10 of 15)	4	113002129	113155830	153702	1
chr4	113982220	113982429	210	ENSBGRG00000007346	ENSBGRT00000013477	184057	1.6e-05	1	210,	0	-0.852	0.0354813	2.86	Exon (ENSBGRT00000013477/ENSBGRG00000007346, exon 31 of 36)	4	113798163	114012133	213971	1
chr4	114341796	114342005	210	ENSBGRG00000007541	ENSBGRT00000014012	23576	5e-35	1	210,	0	-3.69	7.07946e-06	2	3' UTR	4	114318220	114343120	24901	1
chr4	115142923	115143073	151	ENSBGRG00000008025	ENSBGRT00000014649	5287	0.0027	1	151,	0	-0.27	0.425598	1.39	3' UTR	4	115137636	115143222	5587	1
chr4	117106008	117106307	300	ENSBGRG00000009075	ENSBGRT00000016961	27258	1.3e-66	1	300,	0	-8.15	7.94328e-11	0.792	3' UTR	4	117078750	117108433	29684	1
chr4	117745231	117764542	19312	ENSBGRG00000010402	ENSBGRT00000023128	0	2.5e-79	2	241,87,	0,19225	-0.987	0.0218776	0.28	5' UTR	4	117745363	117822720	77358	1
chr4	119412344	119412404	61	ENSBGRG00000016378	ENSBGRT00000030625	7301	0.0066	1	61,	0	-0.179	0.642688	1	Exon (ENSBGRT00000030625/ENSBGRG00000016378, exon 2 of 10)	4	119405043	119464554	59512	1
chr4	119530902	119531709	808	ENSBGRG00000016732	ENSBGRT00000030847	2842	5e-11	1	808,	0	-1.24	0.00933254	-0.879	Exon (ENSBGRT00000030847/ENSBGRG00000016732, exon 2 of 3)	4	119528060	119532801	4742	1
chr4	120198462	120198998	537	ENSBGRG00000017448	ENSBGRT00000033690	25966	1e-17	1	537,	0	-1.02	0.0194984	-0.612	Exon (ENSBGRT00000033690/ENSBGRG00000017448, exon 5 of 25)	4	120172496	120258488	85993	1
chr4	120854685	120860093	5409	ENSBGRG00000019825	ENSBGRT00000036448	489	1e-149	3	42,97,1371,	0,2787,4038	-4.36	1.1749e-06	0.437	5' UTR	4	120854196	120859911	5716	1
chr4	122317678	122334797	17120	ENSBGRG00000020716	ENSBGRT00000038136	2326	2.7e-06	2	127,83,	0,17037	-0.375	0.235505	-0.501	Exon (ENSBGRT00000038136/ENSBGRG00000020716, exon 2 of 3)	4	122315352	122336114	20763	1
chr4	903341	903848	508	ENSBGRG00000007606	ENSBGRT00000014495	7490	0.0002	2	120,61,	0,447	-0.305	0.338065	0.907	Exon (ENSBGRT00000014495/ENSBGRG00000007606, exon 11 of 15)	4	901043	911338	10296	2
chr4	1812346	1812495	150	ENSBGRG00000010546	ENSBGRT00000019306	9399	3.5e-06	1	150,	0	-0.804	0.0416869	-1.07	Exon (ENSBGRT00000019306/ENSBGRG00000010546, exon 6 of 7)	4	1787306	1821894	34589	2
chr4	2428992	2429261	270	ENSBGRG00000011664	ENSBGRT00000021227	720	5.8e-06	1	270,	0	-0.198	0.61235	0.83	Exon (ENSBGRT00000021472/ENSBGRG00000011692, exon 7 of 10)	4	2423188	2429981	6794	2
chr4	2475993	2478020	2028	ENSBGRG00000011930	ENSBGRT00000021816	7853	3.2e-25	2	1121,19,	0,2009	-0.998	0.0213796	-0.593	3' UTR	4	2475753	2485873	10121	2
chr4	2537294	2598676	61383	ENSBGRG00000011930	ENSBGRT00000022075	203849	6.3e-16	2	261,40,	0,61343	-1.26	0.00891251	0.399	3' UTR	4	2481791	2802525	320735	2
chr4	2968177	2968327	151	ENSBGRG00000011930	ENSBGRT00000022207	510	0.00028	1	151,	0	-0.293	0.363078	1.15	5' UTR	4	2536849	2968837	431989	2
chr4	7752997	7753533	537	ENSBGRG00000014774	ENSBGRT00000027152	31041	3.2e-24	1	537,	0	-1.74	0.00199526	-0.582	3' UTR	4	7752997	7784574	31578	2
chr4	7964497	7967890	3394	ENSBGRG00000015050	ENSBGRT00000027675	1416	4.2e-05	3	94,76,67,	0,901,3327	-0.424	0.187499	0.926	Exon (ENSBGRT00000027675/ENSBGRG00000015050, exon 1 of 3)	4	7964409	7969306	4898	2
chr4	8114879	8116716	1838	ENSBGRG00000018154	ENSBGRT00000033216	0	1e-170	2	296,1021,	0,817	-2.53	0.000194984	-0.396	3' UTR	4	8115276	8116061	786	1
chr4	8343848	8344290	443	ENSBGRG00000018485	ENSBGRT00000033859	42446	4e-40	1	443,	0	-0.897	0.0301995	-0.57	Exon (ENSBGRT00000034199/ENSBGRG00000018664, exon 1 of 1)	4	8301402	8483372	181971	1
chr4	8390713	8398433	7721	ENSBGRG00000004056	ENSBGRT00000007477	59	0.00021	3	139,85,103,	0,3639,7618	-1.86	0.00141254	-1.51	Exon (ENSBGRT00000007477/ENSBGRG00000004056, exon 1 of 3)	4	8390121	8398492	8372	2
chr4	8835606	8835911	306	ENSBGRG00000006171	ENSBGRT00000011531	4802	2.5e-24	2	108,101,	0,205	-1.09	0.0158489	-0.456	Exon (ENSBGRT00000011531/ENSBGRG00000006171, exon 9 of 10)	4	8835606	8840713	5108	2
chr4	9927433	9928212	780	ENSBGRG00000008413	ENSBGRT00000015316	275834	1e-208	1	780,	0	-1.8	0.00169824	-0.282	Exon (ENSBGRT00000015316/ENSBGRG00000008413, exon 55 of 62)	4	9919287	10204046	284760	2
chr4	9943389	9943839	451	ENSBGRG00000008413	ENSBGRT00000015316	260207	6.3e-51	1	451,	0	-0.631	0.0794328	-0.307	Exon (ENSBGRT00000015316/ENSBGRG00000008413, exon 46 of 62)	4	9919287	10204046	284760	2
chr4	9985633	9985693	61	ENSBGRG00000008413	ENSBGRT00000015316	218353	0.00055	1	61,	0	-0.368	0.24322	-0.512	Exon (ENSBGRT00000015316/ENSBGRG00000008413, exon 27 of 62)	4	9919287	10204046	284760	2
chr4	10404166	10404400	235	ENSBGRG00000008528	ENSBGRT00000015564	23532	1.7e-06	1	235,	0	-0.631	0.0794328	-1.84	Exon (ENSBGRT00000015564/ENSBGRG00000008528, exon 3 of 3)	4	10403787	10427932	24146	2
chr4	12600911	12601269	359	ENSBGRG00000010084	ENSBGRT00000019180	20641	3.2e-14	1	359,	0	-0.308	0.331894	-0.16	Exon (ENSBGRT00000019180/ENSBGRG00000010084, exon 6 of 20)	4	12574873	12621910	47038	2
chr4	15424999	15438275	13277	ENSBGRG00000014530	ENSBGRT00000026681	0	2e-63	3	406,100,32,	0,10890,13245	-1.88	0.00131826	0.478	3' UTR	4	15431522	15431640	119	1
chr4	22918364	22918454	91	ENSBGRG00000003927	ENSBGRT00000007241	329	0.0081	1	91,	0	-0.295	0.358922	0.7	Exon (ENSBGRT00000007241/ENSBGRG00000003927, exon 1 of 1)	4	22918274	22918783	510	2
chr4	22918514	22918693	180	ENSBGRG00000003927	ENSBGRT00000007241	90	0.00068	1	180,	0	-0.27	0.42462	0.279	Exon (ENSBGRT00000007241/ENSBGRG00000003927, exon 1 of 1)	4	22918274	22918783	510	2
chr4	23109313	23109522	210	ENSBGRG00000004004	ENSBGRT00000007386	0	1.5e-05	1	210,	0	-2.91	6.76083e-05	0.28	5' UTR	4	23065001	23109522	44522	2
chr4	28203742	28203978	237	ENSBGRG00000005976	ENSBGRT00000011076	20701	1e-10	1	237,	0	-0.439	0.174582	0.799	3' UTR	4	28203712	28224679	20968	2
chr4	28425286	28428198	2913	ENSBGRG00000007183	ENSBGRT00000013403	64920	1e-141	3	357,140,6,	0,972,2907	-4.06	2.63027e-06	0.577	3' UTR	4	28425021	28493118	68098	2
chr4	29305493	29306215	723	ENSBGRG00000009570	ENSBGRT00000017712	28542	0	2	413,93,	0,630	-5.61	4.57088e-08	-0.548	Exon (ENSBGRT00000017712/ENSBGRG00000009570, exon 11 of 12)	4	29305493	29334757	29265	2
chr4	29551043	29551163	121	ENSBGRG00000010195	ENSBGRT00000018937	9006	0.00058	1	121,	0	-0.906	0.0288403	1.95	3' UTR	4	29550983	29560169	9187	2
chr4	29551552	29552001	450	ENSBGRG00000010195	ENSBGRT00000018937	8168	5.9e-10	1	450,	0	-0.941	0.025704	-0.713	3' UTR	4	29550983	29560169	9187	2
chr4	30808609	30808846	238	ENSBGRG00000023869	ENSBGRT00000044129	5404	1.4e-07	1	238,	0	-0.345	0.272898	0.852	3' UTR	4	30808579	30814250	5672	2
chr4	40711418	40714805	3388	ENSBGRG00000007313	ENSBGRT00000013488	4713	3.2e-28	2	152,87,	0,3301	-1.12	0.0144544	-0.301	3' UTR	4	40667565	40719518	51954	2
chr4	40978309	40978368	60	ENSBGRG00000007724	ENSBGRT00000014149	406	0.0029	1	60,	0	-0.287	0.377572	-1.38	Exon (ENSBGRT00000014149/ENSBGRG00000007724, exon 2 of 6)	4	40948239	40978774	30536	2
chr4	40978427	40978774	348	ENSBGRG00000007724	ENSBGRT00000014149	0	1.8e-06	2	30,208,	0,140	-0.259	0.459198	0.35	Exon (ENSBGRT00000014149/ENSBGRG00000007724, exon 1 of 6)	4	40948239	40978774	30536	2
chr4	45838819	45839025	207	ENSBGRG00000009953	ENSBGRT00000018252	0	3.7e-06	1	207,	0	-0.437	0.175792	0.481	Exon (ENSBGRT00000018252/ENSBGRG00000009953, exon 1 of 1)	4	45837760	45839025	1266	2
chr4	46912439	46912812	374	ENSBGRG00000011827	ENSBGRT00000022122	14558	0.0001	2	115,5,	0,369	-0.267	0.432514	1.22	Exon (ENSBGRT00000022122/ENSBGRG00000011827, exon 9 of 10)	4	46912409	46927370	14962	2
chr4	47273461	47273700	240	ENSBGRG00000014704	ENSBGRT00000027587	0	0.0002	2	90,60,	0,180	-0.647	0.074131	0.726	Exon (ENSBGRT00000027587/ENSBGRG00000014704, exon 1 of 14)	4	47263738	47273700	9963	2
chr4	47276837	47277102	266	ENSBGRG00000015262	ENSBGRT00000028264	2488	7.9e-28	1	266,	0	-1.52	0.00389045	0.231	3' UTR	4	47276837	47279590	2754	2
chr4	47538578	47538961	384	ENSBGRG00000018869	ENSBGRT00000034593	0	4e-11	1	384,	0	-0.281	0.392645	1.25	5' UTR	4	47535996	47538961	2966	2
chr4	47617123	47617243	121	ENSBGRG00000019261	ENSBGRT00000035367	3277	0.0021	1	121,	0	-1.34	0.00676083	2.03	Exon (ENSBGRT00000035367/ENSBGRG00000019261, exon 2 of 11)	4	47609859	47620520	10662	2
chr4	47619890	47620130	241	ENSBGRG00000019261	ENSBGRT00000035367	390	5.5e-05	1	241,	0	-1.13	0.0138038	3.42	Exon (ENSBGRT00000035367/ENSBGRG00000019261, exon 1 of 11)	4	47609859	47620520	10662	2
chr4	49814058	49816259	2202	ENSBGRG00000020382	ENSBGRT00000037457	10438	1e-08	2	83,63,	0,2139	-1.5	0.0040738	0.657	Exon (ENSBGRT00000037457/ENSBGRG00000020382, exon 7 of 8)	4	49814058	49826697	12640	2
chr4	56058365	56058513	149	ENSBGRG00000002016	ENSBGRT00000003752	11952	0.00017	1	149,	0	-0.923	0.0275423	0.959	Exon (ENSBGRT00000003752/ENSBGRG00000002016, exon 3 of 3)	4	56058335	56070465	12131	2
chr4	56059807	56059985	179	ENSBGRG00000002016	ENSBGRT00000003752	10480	1.6e-06	1	179,	0	-0.603	0.0870964	2.11	5' UTR	4	56058335	56070465	12131	2
chr4	56414088	56448694	34607	ENSBGRG00000002143	ENSBGRT00000004027	106078	1e-162	3	37,306,76,	0,26403,34531	-1.08	0.0162181	-0.191	3' UTR	4	56281078	56554772	273695	2
chr4	60769136	60829744	60609	ENSBGRG00000004660	ENSBGRT00000008967	301029	1.6e-60	5	63,14,78,231,124,	0,19072,43528,49800,60485	-1.15	0.0128825	-0.396	Exon (ENSBGRT00000008967/ENSBGRG00000004660, exon 14 of 18)	4	60747652	61130773	383122	2
chr4	61624480	61628816	4337	ENSBGRG00000005174	ENSBGRT00000009546	8593	0	2	1600,70,	0,4267	-8.4	3.98107e-11	-0.385	3' UTR	4	61624480	61637409	12930	2
chr4	64948497	64970349	21853	ENSBGRG00000000402	ENSBGRT00000000803	2747	1.6e-13	3	132,98,250,	0,1942,21603	-0.668	0.0691831	1.28	Exon (ENSBGRT00000000803/ENSBGRG00000000402, exon 3 of 5)	4	64948467	64973096	24630	2
chr4	69691162	69691461	300	ENSBGRG00000001275	ENSBGRT00000003110	70128	8.9e-05	1	300,	0	-0.624	0.0794328	-0.729	Exon (ENSBGRT00000003110/ENSBGRG00000001275, exon 22 of 22)	4	69691132	69761589	70458	2
chr4	70839442	70839800	359	ENSBGRG00000001815	ENSBGRT00000003367	3805	3.2e-19	1	359,	0	-0.718	0.057544	-0.542	Exon (ENSBGRT00000003367/ENSBGRG00000001815, exon 2 of 5)	4	70784774	70843605	58832	2
chr4	71107414	71107743	330	ENSBGRG00000001841	ENSBGRT00000003423	4344	1.6e-06	1	330,	0	-0.34	0.279254	1.87	Exon (ENSBGRT00000003423/ENSBGRG00000001841, exon 4 of 4)	4	71106546	71112087	5542	2
chr4	76428776	76444627	15852	ENSBGRG00000004719	ENSBGRT00000008705	629	0.002	2	18,132,	0,15720	-0.326	0.301301	1.69	5' UTR	4	76261163	76445256	184094	2
chr4	77166466	77167743	1278	ENSBGRG00000004974	ENSBGRT00000009155	37763	0.00048	2	174,6,	0,1272	-1.12	0.0138038	-2.65	Exon (ENSBGRT00000009155/ENSBGRG00000004974, exon 2 of 3)	4	77164633	77205506	40874	2
chr4	77205416	77205506	91	ENSBGRG00000004974	ENSBGRT00000009155	0	1.8e-05	1	91,	0	-0.287	0.376704	-0.874	Exon (ENSBGRT00000009155/ENSBGRG00000004974, exon 1 of 3)	4	77164633	77205506	40874	2
chr4	78302363	78302482	120	ENSBGRG00000006083	ENSBGRT00000011209	89648	0.0027	1	120,	0	-0.267	0.432514	1.22	3' UTR	4	78302064	78392130	90067	2
chr4	78436891	78465295	28405	ENSBGRG00000006309	ENSBGRT00000011629	0	3.2e-69	3	108,109,52,	0,22558,28353	-1.79	0.00177828	-0.333	Exon (ENSBGRT00000011629/ENSBGRG00000006309, exon 1 of 1)	4	78452896	78454287	1392	1
chr4	79105610	79105760	151	ENSBGRG00000007268	ENSBGRT00000013367	35776	0.0001	1	151,	0	-0.38	0.229615	0.708	Exon (ENSBGRT00000013462/ENSBGRG00000007268, exon 11 of 11)	4	79055918	79141536	85619	2
chr4	79337167	79338167	1001	ENSBGRG00000007275	ENSBGRT00000013336	0	6.3e-23	2	248,230,	0,771	-0.696	0.0616595	-0.724	Exon (ENSBGRT00000013336/ENSBGRG00000007275, exon 1 of 2)	4	79335257	79338167	2911	2
chr4	80618765	80620060	1296	ENSBGRG00000008616	ENSBGRT00000016038	17080	1.3e-23	2	193,46,	0,1250	-0.875	0.0323594	-0.341	Exon (ENSBGRT00000016038/ENSBGRG00000008616, exon 5 of 5)	4	80601685	80620114	18430	1
chr4	81034702	81035726	1025	ENSBGRG00000009356	ENSBGRT00000017163	68788	0	3	379,57,73,	0,522,952	-2.22	0.00047863	-0.246	Exon (ENSBGRT00000017163/ENSBGRG00000009356, exon 20 of 27)	4	81028345	81104514	76170	2
chr4	86964657	86964776	120	ENSBGRG00000019597	ENSBGRT00000035996	60	0.00093	1	120,	0	-0.218	0.57544	1.22	Exon (ENSBGRT00000035996/ENSBGRG00000019597, exon 1 of 1)	4	86962533	86964836	2304	2
chr4	95192364	95214072	21709	ENSBGRG00000023481	ENSBGRT00000043377	59	7.9e-11	4	34,105,51,19,	0,1276,2388,21690	-0.456	0.161436	-0.265	Exon (ENSBGRT00000043377/ENSBGRG00000023481, exon 1 of 4)	4	95192275	95214131	21857	2
chr4	95707891	95707951	61	ENSBGRG00000000265	ENSBGRT00000000420	328	0.0054	1	61,	0	-0.274	0.409261	-0.358	5' UTR	4	95664567	95708279	43713	2
chr4	96147645	96155667	8023	ENSBGRG00000000725	ENSBGRT00000001301	61958	2.5e-54	3	505,98,25,	0,2572,7998	-3.1	3.89045e-05	-0.658	3' UTR	4	96147257	96217625	70369	2
chr4	98941401	98941490	90	ENSBGRG00000001411	ENSBGRT00000002582	95618	0.00074	1	90,	0	-0.306	0.335738	-1.32	Exon (ENSBGRT00000002582/ENSBGRG00000001411, exon 11 of 15)	4	98931122	99037108	105987	2
chr4	99036810	99037019	210	ENSBGRG00000001411	ENSBGRT00000002582	89	0.0002	1	210,	0	-0.407	0.202302	1.15	5' UTR	4	98931122	99037108	105987	2
chr4	100513384	100513533	150	ENSBGRG00000001751	ENSBGRT00000003470	629738	0.00025	1	150,	0	-0.335	0.286418	1.42	3' UTR	4	100512996	101143271	630276	2
chr4	113164030	113164090	61	ENSBGRG00000006953	ENSBGRT00000012811	22631	0.006	1	61,	0	-0.234	0.5236	2	Exon (ENSBGRT00000012811/ENSBGRG00000006953, exon 2 of 2)	4	113159457	113186721	27265	2
chr4	113725392	113726681	1290	ENSBGRG00000007029	ENSBGRT00000012978	21342	3.2e-07	2	95,85,	0,1205	-0.393	0.215278	0.31	Exon (ENSBGRT00000013172/ENSBGRG00000007029, exon 9 of 10)	4	113420528	113748023	327496	2
chr4	113734914	113736409	1496	ENSBGRG00000007029	ENSBGRT00000012978	11614	0.0036	2	42,48,	0,1448	-0.451	0.165577	1.44	Exon (ENSBGRT00000013172/ENSBGRG00000007029, exon 7 of 10)	4	113420528	113748023	327496	2
chr4	114130233	114142180	11948	ENSBGRG00000007477	ENSBGRT00000013719	34301	2.5e-34	3	219,668,3,	0,7634,11945	-0.807	0.0416869	-0.364	Exon (ENSBGRT00000013719/ENSBGRG00000007477, exon 3 of 5)	4	114130233	114176481	46249	2
chr4	117597419	117597717	299	ENSBGRG00000009644	ENSBGRT00000018575	1974	2.8e-05	1	299,	0	-1.2	0.0107152	2.18	Exon (ENSBGRT00000018575/ENSBGRG00000009644, exon 2 of 19)	4	117228907	117599691	370785	2
chr4	117884087	117892363	8277	ENSBGRG00000012722	ENSBGRT00000023306	52873	9e-295	2	391,86,	0,8191	-1.64	0.00275423	0.369	3' UTR	4	117884087	117945236	61150	2
chr4	125702594	125703252	659	ENSBGRG00000022377	ENSBGRT00000041497	231826	2.8e-07	1	659,	0	-0.834	0.0380189	-0.715	Exon (ENSBGRT00000041497/ENSBGRG00000022377, exon 10 of 13)	4	125686270	125935078	248809	2
chr5	850471	850861	391	ENSBGRG00000010296	ENSBGRT00000018969	22275	1e-39	1	391,	0	-1.24	0.00977237	0.283	3' UTR	5	828196	851349	23154	1
chr5	2607055	2607115	61	ENSBGRG00000021140	ENSBGRT00000039152	5293	0.0049	1	61,	0	-0.318	0.313329	1.74	Exon (ENSBGRT00000039152/ENSBGRG00000021140, exon 6 of 6)	5	2601762	2607137	5376	1
chr5	3287774	3287951	178	ENSBGRG00000022373	ENSBGRT00000041310	29	4.9e-10	1	178,	0	-5.78	2.88403e-08	-1.33	Exon (ENSBGRT00000041310/ENSBGRG00000022373, exon 1 of 1)	5	3287745	3287951	207	1
chr5	4668766	4669390	625	ENSBGRG00000000670	ENSBGRT00000001218	110854	3.2e-22	1	625,	0	-2.38	0.00030903	-0.565	3' UTR	5	4557912	4669954	112043	1
chr5	4928790	4931892	3103	ENSBGRG00000000764	ENSBGRT00000001389	800	1e-163	3	26,130,437,	0,380,2666	-12.2	3.98107e-15	0.433	3' UTR	5	4927990	4928815	826	1
chr5	4994522	4994966	445	ENSBGRG00000000781	ENSBGRT00000001407	0	1e-09	1	445,	0	-1.99	0.000954993	-2.21	Exon (ENSBGRT00000001407/ENSBGRG00000000781, exon 1 of 1)	5	4994522	4995262	741	1
chr5	5297533	5297653	121	ENSBGRG00000000937	ENSBGRT00000001776	45231	0.00013	1	121,	0	-0.476	0.146555	-0.765	3' UTR	5	5252302	5297653	45352	1
chr5	7154362	7154751	390	ENSBGRG00000001553	ENSBGRT00000002877	0	0	1	390,	0	-3.49	1.28825e-05	0.273	Exon (ENSBGRT00000002877/ENSBGRG00000001553, exon 1 of 1)	5	7154362	7154751	390	1
chr5	7206706	7207153	448	ENSBGRG00000001617	ENSBGRT00000002989	30	2e-11	1	448,	0	-0.464	0.155955	-0.86	Exon (ENSBGRT00000002989/ENSBGRG00000001617, exon 1 of 1)	5	7206676	7207392	717	1
chr5	8405872	8406693	822	ENSBGRG00000002181	ENSBGRT00000004077	21862	7.9e-99	2	58,62,	0,760	-2.41	0.000275423	0.289	Exon (ENSBGRT00000004077/ENSBGRG00000002181, exon 9 of 10)	5	8384010	8406693	22684	1
chr5	14203294	14203474	181	ENSBGRG00000003299	ENSBGRT00000006197	32581	3.1e-09	1	181,	0	-4.25	1.62181e-06	-1.24	3' UTR	5	14170713	14203474	32762	1
chr5	14251812	14252164	353	ENSBGRG00000003380	ENSBGRT00000006300	14145	2.5e-72	1	353,	0	-1.64	0.00269153	0.375	3' UTR	5	14237667	14252311	14645	1
chr5	18384163	18384253	91	ENSBGRG00000001276	ENSBGRT00000002330	46751	0.0017	1	91,	0	-0.362	0.250611	1.85	3' UTR	5	18337412	18384372	46961	1
chr5	21520030	21520448	419	ENSBGRG00000002712	ENSBGRT00000005082	16679	7.9e-19	1	419,	0	-0.815	0.040738	-0.663	Exon (ENSBGRT00000005082/ENSBGRG00000002712, exon 3 of 3)	5	21503351	21520448	17098	1
chr5	22168511	22406660	238150	ENSBGRG00000002994	ENSBGRT00000005607	0	1e-107	9	29,105,78,108,93,69,177,114,93,	0,2706,76803,106318,153675,153856,164834,193664,238057	-2.73	0.000109648	0.316	Exon (ENSBGRT00000005559/ENSBGRG00000002788, exon 4 of 12)	5	22259223	22259326	104	1
chr5	25667451	25667626	176	ENSBGRG00000004518	ENSBGRT00000008357	56596	1.2e-10	1	176,	0	-1.23	0.00977237	-0.921	Exon (ENSBGRT00000008418/ENSBGRG00000004559, exon 3 of 3)	5	25651053	25724222	73170	2
chr5	26206736	26206915	180	ENSBGRG00000004655	ENSBGRT00000008716	120	1.8e-05	1	180,	0	-0.323	0.305492	1	Exon (ENSBGRT00000008716/ENSBGRG00000004655, exon 1 of 8)	5	26206616	26474721	268106	1
chr5	26434398	26434877	480	ENSBGRG00000004655	ENSBGRT00000008716	227782	5.1e-07	1	480,	0	-0.61	0.0851138	-0.883	Exon (ENSBGRT00000008716/ENSBGRG00000004655, exon 5 of 8)	5	26206616	26474721	268106	1
chr5	26695289	26695646	358	ENSBGRG00000004804	ENSBGRT00000009550	0	5e-11	1	358,	0	-0.834	0.0380189	-1.19	Exon (ENSBGRT00000009182/ENSBGRG00000004804, exon 4 of 16)	5	26695400	26751513	56114	1
chr5	26750454	26750514	61	ENSBGRG00000004804	ENSBGRT00000009182	245791	0.003	1	61,	0	-0.585	0.0933254	2.68	Exon (ENSBGRT00000009182/ENSBGRG00000004804, exon 16 of 16)	5	26504663	26751513	246851	1
chr5	28329851	28330179	329	ENSBGRG00000006310	ENSBGRT00000011630	1550	4.1e-07	1	329,	0	-0.297	0.355631	-0.895	Exon (ENSBGRT00000011630/ENSBGRG00000006310, exon 1 of 1)	5	28328301	28330775	2475	1
chr5	29070846	29080977	10132	ENSBGRG00000008205	ENSBGRT00000015067	15773	6.3e-92	3	11,110,235,	0,922,9897	-2.21	0.000489779	0.358	3' UTR	5	29055073	29080977	25905	1
chr5	29532491	29541705	9215	ENSBGRG00000008691	ENSBGRT00000016132	51454	0	12	74,207,105,153,249,213,213,162,129,89,124,196,	0,1321,2892,3262,4497,4884,5254,5754,7472,8488,8677,9019	-14.6	1.25893e-17	-0.146	Exon (ENSBGRT00000016132/ENSBGRG00000008691, exon 28 of 42)	5	29481037	29544148	63112	1
chr5	29775890	29776328	439	ENSBGRG00000009391	ENSBGRT00000017216	3281	6.3e-26	1	439,	0	-1.95	0.00107152	1.18	Exon (ENSBGRT00000017310/ENSBGRG00000009417, exon 3 of 3)	5	29772609	29801645	29037	1
chr5	29824432	29824850	419	ENSBGRG00000009469	ENSBGRT00000017359	5550	4e-39	1	419,	0	-1.46	0.00467735	1.26	3' UTR	5	29818882	29824970	6089	1
chr5	30446643	30456547	9905	ENSBGRG00000011406	ENSBGRT00000020898	16234	0.0011	3	34,57,29,	0,7686,9876	-0.355	0.260615	-1.19	3' UTR	5	30430409	30446676	16268	1
chr5	33554299	33554597	299	ENSBGRG00000013532	ENSBGRT00000024866	39872	5.1e-10	1	299,	0	-1.61	0.00301995	2.24	3' UTR	5	33514427	33554687	40261	1
chr5	33612948	33619606	6659	ENSBGRG00000013987	ENSBGRT00000025808	7562	1e-112	3	12,795,3,	0,1625,6656	-0.968	0.0234423	-0.3	Exon (ENSBGRT00000025808/ENSBGRG00000013987, exon 3 of 11)	5	33605386	33630466	25081	1
chr5	35120611	35120761	151	ENSBGRG00000017276	ENSBGRT00000031646	30	0.00068	1	151,	0	-1.04	0.018197	-1.23	Exon (ENSBGRT00000031646/ENSBGRG00000017276, exon 1 of 2)	5	35120581	35130414	9834	1
chr5	36361940	36362030	91	ENSBGRG00000018959	ENSBGRT00000034937	56309	0.00048	1	91,	0	-0.464	0.155955	-0.724	Exon (ENSBGRT00000034937/ENSBGRG00000018959, exon 22 of 22)	5	36305631	36362183	56553	1
chr5	36564848	36564998	151	ENSBGRG00000019220	ENSBGRT00000035323	155150	2.4e-07	1	151,	0	-0.563	0.102802	-1.21	Exon (ENSBGRT00000035323/ENSBGRG00000019220, exon 12 of 12)	5	36409698	36564998	155301	1
chr5	37542398	37542458	61	ENSBGRG00000020117	ENSBGRT00000037301	87104	0.00098	1	61,	0	-0.243	0.516416	-1.32	Exon (ENSBGRT00000037301/ENSBGRG00000020117, exon 17 of 19)	5	37455294	37544387	89094	1
chr5	39356284	39357074	791	ENSBGRG00000000463	ENSBGRT00000000792	1387	2e-15	2	77,163,	0,628	-4.89	2.95121e-07	4.44	5' UTR	5	39354897	39432096	77200	1
chr5	39381725	39432036	50312	ENSBGRG00000000463	ENSBGRT00000000792	26828	1e-15	4	21,65,82,191,	0,18188,18840,50121	-3.01	4.89779e-05	1.05	3' UTR	5	39354897	39432096	77200	1
chr5	41357176	41357236	61	ENSBGRG00000003515	ENSBGRT00000006619	76898	0.00038	1	61,	0	-0.301	0.345144	-3	Exon (ENSBGRT00000006619/ENSBGRG00000003515, exon 16 of 24)	5	41280278	41385915	105638	1
chr5	42652630	42675904	23275	ENSBGRG00000003686	ENSBGRT00000008293	1235637	5.8e-09	4	69,111,48,12,	0,3354,23213,23263	-1	0.020893	1.61	Exon (ENSBGRT00000008293/ENSBGRG00000003686, exon 24 of 25)	5	41416993	42656094	1239102	1
chr5	45677774	45681082	3309	ENSBGRG00000007052	ENSBGRT00000013295	0	1e-101	2	55,484,	0,2825	-0.478	0.145546	-0.277	Exon (ENSBGRT00000013295/ENSBGRG00000007052, exon 1 of 10)	5	45677774	45822147	144374	1
chr5	47277936	47278086	151	ENSBGRG00000009928	ENSBGRT00000018232	4043	8.9e-05	1	151,	0	-0.471	0.150314	0.859	Exon (ENSBGRT00000018232/ENSBGRG00000009928, exon 4 of 4)	5	47273893	47278086	4194	1
chr5	47383484	47383603	120	ENSBGRG00000000362	ENSBGRT00000000588	238	0.0017	1	120,	0	-0.227	0.554626	0.907	5' UTR	5	47383246	47389403	6158	1
chr5	49175824	49175972	149	ENSBGRG00000009544	ENSBGRT00000017566	910	4e-28	1	149,	0	-0.798	0.042658	0.379	Exon (ENSBGRT00000017566/ENSBGRG00000009544, exon 2 of 4)	5	49174914	49177873	2960	1
chr5	49334758	49339994	5237	ENSBGRG00000007048	ENSBGRT00000014974	33855	9e-300	9	25,101,52,89,276,190,165,113,126,	0,245,545,1261,1578,2132,3220,3544,5111	-0.719	0.0562341	0.0474	Exon (ENSBGRT00000014974/ENSBGRG00000007048, exon 7 of 15)	5	49300903	49339994	39092	1
chr5	49374319	49374378	60	ENSBGRG00000008745	ENSBGRT00000016120	2201	0.0018	1	60,	0	-2.93	6.30957e-05	-0.756	3' UTR	5	49372118	49374496	2379	1
chr5	49407360	49407835	476	ENSBGRG00000009154	ENSBGRT00000016825	7453	1.6e-06	1	476,	0	-0.647	0.074131	0.625	3' UTR	5	49399907	49409111	9205	1
chr5	49419207	49419657	451	ENSBGRG00000009209	ENSBGRT00000016890	9996	3.2e-36	1	451,	0	-2.98	5.49541e-05	-2.26	3' UTR	5	49409211	49419760	10550	1
chr5	54354619	54366275	11657	ENSBGRG00000010369	ENSBGRT00000019033	0	1e-248	3	56,89,183,	0,6563,11474	-0.922	0.0275423	-0.193	Exon (ENSBGRT00000018334/ENSBGRG00000009962, exon 20 of 22)	5	54356124	54357215	1092	2
chr5	54528233	54540817	12585	ENSBGRG00000010558	ENSBGRT00000027579	112772	5e-52	3	68,38,164,	0,6430,12421	-3.9	4.0738e-06	0.626	Exon (ENSBGRT00000027579/ENSBGRG00000010558, exon 35 of 36)	5	54415461	54534700	119240	1
chr5	55733122	55743387	10266	ENSBGRG00000015661	ENSBGRT00000028806	19471	1e-236	3	158,171,418,	0,4222,9848	-0.81	0.0416869	-0.184	Exon (ENSBGRT00000028806/ENSBGRG00000015661, exon 4 of 6)	5	55713651	55743387	29737	1
chr5	58284681	58284800	120	ENSBGRG00000018895	ENSBGRT00000034902	59	0.00079	1	120,	0	-0.963	0.0239883	-4.58	5' UTR	5	58284622	58350361	65740	1
chr5	59536697	59538674	1978	ENSBGRG00000020115	ENSBGRT00000037570	28667	1e-219	2	362,505,	0,1473	-1.06	0.0169824	-0.26	Exon (ENSBGRT00000037570/ENSBGRG00000020115, exon 10 of 16)	5	59508030	59545014	36985	1
chr5	61125799	61125893	95	ENSBGRG00000021761	ENSBGRT00000040587	56026	8.5e-05	2	90,1,	0,94	-0.348	0.267917	0.704	Exon (ENSBGRT00000040587/ENSBGRG00000021761, exon 28 of 29)	5	61069773	61125893	56121	1
chr5	63144111	63144171	61	ENSBGRG00000009161	ENSBGRT00000016855	140847	1.5e-07	1	61,	0	-0.927	0.0269153	-0.507	Exon (ENSBGRT00000016855/ENSBGRG00000009161, exon 16 of 16)	5	63003264	63144171	140908	1
chr5	72822893	72839485	16593	ENSBGRG00000022144	ENSBGRT00000040910	205799	1e-139	3	124,92,145,	0,212,16448	-2.92	6.45654e-05	0.638	Exon (ENSBGRT00000040910/ENSBGRG00000022144, exon 20 of 22)	5	72617094	72839485	222392	1
chr5	74232677	74232884	208	ENSBGRG00000022854	ENSBGRT00000042193	136400	5e-46	1	208,	0	-2.68	0.000128825	-0.486	Exon (ENSBGRT00000042193/ENSBGRG00000022854, exon 4 of 4)	5	74096277	74232884	136608	1
chr5	77769972	77770145	174	ENSBGRG00000002947	ENSBGRT00000005527	0	1e-217	1	174,	0	-0.566	0.101625	-0.16	Exon (ENSBGRT00000005527/ENSBGRG00000002947, exon 1 of 1)	5	77769972	77770145	174	1
chr5	78509438	78514847	5410	ENSBGRG00000003877	ENSBGRT00000007150	55011	4e-75	2	3,145,	0,5265	-0.561	0.103753	-0.283	Exon (ENSBGRT00000007150/ENSBGRG00000003877, exon 5 of 6)	5	78454427	78514847	60421	1
chr5	81015035	81016715	1681	ENSBGRG00000003298	ENSBGRT00000006153	1868	2e-87	2	812,354,	0,1327	-2.66	0.000131826	-0.273	5' UTR	5	81013167	81052512	39346	1
chr5	82014241	82014330	90	ENSBGRG00000004153	ENSBGRT00000007652	1464	4.8e-06	1	90,	0	-2.48	0.000223872	0.268	Exon (ENSBGRT00000007652/ENSBGRG00000004153, exon 3 of 3)	5	82012777	82016509	3733	1
chr5	89053531	89055086	1556	ENSBGRG00000002622	ENSBGRT00000004986	1527	7.9e-16	2	889,590,	0,966	-0.588	0.0933254	-0.4	Exon (ENSBGRT00000005032/ENSBGRG00000002682, exon 1 of 2)	5	89052004	89161665	109662	1
chr5	89249631	89251313	1683	ENSBGRG00000002711	ENSBGRT00000005093	0	1e-126	2	691,417,	0,1266	-2.65	0.000138038	-0.298	5' UTR	5	89249631	89253198	3568	1
chr5	89252420	89253198	779	ENSBGRG00000002711	ENSBGRT00000005093	2789	1e-126	1	779,	0	-1.29	0.00812831	0.168	3' UTR	5	89249631	89253198	3568	1
chr5	90731708	90742197	10490	ENSBGRG00000002890	ENSBGRT00000005410	0	4e-34	7	56,165,123,173,142,74,47,	0,734,1429,4952,8665,9832,10443	-0.908	0.0288403	-0.324	Exon (ENSBGRT00000005351/ENSBGRG00000002844, exon 46 of 55)	5	90733728	90734738	1011	2
chr5	97167745	97168043	299	ENSBGRG00000003316	ENSBGRT00000006160	0	3.2e-46	1	299,	0	-0.51	0.125893	-0.164	5' UTR	5	97167745	97173604	5860	1
chr5	97170450	97173604	3155	ENSBGRG00000003316	ENSBGRT00000006160	2705	1e-226	3	187,100,162,	0,1271,2993	-1.82	0.00162181	-0.197	Exon (ENSBGRT00000006160/ENSBGRG00000003316, exon 2 of 4)	5	97167745	97173604	5860	1
chr5	100092329	100092629	301	ENSBGRG00000007479	ENSBGRT00000013701	263	2.6e-05	1	301,	0	-0.315	0.317687	0.391	5' UTR	5	100092066	100232632	140567	1
chr5	100219669	100224387	4719	ENSBGRG00000007479	ENSBGRT00000013701	127603	2e-50	3	42,105,124,	0,2362,4595	-2.77	0.0001	0.535	3' UTR	5	100092066	100232632	140567	1
chr5	103874442	103875510	1069	ENSBGRG00000010078	ENSBGRT00000018541	0	0.00045	2	75,75,	0,994	-0.318	0.314051	-2.81	5' UTR	5	103875436	103878270	2835	1
chr5	104133391	104134168	778	ENSBGRG00000010174	ENSBGRT00000018756	18592	4e-25	2	20,71,	0,707	-11	7.94328e-14	-0.439	Exon (ENSBGRT00000018756/ENSBGRG00000010174, exon 6 of 14)	5	104114799	104139584	24786	1
chr5	108784692	108784929	238	ENSBGRG00000013015	ENSBGRT00000023781	11099	2.6e-06	1	238,	0	-0.356	0.259418	0.83	Exon (ENSBGRT00000023837/ENSBGRG00000013060, exon 1 of 1)	5	108781385	108796028	14644	2
chr5	108784692	108784929	238	ENSBGRG00000013015	ENSBGRT00000023781	11099	2.6e-06	1	238,	0	-0.356	0.259418	0.83	Exon (ENSBGRT00000023837/ENSBGRG00000013060, exon 1 of 1)	5	108781385	108796028	14644	2
chr5	110298759	110298909	151	ENSBGRG00000020256	ENSBGRT00000037244	0	1.3e-06	1	151,	0	-2.41	0.000275423	-0.663	Exon (ENSBGRT00000037244/ENSBGRG00000020256, exon 1 of 1)	5	110298759	110299388	630	1
chr5	110635102	110635340	239	ENSBGRG00000022253	ENSBGRT00000041157	4551	1.3e-05	1	239,	0	-0.505	0.129122	1.73	3' UTR	5	110630551	110635640	5090	1
chr5	110863893	110864340	448	ENSBGRG00000000647	ENSBGRT00000001165	30	2.1e-10	1	448,	0	-0.452	0.165196	2.03	Exon (ENSBGRT00000001165/ENSBGRG00000000647, exon 1 of 1)	5	110863863	110864966	1104	1
chr5	112955826	112957793	1968	ENSBGRG00000011989	ENSBGRT00000021936	43170	6.3e-82	3	14,68,364,	0,715,1604	-1.01	0.0204174	-0.361	3' UTR	5	112912656	112958120	45465	1
chr5	113493515	113509400	15886	ENSBGRG00000012455	ENSBGRT00000023203	0	1.3e-08	2	205,65,	0,15821	-0.786	0.0446684	-0.584	5' UTR	5	113509336	113526824	17489	1
chr5	114887423	114887483	61	ENSBGRG00000016532	ENSBGRT00000030825	21299	0.0019	1	61,	0	-0.743	0.0524807	0.956	Exon (ENSBGRT00000030825/ENSBGRG00000016532, exon 8 of 13)	5	114866124	114897260	31137	1
chr5	114897949	114898722	774	ENSBGRG00000016532	ENSBGRT00000030667	31825	0	1	774,	0	-3.06	4.36516e-05	0.517	3' UTR	5	114866124	114898752	32629	1
chr5	115022714	115023074	361	ENSBGRG00000017160	ENSBGRT00000031821	106127	2e-05	1	361,	0	-0.318	0.312608	1.51	Exon (ENSBGRT00000031821/ENSBGRG00000017160, exon 13 of 19)	5	114916587	115029108	112522	1
chr5	115330477	115330537	61	ENSBGRG00000017585	ENSBGRT00000032325	140393	8.5e-05	1	61,	0	-0.315	0.31842	1.17	3' UTR	5	115190084	115332364	142281	1
chr5	115922617	115922737	121	ENSBGRG00000019663	ENSBGRT00000036148	20315	0.0032	1	121,	0	-3.2	2.88403e-05	0.948	3' UTR	5	115902302	115922767	20466	1
chr5	116892548	116892608	61	ENSBGRG00000000682	ENSBGRT00000001242	124728	0.00056	1	61,	0	-0.287	0.376704	0.737	Exon (ENSBGRT00000001242/ENSBGRG00000000682, exon 15 of 22)	5	116767820	116901691	133872	1
chr5	117426968	117427267	300	ENSBGRG00000001095	ENSBGRT00000002103	15799	6.3e-64	1	300,	0	-1.24	0.00977237	0.564	3' UTR	5	117411169	117427267	16099	1
chr5	117454787	117456140	1354	ENSBGRG00000001197	ENSBGRT00000002195	446	0.003	2	21,40,	0,1314	-0.347	0.270396	-0.885	Exon (ENSBGRT00000002195/ENSBGRG00000001197, exon 1 of 6)	5	117454341	117461216	6876	1
chr5	117578766	117579225	460	ENSBGRG00000001562	ENSBGRT00000002893	6799	5e-34	2	26,152,	0,308	-0.613	0.0851138	0.496	Exon (ENSBGRT00000002893/ENSBGRG00000001562, exon 9 of 10)	5	117571967	117579225	7259	1
chr5	117713247	117722644	9398	ENSBGRG00000002013	ENSBGRT00000003965	1650	1e-293	4	25,8,131,251,	0,28,3915,9147	-13.2	3.98107e-16	1.01	3' UTR	5	117711597	117717243	5647	1
chr5	117807403	117807642	240	ENSBGRG00000002175	ENSBGRT00000004057	2416	8.1e-05	1	240,	0	-0.566	0.101859	2.81	Exon (ENSBGRT00000004057/ENSBGRG00000002175, exon 2 of 2)	5	117804987	117809584	4598	1
chr5	117841794	117842061	268	ENSBGRG00000002191	ENSBGRT00000004093	20422	6.3e-16	1	268,	0	-0.988	0.0218776	0.742	Exon (ENSBGRT00000004093/ENSBGRG00000002191, exon 12 of 12)	5	117821372	117842061	20690	1
chr5	118382508	118384984	2477	ENSBGRG00000002734	ENSBGRT00000005129	0	1.3e-20	4	111,119,118,75,	0,337,889,2402	-2.03	0.000870964	-0.659	Exon (ENSBGRT00000005129/ENSBGRG00000002734, exon 1 of 4)	5	118382508	118384984	2477	1
chr5	119937086	119937445	360	ENSBGRG00000007053	ENSBGRT00000013842	193894	4e-30	1	360,	0	-0.727	0.0549541	-0.65	3' UTR	5	119743192	119937445	194254	1
chr5	120499800	120500218	419	ENSBGRG00000006217	ENSBGRT00000011522	47376	7.9e-34	1	419,	0	-1.31	0.00758578	0.553	3' UTR	5	120452424	120500338	47915	1
chr5	120636205	120661692	25488	ENSBGRG00000006401	ENSBGRT00000012064	90	1e-124	3	4,638,16,	0,19728,25472	-0.5	0.131826	0.187	Exon (ENSBGRT00000012064/ENSBGRG00000006401, exon 1 of 32)	5	120636115	120703924	67810	1
chr5	120746787	120747895	1109	ENSBGRG00000006582	ENSBGRT00000012296	17160	2.5e-22	2	32,236,	0,873	-1.19	0.0114815	-0.684	Exon (ENSBGRT00000012296/ENSBGRG00000006582, exon 15 of 17)	5	120729627	120748294	18668	1
chr5	120748162	120787624	39463	ENSBGRG00000006835	ENSBGRT00000012665	0	1.3e-87	2	133,106,	0,39357	-0.749	0.0512861	-0.509	3' UTR	5	120747811	120759842	12032	2
chr5	120864665	120865214	550	ENSBGRG00000007031	ENSBGRT00000012960	59434	0.0013	2	31,30,	0,520	-0.279	0.377572	-2.81	Exon (ENSBGRT00000012960/ENSBGRG00000007031, exon 22 of 23)	5	120805231	120866048	60818	1
chr5	121251933	121252023	91	ENSBGRG00000009488	ENSBGRT00000017528	5604	0.0013	1	91,	0	-0.364	0.247742	1.02	Exon (ENSBGRT00000017528/ENSBGRG00000009488, exon 6 of 6)	5	121246329	121255829	9501	1
chr5	121555662	121556528	867	ENSBGRG00000010810	ENSBGRT00000019851	5682	1.1e-06	3	23,43,137,	0,342,730	-0.577	0.0977237	2.37	Exon (ENSBGRT00000019851/ENSBGRG00000010810, exon 4 of 6)	5	121549980	121556528	6549	1
chr5	124200944	124201183	240	ENSBGRG00000017983	ENSBGRT00000032910	59874	4.9e-08	1	240,	0	-0.515	0.12331	1.71	3' UTR	5	124141070	124202109	61040	1
chr5	128779203	128782277	3075	ENSBGRG00000002056	ENSBGRT00000003822	420	1.3e-08	2	128,113,	0,2962	-0.811	0.040738	-1.27	Exon (ENSBGRT00000003822/ENSBGRG00000002056, exon 1 of 2)	5	128778783	128783517	4735	1
chr5	129082574	129083140	567	ENSBGRG00000002468	ENSBGRT00000004611	12507	7.6e-09	2	466,14,	0,553	-0.804	0.0416869	1.04	Exon (ENSBGRT00000004617/ENSBGRG00000002477, exon 1 of 2)	5	129070067	129108508	38442	1
chr5	129426500	129426739	240	ENSBGRG00000004503	ENSBGRT00000008290	220	1e-16	1	240,	0	-1.4	0.00562341	0.457	Exon (ENSBGRT00000008477/ENSBGRG00000004597, exon 1 of 21)	5	129422241	129426959	4719	2
chr5	129553932	129554051	120	ENSBGRG00000005404	ENSBGRT00000010002	3256	0.0021	1	120,	0	-0.315	0.31842	-3.17	Exon (ENSBGRT00000010002/ENSBGRG00000005404, exon 3 of 14)	5	129550676	129563712	13037	1
chr5	129644940	129645775	836	ENSBGRG00000005496	ENSBGRT00000011046	42448	2e-17	2	287,13,	0,823	-1.04	0.018197	0.451	Exon (ENSBGRT00000011046/ENSBGRG00000005496, exon 24 of 27)	5	129602492	129657291	54800	1
chr5	129646073	129646283	211	ENSBGRG00000005496	ENSBGRT00000011046	43581	5.9e-07	1	211,	0	-0.561	0.103753	-0.327	Exon (ENSBGRT00000011046/ENSBGRG00000005496, exon 25 of 27)	5	129602492	129657291	54800	1
chr5	129646462	129646611	150	ENSBGRG00000005496	ENSBGRT00000011046	43970	0.00019	1	150,	0	-1.11	0.0144544	-0.482	Exon (ENSBGRT00000011046/ENSBGRG00000005496, exon 25 of 27)	5	129602492	129657291	54800	1
chr5	99076	104179	5104	ENSBGRG00000008424	ENSBGRT00000016073	24002	3.9e-10	2	234,247,	0,4857	-1.29	0.00831764	1.01	Exon (ENSBGRT00000016073/ENSBGRG00000008424, exon 11 of 17)	5	93316	128181	34866	2
chr5	223539	223629	91	ENSBGRG00000008883	ENSBGRT00000016321	8723	0.0012	1	91,	0	-0.327	0.299226	-1.87	Exon (ENSBGRT00000016321/ENSBGRG00000008883, exon 6 of 6)	5	221480	232352	10873	2
chr5	1751867	1752583	717	ENSBGRG00000018821	ENSBGRT00000034587	11	1.7e-09	1	717,	0	-2.15	0.000588844	-1.55	5' UTR	5	1721825	1752594	30770	2
chr5	2996555	2996663	109	ENSBGRG00000021806	ENSBGRT00000040690	0	1.6e-12	2	13,48,	0,61	-0.696	0.0616595	-1.15	Exon (ENSBGRT00000040690/ENSBGRG00000021806, exon 1 of 10)	5	2969665	2996663	26999	2
chr5	4318463	4320885	2423	ENSBGRG00000000408	ENSBGRT00000000760	142743	2.1e-05	2	74,166,	0,2257	-0.676	0.0660693	-0.795	Exon (ENSBGRT00000000760/ENSBGRG00000000408, exon 9 of 23)	5	4271251	4463628	192378	2
chr5	4535441	4535500	60	ENSBGRG00000000632	ENSBGRT00000001130	8984	8.9e-05	1	60,	0	-0.618	0.0831764	0.349	Exon (ENSBGRT00000001130/ENSBGRG00000000632, exon 2 of 5)	5	4516764	4544484	27721	2
chr5	4869170	4870393	1224	ENSBGRG00000000754	ENSBGRT00000001361	0	1e-29	1	1224,	0	-1.25	0.00933254	-0.604	Exon (ENSBGRT00000001361/ENSBGRG00000000754, exon 1 of 1)	5	4869140	4870393	1254	2
chr5	7271584	7271669	86	ENSBGRG00000001651	ENSBGRT00000003052	5544	1.3e-97	1	86,	0	-74	5.01187e-78	-2.38	Exon (ENSBGRT00000003052/ENSBGRG00000001651, exon 4 of 4)	5	7271584	7277213	5630	2
chr5	7354306	7367140	12835	ENSBGRG00000001687	ENSBGRT00000003125	0	6.3e-50	2	116,210,	0,12625	-1.27	0.00870964	0.224	Exon (ENSBGRT00000003125/ENSBGRG00000001687, exon 1 of 6)	5	7344536	7367140	22605	2
chr5	14224581	14237401	12821	ENSBGRG00000003337	ENSBGRT00000006230	267	2.3e-05	3	37,48,94,	0,9163,12727	-0.46	0.159221	0.594	Exon (ENSBGRT00000006230/ENSBGRG00000003337, exon 1 of 15)	5	14204322	14237668	33347	2
chr5	20670538	20670658	121	ENSBGRG00000001991	ENSBGRT00000003745	328	0.0024	1	121,	0	-0.41	0.199526	0.93	5' UTR	5	20630277	20670986	40710	2
chr5	24997668	24998872	1205	ENSBGRG00000003462	ENSBGRT00000006785	0	0.00093	2	66,24,	0,1181	-0.44	0.17378	-1.29	Exon (ENSBGRT00000006785/ENSBGRG00000003462, exon 1 of 25)	5	24926974	24997733	70760	2
chr5	25355321	25355709	389	ENSBGRG00000004086	ENSBGRT00000007693	160288	3.2e-12	1	389,	0	-2.09	0.000707946	2.76	Exon (ENSBGRT00000007693/ENSBGRG00000004086, exon 6 of 24)	5	25276435	25515997	239563	2
chr5	26873765	26874273	509	ENSBGRG00000005752	ENSBGRT00000010642	209	3.2e-34	1	509,	0	-1.31	0.00758578	-0.948	Exon (ENSBGRT00000010642/ENSBGRG00000005752, exon 1 of 6)	5	26847641	26874482	26842	2
chr5	28719872	28723565	3694	ENSBGRG00000007676	ENSBGRT00000014075	8220	1e-162	2	525,195,	0,3499	-4.3	1.41254e-06	-0.475	3' UTR	5	28719812	28731785	11974	2
chr5	28723985	28730377	6393	ENSBGRG00000007676	ENSBGRT00000014075	1408	5.4e-05	2	8,113,	0,6280	-0.416	0.194984	0.57	Exon (ENSBGRT00000014075/ENSBGRG00000007676, exon 1 of 3)	5	28719812	28731785	11974	2
chr5	28730616	28731785	1170	ENSBGRG00000007676	ENSBGRT00000014075	0	1e-111	1	1170,	0	-1.04	0.0186209	0.28	5' UTR	5	28719812	28731785	11974	2
chr5	28910107	28910894	788	ENSBGRG00000007944	ENSBGRT00000014502	24694	1.3e-07	2	17,224,	0,564	-0.502	0.130617	1.09	3' UTR	5	28909928	28935588	25661	2
chr5	30773788	30796887	23100	ENSBGRG00000012577	ENSBGRT00000022992	3959	1.7e-08	3	29,82,187,	0,2197,22913	-1.21	0.0107152	0.683	Exon (ENSBGRT00000022992/ENSBGRG00000012577, exon 4 of 10)	5	30760479	30800846	40368	2
chr5	30797095	30800024	2930	ENSBGRG00000012577	ENSBGRT00000022992	822	1.6e-19	3	565,79,71,	0,2523,2859	-1.14	0.0131826	-0.501	Exon (ENSBGRT00000022992/ENSBGRG00000012577, exon 2 of 10)	5	30760479	30800846	40368	2
chr5	33084589	33084828	240	ENSBGRG00000013205	ENSBGRT00000024254	179990	1e-241	1	240,	0	-11.7	1.25893e-14	-0.318	3' UTR	5	32904599	33128142	223544	1
chr5	33145687	33146025	339	ENSBGRG00000013366	ENSBGRT00000024510	0	6.3e-28	2	175,5,	0,334	-1.31	0.00758578	0.453	Exon (ENSBGRT00000024510/ENSBGRG00000013366, exon 1 of 6)	5	33083991	33146025	62035	2
chr5	34589597	34631033	41437	ENSBGRG00000015662	ENSBGRT00000029029	0	1e-123	3	555,48,84,	0,30823,41353	-0.916	0.0281838	-0.425	Exon (ENSBGRT00000029029/ENSBGRG00000015662, exon 1 of 10)	5	34522346	34631033	108688	2
chr5	34977525	34982223	4699	ENSBGRG00000016356	ENSBGRT00000029998	28520	1.5e-05	3	47,117,16,	0,2301,4683	-0.918	0.0281838	-1.12	Exon (ENSBGRT00000029998/ENSBGRG00000016356, exon 7 of 25)	5	34875438	35010743	135306	2
chr5	37037614	37037853	240	ENSBGRG00000019412	ENSBGRT00000035674	72368	7.8e-10	1	240,	0	-1.68	0.00239883	0.699	3' UTR	5	37037286	37110221	72936	2
chr5	39270121	39278158	8038	ENSBGRG00000000381	ENSBGRT00000000631	2438	0.0011	2	23,98,	0,7940	-0.387	0.222331	1.04	Exon (ENSBGRT00000000631/ENSBGRG00000000381, exon 2 of 11)	5	39208282	39280596	72315	2
chr5	40085507	40086049	543	ENSBGRG00000002781	ENSBGRT00000005207	91210	7.9e-93	2	156,144,	0,399	-1.57	0.00338844	-0.518	Exon (ENSBGRT00000005207/ENSBGRG00000002781, exon 61 of 62)	5	40085507	40177259	91753	2
chr5	40904026	40906029	2004	ENSBGRG00000003088	ENSBGRT00000005770	17662	1.6e-06	2	341,16,	0,1988	-1.75	0.00194984	-1.19	Exon (ENSBGRT00000005770/ENSBGRG00000003088, exon 7 of 8)	5	40902989	40923691	20703	2
chr5	41162494	41164747	2254	ENSBGRG00000003248	ENSBGRT00000006030	40338	1e-231	2	943,71,	0,2183	-2.85	7.76247e-05	-0.212	3' UTR	5	41162107	41205085	42979	2
chr5	41254295	41254505	211	ENSBGRG00000003369	ENSBGRT00000006400	20499	7.9e-11	1	211,	0	-2.21	0.000501187	1.06	3' UTR	5	41254265	41275004	20740	2
chr5	42809534	42809821	288	ENSBGRG00000005230	ENSBGRT00000009656	6080	1e-125	2	161,47,	0,241	-3.39	1.65959e-05	0.296	Exon (ENSBGRT00000009656/ENSBGRG00000005230, exon 6 of 7)	5	42809534	42815901	6368	2
chr5	45909563	45909622	60	ENSBGRG00000007403	ENSBGRT00000013549	15379	0.0035	1	60,	0	-0.289	0.372392	-1.46	Exon (ENSBGRT00000013681/ENSBGRG00000007436, exon 8 of 11)	5	45894184	45985967	91784	1
chr5	47861842	47861902	61	ENSBGRG00000002582	ENSBGRT00000004863	5966	0.01	1	61,	0	-0.487	0.139637	-0.382	Exon (ENSBGRT00000004863/ENSBGRG00000002582, exon 7 of 26)	5	47851960	47867868	15909	2
chr5	48069947	48070037	91	ENSBGRG00000003190	ENSBGRT00000006150	25211	0.00026	1	91,	0	-1.08	0.0162181	-0.636	Exon (ENSBGRT00000006150/ENSBGRG00000003190, exon 17 of 31)	5	48063969	48095248	31280	2
chr5	48189616	48194083	4468	ENSBGRG00000003542	ENSBGRT00000006588	14305	2.5e-78	3	132,99,35,	0,1570,4433	-1.15	0.0128825	-0.354	3' UTR	5	48189616	48208388	18773	2
chr5	48607921	48608779	859	ENSBGRG00000004148	ENSBGRT00000007730	15626	5.1e-05	2	65,55,	0,804	-0.4	0.208449	-0.91	Exon (ENSBGRT00000007730/ENSBGRG00000004148, exon 8 of 9)	5	48607802	48624405	16604	2
chr5	48664677	48664826	150	ENSBGRG00000004566	ENSBGRT00000008414	0	3.9e-08	1	150,	0	-0.431	0.181134	-0.637	Exon (ENSBGRT00000008414/ENSBGRG00000004566, exon 1 of 1)	5	48664677	48664826	150	2
chr5	48817724	48819282	1559	ENSBGRG00000005588	ENSBGRT00000011414	48342	0	2	341,47,	0,1512	-1.89	0.00131826	-0.244	Exon (ENSBGRT00000011414/ENSBGRG00000005588, exon 22 of 23)	5	48817724	48867624	49901	2
chr5	49398172	49399295	1124	ENSBGRG00000009094	ENSBGRT00000016715	0	1.7e-08	2	36,113,	0,1011	-0.702	0.060256	-0.69	Exon (ENSBGRT00000016715/ENSBGRG00000009094, exon 1 of 6)	5	49395115	49399295	4181	2
chr5	50629463	50629731	269	ENSBGRG00000009679	ENSBGRT00000017757	298	3e-08	1	269,	0	-0.431	0.181552	-0.546	5' UTR	5	50572504	50630029	57526	2
chr5	54606133	54656943	50811	ENSBGRG00000015365	ENSBGRT00000028226	296084	1.5e-07	3	289,152,10,	0,23741,50801	-0.675	0.0676083	0.719	3' UTR	5	54605084	54953027	347944	2
chr5	60689796	60692092	2297	ENSBGRG00000020724	ENSBGRT00000038590	15621	3.2e-39	3	74,309,97,	0,878,2200	-3.07	4.16869e-05	0.92	Exon (ENSBGRT00000038590/ENSBGRG00000020724, exon 8 of 14)	5	60679548	60707713	28166	2
chr5	63429301	63456390	27090	ENSBGRG00000011534	ENSBGRT00000021842	106886	2.8e-06	2	405,15,	0,27075	-0.315	0.319154	0.332	3' UTR	5	63428522	63563276	134755	2
chr5	64525331	64525391	61	ENSBGRG00000012509	ENSBGRT00000026695	145198	0.0034	1	61,	0	-0.276	0.405509	1.58	Exon (ENSBGRT00000026695/ENSBGRG00000012509, exon 16 of 38)	5	64478785	64670589	191805	2
chr5	68175600	68225280	49681	ENSBGRG00000017721	ENSBGRT00000032519	34782	1.6e-20	3	86,153,148,	0,883,49533	-5.27	1.09648e-07	1.08	3' UTR	5	68173816	68260062	86247	2
chr5	68257625	68259723	2099	ENSBGRG00000017721	ENSBGRT00000032519	339	3.2e-11	2	320,245,	0,1854	-1.81	0.00165959	1.17	3' UTR	5	68173816	68260062	86247	2
chr5	68361325	68366415	5091	ENSBGRG00000018534	ENSBGRT00000034049	0	1.6e-14	2	3,86,	0,5005	-0.832	0.0380189	1.02	5' UTR	5	68348987	68361327	12341	2
chr5	70147341	70148208	868	ENSBGRG00000019353	ENSBGRT00000035531	18985	2e-92	1	868,	0	-2.59	0.000165959	0.766	3' UTR	5	70147311	70167193	19883	2
chr5	71099355	71099415	61	ENSBGRG00000019703	ENSBGRT00000039117	422798	0.0055	1	61,	0	-0.303	0.342768	1.91	3' UTR	5	71099235	71522213	422979	2
chr5	74651478	74651747	270	ENSBGRG00000022895	ENSBGRT00000042332	44057	4e-13	1	270,	0	-2.41	0.000275423	1.16	3' UTR	5	74651478	74695804	44327	2
chr5	74674760	74676416	1657	ENSBGRG00000022895	ENSBGRT00000042332	19388	6.8e-06	2	73,48,	0,1609	-3.18	3.0903e-05	0.729	Exon (ENSBGRT00000042332/ENSBGRG00000022895, exon 8 of 17)	5	74651478	74695804	44327	2
chr5	74743737	74745129	1393	ENSBGRG00000023304	ENSBGRT00000043498	25631	1e-103	2	373,47,	0,1346	-1.35	0.00660693	-0.514	3' UTR	5	74743319	74770760	27442	2
chr5	74831634	74831754	121	ENSBGRG00000023703	ENSBGRT00000044194	560	0.00012	1	121,	0	-0.367	0.24322	-1.17	5' UTR	5	74804639	74832314	27676	2
chr5	75216391	75218299	1909	ENSBGRG00000025109	ENSBGRT00000046418	2344	0	3	664,39,18,	0,771,1891	-3.86	4.46684e-06	-0.384	3' UTR	5	75216391	75220643	4253	2
chr5	75436246	75436874	629	ENSBGRG00000000300	ENSBGRT00000000476	6344	2.5e-13	1	629,	0	-0.654	0.0724436	-0.519	Exon (ENSBGRT00000000476/ENSBGRG00000000300, exon 6 of 6)	5	75436216	75443218	7003	2
chr5	76410927	76411285	359	ENSBGRG00000000673	ENSBGRT00000001219	0	5.2e-10	1	359,	0	-0.502	0.130617	-0.559	5' UTR	5	76394757	76411285	16529	2
chr5	76468182	76477696	9515	ENSBGRG00000000870	ENSBGRT00000001620	89	1e-116	10	92,144,113,134,139,66,94,111,209,178,	0,188,560,788,1199,1880,2062,3656,4180,9337	-1.03	0.0190546	0.116	Exon (ENSBGRT00000001620/ENSBGRG00000000870, exon 1 of 17)	5	76462937	76477785	14849	2
chr5	76708403	76712408	4006	ENSBGRG00000001304	ENSBGRT00000002407	206	6.6e-10	3	699,262,97,	0,963,3909	-0.626	0.0794328	0.801	3' UTR	5	76707938	76712614	4677	2
chr5	78739009	78739485	477	ENSBGRG00000004209	ENSBGRT00000007774	14145	1e-71	1	477,	0	-0.639	0.0758578	-0.467	Exon (ENSBGRT00000007774/ENSBGRG00000004209, exon 7 of 7)	5	78739009	78753630	14622	2
chr5	78947771	78969547	21777	ENSBGRG00000004814	ENSBGRT00000009229	30	0.00058	3	18,81,51,	0,14826,21726	-0.644	0.0758578	-2.08	Exon (ENSBGRT00000009229/ENSBGRG00000004814, exon 1 of 14)	5	78928434	78969577	41144	2
chr5	80842699	80842878	180	ENSBGRG00000002743	ENSBGRT00000005267	11527	2e-16	1	180,	0	-1.89	0.00128825	0.747	3' UTR	5	80842669	80854405	11737	2
chr5	80961293	80961710	418	ENSBGRG00000003281	ENSBGRT00000006091	7127	7.4e-07	1	418,	0	-0.315	0.317687	-0.807	Exon (ENSBGRT00000006091/ENSBGRG00000003281, exon 3 of 3)	5	80960579	80968837	8259	2
chr5	81154859	81155239	381	ENSBGRG00000003578	ENSBGRT00000006665	657	2e-09	2	216,53,	0,328	-1.32	0.0074131	3.54	3' UTR	5	81154859	81155896	1038	2
chr5	81164939	81170398	5460	ENSBGRG00000003588	ENSBGRT00000006714	78560	1e-67	2	294,65,	0,5395	-1.29	0.00812831	-0.308	3' UTR	5	81164015	81248958	84944	2
chr5	81918135	81919911	1777	ENSBGRG00000004028	ENSBGRT00000007475	4936	2e-72	2	528,244,	0,1533	-0.753	0.0501187	-0.303	Exon (ENSBGRT00000007475/ENSBGRG00000004028, exon 2 of 3)	5	81918135	81924847	6713	2
chr5	81978082	81988880	10799	ENSBGRG00000004059	ENSBGRT00000007500	0	7.9e-69	4	223,101,187,179,	0,1899,6291,10620	-7.91	1.41254e-10	0.468	5' UTR	5	81976613	81988880	12268	2
chr5	82996054	83026712	30659	ENSBGRG00000000945	ENSBGRT00000001733	30	0.0032	2	26,123,	0,30536	-0.813	0.040738	1.32	Exon (ENSBGRT00000001733/ENSBGRG00000000945, exon 1 of 12)	5	82947750	83026742	78993	2
chr5	96584919	96818594	233676	ENSBGRG00000003210	ENSBGRT00000005954	90	1e-78	4	801,571,526,135,	0,44807,232602,233541	-2.3	0.000380189	0.379	5' UTR	5	96268983	96818684	549702	2
chr5	97167485	97167724	240	ENSBGRG00000003283	ENSBGRT00000006098	0	4e-39	1	240,	0	-1.45	0.00489779	0.939	Exon (ENSBGRT00000006098/ENSBGRG00000003283, exon 1 of 13)	5	96934619	97167724	233106	2
chr5	97923380	97923574	195	ENSBGRG00000003592	ENSBGRT00000006696	0	1.3e-05	1	195,	0	-0.433	0.179473	2.14	Exon (ENSBGRT00000006696/ENSBGRG00000003592, exon 1 of 1)	5	97923380	97923574	195	2
chr5	102049984	102050074	91	ENSBGRG00000007767	ENSBGRT00000016074	188735	0.0011	1	91,	0	-0.306	0.335738	-1.32	Exon (ENSBGRT00000016074/ENSBGRG00000007767, exon 9 of 41)	5	101826350	102238809	412460	2
chr5	103460826	103492250	31425	ENSBGRG00000009471	ENSBGRT00000017379	178	5e-11	3	90,104,74,	0,3345,31351	-1.27	0.00870964	-0.84	Exon (ENSBGRT00000017379/ENSBGRG00000009471, exon 1 of 17)	5	103366845	103492428	125584	2
chr5	108564817	108584741	19925	ENSBGRG00000012147	ENSBGRT00000023214	45542	4e-11	4	3,95,104,38,	0,17133,18798,19887	-1.2	0.0107152	-0.411	Exon (ENSBGRT00000023214/ENSBGRG00000012147, exon 9 of 18)	5	108546979	108630283	83305	2
chr5	110660680	110660799	120	ENSBGRG00000022465	ENSBGRT00000041652	0	0.0034	1	120,	0	-0.469	0.151705	2.58	Exon (ENSBGRT00000041652/ENSBGRG00000022465, exon 1 of 17)	5	110645645	110660799	15155	2
chr5	110756598	110757017	420	ENSBGRG00000000407	ENSBGRT00000000675	0	1.8e-06	1	420,	0	-2.58	0.000169824	-1.24	Exon (ENSBGRT00000000675/ENSBGRG00000000407, exon 1 of 1)	5	110756478	110757017	540	2
chr5	111235913	111237642	1730	ENSBGRG00000001613	ENSBGRT00000003038	36499	3.2e-27	2	56,5,	0,1725	-3.99	3.23594e-06	-1.84	Exon (ENSBGRT00000003038/ENSBGRG00000001613, exon 6 of 11)	5	111232158	111274141	41984	2
chr5	114350913	114372703	21791	ENSBGRG00000013643	ENSBGRT00000025172	0	1e-07	3	56,52,41,	0,6325,21750	-1.68	0.00245471	-1.15	Exon (ENSBGRT00000025172/ENSBGRG00000013643, exon 1 of 11)	5	114341362	114372703	31342	2
chr5	114537687	114588786	51100	ENSBGRG00000015464	ENSBGRT00000028680	0	4e-13	2	130,141,	0,50959	-1.26	0.00891251	-1.27	5' UTR	5	114578357	114620118	41762	1
chr5	114811792	114815621	3830	ENSBGRG00000016078	ENSBGRT00000030028	43663	6.6e-05	2	43,138,	0,3692	-0.434	0.178238	-0.817	Exon (ENSBGRT00000030028/ENSBGRG00000016078, exon 19 of 29)	5	114786286	114859284	72999	2
chr5	115781365	115787593	6229	ENSBGRG00000019511	ENSBGRT00000035852	5103	0.00045	3	36,114,1,	0,5612,6228	-0.486	0.140281	-3.22	3' UTR	5	115781335	115792696	11362	2
chr5	116038717	116039165	449	ENSBGRG00000000297	ENSBGRT00000000462	46193	7.9e-85	1	449,	0	-3.18	3.0903e-05	-0.442	Exon (ENSBGRT00000000462/ENSBGRG00000000297, exon 7 of 8)	5	116036499	116085358	48860	2
chr5	118003986	118004464	479	ENSBGRG00000002396	ENSBGRT00000004465	29314	1.6e-88	1	479,	0	-1.47	0.00457088	-0.254	3' UTR	5	118003388	118033778	30391	2
chr5	118091928	118091988	61	ENSBGRG00000002435	ENSBGRT00000004535	35861	4.4e-05	1	61,	0	-2.38	0.000301995	-0.909	3' UTR	5	118086484	118127849	41366	2
chr5	118388519	118389327	809	ENSBGRG00000002758	ENSBGRT00000005158	9408	0	1	809,	0	-2.61	0.000154882	-0.323	3' UTR	5	118386513	118398735	12223	2
chr5	118439257	118440325	1069	ENSBGRG00000002838	ENSBGRT00000005308	14068	1.6e-14	2	114,36,	0,1033	-8.11	7.94328e-11	1.26	Exon (ENSBGRT00000005308/ENSBGRG00000002838, exon 16 of 17)	5	118439257	118454393	15137	2
chr5	118821524	118821821	298	ENSBGRG00000003093	ENSBGRT00000005772	298	5e-13	1	298,	0	-0.844	0.0363078	-0.618	5' UTR	5	118799989	118822119	22131	2
chr5	120034709	120038620	3912	ENSBGRG00000008675	ENSBGRT00000016946	66793	1e-185	4	503,5,66,23,	0,3554,3560,3889	-2.84	7.94328e-05	-0.467	Exon (ENSBGRT00000016946/ENSBGRG00000008675, exon 12 of 14)	5	120034709	120105413	70705	2
chr5	121490392	121491497	1106	ENSBGRG00000010420	ENSBGRT00000019134	10081	1e-178	2	664,22,	0,1084	-2.79	9.12011e-05	-0.314	3' UTR	5	121490392	121501578	11187	2
chr5	121515885	121516095	211	ENSBGRG00000010698	ENSBGRT00000019571	2263	2e-14	1	211,	0	-1.16	0.0123027	0.234	3' UTR	5	121513622	121516003	2382	1
chr5	121517292	121518854	1563	ENSBGRG00000010730	ENSBGRT00000019662	14555	4.3e-08	2	28,123,	0,1440	-1.12	0.0141254	-0.293	3' UTR	5	121514987	121533409	18423	2
chr5	121609797	121610426	630	ENSBGRG00000011570	ENSBGRT00000021212	54986	1e-274	1	630,	0	-4.53	7.76247e-07	0.448	3' UTR	5	121609797	121665412	55616	2
chr5	121664117	121664626	510	ENSBGRG00000011570	ENSBGRT00000021212	786	2.5e-16	1	510,	0	-1.41	0.00549541	-0.546	Exon (ENSBGRT00000021212/ENSBGRG00000011570, exon 1 of 3)	5	121609797	121665412	55616	2
chr5	122280846	122281085	240	ENSBGRG00000013133	ENSBGRT00000024037	0	7.9e-15	1	240,	0	-0.51	0.125893	-0.49	5' UTR	5	122198692	122281085	82394	2
chr5	122280861	122289189	8329	ENSBGRG00000013133	ENSBGRT00000024037	0	3.2e-36	3	249,107,4,	0,3167,8325	-9.63	1.99526e-12	-1.62	5' UTR	5	122198692	122281085	82394	2
chr5	122299888	122301847	1960	ENSBGRG00000013434	ENSBGRT00000025156	107576	3.2e-20	2	83,218,	0,1742	-1.32	0.00724436	-0.316	Exon (ENSBGRT00000025156/ENSBGRG00000013434, exon 4 of 11)	5	122279333	122409423	130091	2
chr5	125538669	125539018	350	ENSBGRG00000001207	ENSBGRT00000002217	3238	2e-72	1	350,	0	-4.48	8.70964e-07	-0.615	3' UTR	5	125538669	125542256	3588	2
chr5	125604107	125604502	396	ENSBGRG00000001235	ENSBGRT00000002279	5494	0.00048	2	106,253,	0,143	-1.67	0.00251189	-2.95	Exon (ENSBGRT00000002279/ENSBGRG00000001235, exon 9 of 10)	5	125603688	125609996	6309	2
chr5	128732100	128747242	15143	ENSBGRG00000001973	ENSBGRT00000003793	30	1e-158	5	10,53,4,195,1079,	0,13222,13276,13282,14064	-1.49	0.0042658	0.33	Exon (ENSBGRT00000003793/ENSBGRG00000001973, exon 1 of 15)	5	128708825	128747272	38448	2
chr5	128820434	128820963	530	ENSBGRG00000002140	ENSBGRT00000004003	9858	7.9e-35	3	232,76,50,	0,322,480	-3.52	1.14815e-05	-0.915	Exon (ENSBGRT00000004003/ENSBGRG00000002140, exon 8 of 10)	5	128820434	128830821	10388	2
chr5	129192171	129193873	1703	ENSBGRG00000002564	ENSBGRT00000005022	390	6.3e-21	2	99,351,	0,1352	-0.439	0.174582	-0.256	Exon (ENSBGRT00000005022/ENSBGRG00000002564, exon 1 of 26)	5	129167401	129194263	26863	2
chr5	129268744	129269129	386	ENSBGRG00000003411	ENSBGRT00000006404	10	1.1e-09	1	386,	0	-0.442	0.172187	0.41	Exon (ENSBGRT00000006404/ENSBGRG00000003411, exon 1 of 16)	5	129263323	129269139	5817	2
chr5	129426509	129426779	271	ENSBGRG00000004503	ENSBGRT00000008290	180	1.6e-16	1	271,	0	-1.91	0.00123027	0.491	Exon (ENSBGRT00000008477/ENSBGRG00000004597, exon 1 of 21)	5	129422241	129426959	4719	2
chr5	129438352	129439152	801	ENSBGRG00000004735	ENSBGRT00000008721	0	1e-110	1	801,	0	-22	3.16228e-25	-1.35	Exon (ENSBGRT00000008721/ENSBGRG00000004735, exon 1 of 1)	5	129438352	129439152	801	2
chr5	129527770	129528100	331	ENSBGRG00000004887	ENSBGRT00000009065	0	0	1	331,	0	-6.15	1.14815e-08	-0.519	5' UTR	5	129474459	129528100	53642	2
chr5	129527804	129528863	1060	ENSBGRG00000004887	ENSBGRT00000009065	0	0	4	297,221,104,1,	0,317,811,1059	-6.29	8.12831e-09	-0.356	5' UTR	5	129474459	129528100	53642	2
chr5	129530839	129531106	268	ENSBGRG00000005249	ENSBGRT00000009750	0	3.2e-68	1	268,	0	-1.15	0.0128825	-0.876	Exon (ENSBGRT00000009750/ENSBGRG00000005249, exon 1 of 10)	5	129527804	129531106	3303	2
chr6	531116	532071	956	ENSBGRG00000006635	ENSBGRT00000012251	14249	1.6e-83	1	956,	0	-1.61	0.00301995	-0.469	Exon (ENSBGRT00000012251/ENSBGRG00000006635, exon 2 of 2)	6	516867	532071	15205	1
chr6	1721212	1733387	12176	ENSBGRG00000009550	ENSBGRT00000017548	50230	7.9e-18	4	43,45,1668,40,	0,2718,7025,12136	-0.87	0.0331131	0.603	Exon (ENSBGRT00000017548/ENSBGRG00000009550, exon 9 of 15)	6	1670982	1738385	67404	1
chr6	1965472	1969300	3829	ENSBGRG00000010431	ENSBGRT00000019108	22690	6.3e-21	2	142,367,	0,3462	-0.66	0.0707946	0.524	Exon (ENSBGRT00000019108/ENSBGRG00000010431, exon 8 of 9)	6	1942782	1969659	26878	1
chr6	2714073	2714580	508	ENSBGRG00000008251	ENSBGRT00000015190	14841	1.7e-08	1	508,	0	-0.436	0.176604	-0.772	3' UTR	6	2699232	2714580	15349	1
chr6	3953927	3954106	180	ENSBGRG00000016638	ENSBGRT00000030953	19775	6e-05	1	180,	0	-1.34	0.00691831	2.81	Exon (ENSBGRT00000030953/ENSBGRG00000016638, exon 3 of 17)	6	3934152	4109925	175774	1
chr6	4309801	4310399	599	ENSBGRG00000017241	ENSBGRT00000031601	26749	1e-252	2	37,292,	0,307	-1.44	0.00501187	0.737	3' UTR	6	4283052	4309837	26786	1
chr6	5037803	5038130	328	ENSBGRG00000019585	ENSBGRT00000036080	3153	6.8e-07	1	328,	0	-0.591	0.0912011	1.83	Exon (ENSBGRT00000036182/ENSBGRG00000019694, exon 3 of 4)	6	5025270	5041283	16014	2
chr6	5209529	5209738	210	ENSBGRG00000020565	ENSBGRT00000037833	46377	8.1e-06	1	210,	0	-0.497	0.13366	1.71	3' UTR	6	5163152	5209738	46587	1
chr6	5291689	5291897	209	ENSBGRG00000020706	ENSBGRT00000038118	30	6.3e-07	1	209,	0	-0.406	0.202768	1.9	5' UTR	6	5291659	5305524	13866	1
chr6	5415336	5415516	181	ENSBGRG00000021438	ENSBGRT00000039628	1503	0.0001	1	181,	0	-0.354	0.261216	-1.49	Exon (ENSBGRT00000039628/ENSBGRG00000021438, exon 6 of 6)	6	5413833	5415546	1714	1
chr6	10032086	10046904	14819	ENSBGRG00000023995	ENSBGRT00000044466	17459	1e-203	9	386,150,167,112,139,73,2144,211,3506,	0,959,2995,4271,5037,6211,8343,11100,11313	-4.13	2.18776e-06	-0.205	Exon (ENSBGRT00000044466/ENSBGRG00000023995, exon 5 of 29)	6	10014627	10079027	64401	1
chr6	10179072	10183884	4813	ENSBGRG00000024160	ENSBGRT00000044696	3219	2.5e-12	2	305,25,	0,4788	-1.04	0.018197	1.49	5' UTR	6	10175853	10268176	92324	1
chr6	16053456	16106902	53447	ENSBGRG00000011517	ENSBGRT00000021141	99617	0	7	90,112,127,94,115,1082,171,	0,3119,11046,12828,13968,14591,53276	-1.31	0.00758578	-0.119	3' UTR	6	15953839	16069128	115290	1
chr6	16638811	16639499	689	ENSBGRG00000013121	ENSBGRT00000023965	35430	6.3e-34	1	689,	0	-0.641	0.0758578	0.277	Exon (ENSBGRT00000023965/ENSBGRG00000013121, exon 7 of 7)	6	16603381	16640427	37047	1
chr6	17563911	17564119	209	ENSBGRG00000015486	ENSBGRT00000028843	27765	6.3e-13	1	209,	0	-2.93	6.30957e-05	-1.16	3' UTR	6	17536146	17564119	27974	1
chr6	20242824	20243003	180	ENSBGRG00000018444	ENSBGRT00000037739	68032	0.00013	1	180,	0	-0.667	0.0691831	-0.777	Exon (ENSBGRT00000037739/ENSBGRG00000018444, exon 11 of 69)	6	20174792	20400183	225392	1
chr6	20392775	20400183	7409	ENSBGRG00000018444	ENSBGRT00000037739	217983	1.6e-51	3	68,198,124,	0,417,7285	-1.98	0.001	0.605	Exon (ENSBGRT00000037739/ENSBGRG00000018444, exon 67 of 69)	6	20174792	20400183	225392	1
chr6	22016417	22016536	120	ENSBGRG00000021631	ENSBGRT00000040007	33301	0.0028	1	120,	0	-2.45	0.000239883	1.55	3' UTR	6	21983116	22016536	33421	1
chr6	22939494	22939792	299	ENSBGRG00000023638	ENSBGRT00000043838	0	1.3e-24	1	299,	0	-3.46	1.34896e-05	0.744	5' UTR	6	22939783	23021470	81688	1
chr6	28956897	29002275	45379	ENSBGRG00000013500	ENSBGRT00000025132	0	5.4e-08	2	163,75,	0,45304	-0.363	0.249459	-0.617	5' UTR	6	28827875	28957075	129201	2
chr6	29811132	29811221	90	ENSBGRG00000014836	ENSBGRT00000027300	35819	6.9e-10	1	90,	0	-0.648	0.074131	0.446	Exon (ENSBGRT00000027300/ENSBGRG00000014836, exon 12 of 12)	6	29775313	29811221	35909	1
chr6	49852607	49852902	296	ENSBGRG00000020216	ENSBGRT00000037211	266	1.3e-40	1	296,	0	-2.93	6.30957e-05	-0.473	Exon (ENSBGRT00000037211/ENSBGRG00000020216, exon 1 of 5)	6	49852341	49939826	87486	1
chr6	49991280	49992143	864	ENSBGRG00000021223	ENSBGRT00000039216	179	1e-33	1	864,	0	-1.13	0.0138038	-0.425	Exon (ENSBGRT00000039216/ENSBGRG00000021223, exon 1 of 7)	6	49991101	50005544	14444	1
chr6	50005526	50048000	42475	ENSBGRG00000021290	ENSBGRT00000039308	0	7.9e-24	2	19,399,	0,42076	-0.532	0.115345	0.507	3' UTR	6	50025416	50037847	12432	2
chr6	50496380	50497902	1523	ENSBGRG00000022170	ENSBGRT00000041037	40551	1e-110	2	33,263,	0,1260	-2.47	0.000234423	-0.485	Exon (ENSBGRT00000041037/ENSBGRG00000022170, exon 10 of 11)	6	50455829	50497902	42074	1
chr6	50528974	50534667	5694	ENSBGRG00000022332	ENSBGRT00000041350	20293	1.6e-72	2	657,88,	0,5606	-1.25	0.00933254	-0.433	Exon (ENSBGRT00000041350/ENSBGRG00000022332, exon 12 of 14)	6	50508681	50539765	31085	1
chr6	51802538	51804815	2278	ENSBGRG00000023842	ENSBGRT00000044061	17858	7.9e-13	2	152,89,	0,2189	-2.49	0.000218776	-0.504	Exon (ENSBGRT00000044061/ENSBGRG00000023842, exon 13 of 30)	6	51784680	51830589	45910	1
chr6	54319847	54320973	1127	ENSBGRG00000025311	ENSBGRT00000046854	78180	3e-09	2	18,250,	0,877	-0.635	0.0776247	-0.616	3' UTR	6	54241667	54321566	79900	1
chr6	54789639	54789937	299	ENSBGRG00000000416	ENSBGRT00000000695	60	0.00027	1	299,	0	-0.305	0.337287	1.42	Exon (ENSBGRT00000000695/ENSBGRG00000000416, exon 1 of 5)	6	54789579	54812052	22474	1
chr6	54810437	54810795	359	ENSBGRG00000000416	ENSBGRT00000000695	20858	3e-06	1	359,	0	-0.549	0.108643	2.25	Exon (ENSBGRT00000000695/ENSBGRG00000000416, exon 4 of 5)	6	54789579	54812052	22474	1
chr6	56534564	56534683	120	ENSBGRG00000001280	ENSBGRT00000002533	340720	0.00025	1	120,	0	-0.771	0.047863	-3.07	Exon (ENSBGRT00000002533/ENSBGRG00000001280, exon 22 of 22)	6	56193844	56534683	340840	1
chr6	63727359	63733104	5746	ENSBGRG00000002693	ENSBGRT00000005060	332999	2.5e-63	2	102,168,	0,5578	-1.59	0.00316228	-0.454	Exon (ENSBGRT00000005060/ENSBGRG00000002693, exon 15 of 16)	6	63394360	63733104	338745	1
chr6	68417992	68433426	15435	ENSBGRG00000004941	ENSBGRT00000009117	197189	2.5e-12	3	54,135,260,	0,6231,15175	-0.494	0.135831	2.16	3' UTR	6	68220803	68434764	213962	1
chr6	80384126	80395760	11635	ENSBGRG00000013831	ENSBGRT00000025632	125226	4.9e-09	2	18,431,	0,11204	-0.327	0.299916	0.376	3' UTR	6	80258900	80384143	125244	1
chr6	88883467	88898721	15255	ENSBGRG00000020518	ENSBGRT00000037773	0	4e-59	3	212,227,68,	0,2670,15187	-1.56	0.00346737	0.991	Exon (ENSBGRT00000037773/ENSBGRG00000020518, exon 1 of 16)	6	88883467	88950544	67078	1
chr6	88921569	88927564	5996	ENSBGRG00000020518	ENSBGRT00000037773	38102	1e-05	2	46,104,	0,5892	-0.979	0.0223872	-2.31	Exon (ENSBGRT00000037773/ENSBGRG00000020518, exon 5 of 16)	6	88883467	88950544	67078	1
chr6	92824261	92824651	391	ENSBGRG00000023090	ENSBGRT00000042650	1597195	2.5e-12	1	391,	0	-1.05	0.018197	-2.56	Exon (ENSBGRT00000042650/ENSBGRG00000023090, exon 11 of 11)	6	91227066	92824681	1597616	1
chr6	101866218	101866457	240	ENSBGRG00000002511	ENSBGRT00000004679	1253	5.5e-08	1	240,	0	-0.638	0.0758578	-1.24	5' UTR	6	101864965	101892444	27480	1
chr6	107759927	107760135	209	ENSBGRG00000004892	ENSBGRT00000009070	153354	6e-05	1	209,	0	-0.304	0.338065	-0.333	3' UTR	6	107606573	107760522	153950	1
chr6	111496349	111512657	16309	ENSBGRG00000001484	ENSBGRT00000002733	388	0.0013	2	354,65,	0,16244	-0.772	0.0467735	-0.812	5' UTR	6	111495961	111582946	86986	1
chr6	111838343	111850960	12618	ENSBGRG00000001886	ENSBGRT00000003526	0	1e-221	3	197,106,24,	0,7338,12594	-4.2	1.8197e-06	0.465	5' UTR	6	111838343	111858919	20577	1
chr6	111858445	111858889	445	ENSBGRG00000001886	ENSBGRT00000003526	20102	5e-06	1	445,	0	-0.608	0.0870964	-1.09	3' UTR	6	111838343	111858919	20577	1
chr6	114551596	114551745	150	ENSBGRG00000002371	ENSBGRT00000004580	59722	0.00048	1	150,	0	-0.383	0.225424	2.24	Exon (ENSBGRT00000004580/ENSBGRG00000002371, exon 10 of 14)	6	114491874	114562488	70615	1
chr6	114694372	114698123	3752	ENSBGRG00000002553	ENSBGRT00000004791	8334	3.2e-11	3	24,92,5,	0,518,3747	-2.14	0.00060256	2.12	Exon (ENSBGRT00000004791/ENSBGRG00000002553, exon 11 of 12)	6	114686038	114698450	12413	1
chr6	121511078	121515880	4803	ENSBGRG00000004579	ENSBGRT00000008533	0	0.00041	3	36,89,53,	0,4014,4750	-4.03	2.88403e-06	-2.45	5' UTR	6	121515092	121551559	36468	1
chr6	121971822	122006028	34207	ENSBGRG00000004790	ENSBGRT00000008842	186676	1.3e-23	2	62,118,	0,34089	-1.04	0.018197	-0.934	Exon (ENSBGRT00000008842/ENSBGRG00000004790, exon 5 of 5)	6	121785146	121971883	186738	1
chr6	514659	514956	298	ENSBGRG00000006619	ENSBGRT00000012187	1186	4e-05	1	298,	0	-0.547	0.109648	-1.86	Exon (ENSBGRT00000012187/ENSBGRG00000006619, exon 1 of 1)	6	514481	516142	1662	2
chr6	2768496	2768644	149	ENSBGRG00000008451	ENSBGRT00000015385	8352	0.00013	1	149,	0	-0.687	0.0630957	-1.08	Exon (ENSBGRT00000015385/ENSBGRG00000008451, exon 15 of 15)	6	2768466	2776996	8531	2
chr6	2969267	2969357	91	ENSBGRG00000008977	ENSBGRT00000024681	126238	0.00015	1	91,	0	-0.549	0.108393	-0.885	3' UTR	6	2968458	3095595	127138	2
chr6	3336306	3336516	211	ENSBGRG00000014564	ENSBGRT00000026843	600	6.3e-66	1	211,	0	-2.34	0.000346737	-0.488	5' UTR	6	3230685	3337116	106432	2
chr6	3484428	3489488	5061	ENSBGRG00000015247	ENSBGRT00000028728	76137	1e-252	4	80,774,231,56,	0,1098,3735,5005	-4.35	1.20226e-06	-0.407	Exon (ENSBGRT00000028728/ENSBGRG00000015247, exon 16 of 21)	6	3467111	3565625	98515	2
chr6	4752808	4775040	22233	ENSBGRG00000018651	ENSBGRT00000034296	416	7.9e-46	4	77,204,183,101,	0,4303,6863,22132	-1.75	0.00194984	-0.255	5' UTR	6	4745178	4775456	30279	2
chr6	5025449	5026586	1138	ENSBGRG00000019585	ENSBGRT00000036080	14697	1e-207	2	928,89,	0,1049	-3.72	6.60693e-06	-0.325	3' UTR	6	5025270	5041283	16014	2
chr6	5458578	5458698	121	ENSBGRG00000021520	ENSBGRT00000039886	29884	9.5e-05	1	121,	0	-1.37	0.00630957	-2.17	Exon (ENSBGRT00000039886/ENSBGRG00000021520, exon 9 of 13)	6	5445349	5488582	43234	2
chr6	7947046	7951999	4954	ENSBGRG00000023381	ENSBGRT00000043236	49514	0.0014	2	65,56,	0,4898	-1.37	0.00630957	-0.991	Exon (ENSBGRT00000043236/ENSBGRG00000023381, exon 8 of 37)	6	7844627	8001513	156887	2
chr6	14380741	14381154	414	ENSBGRG00000009740	ENSBGRT00000017871	43548	1.2e-08	1	414,	0	-2.11	0.000676083	-2.02	Exon (ENSBGRT00000017871/ENSBGRG00000009740, exon 5 of 6)	6	14370481	14424702	54222	2
chr6	14619346	14620556	1211	ENSBGRG00000010223	ENSBGRT00000018759	135002	3.2e-14	3	70,96,72,	0,371,1139	-1.91	0.00123027	0.697	Exon (ENSBGRT00000018759/ENSBGRG00000010223, exon 10 of 12)	6	14619346	14755558	136213	2
chr6	15823419	15840362	16944	ENSBGRG00000011467	ENSBGRT00000020888	0	5e-27	3	41,455,131,	0,5617,16813	-1.05	0.0177828	0.329	Exon (ENSBGRT00000020228/ENSBGRG00000010733, exon 13 of 22)	6	15831677	15831776	100	2
chr6	15949254	15949463	210	ENSBGRG00000010733	ENSBGRT00000020228	0	4.3e-08	1	210,	0	-0.256	0.469894	1.06	5' UTR	6	15765683	15949463	183781	2
chr6	17587297	17590184	2888	ENSBGRG00000015861	ENSBGRT00000029947	112170	1e-200	2	635,54,	0,2834	-2.52	0.000204174	-0.395	3' UTR	6	17587297	17702354	115058	2
chr6	20420913	20432326	11414	ENSBGRG00000020658	ENSBGRT00000038154	75863	0.00048	2	100,19,	0,11395	-0.892	0.030903	-4	Exon (ENSBGRT00000038154/ENSBGRG00000020658, exon 12 of 13)	6	20420883	20508189	87307	2
chr6	21791855	21792721	867	ENSBGRG00000020952	ENSBGRT00000038662	0	8.1e-05	2	19,100,	0,767	-0.553	0.107152	-0.583	Exon (ENSBGRT00000038662/ENSBGRG00000020952, exon 1 of 4)	6	21771301	21792721	21421	2
chr6	22898435	22902848	4414	ENSBGRG00000023470	ENSBGRT00000043468	35823	2.5e-06	3	65,68,16,	0,964,4398	-3.53	1.12202e-05	-0.769	Exon (ENSBGRT00000043468/ENSBGRG00000023470, exon 5 of 6)	6	22897546	22938671	41126	2
chr6	22939483	22939779	297	ENSBGRG00000023470	ENSBGRT00000043540	30	4e-25	1	297,	0	-3.98	3.31131e-06	0.928	5' UTR	6	22898431	22939809	41379	2
chr6	29105483	29105603	121	ENSBGRG00000014140	ENSBGRT00000025948	48247	0.0017	1	121,	0	-0.305	0.336512	-0.364	Exon (ENSBGRT00000025948/ENSBGRG00000014140, exon 8 of 8)	6	29105333	29153850	48518	2
chr6	29577905	29578199	295	ENSBGRG00000014491	ENSBGRT00000026605	4981	7.9e-35	1	295,	0	-0.948	0.0251189	0.23	3' UTR	6	29577905	29583180	5276	2
chr6	29856199	29973151	116953	ENSBGRG00000014983	ENSBGRT00000027799	0	1e-54	4	574,78,85,61,	0,5075,5543,116892	-2.1	0.000691831	-0.655	5' UTR	6	29814189	29861826	47638	2
chr6	30233303	30237236	3934	ENSBGRG00000017022	ENSBGRT00000032264	77197	6.3e-62	4	90,216,108,63,	0,603,1801,3871	-5.5	6.0256e-08	-0.665	Exon (ENSBGRT00000032264/ENSBGRG00000017022, exon 24 of 27)	6	30233303	30314433	81131	2
chr6	32162486	32162545	60	ENSBGRG00000020322	ENSBGRT00000037340	914	0.0039	1	60,	0	-0.729	0.0549541	2.25	Exon (ENSBGRT00000037340/ENSBGRG00000020322, exon 1 of 2)	6	32162319	32163459	1141	2
chr6	37169423	37169483	61	ENSBGRG00000011676	ENSBGRT00000021405	21490	1.8e-07	1	61,	0	-0.581	0.0954993	-0.202	Exon (ENSBGRT00000021405/ENSBGRG00000011676, exon 10 of 16)	6	37161504	37190973	29470	2
chr6	44575881	44655097	79217	ENSBGRG00000015073	ENSBGRT00000036474	208937	1.8e-09	3	517,15,38,	0,2896,79179	-1.09	0.0154882	-1.01	Exon (ENSBGRT00000036474/ENSBGRG00000015073, exon 4 of 25)	6	44236825	44864034	627210	2
chr6	50398182	50400557	2376	ENSBGRG00000021740	ENSBGRT00000040516	30188	2.5e-48	3	178,160,20,	0,877,2356	-9.09	7.94328e-12	0.441	Exon (ENSBGRT00000040516/ENSBGRG00000021740, exon 17 of 19)	6	50398182	50430745	32564	2
chr6	56591525	56592917	1393	ENSBGRG00000001458	ENSBGRT00000002694	78685	7.9e-66	2	92,565,	0,828	-3.01	5.01187e-05	-0.845	Exon (ENSBGRT00000002694/ENSBGRG00000001458, exon 13 of 24)	6	56539867	56671602	131736	2
chr6	62382942	62383002	61	ENSBGRG00000002141	ENSBGRT00000004060	90126	5.8e-08	1	61,	0	-0.449	0.167494	0.788	3' UTR	6	62382942	62473128	90187	2
chr6	62846192	62846252	61	ENSBGRG00000002320	ENSBGRT00000004800	23302	0.0066	1	61,	0	-0.251	0.464515	2.32	Exon (ENSBGRT00000004657/ENSBGRG00000002320, exon 14 of 36)	6	62779993	62869554	89562	2
chr6	64251192	64251652	461	ENSBGRG00000002839	ENSBGRT00000005318	86	3.2e-11	1	461,	0	-0.846	0.0363078	-1.42	Exon (ENSBGRT00000005318/ENSBGRG00000002839, exon 1 of 1)	6	64251163	64251738	576	2
chr6	64381242	64381542	301	ENSBGRG00000002859	ENSBGRT00000005363	24848	0.00021	1	301,	0	-0.384	0.224905	-0.737	Exon (ENSBGRT00000005363/ENSBGRG00000002859, exon 10 of 19)	6	64348642	64406390	57749	2
chr6	64382112	64382232	121	ENSBGRG00000002859	ENSBGRT00000005363	24158	0.0005	1	121,	0	-0.613	0.0831764	-2.58	Exon (ENSBGRT00000005363/ENSBGRG00000002859, exon 10 of 19)	6	64348642	64406390	57749	2
chr6	64967805	64967983	179	ENSBGRG00000003188	ENSBGRT00000006440	13612	0.00018	1	179,	0	-0.461	0.158489	0.489	3' UTR	6	64967447	64981595	14149	2
chr6	65431416	65431506	91	ENSBGRG00000004223	ENSBGRT00000007793	68704	2.3e-06	1	91,	0	-0.945	0.025704	0.749	3' UTR	6	65431296	65500210	68915	2
chr6	66506684	66506915	232	ENSBGRG00000004450	ENSBGRT00000008186	0	0.0004	1	232,	0	-1.26	0.00891251	1.81	Exon (ENSBGRT00000008186/ENSBGRG00000004450, exon 1 of 2)	6	66460125	66506915	46791	2
chr6	78336025	78336626	602	ENSBGRG00000010679	ENSBGRT00000019556	0	1.7e-08	2	223,167,	0,435	-0.251	0.483059	0.696	Exon (ENSBGRT00000019556/ENSBGRG00000010679, exon 1 of 13)	6	78138354	78336247	197894	2
chr6	78806343	78881517	75175	ENSBGRG00000011909	ENSBGRT00000021727	0	6.3e-11	3	4,183,261,	0,31905,74914	-0.74	0.0524807	0.638	5' UTR	6	78846179	78846282	104	1
chr6	79774600	79774810	211	ENSBGRG00000012791	ENSBGRT00000024219	34058	1.6e-30	1	211,	0	-0.749	0.0512861	-0.31	Exon (ENSBGRT00000024219/ENSBGRG00000012791, exon 28 of 28)	6	79774600	79808868	34269	2
chr6	80408588	80411373	2786	ENSBGRG00000014092	ENSBGRT00000025936	74260	2.1e-05	2	100,81,	0,2705	-1.52	0.00389045	0.912	5' UTR	6	80406380	80485633	79254	2
chr6	89114411	89114884	474	ENSBGRG00000020930	ENSBGRT00000038522	14253	1.3e-17	2	214,116,	0,358	-28.1	1.99526e-31	3.53	3' UTR	6	89114411	89129137	14727	2
chr6	89360830	89361042	213	ENSBGRG00000021395	ENSBGRT00000039472	0	0	1	213,	0	-0.654	0.0724436	-0.167	Exon (ENSBGRT00000039472/ENSBGRG00000021395, exon 1 of 1)	6	89360830	89361042	213	2
chr6	89550364	89550942	579	ENSBGRG00000021694	ENSBGRT00000040059	0	5e-27	1	579,	0	-0.648	0.074131	0.501	Exon (ENSBGRT00000040059/ENSBGRG00000021694, exon 1 of 1)	6	89550364	89550942	579	2
chr6	101418922	101419187	266	ENSBGRG00000002151	ENSBGRT00000004013	21809	7.9e-24	1	266,	0	-1.73	0.0020893	1.03	Exon (ENSBGRT00000004013/ENSBGRG00000002151, exon 7 of 7)	6	101418922	101440996	22075	2
chr6	101764206	101770322	6117	ENSBGRG00000002446	ENSBGRT00000004570	0	5e-18	3	8,35,46,	0,3148,6071	-2.29	0.000389045	0.672	5' UTR	6	101759345	101770322	10978	2
chr6	102276447	102276596	150	ENSBGRG00000002544	ENSBGRT00000004759	141209	7.9e-11	1	150,	0	-1.66	0.0025704	0.434	3' UTR	6	102276447	102417805	141359	2
chr6	102288069	102288996	928	ENSBGRG00000002544	ENSBGRT00000004759	128809	1.6e-32	1	928,	0	-1.9	0.00125893	0.663	3' UTR	6	102276447	102417805	141359	2
chr6	102331635	102371540	39906	ENSBGRG00000002591	ENSBGRT00000004852	0	1.7e-08	5	2,39,111,78,10,	0,782,14227,23948,39896	-4.13	2.18776e-06	-0.643	Exon (ENSBGRT00000004865/ENSBGRG00000002597, exon 1 of 1)	6	102337690	102337865	176	2
chr6	107585603	107591949	6347	ENSBGRG00000004828	ENSBGRT00000008940	0	0.0019	3	25,12,53,	0,1827,6294	-0.3	0.34914	-0.433	Exon (ENSBGRT00000008940/ENSBGRG00000004828, exon 1 of 7)	6	107567427	107587441	20015	2
chr6	109736452	109745305	8854	ENSBGRG00000006562	ENSBGRT00000012243	0	0.00046	2	8,53,	0,8801	-1.37	0.00630957	-0.903	5' UTR	6	109617098	109736459	119362	2
chr6	110072925	110086521	13597	ENSBGRG00000006801	ENSBGRT00000012647	60331	7.9e-50	2	473,38,	0,13559	-1.64	0.00275423	0.439	3' UTR	6	110012594	110111418	98825	1
chr6	111819898	111820386	489	ENSBGRG00000001749	ENSBGRT00000003469	0	0.00066	2	86,64,	0,425	-0.5	0.131826	2.36	5' UTR	6	111762368	111819903	57536	2
chr6	112239021	112239354	334	ENSBGRG00000002007	ENSBGRT00000003748	0	2.5e-06	2	60,120,	0,214	-0.537	0.113501	1.4	5' UTR	6	112101231	112239080	137850	2
chr6	114400495	114400993	499	ENSBGRG00000002353	ENSBGRT00000004383	59	1.6e-23	1	499,	0	-0.741	0.0524807	-0.728	Exon (ENSBGRT00000004383/ENSBGRG00000002353, exon 1 of 1)	6	114400495	114401052	558	2
chr6	114622290	114622704	415	ENSBGRG00000002512	ENSBGRT00000004702	53925	1e-30	2	161,79,	0,336	-0.863	0.0338844	0.455	Exon (ENSBGRT00000004702/ENSBGRG00000002512, exon 26 of 27)	6	114622290	114676629	54340	2
chr6	114667529	114667648	120	ENSBGRG00000002512	ENSBGRT00000004702	8981	0.0023	1	120,	0	-0.504	0.129718	-1.33	Exon (ENSBGRT00000004702/ENSBGRG00000002512, exon 5 of 27)	6	114622290	114676629	54340	2
chr6	126511805	126512104	300	ENSBGRG00000005351	ENSBGRT00000009874	777	1.3e-05	1	300,	0	-0.543	0.110917	1.58	Exon (ENSBGRT00000009874/ENSBGRG00000005351, exon 1 of 1)	6	126510998	126512881	1884	2
chr7	4139201	4140601	1401	ENSBGRG00000006557	ENSBGRT00000012879	97680	6.3e-59	2	36,355,	0,1046	-1.05	0.0177828	0.423	3' UTR	7	4041521	4139236	97716	1
chr7	4227010	4227410	401	ENSBGRG00000007906	ENSBGRT00000014873	15327	0.0072	3	29,8,23,	0,187,378	-0.258	0.461318	1.32	Exon (ENSBGRT00000014873/ENSBGRG00000007906, exon 11 of 15)	7	4211683	4228047	16365	1
chr7	4330329	4330597	269	ENSBGRG00000009528	ENSBGRT00000017573	3151	5.1e-07	1	269,	0	-0.452	0.164437	-1.12	5' UTR	7	4327178	4330925	3748	1
chr7	4330325	4330594	270	ENSBGRG00000009528	ENSBGRT00000017573	3147	1.1e-06	1	270,	0	-0.452	0.164437	-1.12	5' UTR	7	4327178	4330925	3748	1
chr7	4544487	4544577	91	ENSBGRG00000010031	ENSBGRT00000018429	88187	0.0034	1	91,	0	-0.28	0.395367	-2.32	3' UTR	7	4456300	4545866	89567	1
chr7	4616990	4619892	2903	ENSBGRG00000010379	ENSBGRT00000019051	12541	2e-60	2	62,147,	0,2756	-2.09	0.000707946	-0.776	Exon (ENSBGRT00000019051/ENSBGRG00000010379, exon 7 of 8)	7	4604449	4619892	15444	1
chr7	5469283	5470810	1528	ENSBGRG00000013568	ENSBGRT00000024855	4761	1e-283	2	565,124,	0,1404	-3.37	1.77828e-05	-0.383	Exon (ENSBGRT00000024855/ENSBGRG00000013568, exon 4 of 7)	7	5464522	5474261	9740	1
chr7	5474942	5475032	91	ENSBGRG00000013568	ENSBGRT00000024952	9062	0.004	1	91,	0	-2.11	0.000676083	1.39	Exon (ENSBGRT00000024952/ENSBGRG00000013568, exon 8 of 8)	7	5465880	5475032	9153	1
chr7	7389104	7389313	210	ENSBGRG00000015744	ENSBGRT00000029043	5489	0.00027	1	210,	0	-0.318	0.314051	-2.81	Exon (ENSBGRT00000029043/ENSBGRG00000015744, exon 6 of 6)	7	7383615	7389433	5819	1
chr7	8913979	8914217	239	ENSBGRG00000000395	ENSBGRT00000000651	356	2.8e-06	1	239,	0	-0.496	0.134586	0.355	5' UTR	7	8913623	9002385	88763	1
chr7	8968790	8990070	21281	ENSBGRG00000000395	ENSBGRT00000000651	55167	4e-14	3	17,166,26,	0,14562,21255	-1.29	0.00812831	0.405	Exon (ENSBGRT00000000651/ENSBGRG00000000395, exon 3 of 10)	7	8913623	9002385	88763	1
chr7	9002118	9002385	268	ENSBGRG00000000395	ENSBGRT00000000651	88495	5e-15	1	268,	0	-1.4	0.0057544	0.373	Exon (ENSBGRT00000000651/ENSBGRG00000000395, exon 10 of 10)	7	8913623	9002385	88763	1
chr7	9288922	9289399	478	ENSBGRG00000000520	ENSBGRT00000001050	132085	5e-40	1	478,	0	-3.56	1.04713e-05	0.476	3' UTR	7	9156837	9290740	133904	1
chr7	9289995	9290442	448	ENSBGRG00000000520	ENSBGRT00000001050	133158	5e-12	1	448,	0	-1.41	0.00549541	0.596	3' UTR	7	9156837	9290740	133904	1
chr7	10596554	10608364	11811	ENSBGRG00000001485	ENSBGRT00000002852	4700	1e-102	2	994,52,	0,11759	-3.53	1.12202e-05	-0.482	Exon (ENSBGRT00000002852/ENSBGRG00000001485, exon 2 of 24)	7	10591854	10666783	74930	1
chr7	11241491	11241610	120	ENSBGRG00000002042	ENSBGRT00000003820	75695	0.0013	1	120,	0	-0.396	0.212324	0.539	Exon (ENSBGRT00000003820/ENSBGRG00000002042, exon 7 of 7)	7	11165796	11241610	75815	1
chr7	15099413	15100456	1044	ENSBGRG00000005283	ENSBGRT00000009759	89	1.4e-10	3	111,80,47,	0,197,997	-0.796	0.0436516	-1	5' UTR	7	15099324	15200247	100924	1
chr7	18958763	18971642	12880	ENSBGRG00000009781	ENSBGRT00000018617	109305	1e-180	3	89,81,1150,	0,10293,11730	-3.21	2.81838e-05	-0.467	Exon (ENSBGRT00000018617/ENSBGRG00000009781, exon 14 of 20)	7	18849458	19013603	164146	1
chr7	21087669	21087818	150	ENSBGRG00000015023	ENSBGRT00000027881	58671	4.7e-05	1	150,	0	-0.389	0.21928	0.559	Exon (ENSBGRT00000027881/ENSBGRG00000015023, exon 6 of 7)	7	21028998	21096472	67475	1
chr7	21493399	21495778	2380	ENSBGRG00000015569	ENSBGRT00000029122	89657	5e-12	3	81,120,68,	0,1763,2312	-0.903	0.0295121	-0.308	Exon (ENSBGRT00000029122/ENSBGRG00000015569, exon 12 of 23)	7	21403742	21515363	111622	1
chr7	22168957	22169286	330	ENSBGRG00000016589	ENSBGRT00000030385	2448	2.1e-05	1	330,	0	-0.306	0.335738	1.83	Exon (ENSBGRT00000030385/ENSBGRG00000016589, exon 1 of 1)	7	22166509	22170540	4032	1
chr7	25676842	25678158	1317	ENSBGRG00000018250	ENSBGRT00000033386	38896	1e-187	1	1317,	0	-3.03	4.67735e-05	0.518	3' UTR	7	25637946	25680071	42126	1
chr7	25679114	25680514	1401	ENSBGRG00000018250	ENSBGRT00000033386	41168	1e-161	2	958,150,	0,1251	-1.24	0.00977237	0.253	3' UTR	7	25637946	25680071	42126	1
chr7	26392776	26393073	298	ENSBGRG00000019106	ENSBGRT00000035059	297	2e-13	1	298,	0	-0.467	0.153109	0.388	5' UTR	7	26392479	26394528	2050	1
chr7	27308458	27345279	36822	ENSBGRG00000000379	ENSBGRT00000000782	0	1e-54	4	429,408,2,118,	0,9480,9890,36704	-1.38	0.00616595	0.522	5' UTR	7	27345162	27452103	106942	1
chr7	28310491	28318128	7638	ENSBGRG00000000584	ENSBGRT00000001021	30	0	2	62,2043,	0,5595	-3.54	1.09648e-05	-0.273	5' UTR	7	28310461	28318128	7668	1
chr7	31148722	31150591	1870	ENSBGRG00000000950	ENSBGRT00000001820	16082	6.3e-05	2	52,128,	0,1742	-0.623	0.0812831	3.26	Exon (ENSBGRT00000001820/ENSBGRG00000000950, exon 9 of 20)	7	31132640	31173748	41109	1
chr7	32766885	32775309	8425	ENSBGRG00000001636	ENSBGRT00000003270	59605	2.3e-09	3	40,89,139,	0,4746,8286	-0.398	0.210378	1.36	3' UTR	7	32707280	32775309	68030	1
chr7	32827781	32849431	21651	ENSBGRG00000001805	ENSBGRT00000003498	19246	6e-10	4	38,128,98,6,	0,1453,19283,21645	-0.691	0.0630957	-0.882	Exon (ENSBGRT00000003498/ENSBGRG00000001805, exon 6 of 6)	7	32808535	32847099	38565	1
chr7	38274578	38275353	776	ENSBGRG00000003244	ENSBGRT00000006356	102901	1.6e-15	1	776,	0	-1.02	0.0199526	-0.947	3' UTR	7	38171677	38275740	104064	1
chr7	40076946	40097990	21045	ENSBGRG00000005067	ENSBGRT00000009406	37701	0.00056	2	58,93,	0,20952	-0.241	0.521195	0.293	3' UTR	7	40039245	40098070	58826	1
chr7	41047563	41137206	89644	ENSBGRG00000006362	ENSBGRT00000012223	0	1e-108	7	4,44,123,108,960,65,41,	0,6724,15271,21129,68159,82860,89603	-1.39	0.00588844	-0.237	Exon (ENSBGRT00000011868/ENSBGRG00000006362, exon 15 of 18)	7	41137166	41139595	2430	1
chr7	41561905	41572734	10830	ENSBGRG00000006681	ENSBGRT00000012356	142320	3.5e-10	3	18,263,49,	0,919,10781	-1.27	0.00870964	2.03	5' UTR	7	41419585	41643592	224008	1
chr7	44606331	44608025	1695	ENSBGRG00000009368	ENSBGRT00000017673	933055	2.5e-45	1	1695,	0	-1.38	0.0060256	0.41	Exon (ENSBGRT00000018677/ENSBGRG00000010197, exon 1 of 1)	7	44342031	45541080	1199050	2
chr7	49862965	49873879	10915	ENSBGRG00000012248	ENSBGRT00000022506	70457	6.3e-71	7	78,218,158,74,189,226,15,	0,158,3824,6400,8433,9235,10900	-3.01	5.01187e-05	0.413	Exon (ENSBGRT00000022506/ENSBGRG00000012248, exon 31 of 44)	7	49792508	49882184	89677	1
chr7	50379022	50379172	151	ENSBGRG00000014158	ENSBGRT00000026192	210	2.5e-05	1	151,	0	-0.388	0.2208	-0.575	5' UTR	7	50378812	50456853	78042	1
chr7	53935092	53947346	12255	ENSBGRG00000000507	ENSBGRT00000000894	66347	1e-127	3	11,87,468,	0,10957,11787	-1.19	0.0112202	0.337	3' UTR	7	53868745	53947346	78602	1
chr7	54820224	54825171	4948	ENSBGRG00000000783	ENSBGRT00000001683	35497	1.9e-06	2	299,91,	0,4857	-0.856	0.0346737	-0.643	Exon (ENSBGRT00000001683/ENSBGRG00000000783, exon 6 of 13)	7	54784727	54837523	52797	1
chr7	54837075	54837284	210	ENSBGRG00000000783	ENSBGRT00000001683	52348	4.6e-07	1	210,	0	-0.504	0.129718	-0.888	3' UTR	7	54784727	54837523	52797	1
chr7	55330233	55345427	15195	ENSBGRG00000001199	ENSBGRT00000002209	17455	4e-86	3	79,118,189,	0,2248,15006	-1.75	0.00194984	-0.357	3' UTR	7	55312778	55345450	32673	1
chr7	56321893	56322370	478	ENSBGRG00000001539	ENSBGRT00000002864	154453	3.2e-52	1	478,	0	-0.641	0.0758578	-0.337	3' UTR	7	56167440	56322698	155259	1
chr7	56322430	56322609	180	ENSBGRG00000001539	ENSBGRT00000002864	154990	0.0005	1	180,	0	-0.533	0.11508	0.742	3' UTR	7	56167440	56322698	155259	1
chr7	56674706	56677611	2906	ENSBGRG00000001778	ENSBGRT00000003283	0	1e-70	2	121,35,	0,2871	-0.67	0.0676083	0.322	Exon (ENSBGRT00000003283/ENSBGRG00000001778, exon 1 of 2)	7	56674706	56677611	2906	1
chr7	57961237	57961627	391	ENSBGRG00000003060	ENSBGRT00000005761	33349	3.2e-88	1	391,	0	-0.958	0.0245471	0.441	Exon (ENSBGRT00000005761/ENSBGRG00000003060, exon 3 of 12)	7	57927888	57988865	60978	1
chr7	59254837	59254956	120	ENSBGRG00000012238	ENSBGRT00000022546	2426	3.4e-05	1	120,	0	-0.469	0.152055	-0.83	Exon (ENSBGRT00000022546/ENSBGRG00000012238, exon 8 of 8)	7	59252411	59254956	2546	1
chr7	59287357	59287635	279	ENSBGRG00000013233	ENSBGRT00000024456	7389	4e-11	3	47,85,18,	0,175,261	-1.24	0.00954993	-0.644	Exon (ENSBGRT00000024456/ENSBGRG00000013233, exon 13 of 15)	7	59279968	59287635	7668	1
chr7	68342803	68342863	61	ENSBGRG00000021200	ENSBGRT00000039292	179	0.0021	1	61,	0	-0.261	0.454988	-2	Exon (ENSBGRT00000039292/ENSBGRG00000021200, exon 1 of 8)	7	68342624	68387159	44536	1
chr7	68598917	68599007	91	ENSBGRG00000021396	ENSBGRT00000039976	98604	0.0005	1	91,	0	-0.3	0.34914	1.54	Exon (ENSBGRT00000039976/ENSBGRG00000021396, exon 26 of 39)	7	68500313	68632038	131726	1
chr7	71048669	71049024	356	ENSBGRG00000022368	ENSBGRT00000041315	8606	4e-22	1	356,	0	-6.18	1.07152e-08	0.813	3' UTR	7	71040063	71049054	8992	1
chr7	71785058	71785785	728	ENSBGRG00000022945	ENSBGRT00000042513	85971	3.2e-66	2	36,354,	0,374	-2.53	0.000194984	0.659	3' UTR	7	71699087	71787429	88343	1
chr7	73124488	73124637	150	ENSBGRG00000023218	ENSBGRT00000043443	1051656	0.00048	1	150,	0	-0.461	0.158125	2.22	Exon (ENSBGRT00000043443/ENSBGRG00000023218, exon 26 of 26)	7	72072832	73125847	1053016	1
chr7	74090826	74093685	2860	ENSBGRG00000000713	ENSBGRT00000001305	45781	1.1e-09	2	164,343,	0,2517	-0.336	0.284446	-0.372	Exon (ENSBGRT00000001305/ENSBGRG00000000713, exon 6 of 7)	7	74045045	74093685	48641	1
chr7	74301002	74301360	359	ENSBGRG00000000786	ENSBGRT00000001637	90	9.3e-05	1	359,	0	-0.315	0.319154	1	Exon (ENSBGRT00000001637/ENSBGRG00000000786, exon 1 of 11)	7	74300912	74392606	91695	1
chr7	74391789	74392606	818	ENSBGRG00000000786	ENSBGRT00000001637	90877	0.00015	2	19,72,	0,746	-0.387	0.22182	-0.608	Exon (ENSBGRT00000001637/ENSBGRG00000000786, exon 10 of 11)	7	74300912	74392606	91695	1
chr7	75709344	75709522	179	ENSBGRG00000002775	ENSBGRT00000005195	13999	0.00083	2	51,63,	0,116	-1.53	0.00380189	-3.4	Exon (ENSBGRT00000005359/ENSBGRG00000002865, exon 1 of 3)	7	75444237	75723521	279285	2
chr7	76073179	76073702	524	ENSBGRG00000003466	ENSBGRT00000006695	280310	1.6e-09	2	89,61,	0,463	-0.636	0.0776247	1.08	Exon (ENSBGRT00000006695/ENSBGRG00000003466, exon 47 of 48)	7	75792869	76073702	280834	1
chr7	80591990	80592198	209	ENSBGRG00000005214	ENSBGRT00000009729	79583	2e-05	1	209,	0	-0.436	0.176604	2.12	3' UTR	7	80512407	80592347	79941	1
chr7	80693256	80693374	119	ENSBGRG00000005637	ENSBGRT00000010512	4156	0.00018	1	119,	0	-2.61	0.000151356	-1.22	Exon (ENSBGRT00000010512/ENSBGRG00000005637, exon 2 of 7)	7	80689100	80708271	19172	1
chr7	81654552	81660935	6384	ENSBGRG00000006488	ENSBGRT00000011948	0	2.5e-15	2	299,61,	0,6323	-2.42	0.000269153	-0.941	Exon (ENSBGRT00000011907/ENSBGRG00000006377, exon 20 of 25)	7	81657436	81658800	1365	2
chr7	92901921	92902070	150	ENSBGRG00000001014	ENSBGRT00000001860	124755	0.0019	1	150,	0	-0.429	0.183654	2.17	Exon (ENSBGRT00000001860/ENSBGRG00000001014, exon 14 of 26)	7	92777166	93139866	362701	1
chr7	94638170	94638229	60	ENSBGRG00000001209	ENSBGRT00000002312	173822	0.0051	1	60,	0	-0.304	0.340408	-0.628	Exon (ENSBGRT00000002312/ENSBGRG00000001209, exon 7 of 26)	7	94464348	94845554	381207	1
chr7	97077800	97077918	119	ENSBGRG00000001992	ENSBGRT00000003717	27966	0.0015	1	119,	0	-0.618	0.0831764	-1.31	Exon (ENSBGRT00000003717/ENSBGRG00000001992, exon 6 of 6)	7	97049834	97077918	28085	1
chr7	98676902	98679674	2773	ENSBGRG00000002147	ENSBGRT00000004028	319958	1e-120	2	6,415,	0,2358	-1.86	0.00141254	0.6	3' UTR	7	98356944	98680333	323390	1
chr7	105477206	105477474	269	ENSBGRG00000000666	ENSBGRT00000001447	124082	1e-67	1	269,	0	-3	5.12861e-05	0.726	3' UTR	7	105353124	105478161	125038	1
chr7	113181146	113194383	13238	ENSBGRG00000002025	ENSBGRT00000003766	36747	1e-139	2	893,97,	0,13141	-2.15	0.00060256	-0.59	Exon (ENSBGRT00000003766/ENSBGRG00000002025, exon 3 of 7)	7	113144399	113218398	74000	1
chr7	113582508	113582717	210	ENSBGRG00000002158	ENSBGRT00000004029	120313	1.1e-06	1	210,	0	-0.392	0.216272	-0.331	3' UTR	7	113462195	113582717	120523	1
chr7	117955344	117957876	2533	ENSBGRG00000012051	ENSBGRT00000022060	299	0.0037	2	30,91,	0,2442	-0.47	0.151008	-0.769	3' UTR	7	117955045	117957966	2922	1
chr7	122704377	122707789	3413	ENSBGRG00000014664	ENSBGRT00000027027	94286	6.5e-05	2	217,22,	0,3391	-2.46	0.000239883	0.809	Exon (ENSBGRT00000027027/ENSBGRG00000014664, exon 23 of 33)	7	122610091	122748592	138502	1
chr7	1471996	1478877	6882	ENSBGRG00000005863	ENSBGRT00000010798	270	0.00019	3	97,57,27,	0,5300,6855	-0.88	0.0316228	-1.64	Exon (ENSBGRT00000010798/ENSBGRG00000005863, exon 1 of 4)	7	1327749	1479147	151399	2
chr7	4029892	4031063	1172	ENSBGRG00000006461	ENSBGRT00000011916	90	0.00014	2	10,171,	0,1001	-0.645	0.074131	-1.11	5' UTR	7	4026928	4031153	4226	2
chr7	4313230	4313379	150	ENSBGRG00000009374	ENSBGRT00000017351	6049	0.0011	1	150,	0	-0.298	0.352371	1.49	Exon (ENSBGRT00000017351/ENSBGRG00000009374, exon 8 of 8)	7	4311625	4319428	7804	2
chr7	4393566	4393836	271	ENSBGRG00000009872	ENSBGRT00000018145	12748	1.1e-06	1	271,	0	-1.1	0.0151356	-2	3' UTR	7	4393386	4406584	13199	2
chr7	9150012	9150160	149	ENSBGRG00000000490	ENSBGRT00000000854	857	0.00072	1	149,	0	-0.31	0.327341	-0.737	Exon (ENSBGRT00000000854/ENSBGRG00000000490, exon 1 of 1)	7	9149923	9151017	1095	2
chr7	9392486	9392694	209	ENSBGRG00000000703	ENSBGRT00000001249	111330	1.6e-05	1	209,	0	-0.776	0.0467735	1.8	Exon (ENSBGRT00000001249/ENSBGRG00000000703, exon 2 of 3)	7	9384905	9504024	119120	2
chr7	9838025	9838115	91	ENSBGRG00000000766	ENSBGRT00000001392	16262	8.3e-09	1	91,	0	-0.338	0.282488	0.546	3' UTR	7	9837517	9854377	16861	2
chr7	10255588	10269072	13485	ENSBGRG00000001249	ENSBGRT00000002389	0	3.2e-29	5	263,47,137,11,75,	0,497,1868,12892,13410	-2.56	0.000177828	0.686	Exon (ENSBGRT00000002389/ENSBGRG00000001249, exon 1 of 8)	7	10247990	10268490	20501	2
chr7	10433876	10433994	119	ENSBGRG00000001391	ENSBGRT00000002534	148	0.0022	1	119,	0	-0.562	0.103514	-0.454	Exon (ENSBGRT00000002534/ENSBGRG00000001391, exon 1 of 6)	7	10373280	10434142	60863	2
chr7	10564667	10564726	60	ENSBGRG00000001436	ENSBGRT00000002614	265	0.0025	1	60,	0	-0.474	0.148252	0.616	5' UTR	7	10553316	10564991	11676	2
chr7	11369833	11369953	121	ENSBGRG00000002314	ENSBGRT00000004393	64987	0.00074	1	121,	0	-0.582	0.0954993	2.84	3' UTR	7	11369326	11434940	65615	2
chr7	12179772	12186557	6786	ENSBGRG00000003176	ENSBGRT00000006035	328914	0.0014	2	78,43,	0,6743	-0.607	0.0870964	-0.917	Exon (ENSBGRT00000006035/ENSBGRG00000003176, exon 14 of 17)	7	12101408	12515471	414064	2
chr7	12816031	12830643	14613	ENSBGRG00000003572	ENSBGRT00000006723	71541	1e-206	3	696,165,189,	0,11035,14424	-0.851	0.0354813	0.168	3' UTR	7	12814385	12902184	87800	2
chr7	19783629	19783965	337	ENSBGRG00000011890	ENSBGRT00000021706	56	1e-212	1	337,	0	-69.4	2.51189e-73	0.37	Exon (ENSBGRT00000021706/ENSBGRG00000011890, exon 1 of 1)	7	19783629	19784021	393	2
chr7	20360083	20361538	1456	ENSBGRG00000012947	ENSBGRT00000023772	539	0.0015	2	51,69,	0,1387	-0.337	0.283139	0.608	5' UTR	7	20332862	20362077	29216	2
chr7	20566986	20570540	3555	ENSBGRG00000013425	ENSBGRT00000024879	0	1e-282	2	38,289,	0,3266	-2.58	0.000169824	0.346	Exon (ENSBGRT00000024879/ENSBGRG00000013425, exon 1 of 9)	7	20536056	20570540	34485	2
chr7	20765868	20765958	91	ENSBGRG00000013860	ENSBGRT00000025406	0	0.0002	1	91,	0	-0.304	0.340408	-0.375	Exon (ENSBGRT00000025406/ENSBGRG00000013860, exon 1 of 8)	7	20705038	20765958	60921	2
chr7	28237979	28238188	210	ENSBGRG00000000554	ENSBGRT00000000961	149	3.7e-05	1	210,	0	-0.583	0.0954993	2.49	Exon (ENSBGRT00000000961/ENSBGRG00000000554, exon 1 of 4)	7	28233805	28238337	4533	2
chr7	28319070	28319130	61	ENSBGRG00000000588	ENSBGRT00000001034	5264	0.0071	1	61,	0	-1.22	0.0102329	1.69	Exon (ENSBGRT00000001034/ENSBGRG00000000588, exon 2 of 2)	7	28318295	28324394	6100	2
chr7	38348918	38451555	102638	ENSBGRG00000003492	ENSBGRT00000006474	0	0	3	659,748,12,	0,71950,102626	-5.87	2.23872e-08	-0.315	3' UTR	7	38424472	38424604	133	2
chr7	40708521	40708671	151	ENSBGRG00000005490	ENSBGRT00000010160	0	3.2e-11	1	151,	0	-0.928	0.0269153	1.17	5' UTR	7	40645940	40708671	62732	2
chr7	40904774	40905012	239	ENSBGRG00000006128	ENSBGRT00000011351	4712	0.00016	1	239,	0	-0.299	0.35156	0.285	3' UTR	7	40904774	40909724	4951	2
chr7	42044691	42044810	120	ENSBGRG00000007881	ENSBGRT00000014856	20472	0.00019	1	120,	0	-0.639	0.0758578	-0.731	Exon (ENSBGRT00000014856/ENSBGRG00000007881, exon 6 of 9)	7	42041442	42065282	23841	2
chr7	42430108	42430312	205	ENSBGRG00000008260	ENSBGRT00000015065	27311	0.0001	1	205,	0	-0.506	0.128233	1.68	Exon (ENSBGRT00000015065/ENSBGRG00000008260, exon 4 of 4)	7	42430021	42457623	27603	2
chr7	49130794	49192204	61411	ENSBGRG00000010366	ENSBGRT00000019049	40830	7.9e-44	10	6,171,219,93,120,54,163,155,124,1,	0,1815,27733,37545,40337,41260,42417,47980,50990,61410	-1.16	0.0125893	0.229	Exon (ENSBGRT00000019049/ENSBGRG00000010366, exon 5 of 37)	7	49021643	49233034	211392	2
chr7	49408732	49425082	16351	ENSBGRG00000011027	ENSBGRT00000020124	0	1e-149	3	39,510,109,	0,10327,16242	-1.12	0.0138038	0.219	5' UTR	7	49395922	49425082	29161	2
chr7	49432805	49433043	239	ENSBGRG00000011189	ENSBGRT00000020448	22253	3.2e-44	1	239,	0	-3.7	6.91831e-06	-0.676	Exon (ENSBGRT00000020448/ENSBGRG00000011189, exon 10 of 10)	7	49432805	49455296	22492	2
chr7	49544156	49546984	2829	ENSBGRG00000011526	ENSBGRT00000021159	21991	1.6e-26	2	219,79,	0,2750	-0.684	0.0645654	-0.471	Exon (ENSBGRT00000021159/ENSBGRG00000011526, exon 6 of 7)	7	49544156	49568975	24820	2
chr7	49550189	49566587	16399	ENSBGRG00000011526	ENSBGRT00000021159	2388	7.9e-14	4	12,411,66,17,	0,1671,2590,16382	-0.511	0.125603	0.41	Exon (ENSBGRT00000021159/ENSBGRG00000011526, exon 2 of 7)	7	49544156	49568975	24820	2
chr7	49568856	49568975	120	ENSBGRG00000011526	ENSBGRT00000021159	0	1.8e-05	1	120,	0	-0.419	0.191867	0.719	Exon (ENSBGRT00000021159/ENSBGRG00000011526, exon 1 of 7)	7	49544156	49568975	24820	2
chr7	52603338	52617479	14142	ENSBGRG00000019890	ENSBGRT00000036826	330	1.6e-14	4	48,45,491,17,	0,723,5493,14125	-0.434	0.178649	0.344	Exon (ENSBGRT00000036826/ENSBGRG00000019890, exon 1 of 15)	7	52566793	52617809	51017	2
chr7	55348481	55348720	240	ENSBGRG00000001251	ENSBGRT00000002295	39833	1.6e-16	1	240,	0	-1.12	0.0141254	0.355	3' UTR	7	55348421	55388553	40133	2
chr7	55542245	55542573	329	ENSBGRG00000001363	ENSBGRT00000002491	76757	7.9e-28	1	329,	0	-2.35	0.000331131	0.578	Exon (ENSBGRT00000002491/ENSBGRG00000001363, exon 15 of 17)	7	55533770	55619330	85561	2
chr7	55857678	55858170	493	ENSBGRG00000001522	ENSBGRT00000002809	1251	3.4e-07	2	141,308,	0,185	-0.733	0.0537032	1.42	Exon (ENSBGRT00000002809/ENSBGRG00000001522, exon 2 of 3)	7	55857618	55859421	1804	2
chr7	56486150	56486329	180	ENSBGRG00000001734	ENSBGRT00000003214	120835	0.0015	1	180,	0	-0.381	0.229087	1.46	3' UTR	7	56486060	56607164	121105	2
chr7	56818038	56820479	2442	ENSBGRG00000001921	ENSBGRT00000003612	0	2.5e-32	3	5,238,24,	0,369,2418	-1.42	0.00537032	0.589	Exon (ENSBGRT00000003612/ENSBGRG00000001921, exon 1 of 8)	7	56811717	56818644	6928	2
chr7	57617059	57617119	61	ENSBGRG00000002583	ENSBGRT00000005516	65609	0.0011	1	61,	0	-0.344	0.274789	-2.17	Exon (ENSBGRT00000005516/ENSBGRG00000002583, exon 12 of 17)	7	57606144	57682728	76585	2
chr7	58048723	58048813	91	ENSBGRG00000003242	ENSBGRT00000006006	60	0.0013	1	91,	0	-0.195	0.618016	1	Exon (ENSBGRT00000006006/ENSBGRG00000003242, exon 1 of 1)	7	58047107	58048873	1767	2
chr7	58722870	58723047	178	ENSBGRG00000006024	ENSBGRT00000011369	2599	0.00035	1	178,	0	-1.68	0.00239883	1.98	3' UTR	7	58722841	58725646	2806	2
chr7	58783571	58783750	180	ENSBGRG00000006379	ENSBGRT00000011952	13082	6e-07	1	180,	0	-0.467	0.153815	0.484	Exon (ENSBGRT00000011952/ENSBGRG00000006379, exon 11 of 14)	7	58781315	58796832	15518	2
chr7	58794422	58795288	867	ENSBGRG00000006379	ENSBGRT00000011952	1544	4e-86	1	867,	0	-3.29	2.23872e-05	-0.426	Exon (ENSBGRT00000011952/ENSBGRG00000006379, exon 2 of 14)	7	58781315	58796832	15518	2
chr7	58795676	58796832	1157	ENSBGRG00000006379	ENSBGRT00000011952	0	5e-46	2	63,655,	0,502	-0.967	0.0234423	-0.41	Exon (ENSBGRT00000011952/ENSBGRG00000006379, exon 1 of 14)	7	58781315	58796832	15518	2
chr7	58873791	58874459	669	ENSBGRG00000006593	ENSBGRT00000014535	56021	7.9e-09	2	188,81,	0,588	-0.688	0.0630957	1.37	Exon (ENSBGRT00000014535/ENSBGRG00000006593, exon 18 of 27)	7	58865707	58930480	64774	2
chr7	73488688	73489689	1002	ENSBGRG00000000561	ENSBGRT00000000992	186780	1.6e-05	3	5,85,89,	0,144,913	-0.863	0.0338844	1.18	Exon (ENSBGRT00000000992/ENSBGRG00000000561, exon 13 of 14)	7	73488628	73676469	187842	2
chr7	74780514	74786437	5924	ENSBGRG00000002457	ENSBGRT00000004589	0	7.2e-08	2	11,168,	0,5756	-0.429	0.183654	0.637	Exon (ENSBGRT00000004589/ENSBGRG00000002457, exon 1 of 5)	7	74761552	74786437	24886	2
chr7	75683238	75683298	61	ENSBGRG00000002775	ENSBGRT00000005208	1052	0.0074	1	61,	0	-0.432	0.180302	-0.871	Exon (ENSBGRT00000005208/ENSBGRG00000002775, exon 1 of 12)	7	75444237	75684350	240114	2
chr7	75741990	75743525	1536	ENSBGRG00000002972	ENSBGRT00000006219	11737	2e-49	2	300,119,	0,1417	-0.555	0.10617	-0.267	3' UTR	7	75741960	75755262	13303	2
chr7	79891761	80116955	225195	ENSBGRG00000005123	ENSBGRT00000009434	174046	1.2e-07	2	19,401,	0,224794	-0.452	0.164816	0.713	Exon (ENSBGRT00000009434/ENSBGRG00000005123, exon 4 of 11)	7	79758005	80291001	532997	2
chr7	80286981	80290941	3961	ENSBGRG00000005123	ENSBGRT00000009434	60	8.1e-05	2	170,70,	0,3891	-0.26	0.456037	-0.807	5' UTR	7	79758005	80291001	532997	2
chr7	81736892	81737192	301	ENSBGRG00000006502	ENSBGRT00000012003	299	6.3e-17	1	301,	0	-0.315	0.31842	-0.983	5' UTR	7	81674083	81737491	63409	2
chr7	81834691	81835856	1166	ENSBGRG00000006569	ENSBGRT00000012135	111082	1.6e-29	1	1166,	0	-2	0.000954993	-0.441	Exon (ENSBGRT00000012135/ENSBGRG00000006569, exon 7 of 7)	7	81832332	81946938	114607	2
chr7	81950376	81950584	209	ENSBGRG00000006611	ENSBGRT00000012182	4929	4e-14	1	209,	0	-1.05	0.0177828	-0.405	3' UTR	7	81950316	81955513	5198	2
chr7	82350487	82352705	2219	ENSBGRG00000006945	ENSBGRT00000013097	106370	3.2e-15	3	144,81,134,	0,633,2085	-0.577	0.0977237	-0.541	Exon (ENSBGRT00000013097/ENSBGRG00000006945, exon 23 of 25)	7	82350487	82459075	108589	2
chr7	92180289	92183292	3004	ENSBGRG00000000792	ENSBGRT00000001483	10440	0.0047	2	57,4,	0,3000	-0.248	0.500035	0.848	Exon (ENSBGRT00000001483/ENSBGRG00000000792, exon 2 of 36)	7	92026873	92193732	166860	2
chr7	92703913	92713704	9792	ENSBGRG00000000925	ENSBGRT00000001682	0	0	9	4,71,56,25,13,119,229,76,37,	0,215,883,2205,2298,3601,4644,8628,9755	-5.14	1.54882e-07	-0.247	5' UTR	7	92698966	92707632	8667	2
chr7	93709608	93712329	2722	ENSBGRG00000001132	ENSBGRT00000002101	134198	6.3e-95	3	43,648,416,	0,482,2306	-1.29	0.00794328	-0.365	Exon (ENSBGRT00000002101/ENSBGRG00000001132, exon 5 of 8)	7	93694331	93846527	152197	2
chr7	93714248	93714398	151	ENSBGRG00000001132	ENSBGRT00000002101	132129	0.001	1	151,	0	-0.855	0.0346737	1.65	Exon (ENSBGRT00000002101/ENSBGRG00000001132, exon 3 of 8)	7	93694331	93846527	152197	2
chr7	96574683	96574978	296	ENSBGRG00000001788	ENSBGRT00000003312	122657	6.3e-14	1	296,	0	-0.648	0.074131	-1.33	3' UTR	7	96574653	96697635	122983	2
chr7	97956320	97971116	14797	ENSBGRG00000002074	ENSBGRT00000003895	286755	1e-109	4	271,72,72,32,	0,8233,9450,14765	-1.86	0.00144544	-0.497	3' UTR	7	97956320	98257871	301552	2
chr7	98852704	98852793	90	ENSBGRG00000002261	ENSBGRT00000004214	88	0.00079	1	90,	0	-0.293	0.365595	-1.58	Exon (ENSBGRT00000004214/ENSBGRG00000002261, exon 1 of 1)	7	98852321	98852881	561	2
chr7	99468647	99468822	176	ENSBGRG00000002520	ENSBGRT00000004694	174	0.00021	1	176,	0	-0.237	0.530884	1.12	Exon (ENSBGRT00000004694/ENSBGRG00000002520, exon 1 of 1)	7	99468415	99468996	582	2
chr7	100194689	100194984	296	ENSBGRG00000002626	ENSBGRT00000004922	1100	0	1	296,	0	-34.2	1.25893e-37	0.248	3' UTR	7	100194041	100196084	2044	2
chr7	111594438	111597027	2590	ENSBGRG00000001367	ENSBGRT00000002499	8076	0	1	2590,	0	-5.13	1.58489e-07	-0.219	Exon (ENSBGRT00000002499/ENSBGRG00000001367, exon 3 of 3)	7	111594438	111605103	10666	2
chr7	111984060	111986835	2776	ENSBGRG00000001455	ENSBGRT00000002660	2028	0	2	154,325,	0,2451	-35.1	1.58489e-38	-1.03	5' UTR	7	111971289	111988863	17575	2
chr7	111987403	111988863	1461	ENSBGRG00000001455	ENSBGRT00000002660	0	1e-134	2	63,117,	0,1344	-3.19	3.01995e-05	-0.522	5' UTR	7	111971289	111988863	17575	2
chr7	112131943	112148116	16174	ENSBGRG00000001516	ENSBGRT00000002811	12064	1e-74	6	26,46,203,104,76,49,	0,2135,5606,6000,10281,16125	-0.879	0.0323594	0.25	Exon (ENSBGRT00000002811/ENSBGRG00000001516, exon 5 of 10)	7	112129108	112160180	31073	2
chr7	114824620	114829849	5230	ENSBGRG00000002480	ENSBGRT00000004630	653	1.8e-08	2	421,26,	0,5204	-0.943	0.025704	-0.796	Exon (ENSBGRT00000004630/ENSBGRG00000002480, exon 1 of 2)	7	114823729	114830502	6774	2
chr7	117014926	117015789	864	ENSBGRG00000011688	ENSBGRT00000021261	21495	5.9e-09	2	160,19,	0,845	-1.72	0.00213796	0.85	Exon (ENSBGRT00000021261/ENSBGRG00000011688, exon 7 of 11)	7	116995750	117037284	41535	2
chr7	118047123	118104909	57787	ENSBGRG00000012232	ENSBGRT00000022765	22	1e-100	3	2,461,161,	0,44596,57626	-0.834	0.0380189	-0.362	5' UTR	7	118021777	118104931	83155	2
chr7	122500026	122506382	6357	ENSBGRG00000014279	ENSBGRT00000026529	79298	1.9e-09	2	183,117,	0,6240	-0.82	0.0398107	-0.545	Exon (ENSBGRT00000026529/ENSBGRG00000014279, exon 12 of 15)	7	122490038	122585680	95643	2
chr8	1539266	1542471	3206	ENSBGRG00000017591	ENSBGRT00000032357	0	7.9e-11	2	88,273,	0,2933	-0.755	0.0501187	0.621	Exon (ENSBGRT00000032357/ENSBGRG00000017591, exon 1 of 8)	8	1539266	1549916	10651	1
chr8	1542725	1542965	241	ENSBGRG00000017591	ENSBGRT00000032357	3459	7.4e-05	1	241,	0	-0.598	0.0891251	-0.551	Exon (ENSBGRT00000032357/ENSBGRG00000017591, exon 3 of 8)	8	1539266	1549916	10651	1
chr8	2905071	2905491	421	ENSBGRG00000011095	ENSBGRT00000020260	7947	2.5e-12	1	421,	0	-0.497	0.133968	-0.585	Exon (ENSBGRT00000020260/ENSBGRG00000011095, exon 6 of 6)	8	2897124	2905581	8458	1
chr8	3926931	3927319	389	ENSBGRG00000017208	ENSBGRT00000044737	90	2.5e-17	1	389,	0	-1.56	0.00346737	0.711	Exon (ENSBGRT00000044737/ENSBGRG00000017208, exon 1 of 40)	8	3926841	4026353	99513	1
chr8	4041415	4042043	629	ENSBGRG00000024486	ENSBGRT00000045197	1359	2e-75	2	1,418,	0,211	-2.85	7.94328e-05	-0.457	3' UTR	8	4040056	4042043	1988	1
chr8	4075704	4076252	549	ENSBGRG00000024682	ENSBGRT00000045554	90	1.3e-06	2	7,173,	0,376	-0.747	0.0512861	0.258	5' UTR	8	4075614	4081027	5414	1
chr8	4087255	4087348	94	ENSBGRG00000024763	ENSBGRT00000045900	5188	0.006	2	79,12,	0,82	-0.265	0.437522	1.58	Exon (ENSBGRT00000045900/ENSBGRG00000024763, exon 14 of 15)	8	4082067	4087348	5282	1
chr8	4135908	4136398	491	ENSBGRG00000024997	ENSBGRT00000046285	1402	5e-17	2	167,164,	0,327	-1.04	0.018197	0.396	Exon (ENSBGRT00000046285/ENSBGRG00000024997, exon 7 of 10)	8	4134506	4138056	3551	1
chr8	4313458	4313667	210	ENSBGRG00000025244	ENSBGRT00000046655	9657	1.6e-14	1	210,	0	-0.936	0.0263027	-0.316	Exon (ENSBGRT00000046655/ENSBGRG00000025244, exon 2 of 2)	8	4303801	4313996	10196	1
chr8	4559108	4560322	1215	ENSBGRG00000025913	ENSBGRT00000047934	34181	3e-10	2	54,246,	0,969	-1.62	0.00288403	-0.867	3' UTR	8	4524927	4560322	35396	1
chr8	4638953	4639071	119	ENSBGRG00000025987	ENSBGRT00000048075	5374	0.00018	1	119,	0	-0.296	0.356451	-0.297	Exon (ENSBGRT00000048075/ENSBGRG00000025987, exon 3 of 4)	8	4633579	4639474	5896	1
chr8	4766928	4775047	8120	ENSBGRG00000026081	ENSBGRT00000048234	0	1e-150	5	83,90,190,115,327,	0,963,6840,7550,7793	-0.938	0.0263027	-0.149	5' UTR	8	4766928	4775166	8239	1
chr8	4961754	4962083	330	ENSBGRG00000026128	ENSBGRT00000048354	48575	1e-55	1	330,	0	-0.733	0.0537032	-0.54	Exon (ENSBGRT00000048354/ENSBGRG00000026128, exon 28 of 28)	8	4913179	4962083	48905	1
chr8	5313196	5313342	147	ENSBGRG00000026276	ENSBGRT00000048624	1626	0.00027	1	147,	0	-0.309	0.331131	-2.7	Exon (ENSBGRT00000048624/ENSBGRG00000026276, exon 2 of 2)	8	5311570	5313634	2065	1
chr8	5313517	5313634	118	ENSBGRG00000026276	ENSBGRT00000048624	1947	0.0055	1	118,	0	-0.521	0.120504	-3.58	Exon (ENSBGRT00000048624/ENSBGRG00000026276, exon 2 of 2)	8	5311570	5313634	2065	1
chr8	5521297	5521536	240	ENSBGRG00000026408	ENSBGRT00000048872	1821	2e-22	1	240,	0	-1.69	0.00234423	-0.726	5' UTR	8	5519476	5523865	4390	1
chr8	5523668	5524699	1032	ENSBGRG00000026408	ENSBGRT00000048872	4192	5e-25	2	198,73,	0,959	-2.31	0.000371535	1.19	3' UTR	8	5519476	5523865	4390	1
chr8	6034712	6034889	178	ENSBGRG00000001271	ENSBGRT00000002332	9413	0.00034	1	178,	0	-0.464	0.156315	-0.741	Exon (ENSBGRT00000002332/ENSBGRG00000001271, exon 6 of 6)	8	6025299	6035120	9822	1
chr8	6035877	6036054	178	ENSBGRG00000001271	ENSBGRT00000002326	10578	5e-20	1	178,	0	-0.301	0.345939	-0.508	Exon (ENSBGRT00000002326/ENSBGRG00000001271, exon 7 of 7)	8	6025299	6036054	10756	1
chr8	6447585	6447765	181	ENSBGRG00000001969	ENSBGRT00000003670	1473	1.6e-16	1	181,	0	-1.79	0.0017378	1.21	Exon (ENSBGRT00000003670/ENSBGRG00000001969, exon 2 of 2)	8	6446112	6451687	5576	1
chr8	6456056	6462120	6065	ENSBGRG00000002015	ENSBGRT00000003759	1440	0.00018	2	119,61,	0,6004	-1.48	0.00436516	-1.71	5' UTR	8	6454616	6476813	22198	1
chr8	6476634	6476813	180	ENSBGRG00000002015	ENSBGRT00000003759	22018	5.8e-06	1	180,	0	-0.176	0.653131	0.652	5' UTR	8	6454616	6476813	22198	1
chr8	6476648	6476828	181	ENSBGRG00000002015	ENSBGRT00000003759	22032	2.1e-05	1	181,	0	-0.176	0.653131	0.652	5' UTR	8	6454616	6476813	22198	1
chr8	6839805	6851550	11746	ENSBGRG00000002943	ENSBGRT00000005565	119	2e-12	2	16,431,	0,11315	-0.312	0.323594	-0.167	5' UTR	8	6839686	6899732	60047	1
chr8	7398030	7398389	360	ENSBGRG00000003164	ENSBGRT00000005884	3004	3.5e-05	1	360,	0	-1.17	0.0120226	1.5	3' UTR	8	7395026	7398419	3394	1
chr8	7736684	7737142	459	ENSBGRG00000003221	ENSBGRT00000006224	257163	5.5e-05	3	256,130,5,	0,289,454	-0.676	0.0660693	-1.6	Exon (ENSBGRT00000006224/ENSBGRG00000003221, exon 109 of 123)	8	7479521	7742779	263259	1
chr8	8833342	8834136	795	ENSBGRG00000003711	ENSBGRT00000007062	69287	4e-16	2	3,147,	0,648	-0.886	0.0316228	-0.741	Exon (ENSBGRT00000007062/ENSBGRG00000003711, exon 17 of 17)	8	8764055	8833344	69290	1
chr8	8999312	9000088	777	ENSBGRG00000004268	ENSBGRT00000007865	55310	1.6e-39	1	777,	0	-0.443	0.171791	-0.244	Exon (ENSBGRT00000007865/ENSBGRG00000004268, exon 2 of 6)	8	8944002	9008709	64708	1
chr8	9006142	9008709	2568	ENSBGRG00000004268	ENSBGRT00000007865	62140	0	2	6,980,	0,1588	-1.24	0.00977237	-0.204	Exon (ENSBGRT00000007865/ENSBGRG00000004268, exon 5 of 6)	8	8944002	9008709	64708	1
chr8	11339283	11340092	810	ENSBGRG00000004914	ENSBGRT00000009056	196265	2e-13	1	810,	0	-0.707	0.0588844	0.659	Exon (ENSBGRT00000009056/ENSBGRG00000004914, exon 4 of 5)	8	11143018	11342119	199102	1
chr8	11702970	11794555	91586	ENSBGRG00000007656	ENSBGRT00000015438	0	0	6	110,3,36,532,63,4,	0,36122,36737,37131,90443,91582	-4.26	1.54882e-06	-0.451	Exon (ENSBGRT00000015319/ENSBGRG00000007656, exon 1 of 10)	8	11739092	11819241	80150	1
chr8	11858022	11858886	865	ENSBGRG00000008843	ENSBGRT00000016190	0	1.6e-37	1	865,	0	-0.685	0.0645654	-0.291	5' UTR	8	11858022	11861065	3044	1
chr8	12520898	12521075	178	ENSBGRG00000021573	ENSBGRT00000039811	6293	6.3e-12	1	178,	0	-1.42	0.00537032	-0.444	3' UTR	8	12514605	12521075	6471	1
chr8	12522770	12527558	4789	ENSBGRG00000021611	ENSBGRT00000039899	0	0	3	100,56,141,	0,177,4648	-13.6	1.58489e-16	-0.653	Exon (ENSBGRT00000039899/ENSBGRG00000021611, exon 1 of 3)	8	12522770	12527558	4789	1
chr8	12605195	12605343	149	ENSBGRG00000021964	ENSBGRT00000040553	2467	0.00027	1	149,	0	-0.47	0.151356	2.32	3' UTR	8	12602728	12605373	2646	1
chr8	12690317	12693090	2774	ENSBGRG00000023126	ENSBGRT00000042706	179	3.6e-05	2	157,22,	0,2752	-1.41	0.00549541	-3.54	5' UTR	8	12690138	12702117	11980	1
chr8	13193726	13194396	671	ENSBGRG00000000825	ENSBGRT00000001615	29845	1e-45	2	19,280,	0,391	-8.32	5.01187e-11	-0.583	Exon (ENSBGRT00000001615/ENSBGRG00000000825, exon 23 of 24)	8	13163881	13195320	31440	1
chr8	14948176	14948598	423	ENSBGRG00000002101	ENSBGRT00000003958	6784	2e-80	2	37,233,	0,190	-0.666	0.0691831	0.608	Exon (ENSBGRT00000003958/ENSBGRG00000002101, exon 7 of 7)	8	14941392	14948212	6821	1
chr8	15121891	15130345	8455	ENSBGRG00000002625	ENSBGRT00000004926	22390	1.6e-53	6	124,261,14,148,282,9,	0,2117,7412,7569,8084,8446	-2.78	9.54993e-05	-0.433	Exon (ENSBGRT00000004926/ENSBGRG00000002625, exon 4 of 7)	8	15099501	15132440	32940	1
chr8	15142437	15142705	269	ENSBGRG00000002740	ENSBGRT00000005191	6897	3e-05	1	269,	0	-1.18	0.011749	1.75	3' UTR	8	15135540	15143286	7747	1
chr8	15332838	15333077	240	ENSBGRG00000003241	ENSBGRT00000006012	52364	2.3e-10	1	240,	0	-1.77	0.0018197	-0.705	3' UTR	8	15280474	15333585	53112	1
chr8	15795257	15796155	899	ENSBGRG00000005681	ENSBGRT00000010487	353	1e-107	2	135,689,	0,210	-1.24	0.00954993	-0.551	Exon (ENSBGRT00000010487/ENSBGRG00000005681, exon 1 of 2)	8	15794904	15796155	1252	1
chr8	16976211	16976831	621	ENSBGRG00000015732	ENSBGRT00000028948	0	1e-161	1	621,	0	-2.19	0.000524807	0.187	Exon (ENSBGRT00000028948/ENSBGRG00000015732, exon 1 of 2)	8	16976211	16978060	1850	1
chr8	17059920	17059980	61	ENSBGRG00000017526	ENSBGRT00000032090	4551	0.00068	1	61,	0	-0.179	0.642688	1	5' UTR	8	17055369	17071655	16287	1
chr8	17117849	17118220	372	ENSBGRG00000018862	ENSBGRT00000034658	653	4.1e-05	2	109,100,	0,272	-1.01	0.0204174	1.9	5' UTR	8	17117196	17119191	1996	1
chr8	17134521	17135307	787	ENSBGRG00000019065	ENSBGRT00000035015	566	9e-300	3	72,78,297,	0,211,490	-7.61	2.88403e-10	0.63	5' UTR	8	17133955	17135307	1353	1
chr8	17260126	17260634	509	ENSBGRG00000019640	ENSBGRT00000036183	20894	1.6e-44	1	509,	0	-1.91	0.00120226	-0.549	3' UTR	8	17239232	17261471	22240	1
chr8	17261292	17261381	90	ENSBGRG00000019640	ENSBGRT00000036183	22060	5.2e-05	1	90,	0	-1.09	0.0154882	0.657	3' UTR	8	17239232	17261471	22240	1
chr8	17299622	17300666	1045	ENSBGRG00000020311	ENSBGRT00000037478	9509	0	1	1045,	0	-3.87	4.46684e-06	0.264	3' UTR	8	17290113	17301322	11210	1
chr8	17307836	17307983	148	ENSBGRG00000020523	ENSBGRT00000037770	3676	0.00046	1	148,	0	-0.33	0.294442	0.403	Exon (ENSBGRT00000037770/ENSBGRG00000020523, exon 7 of 7)	8	17304160	17308455	4296	1
chr8	17656953	17657107	155	ENSBGRG00000025044	ENSBGRT00000046263	0	2e-31	2	39,22,	0,133	-193	1e-196	-2.01	Exon (ENSBGRT00000046263/ENSBGRG00000025044, exon 1 of 3)	8	17656953	17657767	815	1
chr8	17709434	17709493	60	ENSBGRG00000025096	ENSBGRT00000046404	4872	0.0062	1	60,	0	-0.38	0.229615	0.69	Exon (ENSBGRT00000046404/ENSBGRG00000025096, exon 6 of 7)	8	17704562	17710997	6436	1
chr8	17794836	17808397	13562	ENSBGRG00000025188	ENSBGRT00000046616	25714	0	6	6,102,45,78,54,583,	0,2220,3736,4241,10958,12979	-3.39	1.65959e-05	-0.125	Exon (ENSBGRT00000046616/ENSBGRG00000025188, exon 8 of 13)	8	17769122	17808869	39748	1
chr8	18570108	18570282	175	ENSBGRG00000025997	ENSBGRT00000048088	5604	3.5e-05	1	175,	0	-0.695	0.0616595	2.7	Exon (ENSBGRT00000048088/ENSBGRG00000025997, exon 4 of 4)	8	18564504	18570340	5837	1
chr8	18756918	18757127	210	ENSBGRG00000000430	ENSBGRT00000000759	120	1.3e-05	1	210,	0	-0.284	0.384592	-0.655	5' UTR	8	18756798	18773503	16706	1
chr8	18774984	18775074	91	ENSBGRG00000000430	ENSBGRT00000000732	18186	0.00079	1	91,	0	-0.42	0.190985	-2.87	3' UTR	8	18756798	18775493	18696	1
chr8	18982801	18983131	331	ENSBGRG00000000789	ENSBGRT00000001423	68116	1e-89	1	331,	0	-1.27	0.00870964	-0.555	Exon (ENSBGRT00000001423/ENSBGRG00000000789, exon 6 of 10)	8	18914685	18992439	77755	1
chr8	19233268	19255482	22215	ENSBGRG00000000978	ENSBGRT00000002048	0	0.0041	3	22,56,42,	0,21039,22173	-0.629	0.0794328	1.48	Exon (ENSBGRT00000002048/ENSBGRG00000000978, exon 1 of 19)	8	19233268	19290876	57609	1
chr8	19553967	19556884	2918	ENSBGRG00000002546	ENSBGRT00000004873	8318	1e-112	4	19,28,273,37,	0,701,2580,2881	-4.11	2.29087e-06	0.475	Exon (ENSBGRT00000004873/ENSBGRG00000002546, exon 6 of 20)	8	19545649	19581837	36189	1
chr8	19576722	19578338	1617	ENSBGRG00000002546	ENSBGRT00000004873	31073	1e-28	2	68,290,	0,1327	-1.43	0.00512861	-0.257	Exon (ENSBGRT00000004873/ENSBGRG00000002546, exon 15 of 20)	8	19545649	19581837	36189	1
chr8	20293381	20293798	418	ENSBGRG00000013904	ENSBGRT00000025594	0	4e-11	1	418,	0	-1.45	0.0047863	-1.54	Exon (ENSBGRT00000025594/ENSBGRG00000013904, exon 1 of 4)	8	20293381	20296542	3162	1
chr8	20296006	20296542	537	ENSBGRG00000013904	ENSBGRT00000025594	2625	2.5e-35	1	537,	0	-2.68	0.000125893	-0.94	Exon (ENSBGRT00000025594/ENSBGRG00000013904, exon 4 of 4)	8	20293381	20296542	3162	1
chr8	20690141	20690619	479	ENSBGRG00000014883	ENSBGRT00000027405	30	7.9e-14	1	479,	0	-0.729	0.0549541	0.701	5' UTR	8	20690111	20709785	19675	1
chr8	21025040	21040719	15680	ENSBGRG00000018478	ENSBGRT00000033835	0	5e-83	3	174,1274,219,	0,9768,15461	-4.55	7.4131e-07	0.515	5' UTR	8	21025040	21041463	16424	1
chr8	21117068	21117545	478	ENSBGRG00000018816	ENSBGRT00000034860	10526	0	1	478,	0	-39	1.99526e-42	0.137	3' UTR	8	21106542	21117373	10832	1
chr8	21122604	21122664	61	ENSBGRG00000019101	ENSBGRT00000035096	1135	0.0013	1	61,	0	-1.27	0.00851138	-0.474	5' UTR	8	21121469	21135775	14307	1
chr8	21134748	21135775	1028	ENSBGRG00000019101	ENSBGRT00000035096	13279	0	2	30,537,	0,491	-2.83	8.12831e-05	-0.287	Exon (ENSBGRT00000035096/ENSBGRG00000019101, exon 8 of 9)	8	21121469	21135775	14307	1
chr8	21444828	21445393	566	ENSBGRG00000020942	ENSBGRT00000038549	13277	1e-237	1	566,	0	-3.11	3.80189e-05	-0.308	3' UTR	8	21431551	21445393	13843	1
chr8	22170531	22170769	239	ENSBGRG00000001205	ENSBGRT00000002207	6951	0.00051	1	239,	0	-0.448	0.16788	0.396	3' UTR	8	22163580	22171543	7964	1
chr8	22674722	22676085	1364	ENSBGRG00000001615	ENSBGRT00000003006	51190	3.9e-05	3	62,126,22,	0,609,1342	-0.622	0.0812831	-0.696	Exon (ENSBGRT00000003006/ENSBGRG00000001615, exon 18 of 28)	8	22623532	22688502	64971	1
chr8	22683561	22684040	480	ENSBGRG00000001615	ENSBGRT00000003006	60029	1e-56	1	480,	0	-3.43	1.47911e-05	-0.795	Exon (ENSBGRT00000003006/ENSBGRG00000001615, exon 27 of 28)	8	22623532	22688502	64971	1
chr8	22706692	22706752	61	ENSBGRG00000001703	ENSBGRT00000003170	10827	0.00039	1	61,	0	-2.38	0.00030903	-0.906	Exon (ENSBGRT00000003309/ENSBGRG00000001773, exon 8 of 8)	8	22700399	22717579	17181	2
chr8	22759955	22760105	151	ENSBGRG00000001819	ENSBGRT00000003380	37145	3.2e-20	1	151,	0	-2.47	0.000229087	-0.768	3' UTR	8	22722810	22760105	37296	1
chr8	22777150	22777510	361	ENSBGRG00000001980	ENSBGRT00000003691	90	7.9e-24	1	361,	0	-0.648	0.074131	-0.254	5' UTR	8	22777060	22784941	7882	1
chr8	22821294	22822793	1500	ENSBGRG00000002024	ENSBGRT00000003768	15437	5e-52	4	285,19,12,42,	0,1423,1444,1458	-0.594	0.0912011	0.331	3' UTR	8	22805857	22822793	16937	1
chr8	22916577	22917029	453	ENSBGRG00000002241	ENSBGRT00000004646	16914	7.9e-35	2	2,268,	0,185	-0.97	0.0234423	-0.33	Exon (ENSBGRT00000004646/ENSBGRG00000002241, exon 7 of 10)	8	22899663	22920152	20490	1
chr8	23026083	23026950	868	ENSBGRG00000002563	ENSBGRT00000004891	84618	6.3e-15	3	131,181,107,	0,375,761	-0.516	0.122462	0.324	Exon (ENSBGRT00000004891/ENSBGRG00000002563, exon 12 of 19)	8	22941465	23032663	91199	1
chr8	24260081	24265488	5408	ENSBGRG00000003867	ENSBGRT00000007888	107482	1e-95	3	27,1411,55,	0,3104,5353	-3.02	4.7863e-05	-0.498	Exon (ENSBGRT00000007888/ENSBGRG00000003867, exon 13 of 18)	8	24152599	24278296	125698	1
chr8	24513154	24513214	61	ENSBGRG00000004428	ENSBGRT00000010693	226566	0.006	1	61,	0	-0.421	0.183231	3.58	Exon (ENSBGRT00000010693/ENSBGRG00000004428, exon 26 of 26)	8	24286588	24513360	226773	1
chr8	32605550	32606851	1302	ENSBGRG00000009795	ENSBGRT00000018010	163688	2.8e-05	2	66,114,	0,1188	-0.337	0.283139	0.135	Exon (ENSBGRT00000018010/ENSBGRG00000009795, exon 17 of 22)	8	32441862	32632995	191134	1
chr8	40960591	40970496	9906	ENSBGRG00000014735	ENSBGRT00000027076	64777	1e-109	4	7,172,144,183,	0,958,2640,9723	-5.21	1.28825e-07	0.573	Exon (ENSBGRT00000027076/ENSBGRG00000014735, exon 8 of 11)	8	40895814	40970496	74683	1
chr8	41719678	41720308	631	ENSBGRG00000016582	ENSBGRT00000030483	4280	1.1e-09	1	631,	0	-0.647	0.074131	-0.675	Exon (ENSBGRT00000030592/ENSBGRG00000016582, exon 2 of 3)	8	41715398	41882386	166989	1
chr8	41878907	41882386	3480	ENSBGRG00000016582	ENSBGRT00000030483	163509	0	2	86,1625,	0,1855	-6.73	2.75423e-09	-0.242	Exon (ENSBGRT00000030483/ENSBGRG00000016582, exon 23 of 24)	8	41715398	41882386	166989	1
chr8	43080245	43080422	178	ENSBGRG00000012632	ENSBGRT00000023093	32202	9.3e-05	1	178,	0	-0.288	0.374973	1.35	3' UTR	8	43048043	43080422	32380	1
chr8	43966584	43966973	390	ENSBGRG00000014502	ENSBGRT00000026644	5584	6.3e-05	1	390,	0	-0.324	0.303389	1.61	Exon (ENSBGRT00000026644/ENSBGRG00000014502, exon 4 of 11)	8	43961000	44009515	48516	1
chr8	46088046	46092162	4117	ENSBGRG00000004486	ENSBGRT00000008244	0	3.2e-36	4	51,107,178,937,	0,866,2458,3180	-2.68	0.000125893	-0.672	5' UTR	8	46088046	46093050	5005	1
chr8	46652946	46657703	4758	ENSBGRG00000005338	ENSBGRT00000009855	0	4e-77	2	374,773,	0,3985	-3.65	7.94328e-06	0.342	3' UTR	8	46652946	46657703	4758	1
chr8	46718108	46718228	121	ENSBGRG00000005550	ENSBGRT00000010290	9764	0.005	1	121,	0	-0.375	0.234963	1.9	Exon (ENSBGRT00000010290/ENSBGRG00000005550, exon 3 of 9)	8	46708344	46728058	19715	1
chr8	47005649	47007103	1455	ENSBGRG00000008148	ENSBGRT00000014971	90	1.3e-13	2	267,182,	0,1273	-0.363	0.248313	-0.57	Exon (ENSBGRT00000014971/ENSBGRG00000008148, exon 1 of 8)	8	47005559	47040981	35423	1
chr8	47040772	47040981	210	ENSBGRG00000008148	ENSBGRT00000014971	35213	7.9e-05	1	210,	0	-0.647	0.074131	0.819	3' UTR	8	47005559	47040981	35423	1
chr8	47220273	47229390	9118	ENSBGRG00000013814	ENSBGRT00000025893	0	1e-288	3	290,84,42,	0,8410,9076	-0.713	0.057544	-0.156	Exon (ENSBGRT00000025893/ENSBGRG00000013814, exon 1 of 10)	8	47220273	47235655	15383	1
chr8	47380721	47385104	4384	ENSBGRG00000015207	ENSBGRT00000027929	1916	1e-150	3	16,693,101,	0,2721,4283	-2.51	0.000204174	-0.292	Exon (ENSBGRT00000027929/ENSBGRG00000015207, exon 3 of 13)	8	47378805	47397593	18789	1
chr8	47420219	47428699	8481	ENSBGRG00000015677	ENSBGRT00000029009	360	1.7e-09	3	188,41,41,	0,7040,8440	-4.71	4.89779e-07	-3.62	5' UTR	8	47419859	47441266	21408	1
chr8	47474381	47474561	181	ENSBGRG00000016072	ENSBGRT00000029921	21763	0.0001	1	181,	0	-0.355	0.260615	-1.43	Exon (ENSBGRT00000029921/ENSBGRG00000016072, exon 16 of 17)	8	47452618	47479446	26829	1
chr8	47474830	47475757	928	ENSBGRG00000016072	ENSBGRT00000029921	22212	1.6e-12	1	928,	0	-0.467	0.153815	1.03	Exon (ENSBGRT00000029921/ENSBGRG00000016072, exon 16 of 17)	8	47452618	47479446	26829	1
chr8	47933089	47933260	172	ENSBGRG00000018491	ENSBGRT00000033885	26185	7.6e-09	2	6,55,	0,117	-1.34	0.00676083	-0.486	Exon (ENSBGRT00000033885/ENSBGRG00000018491, exon 11 of 12)	8	47906904	47933260	26357	1
chr8	48134393	48141640	7248	ENSBGRG00000000468	ENSBGRT00000000828	1083	6.3e-72	3	125,95,110,	0,603,7138	-7.56	3.38844e-10	0.451	Exon (ENSBGRT00000000828/ENSBGRG00000000468, exon 2 of 2)	8	48133310	48134517	1208	1
chr8	49782160	49790562	8403	ENSBGRG00000001365	ENSBGRT00000002504	27674	1e-103	4	209,81,26,41,	0,2284,4204,8362	-2.56	0.000177828	0.648	5' UTR	8	49746514	49818236	71723	2
chr8	50304230	50304314	85	ENSBGRG00000001957	ENSBGRT00000003662	48045	1.3e-05	1	85,	0	-0.834	0.0380189	-0.51	Exon (ENSBGRT00000003662/ENSBGRG00000001957, exon 4 of 4)	8	50256185	50304314	48130	1
chr8	51412225	51422211	9987	ENSBGRG00000002392	ENSBGRT00000004450	9065	6.3e-11	4	4,123,172,357,	0,461,8802,9630	-1.04	0.0186209	-0.824	Exon (ENSBGRT00000004450/ENSBGRG00000002392, exon 2 of 5)	8	51403160	51423104	19945	1
chr8	54054506	54056209	1704	ENSBGRG00000003835	ENSBGRT00000007096	2070	1e-283	2	522,258,	0,1446	-1.62	0.00295121	-0.256	Exon (ENSBGRT00000007096/ENSBGRG00000003835, exon 2 of 3)	8	54052436	54056209	3774	1
chr8	54083118	54092143	9026	ENSBGRG00000003905	ENSBGRT00000007229	21599	1e-152	4	17,75,600,297,	0,1918,4655,8729	-0.443	0.171791	-0.0785	Exon (ENSBGRT00000007229/ENSBGRG00000003905, exon 5 of 24)	8	54061519	54122007	60489	1
chr8	54092202	54093993	1792	ENSBGRG00000003905	ENSBGRT00000007229	30683	6.3e-87	2	882,18,	0,1774	-7.4	5.12861e-10	-0.573	Exon (ENSBGRT00000007229/ENSBGRG00000003905, exon 8 of 24)	8	54061519	54122007	60489	1
chr8	55026082	55026170	89	ENSBGRG00000011340	ENSBGRT00000020814	29	0.00019	1	89,	0	-0.659	0.0707946	0.129	Exon (ENSBGRT00000020814/ENSBGRG00000011340, exon 1 of 4)	8	55026053	55030456	4404	1
chr8	55258825	55280748	21924	ENSBGRG00000012471	ENSBGRT00000022860	0	0.00049	2	133,47,	0,21877	-0.678	0.0660693	-1.29	5' UTR	8	55280702	55296016	15315	1
chr8	55294172	55295144	973	ENSBGRG00000012471	ENSBGRT00000022826	35555	1e-103	2	282,643,	0,330	-2.71	0.000114815	-0.506	3' UTR	8	55258617	55297287	38671	1
chr8	55296751	55296930	180	ENSBGRG00000012471	ENSBGRT00000022826	38134	0.00016	1	180,	0	-0.467	0.153462	-0.571	3' UTR	8	55258617	55297287	38671	1
chr8	56175402	56192724	17323	ENSBGRG00000015693	ENSBGRT00000030240	71648	1e-105	4	16,103,759,50,	0,1335,10680,17273	-3.12	3.71535e-05	0.477	Exon (ENSBGRT00000030240/ENSBGRG00000015693, exon 13 of 35)	8	56103754	56217239	113486	1
chr8	56199383	56204640	5258	ENSBGRG00000015693	ENSBGRT00000030240	95629	1e-103	4	41,117,175,326,	0,500,3738,4932	-2.33	0.000346737	0.352	Exon (ENSBGRT00000030240/ENSBGRG00000015693, exon 23 of 35)	8	56103754	56217239	113486	1
chr8	56208638	56209445	808	ENSBGRG00000015693	ENSBGRT00000030240	104884	1e-192	1	808,	0	-1.01	0.0204174	-0.119	Exon (ENSBGRT00000030240/ENSBGRG00000015693, exon 30 of 35)	8	56103754	56217239	113486	1
chr8	56223622	56224821	1200	ENSBGRG00000016704	ENSBGRT00000030696	28	0.0014	3	48,27,37,	0,58,1163	-0.728	0.0549541	-2.17	Exon (ENSBGRT00000030696/ENSBGRG00000016704, exon 1 of 4)	8	56223594	56225146	1553	1
chr8	56419206	56419865	660	ENSBGRG00000021397	ENSBGRT00000040029	839	2.5e-13	1	660,	0	-0.562	0.103276	1.67	Exon (ENSBGRT00000040029/ENSBGRG00000021397, exon 1 of 4)	8	56418367	56648556	230190	1
chr8	56612233	56648857	36625	ENSBGRG00000021397	ENSBGRT00000040029	193866	1.3e-35	4	39,89,311,71,	0,3282,36013,36554	-1.18	0.0114815	0.395	Exon (ENSBGRT00000040029/ENSBGRG00000021397, exon 2 of 4)	8	56418367	56648556	230190	1
chr8	56485788	56492179	6392	ENSBGRG00000022564	ENSBGRT00000041629	0	5.1e-09	2	210,120,	0,6272	-0.628	0.0794328	-2.7	Exon (ENSBGRT00000041371/ENSBGRG00000022162, exon 2 of 4)	8	56486560	56486967	408	2
chr8	56788740	56790553	1814	ENSBGRG00000022767	ENSBGRT00000042032	0	4e-18	4	9,10,51,1385,	0,140,231,429	-0.599	0.0891251	0.347	Exon (ENSBGRT00000042196/ENSBGRG00000022804, exon 1 of 4)	8	56772421	56789878	17458	2
chr8	56835504	56836061	558	ENSBGRG00000023051	ENSBGRT00000042793	2964	2.6e-10	2	251,48,	0,510	-0.747	0.0512861	-1.32	Exon (ENSBGRT00000042793/ENSBGRG00000023051, exon 6 of 7)	8	56832540	56836061	3522	1
chr8	56865398	56866458	1061	ENSBGRG00000023202	ENSBGRT00000042897	2091	2.5e-14	2	233,35,	0,1026	-0.68	0.0660693	-1.13	Exon (ENSBGRT00000042897/ENSBGRG00000023202, exon 3 of 4)	8	56863307	56866458	3152	1
chr8	56875809	56877140	1332	ENSBGRG00000023298	ENSBGRT00000043065	0	5e-37	1	1332,	0	-0.838	0.0371535	-0.389	Exon (ENSBGRT00000043065/ENSBGRG00000023298, exon 1 of 4)	8	56875809	56878791	2983	1
chr8	56892398	56903871	11474	ENSBGRG00000023365	ENSBGRT00000043272	0	7.9e-26	2	195,435,	0,11039	-0.731	0.0549541	-0.691	Exon (ENSBGRT00000043272/ENSBGRG00000023365, exon 1 of 4)	8	56892398	56905796	13399	1
chr8	56904110	56904590	481	ENSBGRG00000023365	ENSBGRT00000043272	11712	7.9e-11	1	481,	0	-1.1	0.0151356	1.05	Exon (ENSBGRT00000043272/ENSBGRG00000023365, exon 2 of 4)	8	56892398	56905796	13399	1
chr8	56905339	56905796	458	ENSBGRG00000023365	ENSBGRT00000043272	12941	1e-10	2	232,9,	0,449	-0.276	0.405509	1.22	Exon (ENSBGRT00000043272/ENSBGRG00000023365, exon 3 of 4)	8	56892398	56905796	13399	1
chr8	56913232	56913381	150	ENSBGRG00000023551	ENSBGRT00000043546	683	0.0024	1	150,	0	-0.443	0.171791	1.22	Exon (ENSBGRT00000043546/ENSBGRG00000023551, exon 2 of 4)	8	56912549	56915467	2919	1
chr8	56915023	56916469	1447	ENSBGRG00000023551	ENSBGRT00000043546	2474	1e-08	4	445,69,20,34,	0,612,765,1413	-0.414	0.196789	1.35	Exon (ENSBGRT00000043546/ENSBGRG00000023551, exon 4 of 4)	8	56912549	56915467	2919	1
chr8	56918403	56919145	743	ENSBGRG00000023859	ENSBGRT00000044116	30	7.9e-09	1	743,	0	-1.31	0.00776247	1.45	Exon (ENSBGRT00000044116/ENSBGRG00000023859, exon 1 of 2)	8	56918373	56921179	2807	1
chr8	57007656	57008765	1110	ENSBGRG00000024033	ENSBGRT00000045398	8275	5e-16	1	1110,	0	-1.57	0.00338844	-0.707	Exon (ENSBGRT00000045421/ENSBGRG00000024033, exon 1 of 4)	8	56999381	57207978	208598	1
chr8	57027182	57027362	181	ENSBGRG00000024033	ENSBGRT00000045398	27801	0.00045	1	181,	0	-0.271	0.420727	1.51	Exon (ENSBGRT00000045455/ENSBGRG00000024033, exon 2 of 5)	8	56999381	57207978	208598	1
chr8	57027662	57028142	481	ENSBGRG00000024033	ENSBGRT00000045398	28281	3.2e-16	1	481,	0	-0.318	0.311889	-0.42	Exon (ENSBGRT00000045455/ENSBGRG00000024033, exon 2 of 5)	8	56999381	57207978	208598	1
chr8	57029251	57029430	180	ENSBGRG00000024033	ENSBGRT00000045398	29870	6e-05	1	180,	0	-0.3	0.34914	0.83	Exon (ENSBGRT00000045455/ENSBGRG00000024033, exon 2 of 5)	8	56999381	57207978	208598	1
chr8	57081156	57101821	20666	ENSBGRG00000024033	ENSBGRT00000045557	0	6.3e-45	2	1641,1897,	0,18769	-1.02	0.0199526	-0.218	Exon (ENSBGRT00000045534/ENSBGRG00000024033, exon 2 of 5)	8	57099925	57207978	108054	1
chr8	57116795	57118414	1620	ENSBGRG00000024033	ENSBGRT00000045398	117414	1.3e-76	1	1620,	0	-2.11	0.000676083	-0.449	Exon (ENSBGRT00000045574/ENSBGRG00000024033, exon 1 of 4)	8	56999381	57207978	208598	1
chr8	57184200	57184410	211	ENSBGRG00000024033	ENSBGRT00000045398	184819	0.00074	1	211,	0	-0.868	0.0331131	2.91	Exon (ENSBGRT00000045629/ENSBGRG00000024033, exon 1 of 5)	8	56999381	57207978	208598	1
chr8	57036581	57036759	179	ENSBGRG00000024033	ENSBGRT00000045398	37200	0.0017	1	179,	0	-0.533	0.114815	1.4	Exon (ENSBGRT00000045818/ENSBGRG00000024806, exon 1 of 4)	8	56999381	57207978	208598	1
chr8	57036848	57037055	208	ENSBGRG00000024033	ENSBGRT00000045398	37467	0.00029	1	208,	0	-0.283	0.387258	1.29	Exon (ENSBGRT00000045818/ENSBGRG00000024806, exon 1 of 4)	8	56999381	57207978	208598	1
chr8	57037451	57037600	150	ENSBGRG00000024033	ENSBGRT00000045398	38070	0.0005	1	150,	0	-0.29	0.371535	-2.46	Exon (ENSBGRT00000045818/ENSBGRG00000024806, exon 2 of 4)	8	56999381	57207978	208598	1
chr8	57037940	57038622	683	ENSBGRG00000024033	ENSBGRT00000045398	38559	2.2e-10	1	683,	0	-0.642	0.0758578	-1.58	Exon (ENSBGRT00000045818/ENSBGRG00000024806, exon 3 of 4)	8	56999381	57207978	208598	1
chr8	57049748	57050931	1184	ENSBGRG00000024033	ENSBGRT00000045398	50367	4e-25	2	653,61,	0,1123	-1.08	0.0162181	-0.772	Exon (ENSBGRT00000045859/ENSBGRG00000024838, exon 1 of 3)	8	56999381	57207978	208598	1
chr8	57096285	57096752	468	ENSBGRG00000024033	ENSBGRT00000045398	96904	7.9e-17	6	340,12,9,21,7,29,	0,341,355,367,424,439	-1.1	0.0151356	1.38	Exon (ENSBGRT00000045936/ENSBGRG00000024880, exon 2 of 7)	8	56999381	57207978	208598	1
chr8	57106851	57107030	180	ENSBGRG00000024033	ENSBGRT00000045398	107470	0.00028	1	180,	0	-0.384	0.224388	1.56	Exon (ENSBGRT00000046155/ENSBGRG00000024941, exon 4 of 5)	8	56999381	57207978	208598	1
chr8	59087382	59087502	121	ENSBGRG00000011144	ENSBGRT00000021759	502969	2e-05	1	121,	0	-0.594	0.0912011	-2.15	Exon (ENSBGRT00000021759/ENSBGRG00000011144, exon 21 of 23)	8	58584413	59108412	524000	1
chr8	59107843	59108142	300	ENSBGRG00000011144	ENSBGRT00000021759	523430	5e-16	1	300,	0	-0.527	0.11749	0.64	3' UTR	8	58584413	59108412	524000	1
chr8	62671164	62672875	1712	ENSBGRG00000013279	ENSBGRT00000024314	58386	0.0058	3	4,75,12,	0,1485,1700	-0.485	0.140929	0.968	Exon (ENSBGRT00000024314/ENSBGRG00000013279, exon 16 of 22)	8	62612778	62683580	70803	1
chr8	62675491	62675661	171	ENSBGRG00000013279	ENSBGRT00000024314	62713	0.00043	2	49,11,	0,160	-0.357	0.25704	0.77	Exon (ENSBGRT00000024314/ENSBGRG00000013279, exon 19 of 22)	8	62612778	62683580	70803	1
chr8	62682502	62682861	360	ENSBGRG00000013279	ENSBGRT00000024314	69724	2.5e-35	1	360,	0	-0.933	0.0263027	0.577	3' UTR	8	62612778	62683580	70803	1
chr8	62924666	62927629	2964	ENSBGRG00000013462	ENSBGRT00000024877	51446	1e-307	3	10,101,369,	0,1330,2595	-0.719	0.0562341	0.109	3' UTR	8	62873220	62927462	54243	1
chr8	65315533	65323050	7518	ENSBGRG00000017630	ENSBGRT00000032530	54625	1e-179	3	77,735,57,	0,1624,7461	-1.76	0.00190546	0.267	Exon (ENSBGRT00000032530/ENSBGRG00000017630, exon 15 of 23)	8	65260908	65330412	69505	1
chr8	66811917	66812246	330	ENSBGRG00000019954	ENSBGRT00000036732	114717	2.6e-10	1	330,	0	-0.61	0.0851138	1.08	Exon (ENSBGRT00000036732/ENSBGRG00000019954, exon 6 of 14)	8	66697200	66827633	130434	1
chr8	66816427	66817026	600	ENSBGRG00000019954	ENSBGRT00000036732	119227	2.2e-09	1	600,	0	-1.64	0.00275423	-1.78	Exon (ENSBGRT00000036732/ENSBGRG00000019954, exon 10 of 14)	8	66697200	66827633	130434	1
chr8	66985463	66989821	4359	ENSBGRG00000020613	ENSBGRT00000037979	12917	3.2e-57	2	24,397,	0,3962	-2.69	0.000123027	-0.866	Exon (ENSBGRT00000037979/ENSBGRG00000020613, exon 5 of 19)	8	66972546	67035737	63192	1
chr8	67463441	67463650	210	ENSBGRG00000022016	ENSBGRT00000040663	41956	3.2e-10	1	210,	0	-3.26	2.45471e-05	1.07	3' UTR	8	67421485	67463710	42226	1
chr8	67783236	67783806	571	ENSBGRG00000022770	ENSBGRT00000042088	599	1e-241	1	571,	0	-6.93	1.65959e-09	-0.372	Exon (ENSBGRT00000042088/ENSBGRG00000022770, exon 1 of 5)	8	67782637	67794002	11366	1
chr8	71895322	71901876	6555	ENSBGRG00000010435	ENSBGRT00000019290	0	4e-36	3	198,123,249,	0,4015,6306	-3.29	2.18776e-05	0.496	3' UTR	8	71895322	71903507	8186	1
chr8	71903223	71904391	1169	ENSBGRG00000010435	ENSBGRT00000019290	7901	1e-186	2	285,823,	0,346	-2.66	0.000134896	-0.341	3' UTR	8	71895322	71903507	8186	1
chr8	72267587	72271847	4261	ENSBGRG00000012333	ENSBGRT00000022702	5926	0	3	55,111,642,	0,1873,3619	-2.26	0.00042658	-0.213	3' UTR	8	72261661	72272355	10695	1
chr8	72359713	72368899	9187	ENSBGRG00000013218	ENSBGRT00000024575	36226	1e-292	3	40,235,79,	0,5971,9108	-4.03	2.88403e-06	0.369	3' UTR	8	72323487	72368958	45472	1
chr8	75184958	75185108	151	ENSBGRG00000014210	ENSBGRT00000026275	116198	1.7e-05	1	151,	0	-0.361	0.251768	0.437	Exon (ENSBGRT00000026275/ENSBGRG00000014210, exon 31 of 31)	8	75068760	75185108	116349	1
chr8	81886238	81888565	2328	ENSBGRG00000001300	ENSBGRT00000002415	0	3.4e-09	2	119,302,	0,2026	-0.712	0.0588844	-0.537	5' UTR	8	81888264	81903329	15066	1
chr8	87688275	87690710	2436	ENSBGRG00000001753	ENSBGRT00000003279	169080	0.011	2	37,24,	0,2412	-0.507	0.128233	1.58	Exon (ENSBGRT00000003279/ENSBGRG00000001753, exon 21 of 26)	8	87519195	87705516	186322	1
chr8	87770450	87770888	439	ENSBGRG00000001840	ENSBGRT00000003429	554	3.2e-11	1	439,	0	-1.27	0.00851138	-1.69	Exon (ENSBGRT00000003429/ENSBGRG00000001840, exon 1 of 1)	8	87769896	87770888	993	1
chr8	87813528	87813948	421	ENSBGRG00000001850	ENSBGRT00000003458	2996	2e-11	1	421,	0	-0.975	0.0229087	-0.786	Exon (ENSBGRT00000003458/ENSBGRG00000001850, exon 3 of 18)	8	87810532	87847797	37266	1
chr8	87847647	87847767	121	ENSBGRG00000001850	ENSBGRT00000003458	37115	0.0013	1	121,	0	-2.62	0.000147911	0.895	Exon (ENSBGRT00000003458/ENSBGRG00000001850, exon 18 of 18)	8	87810532	87847797	37266	1
chr8	88172877	88192447	19571	ENSBGRG00000001953	ENSBGRT00000003757	177363	1e-172	5	78,130,172,70,27,	0,3812,15529,19470,19544	-1.08	0.0162181	-0.273	Exon (ENSBGRT00000003757/ENSBGRG00000001953, exon 23 of 27)	8	87995514	88192447	196934	1
chr8	88335824	88363734	27911	ENSBGRG00000002055	ENSBGRT00000003987	89781	1.1e-05	3	65,148,27,	0,24343,27884	-0.427	0.185353	0.823	Exon (ENSBGRT00000003987/ENSBGRG00000002055, exon 2 of 10)	8	88246043	88382233	136191	1
chr8	88585948	88589791	3844	ENSBGRG00000002164	ENSBGRT00000004032	14319	5.9e-05	2	1,120,	0,3724	-0.476	0.146893	0.826	Exon (ENSBGRT00000004032/ENSBGRG00000002164, exon 8 of 9)	8	88571629	88589791	18163	1
chr8	90489515	90502149	12635	ENSBGRG00000002672	ENSBGRT00000005008	59	1.7e-07	2	90,147,	0,12488	-0.473	0.148936	0.543	Exon (ENSBGRT00000005008/ENSBGRG00000002672, exon 1 of 7)	8	90489456	90768200	278745	1
chr8	90944527	90944888	362	ENSBGRG00000002717	ENSBGRT00000005174	55437	9.3e-08	2	206,154,	0,208	-0.716	0.057544	1.26	Exon (ENSBGRT00000005174/ENSBGRG00000002717, exon 8 of 17)	8	90889090	91020672	131583	1
chr8	94049976	94051007	1032	ENSBGRG00000002891	ENSBGRT00000005416	0	4e-62	2	75,117,	0,915	-7.46	4.36516e-10	0.487	Exon (ENSBGRT00000005416/ENSBGRG00000002891, exon 1 of 2)	8	94049976	94051007	1032	1
chr8	98172415	98193233	20819	ENSBGRG00000005682	ENSBGRT00000010541	28136	1.6e-34	4	1,80,161,147,	0,9221,15707,20672	-0.611	0.0851138	-0.517	3' UTR	8	98144279	98193262	48984	1
chr8	98475876	98475996	121	ENSBGRG00000005790	ENSBGRT00000011413	234149	0.00046	1	121,	0	-0.344	0.274157	1.81	Exon (ENSBGRT00000011413/ENSBGRG00000005790, exon 74 of 90)	8	98241727	98839463	597737	1
chr8	103506917	103507217	301	ENSBGRG00000010931	ENSBGRT00000019942	869	4e-05	1	301,	0	-0.303	0.341979	-2.39	Exon (ENSBGRT00000019942/ENSBGRG00000010931, exon 1 of 1)	8	103506048	103507367	1320	1
chr8	106920630	106920900	271	ENSBGRG00000017259	ENSBGRT00000031619	0	1.6e-17	1	271,	0	-3.71	6.76083e-06	1.41	Exon (ENSBGRT00000031619/ENSBGRG00000017259, exon 1 of 2)	8	106920630	106925918	5289	1
chr8	111407921	111408279	359	ENSBGRG00000019149	ENSBGRT00000036082	0	3.2e-38	1	359,	0	-0.456	0.161436	-0.189	5' UTR	8	111407921	111480743	72823	1
chr8	118161983	118162073	91	ENSBGRG00000020545	ENSBGRT00000037843	507527	0.00026	1	91,	0	-0.5	0.13213	-1.67	Exon (ENSBGRT00000037843/ENSBGRG00000020545, exon 20 of 20)	8	117654456	118162073	507618	1
chr8	120726765	120728416	1652	ENSBGRG00000011434	ENSBGRT00000020896	287316	1.6e-08	2	8,411,	0,1241	-0.522	0.11995	-2.51	3' UTR	8	120439449	120728416	288968	1
chr8	1621220	1621639	420	ENSBGRG00000018066	ENSBGRT00000039901	35440	3.4e-09	1	420,	0	-1.1	0.0147911	-0.823	Exon (ENSBGRT00000039901/ENSBGRG00000018066, exon 31 of 31)	8	1620652	1657079	36428	2
chr8	1679664	1679968	305	ENSBGRG00000021673	ENSBGRT00000040191	2904	3.1e-06	2	196,12,	0,293	-1.85	0.00144544	-0.968	Exon (ENSBGRT00000040191/ENSBGRG00000021673, exon 8 of 9)	8	1679634	1682872	3239	2
chr8	1690854	1691629	776	ENSBGRG00000021799	ENSBGRT00000040310	362	1e-47	3	69,235,108,	0,344,668	-1.43	0.00524807	-0.477	Exon (ENSBGRT00000040310/ENSBGRG00000021799, exon 2 of 4)	8	1690854	1691991	1138	2
chr8	1719950	1720746	797	ENSBGRG00000021854	ENSBGRT00000040388	8954	1.3e-14	2	105,46,	0,751	-0.623	0.0812831	-0.228	Exon (ENSBGRT00000040388/ENSBGRG00000021854, exon 4 of 11)	8	1705847	1729700	23854	2
chr8	1729491	1729700	210	ENSBGRG00000021854	ENSBGRT00000040388	0	7.4e-08	1	210,	0	-1.77	0.00186209	0.362	5' UTR	8	1705847	1729700	23854	2
chr8	1812497	1820279	7783	ENSBGRG00000021898	ENSBGRT00000040639	8159	5e-30	5	67,88,34,47,32,	0,1966,6227,7461,7751	-2.44	0.000251189	-0.577	Exon (ENSBGRT00000040639/ENSBGRG00000021898, exon 6 of 16)	8	1808048	1828438	20391	2
chr8	3130685	3137826	7142	ENSBGRG00000012185	ENSBGRT00000024412	127422	1e-36	2	372,18,	0,7124	-2.26	0.000436516	-0.451	3' UTR	8	3130655	3265248	134594	2
chr8	4054417	4054506	90	ENSBGRG00000024506	ENSBGRT00000045248	0	3e-05	1	90,	0	-0.689	0.0630957	0.961	Exon (ENSBGRT00000045248/ENSBGRG00000024506, exon 1 of 5)	8	4044575	4054506	9932	2
chr8	4094927	4095447	521	ENSBGRG00000024888	ENSBGRT00000045944	527	2e-47	2	64,410,	0,111	-0.635	0.0776247	0.435	Exon (ENSBGRT00000045944/ENSBGRG00000024888, exon 2 of 6)	8	4090431	4095974	5544	2
chr8	4677908	4679509	1602	ENSBGRG00000026011	ENSBGRT00000048113	2160	0.0002	2	21,159,	0,1443	-0.369	0.240991	1.39	Exon (ENSBGRT00000048113/ENSBGRG00000026011, exon 5 of 24)	8	4662977	4681669	18693	2
chr8	4884559	4884918	360	ENSBGRG00000026103	ENSBGRT00000048311	17532	2.5e-07	1	360,	0	-0.351	0.26485	-0.769	3' UTR	8	4884529	4902450	17922	2
chr8	4885128	4885517	390	ENSBGRG00000026103	ENSBGRT00000048311	16933	3e-06	1	390,	0	-0.969	0.0234423	1.69	3' UTR	8	4884529	4902450	17922	2
chr8	5184310	5192969	8660	ENSBGRG00000026242	ENSBGRT00000048542	0	1e-07	3	76,42,3,	0,3124,8657	-2.68	0.000125893	0.764	Exon (ENSBGRT00000048542/ENSBGRG00000026242, exon 1 of 5)	8	5179635	5192969	13335	2
chr8	5475043	5475340	298	ENSBGRG00000026382	ENSBGRT00000048840	10518	2.5e-93	1	298,	0	-197	1e-201	-1.93	3' UTR	8	5475043	5485858	10816	2
chr8	5905698	5905758	61	ENSBGRG00000001163	ENSBGRT00000002199	5869	0.0072	1	61,	0	-1.04	0.018197	1.1	Exon (ENSBGRT00000002155/ENSBGRG00000001163, exon 6 of 11)	8	5900192	5911627	11436	2
chr8	5986030	5986802	773	ENSBGRG00000001227	ENSBGRT00000002251	32613	1.6e-16	2	26,124,	0,649	-0.64	0.0758578	0.3	Exon (ENSBGRT00000002251/ENSBGRG00000001227, exon 9 of 11)	8	5984736	6019415	34680	2
chr8	6010398	6016068	5671	ENSBGRG00000001227	ENSBGRT00000002251	3347	1e-210	3	979,129,122,	0,4662,5549	-1.32	0.00724436	-0.136	5' UTR	8	5984736	6019415	34680	2
chr8	6093513	6093633	121	ENSBGRG00000001322	ENSBGRT00000002563	16344	5.9e-06	1	121,	0	-1.47	0.00457088	-0.996	Exon (ENSBGRT00000002563/ENSBGRG00000001322, exon 12 of 13)	8	6093480	6109977	16498	2
chr8	6120402	6121069	668	ENSBGRG00000001435	ENSBGRT00000002683	2440	0.00069	2	116,94,	0,574	-0.443	0.171396	1.01	Exon (ENSBGRT00000002683/ENSBGRG00000001435, exon 3 of 8)	8	6118544	6123509	4966	2
chr8	6236959	6237534	576	ENSBGRG00000001817	ENSBGRT00000003373	36599	1.6e-18	2	101,78,	0,498	-3.28	2.29087e-05	-0.453	Exon (ENSBGRT00000003373/ENSBGRG00000001817, exon 10 of 14)	8	6234296	6274133	39838	2
chr8	6583712	6584821	1110	ENSBGRG00000002278	ENSBGRT00000004350	3135	2.8e-05	5	64,81,108,65,72,	0,148,664,881,1038	-1.04	0.018197	0.701	Exon (ENSBGRT00000004350/ENSBGRG00000002278, exon 5 of 21)	8	6576401	6587956	11556	2
chr8	7781677	7790820	9144	ENSBGRG00000003387	ENSBGRT00000006301	1040	1e-163	6	548,101,23,231,96,43,	0,1041,1226,3783,4466,9101	-0.651	0.0724436	-0.186	Exon (ENSBGRT00000006301/ENSBGRG00000003387, exon 1 of 6)	8	7781677	7791860	10184	2
chr8	7795122	7797002	1881	ENSBGRG00000003402	ENSBGRT00000006330	363	3.7e-05	3	19,96,64,	0,503,1817	-0.332	0.290402	0.326	Exon (ENSBGRT00000006330/ENSBGRG00000003402, exon 2 of 7)	8	7792501	7797365	4865	2
chr8	9041982	9042429	448	ENSBGRG00000004400	ENSBGRT00000008193	11914	1e-50	1	448,	0	-0.4	0.20797	0.102	3' UTR	8	9041982	9054343	12362	2
chr8	9048068	9048272	205	ENSBGRG00000004400	ENSBGRT00000008193	6071	1e-05	2	76,44,	0,161	-0.698	0.0616595	-4.25	Exon (ENSBGRT00000008193/ENSBGRG00000004400, exon 2 of 15)	8	9041982	9054343	12362	2
chr8	9158427	9160312	1886	ENSBGRG00000004939	ENSBGRT00000009635	37881	0.00041	3	7,66,18,	0,1395,1868	-1.51	0.0040738	-0.49	Exon (ENSBGRT00000009635/ENSBGRG00000004939, exon 16 of 23)	8	9152781	9198193	45413	2
chr8	10535953	10538699	2747	ENSBGRG00000004329	ENSBGRT00000008099	544	1e-149	4	627,687,83,26,	0,967,2159,2721	-1.42	0.00524807	-0.266	Exon (ENSBGRT00000008099/ENSBGRG00000004329, exon 3 of 6)	8	10535953	10539243	3291	2
chr8	11387324	11387919	596	ENSBGRG00000005041	ENSBGRT00000009278	16738	7.9e-23	2	86,124,	0,472	-13.9	7.94328e-17	1.1	Exon (ENSBGRT00000009278/ENSBGRG00000005041, exon 22 of 23)	8	11387205	11404657	17453	2
chr8	11584860	11585271	412	ENSBGRG00000006722	ENSBGRT00000012408	2516	0	1	412,	0	-3.62	8.70964e-06	-0.34	3' UTR	8	11584860	11587787	2928	2
chr8	11638960	11639139	180	ENSBGRG00000006949	ENSBGRT00000012845	59	4.3e-05	1	180,	0	-2.79	9.33254e-05	1.93	5' UTR	8	11628090	11639198	11109	2
chr8	12653327	12653387	61	ENSBGRG00000022916	ENSBGRT00000042369	5771	0.0028	1	61,	0	-0.366	0.245471	0.589	Exon (ENSBGRT00000042369/ENSBGRG00000022916, exon 8 of 10)	8	12651602	12659158	7557	2
chr8	12653536	12653626	91	ENSBGRG00000022916	ENSBGRT00000042369	5532	0.0033	1	91,	0	-0.474	0.148252	-0.912	Exon (ENSBGRT00000042369/ENSBGRG00000022916, exon 8 of 10)	8	12651602	12659158	7557	2
chr8	12839635	12839935	301	ENSBGRG00000023559	ENSBGRT00000043770	13637	6.3e-65	1	301,	0	-4.36	1.20226e-06	0.407	3' UTR	8	12839066	12853572	14507	2
chr8	12913190	12913760	571	ENSBGRG00000000453	ENSBGRT00000000779	40920	2e-42	1	571,	0	-3.29	2.18776e-05	-0.383	Exon (ENSBGRT00000000779/ENSBGRG00000000453, exon 6 of 24)	8	12900573	12954680	54108	2
chr8	13287737	13292071	4335	ENSBGRG00000001125	ENSBGRT00000002074	347	1.6e-44	3	195,169,70,	0,559,4265	-4.55	7.24436e-07	0.319	3' UTR	8	13287737	13292418	4682	2
chr8	14845335	14849895	4561	ENSBGRG00000001716	ENSBGRT00000003192	16272	2.5e-26	10	22,45,54,45,54,54,54,54,54,13,	0,1264,1493,1658,2278,2525,2661,3791,4397,4548	-1.7	0.00223872	0.546	Exon (ENSBGRT00000003192/ENSBGRG00000001716, exon 14 of 60)	8	14821099	14866167	45069	2
chr8	14861257	14865988	4732	ENSBGRG00000001716	ENSBGRT00000003192	179	1.4e-07	2	40,230,	0,4502	-1.68	0.00245471	-1.48	5' UTR	8	14821099	14866167	45069	2
chr8	15424822	15428173	3352	ENSBGRG00000003495	ENSBGRT00000006495	2483	1.6e-14	8	56,127,137,78,97,50,55,59,	0,158,1306,1883,2052,2467,2602,3293	-3.23	2.63027e-05	-0.566	Exon (ENSBGRT00000006495/ENSBGRG00000003495, exon 4 of 19)	8	15419067	15430656	11590	2
chr8	15430506	15430656	151	ENSBGRG00000003495	ENSBGRT00000006495	0	0.0012	1	151,	0	-0.445	0.170216	1.18	5' UTR	8	15419067	15430656	11590	2
chr8	15432187	15433805	1619	ENSBGRG00000003538	ENSBGRT00000006582	89	1.7e-06	2	330,324,	0,1295	-0.516	0.122462	0.766	5' UTR	8	15432157	15433894	1738	2
chr8	16227414	16233054	5641	ENSBGRG00000011945	ENSBGRT00000021905	6745	2e-59	2	374,45,	0,5596	-1.24	0.00977237	-0.318	3' UTR	8	16224937	16239799	14863	2
chr8	16355939	16356702	764	ENSBGRG00000013329	ENSBGRT00000024485	15400	1e-106	3	12,181,346,	0,95,418	-1.3	0.00776247	-0.354	Exon (ENSBGRT00000024485/ENSBGRG00000013329, exon 6 of 11)	8	16352388	16372102	19715	2
chr8	16370481	16370690	210	ENSBGRG00000013329	ENSBGRT00000024485	1412	4.5e-08	1	210,	0	-2.13	0.000630957	-3.02	5' UTR	8	16352388	16372102	19715	2
chr8	16739102	16758586	19485	ENSBGRG00000014314	ENSBGRT00000027019	89	1e-103	2	527,11,	0,19474	-3.24	2.5704e-05	-0.488	Exon (ENSBGRT00000027019/ENSBGRG00000014314, exon 1 of 23)	8	16599548	16758675	159128	2
chr8	17659981	17660347	367	ENSBGRG00000025061	ENSBGRT00000046338	6845	7.9e-11	2	143,96,	0,271	-5.23	1.23027e-07	1.11	Exon (ENSBGRT00000046338/ENSBGRG00000025061, exon 8 of 11)	8	17658305	17667192	8888	2
chr8	17666899	17667107	209	ENSBGRG00000025061	ENSBGRT00000046338	85	7.1e-05	1	209,	0	-0.768	0.047863	1.01	Exon (ENSBGRT00000046338/ENSBGRG00000025061, exon 1 of 11)	8	17658305	17667192	8888	2
chr8	17839733	17840274	542	ENSBGRG00000025321	ENSBGRT00000046909	37839	4.9e-05	2	134,76,	0,466	-0.37	0.240436	-0.455	Exon (ENSBGRT00000046909/ENSBGRG00000025321, exon 23 of 29)	8	17837010	17878113	41104	2
chr8	18181728	18181787	60	ENSBGRG00000025483	ENSBGRT00000047192	30537	0.006	1	60,	0	-0.705	0.060256	-3.58	3' UTR	8	18180953	18212324	31372	2
chr8	18358520	18360792	2273	ENSBGRG00000025777	ENSBGRT00000047856	77891	1e-50	2	316,135,	0,2138	-0.756	0.0501187	0.586	3' UTR	8	18358520	18438683	80164	2
chr8	18468291	18470280	1990	ENSBGRG00000025920	ENSBGRT00000047970	0	3.2e-09	3	9,116,24,	0,93,1966	-3.58	9.54993e-06	0.933	Exon (ENSBGRT00000047970/ENSBGRG00000025920, exon 1 of 15)	8	18459025	18470280	11256	2
chr8	18832415	18832700	286	ENSBGRG00000000719	ENSBGRT00000001333	920	0.00022	2	88,30,	0,256	-2.7	0.000120226	1.46	Exon (ENSBGRT00000001333/ENSBGRG00000000719, exon 3 of 5)	8	18832325	18833620	1296	2
chr8	18839284	18841525	2242	ENSBGRG00000000753	ENSBGRT00000001359	2772	1e-151	2	170,94,	0,2148	-0.981	0.0223872	-0.245	Exon (ENSBGRT00000001359/ENSBGRG00000000753, exon 5 of 6)	8	18839284	18844297	5014	2
chr8	19354173	19354291	119	ENSBGRG00000001261	ENSBGRT00000002299	6629	0.0045	1	119,	0	-0.604	0.0870964	1.51	Exon (ENSBGRT00000002299/ENSBGRG00000001261, exon 2 of 2)	8	19354143	19360920	6778	2
chr8	19464360	19464865	506	ENSBGRG00000001504	ENSBGRT00000002780	2331	0	1	506,	0	-1.98	0.000977237	0.173	3' UTR	8	19461348	19467196	5849	2
chr8	19480897	19484710	3814	ENSBGRG00000001800	ENSBGRT00000004283	24838	0	6	238,107,89,140,89,23,	0,1244,2940,3185,3623,3791	-67.6	1.58489e-71	-0.513	Exon (ENSBGRT00000004283/ENSBGRG00000001800, exon 7 of 18)	8	19476673	19509548	32876	2
chr8	19487894	19509406	21513	ENSBGRG00000001800	ENSBGRT00000004283	142	0	7	431,28,78,246,65,85,111,	0,1386,4808,5668,5994,16905,21402	-18.6	1e-21	-0.356	3' UTR	8	19476673	19509548	32876	2
chr8	19509913	19510301	389	ENSBGRG00000001800	ENSBGRT00000004438	0	1e-133	1	389,	0	-1.26	0.00912011	0.467	5' UTR	8	19477414	19509938	32525	2
chr8	19487786	19509683	21898	ENSBGRG00000001800	ENSBGRT00000004283	0	0	7	547,28,63,207,65,85,324,	0,1494,4931,5815,6102,17013,21574	-13.5	1.99526e-16	-0.286	5' UTR	8	19476673	19509548	32876	2
chr8	19509893	19510313	421	ENSBGRG00000001800	ENSBGRT00000004438	0	1e-131	1	421,	0	-1.31	0.00758578	0.478	5' UTR	8	19477414	19509938	32525	2
chr8	19521463	19526131	4669	ENSBGRG00000002405	ENSBGRT00000004684	19345	1.3e-18	3	255,42,4,	0,296,4665	-2.27	0.000416869	-1.1	Exon (ENSBGRT00000004684/ENSBGRG00000002405, exon 5 of 22)	8	19487636	19545476	57841	2
chr8	19529746	19545386	15641	ENSBGRG00000002405	ENSBGRT00000004684	90	1.3e-15	4	111,65,85,99,	0,191,12380,15542	-1.61	0.00301995	0.416	Exon (ENSBGRT00000004684/ENSBGRG00000002405, exon 1 of 22)	8	19487636	19545476	57841	2
chr8	20014971	20016746	1776	ENSBGRG00000013149	ENSBGRT00000024069	95389	1e-36	3	195,93,42,	0,1175,1734	-2.11	0.000676083	-0.681	Exon (ENSBGRT00000024069/ENSBGRG00000013149, exon 21 of 23)	8	20014971	20112135	97165	2
chr8	20787920	20788127	208	ENSBGRG00000015810	ENSBGRT00000030083	54	6.8e-05	1	208,	0	-0.304	0.339625	0.619	Exon (ENSBGRT00000030083/ENSBGRG00000015810, exon 2 of 12)	8	20777018	20788181	11164	2
chr8	20867467	20867765	299	ENSBGRG00000017377	ENSBGRT00000031870	5075	1.1e-09	1	299,	0	-1.13	0.0134896	1.47	3' UTR	8	20867407	20872840	5434	2
chr8	20874743	20880413	5671	ENSBGRG00000017470	ENSBGRT00000032433	18098	0.00015	2	62,28,	0,5643	-1.01	0.020893	-4.22	Exon (ENSBGRT00000032433/ENSBGRG00000017470, exon 18 of 21)	8	20874137	20898511	24375	2
chr8	21054595	21055221	627	ENSBGRG00000018519	ENSBGRT00000034114	22390	3.2e-15	2	245,83,	0,544	-3.26	2.45471e-05	-1.18	Exon (ENSBGRT00000034114/ENSBGRG00000018519, exon 10 of 11)	8	21053512	21077611	24100	2
chr8	21517853	21517942	90	ENSBGRG00000021298	ENSBGRT00000039876	5519	0.0062	1	90,	0	-0.297	0.356451	-0.541	3' UTR	8	21517793	21523461	5669	2
chr8	21594277	21601076	6800	ENSBGRG00000000421	ENSBGRT00000000808	70108	1e-11	3	98,86,26,	0,4276,6774	-2.79	9.33254e-05	-0.834	3' UTR	8	21590418	21671184	80767	2
chr8	21661360	21671097	9738	ENSBGRG00000000421	ENSBGRT00000000808	87	1.3e-97	2	282,137,	0,9601	-2.52	0.000199526	0.7	Exon (ENSBGRT00000000808/ENSBGRG00000000421, exon 1 of 11)	8	21590418	21671184	80767	2
chr8	21659903	21660259	357	ENSBGRG00000000421	ENSBGRT00000000808	10925	1.3e-81	1	357,	0	-3.32	1.99526e-05	-0.6	5' UTR	8	21590418	21671184	80767	2
chr8	21742367	21742606	240	ENSBGRG00000000565	ENSBGRT00000001097	64750	1.2e-07	1	240,	0	-0.298	0.353997	1.07	3' UTR	8	21741801	21807356	65556	2
chr8	21865227	21865374	148	ENSBGRG00000000748	ENSBGRT00000001346	24231	0.0005	1	148,	0	-0.344	0.274789	3.46	Exon (ENSBGRT00000001360/ENSBGRG00000000748, exon 7 of 7)	8	21863917	21889605	25689	2
chr8	21902104	21902995	892	ENSBGRG00000000769	ENSBGRT00000001401	16267	1e-120	1	892,	0	-1.1	0.0151356	0.212	3' UTR	8	21901837	21919262	17426	2
chr8	22075555	22075733	179	ENSBGRG00000001084	ENSBGRT00000001986	328	8.1e-06	1	179,	0	-0.58	0.0954993	1.18	5' UTR	8	22070785	22076061	5277	2
chr8	22130929	22133198	2270	ENSBGRG00000001102	ENSBGRT00000002098	0	0.0001	2	134,16,	0,2254	-0.569	0.100462	0.73	Exon (ENSBGRT00000002098/ENSBGRG00000001102, exon 1 of 13)	8	22115668	22133198	17531	2
chr8	23151604	23165621	14018	ENSBGRG00000002771	ENSBGRT00000005430	76260	1e-192	7	190,128,114,93,111,194,9,	0,2083,10104,10302,10836,13173,14009	-1.27	0.00870964	-0.164	Exon (ENSBGRT00000005430/ENSBGRG00000002771, exon 15 of 25)	8	23121593	23241881	120289	2
chr8	23449643	23449763	121	ENSBGRG00000003191	ENSBGRT00000006027	123	0.0017	1	121,	0	-0.309	0.328095	0.602	Exon (ENSBGRT00000006027/ENSBGRG00000003191, exon 1 of 10)	8	23420511	23449886	29376	2
chr8	28072084	28072220	137	ENSBGRG00000008368	ENSBGRT00000015214	27	0.00068	1	137,	0	-0.299	0.349945	-2.58	Exon (ENSBGRT00000015214/ENSBGRG00000008368, exon 1 of 1)	8	28072002	28072247	246	2
chr8	28200942	28211336	10395	ENSBGRG00000008391	ENSBGRT00000015277	25442	1e-103	3	331,33,57,	0,10300,10338	-1.68	0.00239883	-0.388	3' UTR	8	28179893	28236778	56886	2
chr8	33045592	33045947	356	ENSBGRG00000010168	ENSBGRT00000018668	199142	2.5e-68	1	356,	0	-2.23	0.000467735	0.684	3' UTR	8	33041690	33245089	203400	2
chr8	34156901	34198912	42012	ENSBGRG00000011801	ENSBGRT00000021688	17042	1e-38	5	633,82,72,73,63,	0,1599,17589,40862,41949	-0.498	0.133352	-0.178	Exon (ENSBGRT00000021688/ENSBGRG00000011801, exon 2 of 8)	8	34149847	34215954	66108	2
chr8	36812755	36813022	268	ENSBGRG00000012225	ENSBGRT00000022414	4078	4.6e-05	1	268,	0	-0.724	0.0562341	-2.2	Exon (ENSBGRT00000022414/ENSBGRG00000012225, exon 3 of 4)	8	36812401	36817100	4700	2
chr8	37315715	37315924	210	ENSBGRG00000013273	ENSBGRT00000024305	53043	0.00026	1	210,	0	-0.851	0.0354813	-4.09	Exon (ENSBGRT00000024305/ENSBGRG00000013273, exon 18 of 45)	8	37237765	37368967	131203	2
chr8	42113398	42113849	452	ENSBGRG00000019632	ENSBGRT00000036193	20923	2e-66	2	262,36,	0,416	-5.47	6.60693e-08	-0.64	3' UTR	8	42112130	42134772	22643	2
chr8	42159359	42159913	555	ENSBGRG00000020022	ENSBGRT00000036841	0	1e-14	4	46,12,111,42,	0,115,320,513	-0.821	0.0398107	-0.381	5' UTR	8	42153391	42159913	6523	2
chr8	43268794	43269807	1014	ENSBGRG00000012776	ENSBGRT00000023374	1906	1e-86	1	1014,	0	-1.5	0.00416869	-0.272	Exon (ENSBGRT00000023374/ENSBGRG00000012776, exon 1 of 1)	8	43268675	43271713	3039	2
chr8	43269896	43270105	210	ENSBGRG00000012776	ENSBGRT00000023374	1608	0.00029	1	210,	0	-1.58	0.00323594	-4.39	Exon (ENSBGRT00000023374/ENSBGRG00000012776, exon 1 of 1)	8	43268675	43271713	3039	2
chr8	43270194	43271713	1520	ENSBGRG00000012776	ENSBGRT00000023374	0	1e-134	1	1520,	0	-1.86	0.00144544	-0.388	Exon (ENSBGRT00000023374/ENSBGRG00000012776, exon 1 of 1)	8	43268675	43271713	3039	2
chr8	43722461	43722999	539	ENSBGRG00000014048	ENSBGRT00000025862	20216	2e-28	1	539,	0	-3.28	2.29087e-05	0.491	3' UTR	8	43722461	43743215	20755	2
chr8	46100072	46100892	821	ENSBGRG00000004523	ENSBGRT00000008348	1024	7.9e-11	3	110,49,21,	0,208,800	-0.508	0.127644	-0.251	Exon (ENSBGRT00000008348/ENSBGRG00000004523, exon 3 of 13)	8	46093722	46101916	8195	2
chr8	46100951	46101100	150	ENSBGRG00000004523	ENSBGRT00000008348	816	0.00013	1	150,	0	-0.621	0.0812831	-0.523	Exon (ENSBGRT00000008348/ENSBGRG00000004523, exon 3 of 13)	8	46093722	46101916	8195	2
chr8	46579652	46579831	180	ENSBGRG00000005154	ENSBGRT00000009471	1036	0.00038	1	180,	0	-0.273	0.412098	1.58	Exon (ENSBGRT00000009471/ENSBGRG00000005154, exon 2 of 2)	8	46578522	46580867	2346	2
chr8	46762579	46762844	266	ENSBGRG00000005770	ENSBGRT00000010756	2563	2.5e-60	1	266,	0	-0.773	0.0467735	-0.24	3' UTR	8	46762550	46765407	2858	2
chr8	46969237	46969357	121	ENSBGRG00000007555	ENSBGRT00000013878	28807	3.9e-05	1	121,	0	-1.36	0.00645654	0.659	3' UTR	8	46940430	46969448	29019	1
chr8	46972934	46973334	401	ENSBGRG00000007935	ENSBGRT00000014493	8031	7.6e-05	2	78,73,	0,328	-0.262	0.44978	1.87	Exon (ENSBGRT00000014637/ENSBGRG00000007935, exon 4 of 9)	8	46969237	46981365	12129	2
chr8	46981036	46981365	330	ENSBGRG00000007935	ENSBGRT00000014493	0	7.9e-13	1	330,	0	-0.401	0.207014	1.39	5' UTR	8	46969237	46981365	12129	2
chr8	47822111	47822587	477	ENSBGRG00000018212	ENSBGRT00000033344	12134	2e-23	1	477,	0	-1.49	0.00436516	0.538	3' UTR	8	47822081	47834721	12641	2
chr8	47843662	47843959	298	ENSBGRG00000018270	ENSBGRT00000033502	4770	3.2e-30	1	298,	0	-1.77	0.00186209	1.54	3' UTR	8	47843306	47848729	5424	2
chr8	47844048	47844653	606	ENSBGRG00000018270	ENSBGRT00000033502	4076	0	2	484,21,	0,585	-0.809	0.0416869	-0.136	3' UTR	8	47843306	47848729	5424	2
chr8	48102976	48103066	91	ENSBGRG00000000396	ENSBGRT00000000661	0	0.0023	1	91,	0	-0.261	0.454988	-2	5' UTR	8	48092851	48103066	10216	2
chr8	49700074	49700164	91	ENSBGRG00000001299	ENSBGRT00000002412	0	4e-16	1	91,	0	-1	0.020893	-0.442	Exon (ENSBGRT00000002412/ENSBGRG00000001299, exon 1 of 7)	8	49673955	49700164	26210	2
chr8	49778805	49817728	38924	ENSBGRG00000001365	ENSBGRT00000002501	0	6.3e-45	2	38,292,	0,38632	-2.8	8.91251e-05	1.1	5' UTR	8	49745725	49778842	33118	2
chr8	49815988	49818820	2833	ENSBGRG00000001365	ENSBGRT00000002504	0	4e-51	3	118,273,26,	0,1449,2807	-5.33	9.54993e-08	1.47	5' UTR	8	49746514	49818236	71723	2
chr8	52538599	52539391	793	ENSBGRG00000002639	ENSBGRT00000005024	640892	3.2e-15	2	298,60,	0,733	-1.03	0.0194984	0.835	3' UTR	8	52537708	53180283	642576	2
chr8	53682969	53686310	3342	ENSBGRG00000002960	ENSBGRT00000005576	66197	3.3e-09	3	124,102,161,	0,2518,3181	-1.2	0.0109648	-0.475	Exon (ENSBGRT00000005576/ENSBGRG00000002960, exon 19 of 21)	8	53682969	53752507	69539	2
chr8	55049044	55049190	147	ENSBGRG00000011587	ENSBGRT00000021163	2462	0.001	1	147,	0	-0.569	0.100693	1.09	3' UTR	8	55048927	55051652	2726	2
chr8	55054754	55057325	2572	ENSBGRG00000011659	ENSBGRT00000021317	509	4e-69	2	1273,796,	0,1776	-5.09	1.7378e-07	-0.735	Exon (ENSBGRT00000021317/ENSBGRG00000011659, exon 1 of 2)	8	55054275	55057834	3560	2
chr8	55065358	55066841	1484	ENSBGRG00000011739	ENSBGRT00000021691	0	5e-35	3	26,66,117,	0,254,1367	-2.16	0.00057544	-0.936	Exon (ENSBGRT00000021691/ENSBGRG00000011739, exon 1 of 7)	8	55059981	55066841	6861	2
chr8	56292678	56293005	328	ENSBGRG00000018292	ENSBGRT00000033550	0	1e-14	2	105,101,	0,227	-1.07	0.0165959	-0.572	Exon (ENSBGRT00000033550/ENSBGRG00000018292, exon 1 of 3)	8	56289703	56293005	3303	2
chr8	56320397	56320617	221	ENSBGRG00000018749	ENSBGRT00000034408	0	0.00098	2	95,24,	0,197	-0.445	0.170216	2.22	Exon (ENSBGRT00000034408/ENSBGRG00000018749, exon 1 of 5)	8	56316720	56320617	3898	2
chr8	56328175	56334122	5948	ENSBGRG00000018843	ENSBGRT00000036682	0	5e-79	3	1,90,90,	0,5496,5858	-1.35	0.00676083	-0.45	Exon (ENSBGRT00000036682/ENSBGRG00000018843, exon 1 of 13)	8	56321396	56334122	12727	2
chr8	56447646	56447995	350	ENSBGRG00000022074	ENSBGRT00000040782	0	2.6e-05	1	350,	0	-0.538	0.11324	-0.923	Exon (ENSBGRT00000040201/ENSBGRG00000021397, exon 2 of 5)	8	56447588	56447995	408	2
chr8	56772477	56772562	86	ENSBGRG00000022767	ENSBGRT00000042032	17316	0.006	1	86,	0	-0.234	0.53827	-1.42	Exon (ENSBGRT00000042032/ENSBGRG00000022767, exon 2 of 2)	8	56772421	56789878	17458	2
chr8	57347401	57347491	91	ENSBGRG00000025196	ENSBGRT00000046631	0	0.0065	1	91,	0	-0.281	0.392645	1.58	Exon (ENSBGRT00000046631/ENSBGRG00000025196, exon 1 of 19)	8	57288056	57347491	59436	2
chr8	57700659	57706600	5942	ENSBGRG00000025686	ENSBGRT00000047492	8202	1e-14	2	467,13,	0,5929	-0.927	0.0269153	1.08	Exon (ENSBGRT00000047492/ENSBGRG00000025686, exon 3 of 4)	8	57700659	57714802	14144	2
chr8	62932067	62932305	239	ENSBGRG00000014223	ENSBGRT00000026106	803	2.2e-05	1	239,	0	-0.452	0.164816	-1.56	Exon (ENSBGRT00000026106/ENSBGRG00000014223, exon 1 of 1)	8	62931888	62933108	1221	2
chr8	63945554	63945793	240	ENSBGRG00000015158	ENSBGRT00000027873	131736	7.2e-08	1	240,	0	-0.547	0.109648	-0.627	3' UTR	8	63943971	64077529	133559	2
chr8	64019468	64076245	56778	ENSBGRG00000015158	ENSBGRT00000028284	0	7.9e-31	2	167,43,	0,56735	-0.855	0.0346737	0.47	5' UTR	8	63945054	64019634	74581	2
chr8	66358934	66361008	2075	ENSBGRG00000019180	ENSBGRT00000035319	0	0.0005	2	119,31,	0,2044	-0.745	0.0524807	-2.47	5' UTR	8	66356118	66359052	2935	2
chr8	68213700	68213759	60	ENSBGRG00000006833	ENSBGRT00000012702	1106	3e-05	1	60,	0	-0.417	0.193642	1.91	5' UTR	8	68158094	68214865	56772	2
chr8	71553137	71553361	225	ENSBGRG00000010322	ENSBGRT00000018926	0	1e-243	1	225,	0	-1.47	0.00457088	0.453	Exon (ENSBGRT00000018926/ENSBGRG00000010322, exon 1 of 1)	8	71553137	71553361	225	2
chr8	76540475	76549201	8727	ENSBGRG00000015942	ENSBGRT00000029836	153273	2.5e-12	2	287,100,	0,8627	-0.409	0.199986	0.294	3' UTR	8	76540267	76702474	162208	2
chr8	78053226	78067738	14513	ENSBGRG00000017485	ENSBGRT00000032144	19778	1.6e-88	3	269,120,59,	0,2684,14454	-2.26	0.00042658	-0.621	3' UTR	8	78053226	78087516	34291	2
chr8	79500312	79536364	36053	ENSBGRG00000000613	ENSBGRT00000001170	273787	6.6e-07	2	288,71,	0,35982	-0.69	0.0630957	-1.49	Exon (ENSBGRT00000001170/ENSBGRG00000000613, exon 8 of 8)	8	79500252	79810151	309900	2
chr8	81833521	81833910	390	ENSBGRG00000000943	ENSBGRT00000001731	329	4e-11	1	390,	0	-0.844	0.0363078	-0.488	5' UTR	8	81828047	81834239	6193	2
chr8	89068811	89069524	714	ENSBGRG00000002331	ENSBGRT00000004391	0	2.5e-27	1	714,	0	-0.639	0.0758578	0.261	5' UTR	8	88724409	89069524	345116	2
chr8	91421437	91421793	357	ENSBGRG00000002823	ENSBGRT00000005269	520638	6.5e-09	1	357,	0	-0.613	0.0851138	0.699	3' UTR	8	91421437	91942431	520995	2
chr8	95620268	95620477	210	ENSBGRG00000003465	ENSBGRT00000006457	84809	3.4e-05	1	210,	0	-0.486	0.140605	-0.655	Exon (ENSBGRT00000006486/ENSBGRG00000003465, exon 12 of 12)	8	95619436	95705286	85851	2
chr8	96194166	96194345	180	ENSBGRG00000003562	ENSBGRT00000006694	182655	2.1e-08	1	180,	0	-0.577	0.0977237	0.328	3' UTR	8	96194136	96377000	182865	2
chr8	96310755	96311592	838	ENSBGRG00000003562	ENSBGRT00000006694	65408	1.5e-08	2	158,23,	0,815	-0.341	0.278612	1.11	5' UTR	8	96194136	96377000	182865	2
chr8	98200105	98206933	6829	ENSBGRG00000005743	ENSBGRT00000010585	30	1e-143	2	840,233,	0,6596	-1.17	0.0120226	0.297	3' UTR	8	98198883	98206963	8081	2
chr8	102187775	102193757	5983	ENSBGRG00000006943	ENSBGRT00000012809	197616	7.6e-05	2	11,170,	0,5813	-0.393	0.215774	-3.91	Exon (ENSBGRT00000012809/ENSBGRG00000006943, exon 17 of 21)	8	101960879	102391373	430495	2
chr8	104868780	104868989	210	ENSBGRG00000014665	ENSBGRT00000027004	40011	3.2e-18	1	210,	0	-0.815	0.040738	-0.451	3' UTR	8	104808253	104909000	100748	2
chr8	104904505	104904595	91	ENSBGRG00000014665	ENSBGRT00000027004	4405	0.0035	1	91,	0	-0.373	0.237137	-0.393	Exon (ENSBGRT00000027004/ENSBGRG00000014665, exon 2 of 19)	8	104808253	104909000	100748	2
chr8	106920630	106920900	271	ENSBGRG00000017259	ENSBGRT00000031619	0	1.6e-17	1	271,	0	-3.71	6.76083e-06	1.41	Exon (ENSBGRT00000031619/ENSBGRG00000017259, exon 1 of 2)	8	106920630	106925918	5289	1
chr8	106922099	106922309	211	ENSBGRG00000017254	ENSBGRT00000031609	18037	4.1e-06	1	211,	0	-0.613	0.0831764	-1.05	Exon (ENSBGRT00000031619/ENSBGRG00000017259, exon 2 of 2)	8	106920630	106940346	19717	2
chr9	2389644	2406877	17234	ENSBGRG00000015822	ENSBGRT00000029093	136850	0	7	48,111,105,84,72,198,463,	0,456,11397,12333,13084,14779,16771	-1.6	0.0030903	-0.122	3' UTR	9	2252794	2407537	154744	1
chr9	3409010	3409100	91	ENSBGRG00000017595	ENSBGRT00000032307	23877	0.0038	1	91,	0	-0.279	0.377572	2.81	3' UTR	9	3385133	3409368	24236	1
chr9	4584676	4586102	1427	ENSBGRG00000020149	ENSBGRT00000037165	69906	3.2e-23	2	10,141,	0,1286	-1.44	0.00501187	-0.459	Exon (ENSBGRT00000037165/ENSBGRG00000020149, exon 26 of 27)	9	4514770	4586102	71333	1
chr9	6173526	6174992	1467	ENSBGRG00000004090	ENSBGRT00000007575	30	1.3e-45	1	1467,	0	-1.49	0.00436516	-0.449	Exon (ENSBGRT00000007575/ENSBGRG00000004090, exon 1 of 1)	9	6173496	6174992	1497	1
chr9	6804920	6805873	954	ENSBGRG00000004744	ENSBGRT00000008791	14436	1e-260	1	954,	0	-6.52	4.57088e-09	-0.443	3' UTR	9	6790484	6807719	17236	1
chr9	6805932	6806707	776	ENSBGRG00000004744	ENSBGRT00000008791	15448	1e-214	1	776,	0	-1.76	0.00190546	0.259	3' UTR	9	6790484	6807719	17236	1
chr9	6807421	6807659	239	ENSBGRG00000004744	ENSBGRT00000008791	16937	4.5e-06	1	239,	0	-0.756	0.0501187	0.533	3' UTR	9	6790484	6807719	17236	1
chr9	7069676	7069944	269	ENSBGRG00000006052	ENSBGRT00000011259	15822	1.7e-07	1	269,	0	-0.897	0.0301995	2.91	Exon (ENSBGRT00000011259/ENSBGRG00000006052, exon 14 of 14)	9	7053854	7070985	17132	1
chr9	7454697	7455724	1028	ENSBGRG00000008276	ENSBGRT00000015779	36066	2.5e-45	2	56,874,	0,154	-1.32	0.00724436	-0.487	3' UTR	9	7418631	7457852	39222	1
chr9	7676387	7676543	157	ENSBGRG00000010175	ENSBGRT00000018666	15753	2.5e-25	2	145,5,	0,152	-0.854	0.0346737	0.382	Exon (ENSBGRT00000018666/ENSBGRG00000010175, exon 7 of 8)	9	7660634	7676543	15910	1
chr9	8084114	8084174	61	ENSBGRG00000014747	ENSBGRT00000027488	16897	1.2e-06	1	61,	0	-0.374	0.236048	0.529	3' UTR	9	8067217	8085454	18238	1
chr9	8085067	8085394	328	ENSBGRG00000014747	ENSBGRT00000027488	17850	1e-179	1	328,	0	-6.57	3.98107e-09	0.484	3' UTR	9	8067217	8085454	18238	1
chr9	8089146	8091492	2347	ENSBGRG00000015041	ENSBGRT00000027658	2687	1e-218	2	10,946,	0,1401	-2.44	0.00025704	0.352	3' UTR	9	8086459	8092686	6228	1
chr9	8091910	8091999	90	ENSBGRG00000015041	ENSBGRT00000027658	5451	0.00091	1	90,	0	-1.13	0.0138038	1.29	3' UTR	9	8086459	8092686	6228	1
chr9	8092358	8092447	90	ENSBGRG00000015041	ENSBGRT00000027658	5899	0.0022	1	90,	0	-0.417	0.193642	-0.974	3' UTR	9	8086459	8092686	6228	1
chr9	8205338	8223437	18100	ENSBGRG00000015966	ENSBGRT00000029317	30	1e-164	2	77,1799,	0,16301	-4.18	1.90546e-06	0.277	5' UTR	9	8205308	8231428	26121	1
chr9	8251379	8251637	259	ENSBGRG00000016017	ENSBGRT00000029689	15115	5.6e-10	2	125,113,	0,146	-1.47	0.00467735	-0.864	Exon (ENSBGRT00000029689/ENSBGRG00000016017, exon 8 of 8)	9	8236264	8251503	15240	1
chr9	8306088	8306268	181	ENSBGRG00000016320	ENSBGRT00000030600	48075	6.3e-12	1	181,	0	-1.58	0.00331131	1.18	3' UTR	9	8258013	8306268	48256	1
chr9	8399842	8412250	12409	ENSBGRG00000017696	ENSBGRT00000033653	0	0.00048	3	31,98,50,	0,8785,12359	-0.313	0.322849	1.62	Exon (ENSBGRT00000033653/ENSBGRG00000017696, exon 1 of 10)	9	8399842	8436664	36823	1
chr9	9121473	9122344	872	ENSBGRG00000019140	ENSBGRT00000035212	178	3.5e-06	2	21,218,	0,654	-1.3	0.00776247	0.66	Exon (ENSBGRT00000035212/ENSBGRG00000019140, exon 1 of 5)	9	9121295	9128228	6934	1
chr9	10027756	10031255	3500	ENSBGRG00000008961	ENSBGRT00000016898	0	4e-24	3	122,102,15,	0,1725,3485	-0.844	0.0363078	0.397	Exon (ENSBGRT00000016898/ENSBGRG00000008961, exon 1 of 9)	9	10027756	10038555	10800	1
chr9	10496080	10496319	240	ENSBGRG00000009838	ENSBGRT00000021989	73491	1.5e-10	1	240,	0	-0.761	0.0489779	0.346	Exon (ENSBGRT00000021989/ENSBGRG00000009838, exon 32 of 37)	9	10422589	10526419	103831	1
chr9	12039356	12047430	8075	ENSBGRG00000015208	ENSBGRT00000028119	179	1e-115	2	415,450,	0,7625	-2.5	0.00020893	0.709	5' UTR	9	12039177	12047911	8735	1
chr9	12057089	12058386	1298	ENSBGRG00000015208	ENSBGRT00000028006	17912	4e-50	2	13,167,	0,1131	-0.603	0.0870964	-0.528	3' UTR	9	12039177	12057101	17925	1
chr9	13273950	13274249	300	ENSBGRG00000024972	ENSBGRT00000046261	299	3e-06	1	300,	0	-1.54	0.00371535	-4.47	5' UTR	9	13273651	13307844	34194	1
chr9	13290256	13296869	6614	ENSBGRG00000024972	ENSBGRT00000046261	16605	3.2e-05	2	98,22,	0,6592	-0.895	0.0301995	0.329	Exon (ENSBGRT00000046261/ENSBGRG00000024972, exon 9 of 14)	9	13273651	13307844	34194	1
chr9	13677194	13678818	1625	ENSBGRG00000025911	ENSBGRT00000047906	8339	2e-37	3	25,177,813,	0,117,812	-8.46	3.98107e-11	-0.759	Exon (ENSBGRT00000047906/ENSBGRG00000025911, exon 3 of 5)	9	13668855	13678818	9964	1
chr9	13841096	13841335	240	ENSBGRG00000003459	ENSBGRT00000006425	173319	2e-28	1	240,	0	-1.88	0.00134896	0.562	3' UTR	9	13833084	14014654	181571	2
chr9	14465440	14465694	255	ENSBGRG00000004918	ENSBGRT00000009048	0	3.2e-33	1	255,	0	-0.835	0.0380189	-0.82	Exon (ENSBGRT00000009048/ENSBGRG00000004918, exon 1 of 1)	9	14465440	14465694	255	1
chr9	14559186	14559516	331	ENSBGRG00000005020	ENSBGRT00000009245	14854	1e-93	1	331,	0	-5.11	1.65959e-07	0.877	3' UTR	9	14544332	14560985	16654	1
chr9	14560235	14560805	571	ENSBGRG00000005020	ENSBGRT00000009245	15903	1.3e-38	1	571,	0	-1.06	0.0169824	0.56	3' UTR	9	14544332	14560985	16654	1
chr9	14830051	14830409	359	ENSBGRG00000005191	ENSBGRT00000009564	110469	3.2e-24	1	359,	0	-1.16	0.0125893	-0.592	3' UTR	9	14719582	14830409	110828	1
chr9	15403415	15403594	180	ENSBGRG00000006355	ENSBGRT00000011864	45584	0.00017	1	180,	0	-0.416	0.194536	-1.51	Exon (ENSBGRT00000011864/ENSBGRG00000006355, exon 6 of 6)	9	15357831	15404727	46897	1
chr9	15764259	15764528	270	ENSBGRG00000006886	ENSBGRT00000012756	12363	1e-109	1	270,	0	-1.08	0.0158489	-0.791	5' UTR	9	15751896	15764422	12527	1
chr9	15763670	15764865	1196	ENSBGRG00000006886	ENSBGRT00000012756	11774	1e-109	2	37,562,	0,634	-0.892	0.030903	-0.597	5' UTR	9	15751896	15764422	12527	1
chr9	15764985	15765314	330	ENSBGRG00000006950	ENSBGRT00000012829	1375	3.7e-09	1	330,	0	-0.505	0.128529	-0.379	5' UTR	9	15763610	15784640	21031	1
chr9	15792126	15792185	60	ENSBGRG00000007013	ENSBGRT00000012887	1673	0.0039	1	60,	0	-0.179	0.642688	1	Exon (ENSBGRT00000012887/ENSBGRG00000007013, exon 1 of 1)	9	15790453	15793380	2928	1
chr9	16010262	16010321	60	ENSBGRG00000009106	ENSBGRT00000016854	3759	0.00021	1	60,	0	-0.427	0.185353	1.84	3' UTR	9	16006503	16010598	4096	1
chr9	16012804	16012983	180	ENSBGRG00000009106	ENSBGRT00000016735	6301	1.4e-06	1	180,	0	-0.387	0.22182	0.56	3' UTR	9	16006503	16012983	6481	1
chr9	16191822	16191912	91	ENSBGRG00000011432	ENSBGRT00000020923	239	0.0049	1	91,	0	-0.655	0.0724436	-2.2	Exon (ENSBGRT00000020923/ENSBGRG00000011432, exon 1 of 14)	9	16191583	16200632	9050	1
chr9	16345129	16345517	389	ENSBGRG00000011905	ENSBGRT00000021722	588	3.6e-08	1	389,	0	-0.771	0.047863	-1.95	Exon (ENSBGRT00000021761/ENSBGRG00000011925, exon 1 of 1)	9	16311029	16346105	35077	2
chr9	16491392	16491799	408	ENSBGRG00000010566	ENSBGRT00000019356	0	0	1	408,	0	-1.26	0.00891251	-0.222	Exon (ENSBGRT00000019356/ENSBGRG00000010566, exon 1 of 1)	9	16491392	16491799	408	1
chr9	20172891	20173191	301	ENSBGRG00000026799	ENSBGRT00000049693	209	3.2e-05	1	301,	0	-0.318	0.313329	0.436	Exon (ENSBGRT00000049693/ENSBGRG00000026799, exon 1 of 8)	9	20172682	20215984	43303	1
chr9	20215871	20221770	5900	ENSBGRG00000026799	ENSBGRT00000049694	0	7.9e-14	3	114,259,18,	0,5599,5882	-0.538	0.11298	-0.421	Exon (ENSBGRT00000049693/ENSBGRG00000026799, exon 8 of 8)	9	20221470	20256747	35278	1
chr9	22139666	22165512	25847	ENSBGRG00000026834	ENSBGRT00000049768	34452	0	8	27,151,96,90,75,290,108,3,	0,408,8303,8893,12862,15917,25553,25844	-4.74	4.46684e-07	0.33	Exon (ENSBGRT00000049768/ENSBGRG00000026834, exon 7 of 26)	9	22105214	22183908	78695	1
chr9	23807842	23807931	90	ENSBGRG00000003623	ENSBGRT00000006772	198594	0.0028	1	90,	0	-0.362	0.250035	1.29	3' UTR	9	23609248	23809006	199759	1
chr9	24050303	24052855	2553	ENSBGRG00000004100	ENSBGRT00000007607	10584	5e-17	2	118,61,	0,2492	-2.04	0.000831764	1.19	Exon (ENSBGRT00000007607/ENSBGRG00000004100, exon 4 of 7)	9	24039719	24056077	16359	1
chr9	25584582	25584910	329	ENSBGRG00000005547	ENSBGRT00000010341	73675	6.2e-05	1	329,	0	-0.33	0.294442	1.12	3' UTR	9	25510907	25585744	74838	1
chr9	27505739	27506240	502	ENSBGRG00000005783	ENSBGRT00000010666	89	7.9e-12	1	502,	0	-0.574	0.0977237	-1.35	Exon (ENSBGRT00000010666/ENSBGRG00000005783, exon 1 of 1)	9	27505650	27506771	1122	1
chr9	28545919	28546955	1037	ENSBGRG00000006997	ENSBGRT00000013021	539	2.5e-38	3	512,87,62,	0,810,975	-0.576	0.0977237	0.621	Exon (ENSBGRT00000013021/ENSBGRG00000006997, exon 1 of 9)	9	28545380	28552588	7209	1
chr9	28601011	28601397	387	ENSBGRG00000007495	ENSBGRT00000013765	15916	2e-69	1	387,	0	-2.41	0.000275423	0.554	3' UTR	9	28585095	28601516	16422	1
chr9	28661485	28662010	526	ENSBGRG00000008018	ENSBGRT00000017299	47271	3.6e-06	2	28,152,	0,374	-2.35	0.000338844	2.18	Exon (ENSBGRT00000017299/ENSBGRG00000008018, exon 9 of 32)	9	28614214	28673081	58868	1
chr9	28663554	28664267	714	ENSBGRG00000008018	ENSBGRT00000017299	49340	2.5e-37	3	134,105,180,	0,243,534	-2.94	6.0256e-05	0.262	Exon (ENSBGRT00000017299/ENSBGRG00000008018, exon 13 of 32)	9	28614214	28673081	58868	1
chr9	28837393	28841822	4430	ENSBGRG00000010120	ENSBGRT00000018538	0	3.2e-11	4	1,81,4,35,	0,1659,3332,4395	-0.263	0.446684	0.708	Exon (ENSBGRT00000018462/ENSBGRG00000009863, exon 24 of 27)	9	28839493	28840509	1017	2
chr9	29705531	29705768	238	ENSBGRG00000012675	ENSBGRT00000023269	5567	3.6e-05	1	238,	0	-0.836	0.0371535	-2.4	3' UTR	9	29699964	29706658	6695	1
chr9	29706361	29706658	298	ENSBGRG00000012675	ENSBGRT00000023269	6397	4e-22	1	298,	0	-0.869	0.0331131	-1.47	3' UTR	9	29699964	29706658	6695	1
chr9	29881792	29882061	270	ENSBGRG00000013061	ENSBGRT00000023955	52491	1.6e-60	1	270,	0	-2.8	8.91251e-05	-0.553	3' UTR	9	29829301	29882091	52791	1
chr9	30991132	30991875	744	ENSBGRG00000014352	ENSBGRT00000026330	89	1.6e-06	1	744,	0	-1.09	0.0158489	3.09	Exon (ENSBGRT00000026330/ENSBGRG00000014352, exon 1 of 1)	9	30991043	30992113	1071	1
chr9	30991132	30991875	744	ENSBGRG00000014352	ENSBGRT00000026330	89	1.6e-06	1	744,	0	-1.09	0.0158489	3.09	Exon (ENSBGRT00000026330/ENSBGRG00000014352, exon 1 of 1)	9	30991043	30992113	1071	1
chr9	32201496	32202215	720	ENSBGRG00000005392	ENSBGRT00000009992	7495	1e-100	2	371,318,	0,402	-2.52	0.000199526	0.409	3' UTR	9	32194001	32201866	7866	1
chr9	39765303	39786015	20713	ENSBGRG00000013950	ENSBGRT00000026081	0	7.9e-58	3	438,17,85,	0,4433,20628	-0.654	0.0724436	-0.325	Exon (ENSBGRT00000025847/ENSBGRG00000013950, exon 1 of 10)	9	39769736	39834699	64964	1
chr9	40596172	40596591	420	ENSBGRG00000017412	ENSBGRT00000031898	389	4e-14	1	420,	0	-0.582	0.0954993	0.744	Exon (ENSBGRT00000031898/ENSBGRG00000017412, exon 1 of 1)	9	40595783	40597549	1767	1
chr9	40596861	40597549	689	ENSBGRG00000017412	ENSBGRT00000031898	1078	7.9e-14	1	689,	0	-1.09	0.0154882	1.12	Exon (ENSBGRT00000031898/ENSBGRG00000017412, exon 1 of 1)	9	40595783	40597549	1767	1
chr9	40701889	40702490	602	ENSBGRG00000017590	ENSBGRT00000032291	9855	2.9e-06	2	6,173,	0,429	-0.951	0.0251189	0.848	3' UTR	9	40692034	40702550	10517	1
chr9	44315784	44316173	390	ENSBGRG00000019619	ENSBGRT00000036081	540	8.7e-07	1	390,	0	-0.457	0.160325	2.12	5' UTR	9	44315244	44325609	10366	1
chr9	45007452	45021422	13971	ENSBGRG00000020496	ENSBGRT00000038260	215263	3e-05	2	34,26,	0,13945	-0.509	0.126765	-1.05	Exon (ENSBGRT00000038260/ENSBGRG00000020496, exon 16 of 17)	9	44792189	45021422	229234	1
chr9	45907526	45917156	9631	ENSBGRG00000003752	ENSBGRT00000008720	0	2e-08	3	74,26,111,	0,8565,9520	-0.62	0.0812831	1.24	5' UTR	9	45916091	46026047	109957	1
chr9	46377136	46377285	150	ENSBGRG00000005538	ENSBGRT00000010204	877	7.8e-05	1	150,	0	-0.648	0.074131	0.893	Exon (ENSBGRT00000010204/ENSBGRG00000005538, exon 2 of 2)	9	46376259	46380243	3985	1
chr9	46503764	46513327	9564	ENSBGRG00000005560	ENSBGRT00000010352	0	0	2	860,36,	0,9528	-2.77	0.0001	-0.252	5' UTR	9	46503764	46528030	24267	1
chr9	49367365	49368975	1611	ENSBGRG00000007750	ENSBGRT00000014163	0	0	1	1611,	0	-1.68	0.00239883	-0.226	Exon (ENSBGRT00000014163/ENSBGRG00000007750, exon 1 of 1)	9	49367365	49368975	1611	1
chr9	58314903	58316697	1795	ENSBGRG00000015284	ENSBGRT00000028780	208066	1.3e-33	2	163,167,	0,1628	-3.6	9.12011e-06	-0.265	Exon (ENSBGRT00000028780/ENSBGRG00000015284, exon 21 of 38)	9	58106837	58347156	240320	1
chr9	58326890	58332952	6063	ENSBGRG00000015284	ENSBGRT00000028780	220053	1e-48	6	42,139,85,197,113,54,	0,1137,2096,3917,5208,6009	-28.8	3.98107e-32	-0.511	Exon (ENSBGRT00000028780/ENSBGRG00000015284, exon 29 of 38)	9	58106837	58347156	240320	1
chr9	59295344	59309276	13933	ENSBGRG00000018258	ENSBGRT00000033863	21123	0	6	5,52,103,140,150,88,	0,2075,8639,12894,13225,13845	-1.1	0.0147911	-0.119	Exon (ENSBGRT00000033863/ENSBGRG00000018258, exon 6 of 11)	9	59274221	59309366	35146	1
chr9	62112917	62119396	6480	ENSBGRG00000005937	ENSBGRT00000010994	103192	1e-108	2	148,359,	0,6121	-2.42	0.000269153	0.349	3' UTR	9	62009725	62119426	109702	1
chr9	68158254	68160957	2704	ENSBGRG00000012700	ENSBGRT00000023318	35774	0.00066	2	4,56,	0,2648	-0.306	0.335738	-1.43	3' UTR	9	68122480	68158257	35778	1
chr9	68216494	68218347	1854	ENSBGRG00000013449	ENSBGRT00000024684	8556	2e-48	2	25,184,	0,1670	-2.5	0.000213796	1.19	3' UTR	9	68207938	68218347	10410	1
chr9	69570532	69570771	240	ENSBGRG00000016796	ENSBGRT00000031279	88991	7.9e-23	1	240,	0	-0.735	0.0537032	0.526	3' UTR	9	69481541	69570771	89231	1
chr9	70130715	70130863	149	ENSBGRG00000018104	ENSBGRT00000033133	30028	2.5e-08	1	149,	0	-0.859	0.0346737	-0.593	3' UTR	9	70100687	70131012	30326	1
chr9	71693046	71693196	151	ENSBGRG00000005624	ENSBGRT00000010516	11567	3.2e-16	1	151,	0	-2.16	0.00057544	0.617	Exon (ENSBGRT00000010516/ENSBGRG00000005624, exon 15 of 15)	9	71681479	71693196	11718	1
chr9	83726326	83727200	875	ENSBGRG00000009496	ENSBGRT00000017611	79345	3.2e-22	2	69,112,	0,763	-1.63	0.00275423	0.346	Exon (ENSBGRT00000017611/ENSBGRG00000009496, exon 3 of 4)	9	83646981	83728060	81080	1
chr9	84738401	84779460	41060	ENSBGRG00000009676	ENSBGRT00000017772	556389	1.3e-42	4	49,107,124,79,	0,201,2910,40981	-4.21	1.77828e-06	0.466	Exon (ENSBGRT00000017772/ENSBGRG00000009676, exon 21 of 28)	9	84182012	84790090	608079	1
chr9	86232881	86233061	181	ENSBGRG00000011374	ENSBGRT00000020787	6779	4.2e-07	1	181,	0	-1.24	0.00954993	0.558	3' UTR	9	86226102	86236029	9928	1
chr9	86338162	86338700	539	ENSBGRG00000011500	ENSBGRT00000021177	60	7.9e-22	1	539,	0	-1.42	0.00549541	0.675	Exon (ENSBGRT00000021177/ENSBGRG00000011500, exon 1 of 7)	9	86338102	86367600	29499	1
chr9	88567424	88567600	177	ENSBGRG00000013104	ENSBGRT00000023921	643	0.0001	1	177,	0	-0.468	0.152757	2.32	Exon (ENSBGRT00000023921/ENSBGRG00000013104, exon 1 of 2)	9	88566781	88626601	59821	1
chr9	90750571	90750630	60	ENSBGRG00000003735	ENSBGRT00000007063	65148	0.002	1	60,	0	-0.314	0.320627	0.534	Exon (ENSBGRT00000007063/ENSBGRG00000003735, exon 7 of 10)	9	90685423	90786722	101300	1
chr9	90845193	90845313	121	ENSBGRG00000003888	ENSBGRT00000007181	3683	0.00063	1	121,	0	-0.53	0.116413	-2.09	Exon (ENSBGRT00000007181/ENSBGRG00000003888, exon 2 of 3)	9	90841510	90857324	15815	1
chr9	92230844	92234725	3882	ENSBGRG00000004955	ENSBGRT00000009132	148	2.5e-21	4	86,121,113,66,	0,1232,1993,3816	-23	2.51189e-26	-1.06	5' UTR	9	92230696	92239356	8661	1
chr9	92419266	92419915	650	ENSBGRG00000005086	ENSBGRT00000009363	443	0	2	580,12,	0,638	-6.12	1.23027e-08	-0.149	Exon (ENSBGRT00000009363/ENSBGRG00000005086, exon 1 of 2)	9	92418823	92419915	1093	1
chr9	96505184	96508315	3132	ENSBGRG00000007114	ENSBGRT00000013163	7185	4e-55	2	124,263,	0,2869	-1.46	0.00467735	-0.694	Exon (ENSBGRT00000013163/ENSBGRG00000007114, exon 4 of 5)	9	96497999	96508315	10317	1
chr9	96771403	96771523	121	ENSBGRG00000009087	ENSBGRT00000016626	20750	2.5e-12	1	121,	0	-0.403	0.205116	-2.47	3' UTR	9	96750653	96771523	20871	1
chr9	96827871	96828343	473	ENSBGRG00000009839	ENSBGRT00000018500	10032	1e-206	1	473,	0	-1.93	0.00112202	-0.316	3' UTR	9	96817839	96828343	10505	1
chr9	96929607	96932824	3218	ENSBGRG00000010843	ENSBGRT00000019972	0	1.6e-26	3	65,82,243,	0,2070,2975	-1.29	0.00812831	-0.796	5' UTR	9	96929607	96941013	11407	1
chr9	96939641	96939731	91	ENSBGRG00000010843	ENSBGRT00000019972	10034	0.0024	1	91,	0	-0.598	0.0891251	-2.09	Exon (ENSBGRT00000019972/ENSBGRG00000010843, exon 15 of 15)	9	96929607	96941013	11407	1
chr9	98097966	98117846	19881	ENSBGRG00000013558	ENSBGRT00000025034	0	1.3e-76	5	814,692,102,123,22,	0,846,17935,18652,19859	-4.48	8.70964e-07	-0.544	Exon (ENSBGRT00000025034/ENSBGRG00000013558, exon 1 of 9)	9	98097966	98132629	34664	1
chr9	98693362	98710030	16669	ENSBGRG00000015176	ENSBGRT00000028405	239	0.0042	2	16,75,	0,16594	-0.301	0.345144	0.322	5' UTR	9	98693123	98781778	88656	1
chr9	98781155	98781543	389	ENSBGRG00000015176	ENSBGRT00000028405	88032	1.6e-78	1	389,	0	-2.33	0.000354813	-0.298	3' UTR	9	98693123	98781778	88656	1
chr9	99692302	99695254	2953	ENSBGRG00000018009	ENSBGRT00000034708	45096	0.0022	2	77,44,	0,2909	-0.587	0.0933254	1.15	Exon (ENSBGRT00000034708/ENSBGRG00000018009, exon 17 of 31)	9	99647206	99746074	98869	1
chr9	99964625	99964685	61	ENSBGRG00000019718	ENSBGRT00000036245	22957	0.00098	1	61,	0	-0.293	0.365595	-1.58	Exon (ENSBGRT00000036245/ENSBGRG00000019718, exon 4 of 28)	9	99941668	100069128	127461	1
chr9	103458450	103460556	2107	ENSBGRG00000020332	ENSBGRT00000037404	12922	1.4e-10	3	2,217,81,	0,1533,2026	-3.27	2.39883e-05	1.15	Exon (ENSBGRT00000037404/ENSBGRG00000020332, exon 3 of 7)	9	103445528	103485698	40171	1
chr9	103485280	103485698	419	ENSBGRG00000020332	ENSBGRT00000037404	39752	5e-62	1	419,	0	-9.37	3.98107e-12	-0.949	3' UTR	9	103445528	103485698	40171	1
chr9	103866620	103868410	1791	ENSBGRG00000020491	ENSBGRT00000037838	89548	2.8e-09	2	18,132,	0,1659	-0.384	0.225424	-0.55	Exon (ENSBGRT00000037838/ENSBGRG00000020491, exon 19 of 19)	9	103777072	103866637	89566	1
chr9	104214434	104221581	7148	ENSBGRG00000021780	ENSBGRT00000040270	30	5.9e-08	3	122,167,128,	0,4689,7020	-0.658	0.0707946	0.621	Exon (ENSBGRT00000040270/ENSBGRG00000021780, exon 1 of 3)	9	104214404	104221581	7178	1
chr9	112638515	112642589	4075	ENSBGRG00000024309	ENSBGRT00000045205	122281	1.3e-25	5	135,94,95,180,5,	0,2362,2551,3382,4070	-2.47	0.000234423	0.5	Exon (ENSBGRT00000045205/ENSBGRG00000024309, exon 24 of 34)	9	112516234	112660822	144589	1
chr9	112648917	112660344	11428	ENSBGRG00000024309	ENSBGRT00000045205	132683	1e-215	3	248,214,526,	0,333,10902	-1.74	0.00199526	-0.148	3' UTR	9	112516234	112660822	144589	1
chr9	113063262	113063589	328	ENSBGRG00000024949	ENSBGRT00000046186	0	5e-11	1	328,	0	-0.42	0.191426	-1	5' UTR	9	113063343	113168363	105021	1
chr9	113140463	113164756	24294	ENSBGRG00000024949	ENSBGRT00000046068	77231	0.0036	3	24,103,53,	0,20081,24241	-1.04	0.018197	0.564	Exon (ENSBGRT00000046068/ENSBGRG00000024949, exon 19 of 21)	9	113063232	113164928	101697	1
chr9	114193777	114194284	508	ENSBGRG00000012923	ENSBGRT00000023982	48705	0	1	508,	0	-4.17	1.94984e-06	-0.563	3' UTR	9	114145072	114194284	49213	1
chr9	114264710	114265097	388	ENSBGRG00000013746	ENSBGRT00000025265	8623	6.3e-17	1	388,	0	-2.77	9.77237e-05	0.702	3' UTR	9	114256087	114266585	10499	1
chr9	114265514	114265692	179	ENSBGRG00000013746	ENSBGRT00000025265	9427	0.00051	1	179,	0	-0.685	0.0645654	0.649	3' UTR	9	114256087	114266585	10499	1
chr9	114265841	114266139	299	ENSBGRG00000013746	ENSBGRT00000025265	9754	1e-12	1	299,	0	-1.23	0.00977237	-0.472	3' UTR	9	114256087	114266585	10499	1
chr9	114885244	114885903	660	ENSBGRG00000014341	ENSBGRT00000026885	89046	0	1	660,	0	-3.8	5.37032e-06	-0.166	Exon (ENSBGRT00000026885/ENSBGRG00000014341, exon 30 of 30)	9	114796198	114887792	91595	1
chr9	116587925	116589192	1268	ENSBGRG00000015652	ENSBGRT00000028963	16052	1e-143	2	186,1008,	0,260	-2.73	0.000109648	-0.531	3' UTR	9	116571873	116589431	17559	1
chr9	670012	670639	628	ENSBGRG00000011927	ENSBGRT00000022573	196753	1e-19	1	628,	0	-0.521	0.120781	0.825	3' UTR	9	473259	680609	207351	1
chr9	1135330	1141160	5831	ENSBGRG00000013427	ENSBGRT00000024591	12446	2e-11	3	168,86,16,	0,3892,5815	-1.35	0.00676083	1.55	3' UTR	9	1134179	1153606	19428	2
chr9	3304102	3304281	180	ENSBGRG00000017060	ENSBGRT00000031775	627	4.8e-05	1	180,	0	-0.518	0.121899	-1.3	5' UTR	9	2704408	3304908	600501	2
chr9	4216656	4217223	568	ENSBGRG00000019407	ENSBGRT00000035644	46720	2.2e-05	1	568,	0	-0.755	0.0501187	1.19	3' UTR	9	4215789	4263943	48155	2
chr9	4225348	4227142	1795	ENSBGRG00000019407	ENSBGRT00000035644	36801	3.6e-06	4	74,155,103,28,	0,471,729,1767	-1.93	0.00114815	-0.913	Exon (ENSBGRT00000035644/ENSBGRG00000019407, exon 16 of 23)	9	4215789	4263943	48155	2
chr9	7052473	7053017	545	ENSBGRG00000006004	ENSBGRT00000011095	0	3.6e-05	2	81,96,	0,449	-0.753	0.0501187	1.46	Exon (ENSBGRT00000011095/ENSBGRG00000006004, exon 1 of 5)	9	7051284	7053017	1734	2
chr9	7231520	7231879	360	ENSBGRG00000007556	ENSBGRT00000013965	13492	1e-282	1	360,	0	-3.77	5.7544e-06	0.599	3' UTR	9	7231520	7245371	13852	2
chr9	7277508	7277718	211	ENSBGRG00000007913	ENSBGRT00000014621	9343	4.6e-05	1	211,	0	-0.272	0.415911	1.24	3' UTR	9	7277508	7287061	9554	2
chr9	7301749	7302017	269	ENSBGRG00000008097	ENSBGRT00000014825	39855	1.6e-20	1	269,	0	-0.698	0.0616595	-0.362	3' UTR	9	7301153	7341872	40720	2
chr9	7647360	7649137	1778	ENSBGRG00000010103	ENSBGRT00000018533	11135	0	2	872,106,	0,1672	-1.03	0.0190546	0.248	3' UTR	9	7647360	7660272	12913	2
chr9	8006341	8006491	151	ENSBGRG00000014417	ENSBGRT00000026523	4853	2.1e-05	1	151,	0	-0.334	0.28774	0.464	3' UTR	9	8003168	8011344	8177	2
chr9	8096172	8155493	59322	ENSBGRG00000015119	ENSBGRT00000028312	0	1.6e-23	8	126,1,122,46,36,126,46,36,	0,3986,3989,4427,5431,57791,58241,59286	-1.72	0.00213796	0.613	3' UTR	9	8090983	8101638	10656	2
chr9	8107091	8107421	331	ENSBGRG00000015119	ENSBGRT00000028002	48072	4e-30	1	331,	0	-0.765	0.0489779	-0.75	3' UTR	9	8090983	8155493	64511	2
chr9	8107630	8131836	24207	ENSBGRG00000015866	ENSBGRT00000029169	0	1e-106	2	16,315,	0,23892	-0.733	0.0537032	0.474	3' UTR	9	8115211	8116492	1282	2
chr9	8256703	8257601	899	ENSBGRG00000016243	ENSBGRT00000029879	0	1e-29	1	899,	0	-0.609	0.0851138	-0.339	Exon (ENSBGRT00000029879/ENSBGRG00000016243, exon 1 of 2)	9	8255573	8257601	2029	2
chr9	9130659	9135468	4810	ENSBGRG00000019204	ENSBGRT00000035277	3998	1e-142	3	251,128,64,	0,4517,4746	-3.55	1.07152e-05	-0.663	Exon (ENSBGRT00000035277/ENSBGRG00000019204, exon 3 of 5)	9	9130659	9139466	8808	2
chr9	10921733	10921852	120	ENSBGRG00000013023	ENSBGRT00000025399	703	8.7e-05	1	120,	0	-0.943	0.025704	0.853	5' UTR	9	10849911	10922555	72645	2
chr9	11590827	11600851	10025	ENSBGRG00000014400	ENSBGRT00000026524	89416	9e-306	3	290,406,83,	0,325,9942	-2.13	0.000630957	-0.194	Exon (ENSBGRT00000026524/ENSBGRG00000014400, exon 27 of 29)	9	11590827	11690267	99441	2
chr9	11647694	11648491	798	ENSBGRG00000014400	ENSBGRT00000026524	41776	0.00017	2	264,67,	0,731	-0.504	0.12942	2.22	Exon (ENSBGRT00000026524/ENSBGRG00000014400, exon 10 of 29)	9	11590827	11690267	99441	2
chr9	12511270	12511448	179	ENSBGRG00000018685	ENSBGRT00000034401	10985	6.3e-13	1	179,	0	-0.712	0.0588844	-0.511	3' UTR	9	12511211	12522433	11223	2
chr9	12511775	12513453	1679	ENSBGRG00000018685	ENSBGRT00000034401	8980	1.6e-84	2	733,10,	0,1669	-2.9	6.91831e-05	-0.574	3' UTR	9	12511211	12522433	11223	2
chr9	12813768	12818210	4443	ENSBGRG00000024559	ENSBGRT00000045600	45983	1e-177	2	828,39,	0,4404	-0.956	0.0245471	0.182	3' UTR	9	12813470	12864193	50724	2
chr9	13073725	13075978	2254	ENSBGRG00000024840	ENSBGRT00000045835	508	6.8e-09	2	485,84,	0,2170	-0.309	0.328852	0.14	Exon (ENSBGRT00000045835/ENSBGRG00000024840, exon 1 of 2)	9	13073725	13076486	2762	2
chr9	13353265	13354217	953	ENSBGRG00000025195	ENSBGRT00000046723	0	1.6e-11	2	69,22,	0,931	-1.93	0.00114815	-1.38	5' UTR	9	13320989	13353333	32345	2
chr9	13358169	13358798	630	ENSBGRG00000025355	ENSBGRT00000046999	6397	7.9e-50	1	630,	0	-2.81	8.70964e-05	0.383	3' UTR	9	13358169	13365195	7027	2
chr9	13456296	13456535	240	ENSBGRG00000025848	ENSBGRT00000047815	52236	1e-14	1	240,	0	-1.11	0.0147911	-0.639	Exon (ENSBGRT00000047815/ENSBGRG00000025848, exon 36 of 36)	9	13456296	13508771	52476	2
chr9	13885113	13892914	7802	ENSBGRG00000003459	ENSBGRT00000006425	121740	7.9e-23	4	29,205,130,263,	0,2727,4142,7539	-1.81	0.00162181	0.555	5' UTR	9	13833084	14014654	181571	2
chr9	13999430	13999548	119	ENSBGRG00000003459	ENSBGRT00000006425	15106	0.00069	1	119,	0	-0.375	0.234963	1.9	5' UTR	9	13833084	14014654	181571	2
chr9	14441582	14441851	270	ENSBGRG00000004554	ENSBGRT00000008409	299	1.1e-07	1	270,	0	-0.261	0.454988	1.28	5' UTR	9	14219417	14442150	222734	2
chr9	14484856	14489156	4301	ENSBGRG00000004936	ENSBGRT00000009084	2917	4e-18	3	59,372,19,	0,2282,4282	-0.887	0.030903	-0.22	Exon (ENSBGRT00000009084/ENSBGRG00000004936, exon 4 of 11)	9	14466823	14492073	25251	2
chr9	16387107	16388094	988	ENSBGRG00000012176	ENSBGRT00000025054	8585	2e-30	5	156,76,103,80,35,	0,272,506,727,953	-5.43	7.24436e-08	0.538	3' UTR	9	16386927	16396679	9753	2
chr9	17222678	17266788	44111	ENSBGRG00000026740	ENSBGRT00000049588	0	2e-20	3	27,181,32,	0,7248,44079	-0.588	0.0933254	0.619	Exon (ENSBGRT00000049588/ENSBGRG00000026740, exon 1 of 13)	9	17185266	17266788	81523	2
chr9	19292891	19293546	656	ENSBGRG00000026774	ENSBGRT00000049653	2847	9.1e-08	1	656,	0	-0.972	0.0229087	0.834	Exon (ENSBGRT00000049653/ENSBGRG00000026774, exon 3 of 3)	9	19292534	19296393	3860	2
chr9	20129315	20130385	1071	ENSBGRG00000026798	ENSBGRT00000049689	5949	4e-83	1	1071,	0	-0.409	0.200447	0.15	3' UTR	9	20129315	20136334	7020	2
chr9	20267753	20279481	11729	ENSBGRG00000026800	ENSBGRT00000049701	0	7.9e-15	5	169,96,96,204,35,	0,1329,2536,10724,11694	-0.989	0.0218776	-0.564	5' UTR	9	20262190	20267921	5732	2
chr9	21640982	21644236	3255	ENSBGRG00000026822	ENSBGRT00000049753	17287	1.6e-34	3	826,145,46,	0,2062,3209	-2.31	0.000371535	0.984	3' UTR	9	21640982	21661523	20542	2
chr9	21659846	21660234	389	ENSBGRG00000026822	ENSBGRT00000049753	1289	8.9e-08	1	389,	0	-0.611	0.0851138	1.34	Exon (ENSBGRT00000049753/ENSBGRG00000026822, exon 2 of 5)	9	21640982	21661523	20542	2
chr9	22095696	22100309	4614	ENSBGRG00000026833	ENSBGRT00000049767	89	1.6e-24	3	136,119,100,	0,2475,4514	-2.23	0.000467735	-0.319	Exon (ENSBGRT00000049767/ENSBGRG00000026833, exon 1 of 4)	9	22093167	22100398	7232	2
chr9	22185776	22186261	486	ENSBGRG00000026837	ENSBGRT00000049770	75134	1.8e-05	2	82,69,	0,417	-2.59	0.000162181	2.05	Exon (ENSBGRT00000049770/ENSBGRG00000026837, exon 22 of 22)	9	22185746	22261395	75650	2
chr9	22236030	22243305	7276	ENSBGRG00000026837	ENSBGRT00000049770	18090	0.0013	2	4,57,	0,7219	-0.503	0.130317	0.76	Exon (ENSBGRT00000049770/ENSBGRG00000026837, exon 3 of 22)	9	22185746	22261395	75650	2
chr9	27514290	27520588	6299	ENSBGRG00000005800	ENSBGRT00000010815	25599	2e-75	3	1632,434,30,	0,4615,6269	-2.6	0.000158489	-0.32	3' UTR	9	27513333	27546187	32855	2
chr9	28601014	28601374	361	ENSBGRG00000007495	ENSBGRT00000013765	15919	1e-71	1	361,	0	-2.19	0.000524807	0.559	3' UTR	9	28585095	28601516	16422	1
chr9	28839553	28840240	688	ENSBGRG00000009863	ENSBGRT00000018462	107685	8.3e-10	1	688,	0	-0.648	0.074131	-0.576	Exon (ENSBGRT00000018538/ENSBGRG00000010120, exon 1 of 1)	9	28731868	28841822	109955	1
chr9	28839553	28840240	688	ENSBGRG00000009863	ENSBGRT00000018462	107685	8.3e-10	1	688,	0	-0.648	0.074131	-0.576	Exon (ENSBGRT00000018538/ENSBGRG00000010120, exon 1 of 1)	9	28731868	28841822	109955	1
chr9	28847473	28847590	118	ENSBGRG00000010160	ENSBGRT00000018646	21203	1.3e-05	1	118,	0	-0.784	0.0446684	-0.863	Exon (ENSBGRT00000018646/ENSBGRG00000010160, exon 8 of 10)	9	28844450	28868793	24344	2
chr9	29352180	29359238	7059	ENSBGRG00000011405	ENSBGRT00000021699	190071	5e-84	5	115,64,59,64,29,	0,3059,5993,6190,7030	-2.4	0.000281838	0.46	Exon (ENSBGRT00000021699/ENSBGRG00000011405, exon 17 of 18)	9	29352180	29549309	197130	2
chr9	29722462	29722521	60	ENSBGRG00000012766	ENSBGRT00000023375	149	0.0015	1	60,	0	-0.349	0.267301	1.15	Exon (ENSBGRT00000023375/ENSBGRG00000012766, exon 1 of 13)	9	29707943	29722670	14728	2
chr9	31890649	31898212	7564	ENSBGRG00000004990	ENSBGRT00000009199	146382	0	5	36,105,955,66,214,	0,3000,3885,6683,7350	-2.31	0.000380189	-0.109	Exon (ENSBGRT00000009199/ENSBGRG00000004990, exon 22 of 28)	9	31887916	32044594	156679	2
chr9	31898301	31899198	898	ENSBGRG00000004990	ENSBGRT00000009199	145396	1e-127	1	898,	0	-0.734	0.0537032	0.101	Exon (ENSBGRT00000009199/ENSBGRG00000004990, exon 22 of 28)	9	31887916	32044594	156679	2
chr9	38893653	38893832	180	ENSBGRG00000012523	ENSBGRT00000023489	34172	6.5e-06	1	180,	0	-0.763	0.0489779	0.806	3' UTR	9	38891083	38928004	36922	2
chr9	40099070	40100154	1085	ENSBGRG00000014346	ENSBGRT00000028380	62847	1e-115	2	427,21,	0,1064	-1.13	0.0134896	-0.265	Exon (ENSBGRT00000028380/ENSBGRG00000014346, exon 11 of 13)	9	40096732	40163001	66270	2
chr9	40134350	40163390	29041	ENSBGRG00000014346	ENSBGRT00000028380	0	5.6e-07	3	198,118,13,	0,28534,29028	-1.42	0.00537032	0.73	5' UTR	9	40096732	40163001	66270	2
chr9	42418514	42418962	449	ENSBGRG00000019498	ENSBGRT00000035895	0	7.9e-86	1	449,	0	-0.425	0.186638	-0.209	Exon (ENSBGRT00000035895/ENSBGRG00000019498, exon 1 of 5)	9	42414811	42418962	4152	2
chr9	44736585	44736853	269	ENSBGRG00000020462	ENSBGRT00000037630	53877	6.3e-05	1	269,	0	-0.248	0.500035	0.684	Exon (ENSBGRT00000037630/ENSBGRG00000020462, exon 2 of 2)	9	44736406	44790730	54325	2
chr9	44736912	44736972	61	ENSBGRG00000020462	ENSBGRT00000037630	53758	0.012	1	61,	0	-0.208	0.594292	0.848	Exon (ENSBGRT00000037630/ENSBGRG00000020462, exon 2 of 2)	9	44736406	44790730	54325	2
chr9	45844523	45844642	120	ENSBGRG00000003581	ENSBGRT00000006693	18524	0.00098	1	120,	0	-0.687	0.0630957	1.37	Exon (ENSBGRT00000006693/ENSBGRG00000003581, exon 10 of 18)	9	45811273	45863166	51894	2
chr9	47780389	47784559	4171	ENSBGRG00000006559	ENSBGRT00000012082	259368	1e-208	2	732,165,	0,4006	-1.21	0.0107152	-0.186	3' UTR	9	47780389	48043927	263539	2
chr9	48029718	48043927	14210	ENSBGRG00000006559	ENSBGRT00000012082	0	2e-56	4	178,174,175,101,	0,179,13140,14109	-1.2	0.0107152	0.356	5' UTR	9	47780389	48043927	263539	2
chr9	52781292	52781531	240	ENSBGRG00000012349	ENSBGRT00000025064	72089	1.7e-07	1	240,	0	-0.387	0.222331	-0.737	3' UTR	9	52781262	52853620	72359	2
chr9	57247898	57267907	20010	ENSBGRG00000014000	ENSBGRT00000025994	73323	2.5e-92	3	206,134,20,	0,19073,19990	-3.63	8.51138e-06	-0.511	Exon (ENSBGRT00000025994/ENSBGRG00000014000, exon 8 of 9)	9	57247898	57341230	93333	2
chr9	58778521	58778581	61	ENSBGRG00000016653	ENSBGRT00000031236	29531	0.0022	1	61,	0	-0.573	0.1	-0.796	Exon (ENSBGRT00000031236/ENSBGRG00000016653, exon 5 of 11)	9	58724607	58808112	83506	2
chr9	59054462	59061208	6747	ENSBGRG00000017768	ENSBGRT00000033006	118105	1e-137	4	243,101,463,123,	0,949,5963,6624	-3.78	5.62341e-06	-0.442	3' UTR	9	59054432	59179313	124882	2
chr9	64819162	64819221	60	ENSBGRG00000006493	ENSBGRT00000012094	99744	0.0023	1	60,	0	-0.384	0.225424	-1.87	Exon (ENSBGRT00000012186/ENSBGRG00000006493, exon 4 of 4)	9	64808146	64918965	110820	2
chr9	64915615	64918855	3241	ENSBGRG00000006493	ENSBGRT00000012094	110	5e-08	2	280,80,	0,3161	-0.985	0.0223872	-1.31	Exon (ENSBGRT00000012094/ENSBGRG00000006493, exon 1 of 5)	9	64808146	64918965	110820	2
chr9	65984786	65985024	239	ENSBGRG00000008519	ENSBGRT00000015484	0	1.3e-08	1	239,	0	-0.515	0.123595	-1.17	Exon (ENSBGRT00000015484/ENSBGRG00000008519, exon 1 of 1)	9	65983864	65985024	1161	2
chr9	67797770	67812753	14984	ENSBGRG00000012573	ENSBGRT00000022977	15178	1.3e-40	2	677,663,	0,14321	-1.86	0.00141254	-0.334	3' UTR	9	67797034	67827931	30898	2
chr9	70823533	70859221	35689	ENSBGRG00000003586	ENSBGRT00000006692	13215	6.3e-24	3	25,189,23,	0,31952,35666	-2.19	0.000524807	0.761	Exon (ENSBGRT00000035607/ENSBGRG00000019246, exon 6 of 7)	9	70823533	70872436	48904	2
chr9	71642306	71651741	9436	ENSBGRG00000005556	ENSBGRT00000010268	0	1e-186	3	210,138,3,	0,683,9433	-2.89	7.07946e-05	-0.406	Exon (ENSBGRT00000010268/ENSBGRG00000005556, exon 1 of 3)	9	71642306	71651741	9436	2
chr9	71913361	71917289	3929	ENSBGRG00000006196	ENSBGRT00000011421	0	1e-272	2	96,645,	0,3284	-0.836	0.0371535	0.223	Exon (ENSBGRT00000011421/ENSBGRG00000006196, exon 1 of 2)	9	71913331	71917289	3959	2
chr9	82959630	82960515	886	ENSBGRG00000007924	ENSBGRT00000015944	11834	0	2	608,111,	0,775	-6.89	1.8197e-09	-0.271	Exon (ENSBGRT00000015944/ENSBGRG00000007924, exon 5 of 6)	9	82959630	82972349	12720	2
chr9	83101001	83101360	360	ENSBGRG00000007924	ENSBGRT00000015592	111563	2.8e-05	1	360,	0	-1.77	0.00186209	1.84	Exon (ENSBGRT00000015592/ENSBGRG00000007924, exon 15 of 80)	9	82959630	83212923	253294	2
chr9	84213464	84213642	179	ENSBGRG00000009676	ENSBGRT00000017772	31452	0.00087	1	179,	0	-0.953	0.0251189	-0.706	5' UTR	9	84182012	84790090	608079	1
chr9	85667929	85677476	9548	ENSBGRG00000010687	ENSBGRT00000019676	69485	2e-23	3	193,95,43,	0,6866,9505	-3.12	3.63078e-05	0.853	3' UTR	9	85665576	85746961	81386	2
chr9	90370724	90389795	19072	ENSBGRG00000003558	ENSBGRT00000006649	0	6.3e-36	3	226,48,55,	0,16626,19017	-2.84	8.12831e-05	0.424	5' UTR	9	90370863	90379806	8944	1
chr9	90498700	90499027	328	ENSBGRG00000003591	ENSBGRT00000006732	28164	3.2e-24	1	328,	0	-2.05	0.000812831	-0.263	3' UTR	9	90488103	90527191	39089	2
chr9	90681894	90684163	2270	ENSBGRG00000003679	ENSBGRT00000006857	1239	5.9e-05	3	179,342,102,	0,751,2168	-0.701	0.060256	0.546	5' UTR	9	90681746	90685402	3657	2
chr9	92518353	92519816	1464	ENSBGRG00000005115	ENSBGRT00000009405	0	1e-136	2	730,278,	0,1186	-0.591	0.0912011	-0.214	5' UTR	9	92492140	92519816	27677	2
chr9	92547440	92547499	60	ENSBGRG00000005189	ENSBGRT00000009857	31392	0.0001	1	60,	0	-0.354	0.261818	0.235	Exon (ENSBGRT00000009857/ENSBGRG00000005189, exon 11 of 11)	9	92547440	92578891	31452	2
chr9	92632339	92640692	8354	ENSBGRG00000005564	ENSBGRT00000010389	0	1e-103	5	51,125,23,8,32,	0,4037,4862,7894,8322	-4.99	2.34423e-07	0.308	Exon (ENSBGRT00000010389/ENSBGRG00000005564, exon 1 of 4)	9	92632339	92640240	7902	2
chr9	95185001	95187268	2268	ENSBGRG00000006425	ENSBGRT00000011858	36878	1e-286	4	192,50,70,17,	0,293,1670,2251	-8.69	1.99526e-11	-0.643	Exon (ENSBGRT00000011858/ENSBGRG00000006425, exon 15 of 18)	9	95185001	95224146	39146	2
chr9	95718073	95718341	269	ENSBGRG00000006787	ENSBGRT00000012534	20307	1.7e-10	1	269,	0	-0.903	0.0295121	-0.995	Exon (ENSBGRT00000012534/ENSBGRG00000006787, exon 4 of 4)	9	95717060	95738648	21589	2
chr9	96470967	96482317	11351	ENSBGRG00000006925	ENSBGRT00000012799	0	7.9e-93	7	359,70,65,184,238,112,166,	0,1930,4234,4962,6819,7734,11185	-1.81	0.00165959	0.238	3' UTR	9	96392693	96476112	83420	2
chr9	96484298	96493032	8735	ENSBGRG00000006925	ENSBGRT00000013011	3637	4.8e-06	2	104,46,	0,8689	-1.27	0.00851138	-0.893	Exon (ENSBGRT00000013011/ENSBGRG00000006925, exon 5 of 14)	9	96470496	96496669	26174	2
chr9	96719067	96719245	179	ENSBGRG00000008816	ENSBGRT00000016102	387	1e-16	1	179,	0	-3.69	7.07946e-06	0.616	5' UTR	9	96717538	96719632	2095	2
chr9	96928680	96928799	120	ENSBGRG00000010752	ENSBGRT00000019657	207	1.9e-05	1	120,	0	-1.49	0.0042658	0.593	5' UTR	9	96924370	96929006	4637	2
chr9	97028881	97029252	372	ENSBGRG00000011384	ENSBGRT00000020931	3882	3.2e-12	2	212,29,	0,343	-0.602	0.0891251	0.786	Exon (ENSBGRT00000021479/ENSBGRG00000011727, exon 7 of 8)	9	97024999	97056796	31798	1
chr9	97926362	97927351	990	ENSBGRG00000013458	ENSBGRT00000024680	16613	4e-80	1	990,	0	-0.88	0.0323594	-0.352	3' UTR	9	97925343	97943964	18622	2
chr9	98044333	98044421	89	ENSBGRG00000013498	ENSBGRT00000024774	59	0.00056	1	89,	0	-0.381	0.22856	-0.45	5' UTR	9	97973869	98044480	70612	2
chr9	99223493	99233122	9630	ENSBGRG00000017177	ENSBGRT00000032628	93565	1e-116	4	171,57,90,11,	0,256,3987,9619	-0.503	0.130317	-0.171	3' UTR	9	99223493	99326687	103195	2
chr9	103652357	103652714	358	ENSBGRG00000020423	ENSBGRT00000037541	0	1e-150	1	358,	0	-4.28	1.47911e-06	-0.975	Exon (ENSBGRT00000037541/ENSBGRG00000020423, exon 1 of 1)	9	103652268	103652714	447	2
chr9	108450308	108451980	1673	ENSBGRG00000022559	ENSBGRT00000042221	8419	0.0066	2	19,41,	0,1632	-0.408	0.201372	0.521	Exon (ENSBGRT00000042221/ENSBGRG00000022559, exon 2 of 22)	9	108425346	108460399	35054	2
chr9	112962238	112962477	240	ENSBGRG00000024848	ENSBGRT00000045929	69963	1.3e-24	1	240,	0	-3.37	1.7378e-05	-1.02	3' UTR	9	112961730	113032440	70711	2
chr9	113342313	113342371	59	ENSBGRG00000010770	ENSBGRT00000019723	5570	0.00058	1	59,	0	-0.483	0.142889	-0.563	Exon (ENSBGRT00000019723/ENSBGRG00000010770, exon 3 of 3)	9	113342313	113347941	5629	2
chr9	114215138	114215200	63	ENSBGRG00000013338	ENSBGRT00000024880	33679	1.1e-07	2	1,60,	0,3	-0.409	0.200447	-0.295	Exon (ENSBGRT00000024880/ENSBGRG00000013338, exon 20 of 21)	9	114215138	114248879	33742	2
chr10	240420	240538	119	ENSBGRG00000017162	ENSBGRT00000031578	30	0.0035	1	119,	0	-0.365	0.246604	-1.19	Exon (ENSBGRT00000031578/ENSBGRG00000017162, exon 1 of 3)	10	240390	243297	2908	1
chr10	263457	266732	3276	ENSBGRG00000017268	ENSBGRT00000031662	13561	4e-53	2	235,575,	0,2701	-1.42	0.00537032	-0.566	Exon (ENSBGRT00000031662/ENSBGRG00000017268, exon 4 of 8)	10	249896	273566	23671	1
chr10	6703712	6704272	561	ENSBGRG00000022454	ENSBGRT00000041444	16825	5.1e-09	1	561,	0	-0.358	0.25527	0.59	Exon (ENSBGRT00000041543/ENSBGRG00000022509, exon 1 of 1)	10	6689537	6721097	31561	2
chr10	13430290	13430440	151	ENSBGRG00000014827	ENSBGRT00000027282	748	0.00046	1	151,	0	-0.326	0.301301	-1.48	Exon (ENSBGRT00000027282/ENSBGRG00000014827, exon 1 of 30)	10	13429542	13680171	250630	1
chr10	14779349	14798972	19624	ENSBGRG00000016896	ENSBGRT00000031033	24490	7.9e-52	3	510,182,25,	0,8523,19599	-0.94	0.0263027	-0.445	Exon (ENSBGRT00000031033/ENSBGRG00000016896, exon 5 of 26)	10	14754859	14984040	229182	1
chr10	15265357	15265537	181	ENSBGRG00000017504	ENSBGRT00000032958	22678	0.00019	1	181,	0	-0.663	0.0691831	-0.798	Exon (ENSBGRT00000032958/ENSBGRG00000017504, exon 5 of 5)	10	15242679	15266568	23890	1
chr10	15332697	15335036	2340	ENSBGRG00000017504	ENSBGRT00000032847	90018	0	2	39,441,	0,1899	-0.743	0.0524807	-0.12	3' UTR	10	15242679	15334888	92210	1
chr10	21029228	21029407	180	ENSBGRG00000011309	ENSBGRT00000021014	233708	1.4e-09	1	180,	0	-0.753	0.0501187	-0.804	3' UTR	10	20795520	21029407	233888	1
chr10	23711093	23711391	299	ENSBGRG00000020397	ENSBGRT00000037528	161809	1.3e-91	1	299,	0	-2.15	0.000588844	1.05	3' UTR	10	23549284	23711391	162108	1
chr10	23854610	23855171	562	ENSBGRG00000020746	ENSBGRT00000038214	24939	1e-13	1	562,	0	-0.4	0.20797	0.509	Exon (ENSBGRT00000038214/ENSBGRG00000020746, exon 2 of 2)	10	23829671	23855246	25576	1
chr10	26678622	26698486	19865	ENSBGRG00000022092	ENSBGRT00000040802	88	0.00049	2	38,197,	0,19668	-0.96	0.0239883	1.18	5' UTR	10	26678534	26705531	26998	1
chr10	29136081	29136141	61	ENSBGRG00000026235	ENSBGRT00000048514	31580	0.0047	1	61,	0	-0.265	0.437522	1.58	3' UTR	10	29104501	29136952	32452	1
chr10	29149053	29149409	357	ENSBGRG00000026240	ENSBGRT00000048536	267	1.6e-06	1	357,	0	-0.847	0.0354813	2.89	Exon (ENSBGRT00000048536/ENSBGRG00000026240, exon 1 of 2)	10	29148786	29157078	8293	1
chr10	29149528	29149736	209	ENSBGRG00000026240	ENSBGRT00000048536	742	0.00029	1	209,	0	-0.452	0.165196	0.863	Exon (ENSBGRT00000048536/ENSBGRG00000026240, exon 1 of 2)	10	29148786	29157078	8293	1
chr10	35632212	35670012	37801	ENSBGRG00000026383	ENSBGRT00000048818	9116	4e-28	2	481,26,	0,37775	-1.13	0.0134896	-0.574	Exon (ENSBGRT00000048818/ENSBGRG00000026383, exon 2 of 6)	10	35623096	35701512	78417	1
chr10	46943366	47033008	89643	ENSBGRG00000005178	ENSBGRT00000009766	0	4.8e-06	4	60,42,84,55,	0,87931,89251,89588	-0.465	0.155239	-0.984	5' UTR	10	47031297	47054994	23698	1
chr10	48080517	48080607	91	ENSBGRG00000006478	ENSBGRT00000011937	805	0.0043	1	91,	0	-0.262	0.44978	-1.87	Exon (ENSBGRT00000011937/ENSBGRG00000006478, exon 1 of 2)	10	48079712	48081561	1850	1
chr10	48624258	48624912	655	ENSBGRG00000006590	ENSBGRT00000012196	160740	3.2e-25	1	655,	0	-0.609	0.0851138	-0.461	Exon (ENSBGRT00000012196/ENSBGRG00000006590, exon 6 of 7)	10	48463518	48646858	183341	1
chr10	50542726	50543051	326	ENSBGRG00000008790	ENSBGRT00000016193	2467	1e-112	1	326,	0	-1.31	0.00776247	0.543	Exon (ENSBGRT00000016193/ENSBGRG00000008790, exon 10 of 10)	10	50540259	50543051	2793	1
chr10	50910102	50910281	180	ENSBGRG00000009603	ENSBGRT00000017907	191126	1e-11	1	180,	0	-1.32	0.00724436	-0.648	3' UTR	10	50718976	50910371	191396	1
chr10	51928896	51946493	17598	ENSBGRG00000010694	ENSBGRT00000019904	30	0.0017	2	80,40,	0,17558	-0.498	0.133045	2.32	Exon (ENSBGRT00000019904/ENSBGRG00000010694, exon 1 of 10)	10	51928866	51973204	44339	1
chr10	55145665	55146915	1251	ENSBGRG00000013546	ENSBGRT00000024883	0	1e-115	2	151,178,	0,1073	-8.73	1.99526e-11	-1.08	5' UTR	10	55145665	55149285	3621	1
chr10	57700433	57700701	269	ENSBGRG00000005600	ENSBGRT00000010339	1972	7.4e-07	1	269,	0	-0.821	0.0398107	-2.22	3' UTR	10	57698461	57700760	2300	1
chr10	58788325	58788533	209	ENSBGRG00000006916	ENSBGRT00000012823	81092	4e-05	1	209,	0	-0.742	0.0524807	2.12	Exon (ENSBGRT00000012823/ENSBGRG00000006916, exon 15 of 15)	10	58707233	58788558	81326	1
chr10	58917111	58917348	238	ENSBGRG00000007754	ENSBGRT00000014197	237	5.6e-10	1	238,	0	-0.809	0.0416869	-1.96	5' UTR	10	58916874	58945260	28387	1
chr10	67596672	67597757	1086	ENSBGRG00000013274	ENSBGRT00000025190	67656	0.00019	2	100,21,	0,1065	-0.474	0.148252	0.642	Exon (ENSBGRT00000025190/ENSBGRG00000013274, exon 13 of 13)	10	67529016	67596771	67756	1
chr10	71094245	71094424	180	ENSBGRG00000003635	ENSBGRT00000006798	30	0.0005	1	180,	0	-1.65	0.00263027	-2.68	5' UTR	10	71094215	71183655	89441	1
chr10	77655113	77655406	294	ENSBGRG00000004810	ENSBGRT00000008846	0	2.5e-19	1	294,	0	-4.87	3.16228e-07	0.491	Exon (ENSBGRT00000008846/ENSBGRG00000004810, exon 1 of 1)	10	77655113	77655406	294	1
chr10	95269055	95274905	5851	ENSBGRG00000023181	ENSBGRT00000042947	1963	1.6e-19	5	27,132,104,114,129,	0,388,1811,4417,5722	-1.35	0.00676083	-0.419	Exon (ENSBGRT00000042947/ENSBGRG00000023181, exon 2 of 6)	10	95267092	95274935	7844	1
chr10	95483728	95484057	330	ENSBGRG00000023757	ENSBGRT00000043894	0	3.2e-09	1	330,	0	-0.868	0.0331131	-0.735	5' UTR	10	95483728	95493793	10066	1
chr10	95493372	95493793	422	ENSBGRG00000023757	ENSBGRT00000043894	9644	5e-40	2	64,266,	0,156	-1.66	0.0025704	0.731	3' UTR	10	95483728	95493793	10066	1
chr10	95980623	95980742	120	ENSBGRG00000008320	ENSBGRT00000015221	18066	0.0004	1	120,	0	-2.22	0.00047863	-0.708	Exon (ENSBGRT00000015221/ENSBGRG00000008320, exon 9 of 9)	10	95962557	95980792	18236	1
chr10	98469210	98469509	300	ENSBGRG00000013026	ENSBGRT00000023954	400342	0.00036	1	300,	0	-1.88	0.00131826	0.756	3' UTR	10	98068868	98470584	401717	1
chr10	103480501	103480741	241	ENSBGRG00000015642	ENSBGRT00000030109	1379925	5.4e-07	1	241,	0	-0.754	0.0501187	-1.36	3' UTR	10	102100576	103481220	1380645	1
chr10	104644844	104645053	210	ENSBGRG00000026571	ENSBGRT00000049205	90	0.0019	1	210,	0	-0.761	0.0489779	3.12	5' UTR	10	104644754	104654965	10212	1
chr10	106133063	106135396	2334	ENSBGRG00000026663	ENSBGRT00000049423	43629	3.2e-88	2	19,671,	0,1663	-2.8	9.12011e-05	-0.865	3' UTR	10	106089434	106135597	46164	1
chr10	106946871	106971334	24464	ENSBGRG00000026701	ENSBGRT00000049503	19663	1.5e-10	2	23,275,	0,24189	-0.594	0.0912011	0.464	3' UTR	10	106927208	106946893	19686	1
chr10	109455899	109456298	400	ENSBGRG00000003682	ENSBGRT00000006838	238	1.5e-09	2	245,113,	0,287	-0.503	0.130617	1.15	Exon (ENSBGRT00000006838/ENSBGRG00000003682, exon 1 of 2)	10	109455661	109458023	2363	1
chr10	110425568	110425657	90	ENSBGRG00000004304	ENSBGRT00000007942	131191	0.00041	1	90,	0	-0.485	0.141906	1.49	Exon (ENSBGRT00000007942/ENSBGRG00000004304, exon 11 of 11)	10	110294377	110425717	131341	1
chr10	113081044	113088968	7925	ENSBGRG00000006257	ENSBGRT00000011540	6388	6.3e-46	2	460,19,	0,7906	-1.9	0.00125893	-0.798	Exon (ENSBGRT00000011540/ENSBGRG00000006257, exon 3 of 13)	10	113074656	113112216	37561	1
chr10	212742	212801	60	ENSBGRG00000016357	ENSBGRT00000030514	0	1.9e-08	1	60,	0	-0.623	0.0812831	0.705	Exon (ENSBGRT00000030514/ENSBGRG00000016357, exon 1 of 8)	10	167402	212801	45400	2
chr10	509275	513177	3903	ENSBGRG00000018099	ENSBGRT00000033160	38508	0	2	527,9,	0,3894	-3.96	3.38844e-06	-0.306	3' UTR	10	509275	551685	42411	2
chr10	1399161	1415797	16637	ENSBGRG00000018460	ENSBGRT00000033889	191906	1e-209	7	698,132,708,8,414,114,51,	0,1863,4628,5337,5347,9760,16586	-3.28	2.29087e-05	-0.234	3' UTR	10	1398443	1607703	209261	2
chr10	1607165	1607583	419	ENSBGRG00000018460	ENSBGRT00000033889	120	1.2e-07	1	419,	0	-0.48	0.144544	2.06	5' UTR	10	1398443	1607703	209261	2
chr10	6354579	6359595	5017	ENSBGRG00000021869	ENSBGRT00000041182	98148	1.3e-07	2	430,50,	0,4967	-0.412	0.198153	0.333	Exon (ENSBGRT00000041182/ENSBGRG00000021869, exon 5 of 13)	10	6304589	6457743	153155	2
chr10	11103761	11133553	29793	ENSBGRG00000010712	ENSBGRT00000019659	14914	1e-135	3	16,1050,12,	0,10412,29781	-0.799	0.042658	-0.244	5' UTR	10	11100678	11148467	47790	2
chr10	11920541	11920901	361	ENSBGRG00000013577	ENSBGRT00000024907	184383	8.1e-07	1	361,	0	-0.626	0.0794328	2.22	Exon (ENSBGRT00000024907/ENSBGRG00000013577, exon 33 of 35)	10	11918062	12105284	187223	2
chr10	13392237	13429611	37375	ENSBGRG00000014624	ENSBGRT00000027023	0	8.1e-07	2	202,68,	0,37307	-0.669	0.0676083	1.18	5' UTR	10	13309363	13392438	83076	2
chr10	23724377	23736073	11697	ENSBGRG00000020485	ENSBGRT00000037709	91869	7.9e-99	3	204,135,50,	0,6621,11647	-2.79	9.12011e-05	0.615	Exon (ENSBGRT00000037709/ENSBGRG00000020485, exon 24 of 26)	10	23724377	23827942	103566	2
chr10	23752348	23753354	1007	ENSBGRG00000020485	ENSBGRT00000037709	74588	1.7e-05	2	76,74,	0,933	-0.879	0.0323594	0.93	Exon (ENSBGRT00000037709/ENSBGRG00000020485, exon 18 of 26)	10	23724377	23827942	103566	2
chr10	26999282	26999607	326	ENSBGRG00000022850	ENSBGRT00000042186	23127	1e-150	1	326,	0	-0.815	0.040738	-0.142	3' UTR	10	26999282	27022734	23453	2
chr10	27537798	27538981	1184	ENSBGRG00000023086	ENSBGRT00000042623	0	2.5e-14	3	90,95,344,	0,691,840	-0.334	0.28774	0.83	Exon (ENSBGRT00000042567/ENSBGRG00000023046, exon 2 of 4)	10	27538009	27538286	278	2
chr10	27687372	27687519	148	ENSBGRG00000023109	ENSBGRT00000042649	0	8.1e-05	1	148,	0	-0.271	0.420727	1.51	Exon (ENSBGRT00000042649/ENSBGRG00000023109, exon 1 of 2)	10	27686002	27687519	1518	2
chr10	28410149	28410498	350	ENSBGRG00000023314	ENSBGRT00000043098	16410	3.2e-51	1	350,	0	-2.64	0.000141254	-0.847	Exon (ENSBGRT00000043098/ENSBGRG00000023314, exon 5 of 5)	10	28410149	28426908	16760	2
chr10	28933080	28934094	1015	ENSBGRG00000024886	ENSBGRT00000048456	153337	1e-16	2	189,52,	0,963	-2.51	0.000204174	-0.81	Exon (ENSBGRT00000048456/ENSBGRG00000024886, exon 102 of 103)	10	28933080	29087431	154352	2
chr10	28948140	28964405	16266	ENSBGRG00000024886	ENSBGRT00000048456	123026	1e-148	9	41,168,326,148,153,173,142,138,2,	0,1205,2791,6435,7312,7998,9478,13090,16264	-13.1	5.01187e-16	0.672	Exon (ENSBGRT00000048456/ENSBGRG00000024886, exon 84 of 103)	10	28933080	29087431	154352	2
chr10	29199224	29199373	150	ENSBGRG00000026244	ENSBGRT00000048546	298078	0.002	1	150,	0	-0.973	0.0229087	-2.58	Exon (ENSBGRT00000048546/ENSBGRG00000026244, exon 4 of 6)	10	29170649	29497451	326803	2
chr10	37101071	37117862	16792	ENSBGRG00000026417	ENSBGRT00000048886	755	3e-06	2	103,106,	0,16686	-0.256	0.468813	1.26	Exon (ENSBGRT00000048886/ENSBGRG00000026417, exon 1 of 2)	10	37100386	37118617	18232	2
chr10	37125418	37125597	180	ENSBGRG00000026417	ENSBGRT00000048884	268	0.00017	1	180,	0	-0.4	0.20797	-1.91	Exon (ENSBGRT00000048884/ENSBGRG00000026417, exon 1 of 2)	10	37100386	37125865	25480	2
chr10	37203717	37211589	7873	ENSBGRG00000026419	ENSBGRT00000048887	999	5e-66	2	285,94,	0,7779	-0.935	0.0263027	0.441	Exon (ENSBGRT00000048887/ENSBGRG00000026419, exon 2 of 3)	10	37203717	37212588	8872	2
chr10	37586228	37586287	60	ENSBGRG00000026462	ENSBGRT00000048988	45270	0.0021	1	60,	0	-0.303	0.342768	1.91	Exon (ENSBGRT00000048988/ENSBGRG00000026462, exon 13 of 24)	10	37502934	37631557	128624	2
chr10	39899129	39900583	1455	ENSBGRG00000026518	ENSBGRT00000049102	8289	9.1e-07	2	133,43,	0,1412	-1.86	0.00141254	-0.669	Exon (ENSBGRT00000049102/ENSBGRG00000026518, exon 2 of 3)	10	39899041	39908872	9832	2
chr10	39947179	39950618	3440	ENSBGRG00000026524	ENSBGRT00000049112	0	1e-20	2	69,81,	0,3359	-3.88	4.2658e-06	0.987	5' UTR	10	39928588	39950618	22031	2
chr10	45630323	45630413	91	ENSBGRG00000004127	ENSBGRT00000007738	380	0.00056	1	91,	0	-0.42	0.191426	1.54	5' UTR	10	45500535	45630793	130259	2
chr10	45943465	45943643	179	ENSBGRG00000005006	ENSBGRT00000009203	22089	9.5e-05	1	179,	0	-0.728	0.0549541	-1.86	Exon (ENSBGRT00000009203/ENSBGRG00000005006, exon 4 of 4)	10	45943406	45965732	22327	2
chr10	47128594	47166521	37928	ENSBGRG00000005379	ENSBGRT00000009925	101093	1e-289	3	23,510,5,	0,20228,37923	-3.97	3.38844e-06	-0.431	3' UTR	10	47066493	47267614	201122	2
chr10	48431562	48431801	240	ENSBGRG00000006508	ENSBGRT00000011996	0	7.8e-09	1	240,	0	-0.705	0.060256	0.664	5' UTR	10	48143185	48431801	288617	2
chr10	48864911	48866812	1902	ENSBGRG00000006724	ENSBGRT00000012412	71820	2.6e-08	2	144,5,	0,1897	-0.826	0.0389045	-0.173	Exon (ENSBGRT00000012412/ENSBGRG00000006724, exon 20 of 21)	10	48864911	48938632	73722	2
chr10	49050581	49050757	177	ENSBGRG00000006844	ENSBGRT00000012625	0	0.00019	1	177,	0	-0.471	0.150314	0.777	Exon (ENSBGRT00000012625/ENSBGRG00000006844, exon 1 of 5)	10	49003005	49050757	47753	2
chr10	50162557	50162706	150	ENSBGRG00000007696	ENSBGRT00000014394	0	2.7e-09	1	150,	0	-0.257	0.465586	0.222	Exon (ENSBGRT00000014394/ENSBGRG00000007696, exon 1 of 10)	10	50037784	50162706	124923	2
chr10	51533129	51533218	90	ENSBGRG00000010232	ENSBGRT00000018908	20306	0.0011	1	90,	0	-0.285	0.381944	1.58	3' UTR	10	51533069	51553524	20456	2
chr10	51824245	51890960	66716	ENSBGRG00000010459	ENSBGRT00000019381	0	1.1e-10	2	50,128,	0,66588	-0.445	0.169824	-0.628	Exon (ENSBGRT00000019381/ENSBGRG00000010459, exon 1 of 13)	10	51711987	51890960	178974	2
chr10	52376391	52376960	570	ENSBGRG00000011672	ENSBGRT00000021948	119475	4e-32	1	570,	0	-2.71	0.00011749	-1.08	Exon (ENSBGRT00000021948/ENSBGRG00000011672, exon 13 of 32)	10	52296447	52496435	199989	2
chr10	52379026	52379145	120	ENSBGRG00000011672	ENSBGRT00000021948	117290	2.3e-06	1	120,	0	-0.336	0.285759	-1.66	Exon (ENSBGRT00000021948/ENSBGRG00000011672, exon 13 of 32)	10	52296447	52496435	199989	2
chr10	55226651	55230613	3963	ENSBGRG00000013629	ENSBGRT00000024978	32629	5e-72	4	31,58,49,70,	0,1039,2722,3893	-2.86	7.58578e-05	0.419	3' UTR	10	55226651	55263242	36592	2
chr10	58053333	58053898	566	ENSBGRG00000005961	ENSBGRT00000011021	0	1e-199	1	566,	0	-0.851	0.0354813	0.33	5' UTR	10	58028920	58053898	24979	2
chr10	58116650	58125871	9222	ENSBGRG00000006132	ENSBGRT00000011290	2773	3.3e-06	2	162,101,	0,9121	-0.755	0.0501187	0.98	3' UTR	10	58116650	58128644	11995	2
chr10	59648161	59661245	13085	ENSBGRG00000008030	ENSBGRT00000014962	81121	4.7e-08	2	447,181,	0,12904	-0.65	0.0724436	0.829	3' UTR	10	59647444	59742366	94923	2
chr10	60175737	60176066	330	ENSBGRG00000008804	ENSBGRT00000016725	55001	0.00019	1	330,	0	-0.358	0.254683	-0.609	Exon (ENSBGRT00000016725/ENSBGRG00000008804, exon 2 of 19)	10	60085447	60231067	145621	2
chr10	68972459	68988960	16502	ENSBGRG00000014297	ENSBGRT00000026464	31371	3.2e-25	2	378,73,	0,16429	-0.518	0.121899	-0.118	Exon (ENSBGRT00000026464/ENSBGRG00000014297, exon 5 of 6)	10	68971021	69020331	49311	2
chr10	69977602	69979698	2097	ENSBGRG00000015553	ENSBGRT00000028614	94506	2.5e-63	2	306,54,	0,2043	-1.06	0.017378	0.504	Exon (ENSBGRT00000028614/ENSBGRG00000015553, exon 40 of 41)	10	69977602	70074204	96603	2
chr10	70022003	70028154	6152	ENSBGRG00000015553	ENSBGRT00000028614	46050	2e-16	2	441,8,	0,6144	-1.2	0.0107152	-0.924	Exon (ENSBGRT00000028614/ENSBGRG00000015553, exon 13 of 41)	10	69977602	70074204	96603	2
chr10	76211271	76211389	119	ENSBGRG00000004738	ENSBGRT00000008786	50805	0.0013	1	119,	0	-0.167	0.669885	0.415	Exon (ENSBGRT00000008786/ENSBGRG00000004738, exon 3 of 6)	10	76025809	76262194	236386	2
chr10	78491931	78500173	8243	ENSBGRG00000005342	ENSBGRT00000009951	120775	1.6e-69	3	431,8,10,	0,8223,8233	-0.557	0.105439	-0.0804	Exon (ENSBGRT00000009951/ENSBGRG00000005342, exon 19 of 25)	10	78474220	78620948	146729	2
chr10	80729687	80732410	2724	ENSBGRG00000007902	ENSBGRT00000015729	134592	1.3e-12	2	176,4,	0,2720	-1.34	0.00691831	-0.817	Exon (ENSBGRT00000015729/ENSBGRG00000007902, exon 31 of 32)	10	80729687	80867002	137316	2
chr10	84478383	84495317	16935	ENSBGRG00000021416	ENSBGRT00000039868	114781	0.00035	3	75,81,53,	0,6222,16882	-1.7	0.00229087	-1.65	Exon (ENSBGRT00000039868/ENSBGRG00000021416, exon 5 of 13)	10	84393746	84610098	216353	2
chr10	84701759	84728881	27123	ENSBGRG00000021672	ENSBGRT00000039991	348	4e-08	2	57,176,	0,26947	-0.903	0.0295121	0.396	5' UTR	10	84682493	84729229	46737	2
chr10	84741767	84750274	8508	ENSBGRG00000021710	ENSBGRT00000040775	134532	6.3e-24	2	206,34,	0,8474	-1.34	0.00676083	-0.743	Exon (ENSBGRT00000040775/ENSBGRG00000021710, exon 18 of 19)	10	84741767	84884806	143040	2
chr10	84777407	84778393	987	ENSBGRG00000021710	ENSBGRT00000040775	106413	1.3e-19	1	987,	0	-1.15	0.0128825	-0.641	Exon (ENSBGRT00000040775/ENSBGRG00000021710, exon 12 of 19)	10	84741767	84884806	143040	2
chr10	86290943	86298121	7179	ENSBGRG00000022596	ENSBGRT00000041962	964989	2e-11	2	328,3,	0,7176	-0.357	0.257632	-0.945	3' UTR	10	86290583	87263110	972528	2
chr10	94611741	94614283	2543	ENSBGRG00000022995	ENSBGRT00000042537	82843	0	2	2251,80,	0,2463	-14	5.01187e-17	-0.249	3' UTR	10	94611741	94697126	85386	2
chr10	94622637	94626065	3429	ENSBGRG00000022995	ENSBGRT00000042537	71061	6.3e-47	4	89,132,117,51,	0,668,1999,3378	-1.02	0.0194984	0.277	Exon (ENSBGRT00000042537/ENSBGRG00000022995, exon 6 of 14)	10	94611741	94697126	85386	2
chr10	96814093	96814153	61	ENSBGRG00000008750	ENSBGRT00000016318	126363	2.3e-06	1	61,	0	-1.86	0.00141254	0.654	3' UTR	10	96814093	96940516	126424	2
chr10	97288713	97303393	14681	ENSBGRG00000009419	ENSBGRT00000021388	85268	2e-34	7	154,85,265,135,151,17,1,	0,938,3740,7277,14340,14527,14680	-3.48	1.28825e-05	-0.511	Exon (ENSBGRT00000021388/ENSBGRG00000009419, exon 31 of 34)	10	97288713	97388661	99949	2
chr10	97842461	97842759	299	ENSBGRG00000012482	ENSBGRT00000022908	33006	1.6e-05	1	299,	0	-0.641	0.0758578	1.87	3' UTR	10	97842134	97875765	33632	2
chr10	101249273	101306363	57091	ENSBGRG00000015527	ENSBGRT00000028488	0	1.5e-08	2	128,82,	0,57009	-1.07	0.0165959	0.282	Exon (ENSBGRT00000028488/ENSBGRG00000015527, exon 1 of 1)	10	101291217	101292332	1116	1
chr10	104581625	104583678	2054	ENSBGRG00000026557	ENSBGRT00000049172	0	1e-289	3	129,353,178,	0,163,1876	-6.96	1.54882e-09	-0.487	Exon (ENSBGRT00000049172/ENSBGRG00000026557, exon 1 of 3)	10	104581565	104583678	2114	2
chr10	104588551	104598896	10346	ENSBGRG00000026563	ENSBGRT00000049186	28	1e-215	6	61,179,128,59,56,2,	0,278,3988,5379,8519,10344	-1.63	0.00281838	0.259	Exon (ENSBGRT00000049186/ENSBGRG00000026563, exon 1 of 6)	10	104588551	104598924	10374	2
chr10	105348811	105353643	4833	ENSBGRG00000026599	ENSBGRT00000049265	209	5e-14	2	16,313,	0,4520	-0.49	0.138038	0.262	Exon (ENSBGRT00000049265/ENSBGRG00000026599, exon 1 of 2)	10	105346005	105353852	7848	2
chr10	105355229	105356241	1013	ENSBGRG00000026599	ENSBGRT00000049266	238	2e-12	2	232,217,	0,796	-1.06	0.0169824	-0.479	Exon (ENSBGRT00000049266/ENSBGRG00000026599, exon 1 of 4)	10	105346529	105356479	9951	2
chr10	107081908	107082596	689	ENSBGRG00000026715	ENSBGRT00000049542	469706	0	1	689,	0	-5.37	8.51138e-08	-0.54	3' UTR	10	107081908	107552302	470395	2
chr10	107551973	107552093	121	ENSBGRG00000026715	ENSBGRT00000049542	209	0.0031	1	121,	0	-0.508	0.127644	2.49	5' UTR	10	107081908	107552302	470395	2
chr10	107550136	107550315	180	ENSBGRG00000026715	ENSBGRT00000049542	1987	0.00011	1	180,	0	-0.248	0.500035	1.17	5' UTR	10	107081908	107552302	470395	2
chr10	107551973	107552093	121	ENSBGRG00000026715	ENSBGRT00000049542	209	0.0031	1	121,	0	-0.508	0.127644	2.49	5' UTR	10	107081908	107552302	470395	2
chr10	109445583	109445762	180	ENSBGRG00000003631	ENSBGRT00000006789	120	0.00011	1	180,	0	-0.288	0.375837	1.37	5' UTR	10	109309445	109445882	136438	2
chr10	111762999	111763883	885	ENSBGRG00000004741	ENSBGRT00000008740	17366	6.3e-65	1	885,	0	-0.698	0.0616595	0.197	3' UTR	10	111762940	111781249	18310	2
chr10	113061606	113063146	1541	ENSBGRG00000006221	ENSBGRT00000011479	12273	1.6e-51	2	768,6,	0,1535	-4.74	4.46684e-07	0.619	Exon (ENSBGRT00000011479/ENSBGRG00000006221, exon 4 of 5)	10	113061606	113075419	13814	2
chr11	1333978	1335861	1884	ENSBGRG00000004081	ENSBGRT00000007574	1826	0	3	78,700,26,	0,807,1858	-2.55	0.000186209	-0.235	Exon (ENSBGRT00000007574/ENSBGRG00000004081, exon 3 of 6)	11	1332152	1337177	5026	1
chr11	1732856	1733835	980	ENSBGRG00000007033	ENSBGRT00000013183	2937	2.5e-53	3	20,38,2,	0,939,978	-0.347	0.271019	-0.0405	Exon (ENSBGRT00000013183/ENSBGRG00000007033, exon 6 of 8)	11	1729919	1733835	3917	1
chr11	2724577	2726381	1805	ENSBGRG00000020584	ENSBGRT00000037874	45455	1e-181	2	13,977,	0,828	-6.48	5.01187e-09	0.619	Exon (ENSBGRT00000037955/ENSBGRG00000020584, exon 2 of 8)	11	2679122	2731748	52627	1
chr11	4500631	4500721	91	ENSBGRG00000013249	ENSBGRT00000024287	28017	1e-11	1	91,	0	-0.684	0.0645654	0.279	Exon (ENSBGRT00000024287/ENSBGRG00000013249, exon 23 of 23)	11	4472614	4500721	28108	1
chr11	4537579	4537789	211	ENSBGRG00000013574	ENSBGRT00000024993	16493	4e-21	1	211,	0	-2.66	0.000134896	-0.905	3' UTR	11	4521086	4537789	16704	1
chr11	6010967	6011115	149	ENSBGRG00000016486	ENSBGRT00000030225	30	7.4e-05	1	149,	0	-0.395	0.213304	-0.463	Exon (ENSBGRT00000030225/ENSBGRG00000016486, exon 1 of 4)	11	6010937	6033231	22295	1
chr11	6914780	6916758	1979	ENSBGRG00000018260	ENSBGRT00000035823	58095	1e-181	2	39,949,	0,1030	-2.41	0.000275423	-0.397	3' UTR	11	6856685	6916776	60092	1
chr11	12220341	12220608	268	ENSBGRG00000025511	ENSBGRT00000047194	48646	1e-05	1	268,	0	-0.358	0.25527	1.89	3' UTR	11	12171695	12220638	48944	1
chr11	12340472	12345865	5394	ENSBGRG00000025584	ENSBGRT00000047346	5177	1e-285	5	81,1496,800,61,72,	0,2274,4353,5185,5322	-6.11	1.28825e-08	-0.454	Exon (ENSBGRT00000047346/ENSBGRG00000025584, exon 6 of 10)	11	12335295	12345865	10571	1
chr11	12423826	12424092	267	ENSBGRG00000025646	ENSBGRT00000047411	119	4.5e-06	1	267,	0	-0.465	0.154882	-1.78	Exon (ENSBGRT00000047411/ENSBGRG00000025646, exon 1 of 5)	11	12423707	12436268	12562	1
chr11	14132416	14132859	444	ENSBGRG00000005430	ENSBGRT00000010206	0	2.5e-13	1	444,	0	-1.69	0.00239883	1.43	5' UTR	11	14132856	14286177	153322	1
chr11	14666097	14666186	90	ENSBGRG00000005663	ENSBGRT00000010580	79803	0.00043	1	90,	0	-0.276	0.405509	1.42	3' UTR	11	14586294	14666186	79893	1
chr11	16707853	16708030	178	ENSBGRG00000007380	ENSBGRT00000013517	443	0.002	1	178,	0	-0.561	0.103992	0.948	Exon (ENSBGRT00000013517/ENSBGRG00000007380, exon 1 of 1)	11	16707410	16708060	651	1
chr11	17123977	17129160	5184	ENSBGRG00000007931	ENSBGRT00000015453	11268	1.6e-14	2	4,265,	0,4919	-0.599	0.0891251	0.781	Exon (ENSBGRT00000015600/ENSBGRG00000008567, exon 1 of 2)	11	17035941	17140428	104488	2
chr11	20605881	20606089	209	ENSBGRG00000013036	ENSBGRT00000023853	13646	2.5e-23	1	209,	0	-3.32	2.04174e-05	0.748	Exon (ENSBGRT00000024102/ENSBGRG00000013178, exon 1 of 2)	11	20540216	20619735	79520	2
chr11	20958037	20988506	30470	ENSBGRG00000013378	ENSBGRT00000024548	0	0	2	733,1445,	0,29025	-7.23	7.94328e-10	-0.36	5' UTR	11	20958037	20989371	31335	1
chr11	21326662	21330802	4141	ENSBGRG00000010600	ENSBGRT00000019744	54813	2.5e-42	3	1,182,87,	0,3071,4054	-2.64	0.000144544	0.613	Exon (ENSBGRT00000019744/ENSBGRG00000010600, exon 8 of 9)	11	21271849	21329914	58066	1
chr11	29383068	29386440	3373	ENSBGRG00000018944	ENSBGRT00000034770	1791	2e-30	2	144,115,	0,3258	-1.94	0.00112202	0.862	Exon (ENSBGRT00000034770/ENSBGRG00000018944, exon 3 of 4)	11	29381277	29386440	5164	1
chr11	30843229	30850567	7339	ENSBGRG00000022716	ENSBGRT00000041926	89806	1e-153	3	13,92,285,	0,4682,7054	-0.624	0.0812831	-0.35	Exon (ENSBGRT00000041926/ENSBGRG00000022716, exon 12 of 14)	11	30753423	30850567	97145	1
chr11	31747226	31747436	211	ENSBGRG00000023251	ENSBGRT00000043105	5629	1.3e-31	1	211,	0	-2.95	5.88844e-05	0.438	3' UTR	11	31741597	31747466	5870	1
chr11	32210188	32216972	6785	ENSBGRG00000023776	ENSBGRT00000045382	106748	0.00087	3	13,36,11,	0,6737,6774	-0.306	0.336512	0.335	Exon (ENSBGRT00000045382/ENSBGRG00000023776, exon 12 of 12)	11	32103440	32210200	106761	1
chr11	32534753	32535321	569	ENSBGRG00000024836	ENSBGRT00000045840	153555	0.00083	2	9,81,	0,488	-0.414	0.196789	1.87	Exon (ENSBGRT00000045840/ENSBGRG00000024836, exon 11 of 12)	11	32381198	32535321	154124	1
chr11	36633294	36634044	751	ENSBGRG00000008178	ENSBGRT00000015074	38381	1.3e-37	1	751,	0	-0.974	0.0229087	-0.458	Exon (ENSBGRT00000015074/ENSBGRG00000008178, exon 10 of 16)	11	36594913	36672611	77699	1
chr11	37615711	37616662	952	ENSBGRG00000008564	ENSBGRT00000015723	6250	4e-77	2	27,242,	0,710	-0.895	0.0301995	0.187	3' UTR	11	37609461	37615737	6277	1
chr11	37662617	37663753	1137	ENSBGRG00000008693	ENSBGRT00000015833	30	3.2e-12	1	1137,	0	-0.507	0.127938	-0.651	Exon (ENSBGRT00000015833/ENSBGRG00000008693, exon 1 of 1)	11	37662587	37663753	1167	1
chr11	38199092	38200724	1633	ENSBGRG00000008828	ENSBGRT00000017121	200130	1.5e-05	2	92,29,	0,1604	-0.417	0.193642	-0.243	Exon (ENSBGRT00000017121/ENSBGRG00000008828, exon 21 of 28)	11	37998962	38233088	234127	1
chr11	38236682	38236861	180	ENSBGRG00000008828	ENSBGRT00000016642	237720	1.6e-17	1	180,	0	-0.702	0.060256	0.252	3' UTR	11	37998962	38236861	237900	1
chr11	42235030	42235796	767	ENSBGRG00000015626	ENSBGRT00000028813	22006	2.5e-49	1	767,	0	-2.41	0.000281838	-0.678	Exon (ENSBGRT00000028813/ENSBGRG00000015626, exon 3 of 3)	11	42213024	42236268	23245	1
chr11	45962325	45968463	6139	ENSBGRG00000021154	ENSBGRT00000039073	2304	2.2e-05	3	45,173,73,	0,1758,6066	-0.609	0.0851138	1.3	3' UTR	11	45960021	45964255	4235	1
chr11	49520265	49520775	511	ENSBGRG00000015031	ENSBGRT00000027737	105208	4.5e-06	1	511,	0	-1.14	0.0131826	1.4	Exon (ENSBGRT00000027737/ENSBGRG00000015031, exon 27 of 29)	11	49415057	49521216	106160	1
chr11	53268595	53269540	946	ENSBGRG00000018987	ENSBGRT00000034834	27724	3.2e-59	2	82,248,	0,698	-0.594	0.0912011	-0.431	3' UTR	11	53240871	53269540	28670	1
chr11	53579834	53580133	300	ENSBGRG00000019626	ENSBGRT00000036393	23873	3.2e-21	1	300,	0	-3.51	1.20226e-05	1.61	3' UTR	11	53555961	53580133	24173	1
chr11	55578910	55579729	820	ENSBGRG00000023733	ENSBGRT00000043855	30199	1.6e-85	2	84,513,	0,307	-2.13	0.000630957	-0.5	3' UTR	11	55548711	55580235	31525	1
chr11	55603543	55789086	185544	ENSBGRG00000023935	ENSBGRT00000044203	0	4e-67	3	602,519,137,	0,145427,185407	-1.53	0.00380189	0.393	5' UTR	11	55612856	55612925	70	1
chr11	55841029	55847529	6501	ENSBGRG00000023839	ENSBGRT00000044081	237516	1.3e-67	2	33,656,	0,5845	-0.604	0.0870964	0.353	3' UTR	11	55603513	55847739	244227	1
chr11	56122687	56123995	1309	ENSBGRG00000024622	ENSBGRT00000045453	1066	7.9e-63	2	336,12,	0,1297	-1.13	0.0134896	-0.179	Exon (ENSBGRT00000045453/ENSBGRG00000024622, exon 2 of 3)	11	56121621	56123995	2375	1
chr11	56451531	56453945	2415	ENSBGRG00000003724	ENSBGRT00000006908	89106	1e-205	1	2415,	0	-2.44	0.00025704	-0.338	3' UTR	11	56362425	56455137	92713	1
chr11	56454422	56455137	716	ENSBGRG00000003724	ENSBGRT00000006908	91997	4e-66	1	716,	0	-2.04	0.000831764	0.391	3' UTR	11	56362425	56455137	92713	1
chr11	56674683	56675132	450	ENSBGRG00000004134	ENSBGRT00000008538	60	2e-55	1	450,	0	-2.64	0.000141254	-0.574	Exon (ENSBGRT00000008538/ENSBGRG00000004134, exon 1 of 41)	11	56674623	56759829	85207	1
chr11	57436726	57437560	835	ENSBGRG00000004832	ENSBGRT00000008928	211801	1e-217	1	835,	0	-2.27	0.000416869	-0.372	3' UTR	11	57224925	57438274	213350	1
chr11	58484824	58492043	7220	ENSBGRG00000005692	ENSBGRT00000010522	30	2e-31	2	44,580,	0,6640	-0.407	0.202302	-0.264	Exon (ENSBGRT00000010522/ENSBGRG00000005692, exon 1 of 9)	11	58484794	58506376	21583	1
chr11	58588350	58611607	23258	ENSBGRG00000005732	ENSBGRT00000010593	0	2.5e-30	5	16,763,124,56,239,	0,287,5806,7857,23019	-0.92	0.0275423	-0.334	5' UTR	11	58588350	58612715	24366	1
chr11	59478490	59483790	5301	ENSBGRG00000006071	ENSBGRT00000011213	21028	3.2e-91	4	8,68,119,45,	0,2057,4799,5256	-2.44	0.000251189	0.272	Exon (ENSBGRT00000011213/ENSBGRG00000006071, exon 8 of 10)	11	59457462	59483407	25946	1
chr11	59550500	59552522	2023	ENSBGRG00000006268	ENSBGRT00000011564	49787	0.0049	2	36,55,	0,1968	-0.508	0.127644	2.49	Exon (ENSBGRT00000011564/ENSBGRG00000006268, exon 18 of 24)	11	59500713	59567882	67170	1
chr11	59652181	59652360	180	ENSBGRG00000006467	ENSBGRT00000011925	29930	0.00071	1	180,	0	-0.622	0.0812831	0.756	Exon (ENSBGRT00000011925/ENSBGRG00000006467, exon 13 of 31)	11	59622251	59766766	144516	1
chr11	61393142	61393441	300	ENSBGRG00000007801	ENSBGRT00000014306	150	2.5e-06	1	300,	0	-0.332	0.291072	-1.64	5' UTR	11	61392992	61425170	32179	1
chr11	61956332	61956692	361	ENSBGRG00000008661	ENSBGRT00000015759	2636	8.7e-07	1	361,	0	-0.294	0.36141	1.51	Exon (ENSBGRT00000015759/ENSBGRG00000008661, exon 2 of 2)	11	61953696	61960259	6564	1
chr11	63146577	63156952	10376	ENSBGRG00000010162	ENSBGRT00000018704	17747	1.6e-19	4	145,99,97,17,	0,7701,9205,10359	-2.44	0.00025704	-0.767	3' UTR	11	63128830	63155878	27049	1
chr11	65857438	65857618	181	ENSBGRG00000011817	ENSBGRT00000021770	300802	5e-19	1	181,	0	-1.75	0.00194984	-0.358	Exon (ENSBGRT00000021770/ENSBGRG00000011817, exon 116 of 116)	11	65556636	65857618	300983	1
chr11	68260100	68260279	180	ENSBGRG00000005134	ENSBGRT00000009763	90	0.00079	1	180,	0	-0.418	0.193197	-1.49	5' UTR	11	68260010	68730606	470597	1
chr11	68840995	68842496	1502	ENSBGRG00000005134	ENSBGRT00000009460	580985	1.3e-26	2	45,345,	0,1157	-1.5	0.00416869	0.62	3' UTR	11	68260010	68842496	582487	1
chr11	68911941	68962218	50278	ENSBGRG00000005372	ENSBGRT00000009946	716	2.5e-20	4	152,80,288,77,	0,28357,35423,50201	-1.18	0.011749	0.908	5' UTR	11	68911225	68991603	80379	1
chr11	71789537	71802275	12739	ENSBGRG00000007997	ENSBGRT00000014919	143515	5e-12	3	7,106,127,	0,2207,12612	-3.2	2.88403e-05	0.762	Exon (ENSBGRT00000014919/ENSBGRG00000007997, exon 10 of 12)	11	71646022	71811003	164982	1
chr11	71807926	71808225	300	ENSBGRG00000007997	ENSBGRT00000014919	161904	2e-72	1	300,	0	-2.94	6.0256e-05	0.445	3' UTR	11	71646022	71811003	164982	1
chr11	71810585	71810973	389	ENSBGRG00000007997	ENSBGRT00000014919	164563	1e-177	1	389,	0	-5.36	8.70964e-08	0.439	3' UTR	11	71646022	71811003	164982	1
chr11	72276554	72276685	132	ENSBGRG00000008955	ENSBGRT00000016411	2139	0.0032	2	86,5,	0,127	-0.179	0.642688	1	Exon (ENSBGRT00000016411/ENSBGRG00000008955, exon 2 of 3)	11	72274415	72277313	2899	1
chr11	72408763	72408941	179	ENSBGRG00000009323	ENSBGRT00000017134	595	0.00028	1	179,	0	-0.413	0.197697	-0.822	Exon (ENSBGRT00000017134/ENSBGRG00000009323, exon 1 of 2)	11	72408168	72441633	33466	1
chr11	75091424	75091542	119	ENSBGRG00000015004	ENSBGRT00000027725	66140	5.6e-10	1	119,	0	-2.95	5.88844e-05	-0.723	Exon (ENSBGRT00000027725/ENSBGRG00000015004, exon 13 of 13)	11	75025284	75091542	66259	1
chr11	75412288	75414674	2387	ENSBGRG00000017115	ENSBGRT00000031458	4079	1.7e-08	2	10,260,	0,2127	-0.563	0.102802	-0.691	Exon (ENSBGRT00000031458/ENSBGRG00000017115, exon 2 of 3)	11	75408209	75416348	8140	1
chr11	75414944	75415034	91	ENSBGRG00000017115	ENSBGRT00000031458	6735	0.0022	1	91,	0	-0.612	0.0851138	1.22	3' UTR	11	75408209	75416348	8140	1
chr11	75777782	75782783	5002	ENSBGRG00000018207	ENSBGRT00000033537	36152	0	3	106,58,315,	0,4454,4687	-2.41	0.000281838	-0.283	3' UTR	11	75741630	75782783	41154	1
chr11	76318621	76320191	1571	ENSBGRG00000006642	ENSBGRT00000012275	354	1e-94	4	108,103,116,175,	0,619,840,1396	-0.544	0.110662	0.236	5' UTR	11	76318267	76320025	1759	1
chr11	76934682	76934861	180	ENSBGRG00000008922	ENSBGRT00000016371	149	0.002	1	180,	0	-0.315	0.317687	-0.737	Exon (ENSBGRT00000016371/ENSBGRG00000008922, exon 1 of 2)	11	76934533	76942541	8009	1
chr11	77671472	77672795	1324	ENSBGRG00000009576	ENSBGRT00000017844	95226	3.2e-43	2	87,304,	0,1020	-0.442	0.172584	-0.269	Exon (ENSBGRT00000017844/ENSBGRG00000009576, exon 16 of 29)	11	77576246	77898288	322043	1
chr11	78198501	78206312	7812	ENSBGRG00000010360	ENSBGRT00000019112	52853	1.6e-20	2	19,161,	0,7651	-0.489	0.138676	0.503	Exon (ENSBGRT00000019112/ENSBGRG00000010360, exon 10 of 10)	11	78145648	78198519	52872	1
chr11	78797122	78806803	9682	ENSBGRG00000010704	ENSBGRT00000019833	0	2e-37	3	317,89,43,	0,8169,9639	-2.57	0.00017378	-0.737	5' UTR	11	78797122	78808548	11427	1
chr11	78808467	78811453	2987	ENSBGRG00000010704	ENSBGRT00000019833	11345	5e-14	4	34,36,6,314,	0,38,76,2673	-1.55	0.00354813	-1.56	Exon (ENSBGRT00000019833/ENSBGRG00000010704, exon 4 of 6)	11	78797122	78808548	11427	1
chr11	78812179	78812268	90	ENSBGRG00000010704	ENSBGRT00000019674	15057	5.8e-06	1	90,	0	-0.355	0.260615	1.47	Exon (ENSBGRT00000019674/ENSBGRG00000010704, exon 5 of 7)	11	78797122	78819398	22277	1
chr11	79134411	79138452	4042	ENSBGRG00000011724	ENSBGRT00000021334	11143	5e-65	2	84,1172,	0,2870	-0.891	0.030903	-0.237	3' UTR	11	79123268	79139678	16411	1
chr11	91739539	91740133	595	ENSBGRG00000004262	ENSBGRT00000007856	27367	1.3e-06	1	595,	0	-0.577	0.0977237	-1.02	Exon (ENSBGRT00000007856/ENSBGRG00000004262, exon 3 of 3)	11	91712172	91740400	28229	1
chr11	92178670	92196703	18034	ENSBGRG00000004568	ENSBGRT00000008413	0	1e-145	4	10,470,67,80,	0,12022,16220,17954	-1.43	0.00512861	-0.318	Exon (ENSBGRT00000008241/ENSBGRG00000004424, exon 5 of 12)	11	92194562	92194619	58	2
chr11	92378596	92379135	540	ENSBGRG00000004720	ENSBGRT00000008977	48081	1e-118	1	540,	0	-1.94	0.00112202	0.486	3' UTR	11	92330515	92379135	48621	1
chr11	1069331	1069541	211	ENSBGRG00000003626	ENSBGRT00000006750	717	0.00011	1	211,	0	-0.476	0.146893	-2.7	Exon (ENSBGRT00000006750/ENSBGRG00000003626, exon 1 of 1)	11	1069182	1070258	1077	2
chr11	1069331	1069541	211	ENSBGRG00000003626	ENSBGRT00000006750	717	0.00011	1	211,	0	-0.476	0.146893	-2.7	Exon (ENSBGRT00000006750/ENSBGRG00000003626, exon 1 of 1)	11	1069182	1070258	1077	2
chr11	1372128	1372304	177	ENSBGRG00000004439	ENSBGRT00000009297	0	2e-11	2	40,110,	0,67	-0.691	0.0630957	0.624	Exon (ENSBGRT00000009297/ENSBGRG00000004439, exon 1 of 17)	11	1365011	1372167	7157	2
chr11	1420352	1420826	475	ENSBGRG00000005204	ENSBGRT00000009679	9866	1e-139	1	475,	0	-1.04	0.018197	0.519	3' UTR	11	1420352	1430692	10341	2
chr11	1759553	1759763	211	ENSBGRG00000007431	ENSBGRT00000013906	3458	3e-07	1	211,	0	-1.4	0.0057544	-0.759	Exon (ENSBGRT00000013906/ENSBGRG00000007431, exon 5 of 5)	11	1759553	1763221	3669	2
chr11	1927758	1928267	510	ENSBGRG00000010123	ENSBGRT00000019429	50439	1e-13	1	510,	0	-0.774	0.0467735	0.874	3' UTR	11	1877319	1932569	55251	1
chr11	1930816	1931115	300	ENSBGRG00000010123	ENSBGRT00000019429	53497	0.00063	1	300,	0	-0.462	0.157398	1.04	Exon (ENSBGRT00000019954/ENSBGRG00000010937, exon 3 of 4)	11	1877319	1932569	55251	1
chr11	1931803	1932073	271	ENSBGRG00000010123	ENSBGRT00000019429	54484	0.0001	1	271,	0	-1.24	0.00977237	3.46	Exon (ENSBGRT00000019954/ENSBGRG00000010937, exon 3 of 4)	11	1877319	1932569	55251	1
chr11	2530658	2531567	910	ENSBGRG00000019282	ENSBGRT00000035478	5138	3.2e-47	2	227,11,	0,899	-1.43	0.00524807	-0.506	3' UTR	11	2530658	2536705	6048	2
chr11	2734126	2734605	480	ENSBGRG00000020807	ENSBGRT00000038480	3295	1e-127	1	480,	0	-9.67	1.99526e-12	-0.826	3' UTR	11	2734126	2737900	3775	2
chr11	3618225	3618434	210	ENSBGRG00000010683	ENSBGRT00000019754	78260	1.1e-05	1	210,	0	-0.613	0.0851138	-0.504	Exon (ENSBGRT00000019754/ENSBGRG00000010683, exon 2 of 29)	11	3440114	3696694	256581	2
chr11	4080981	4081070	90	ENSBGRG00000011714	ENSBGRT00000021434	41596	0.00028	1	90,	0	-0.243	0.516416	-1.32	3' UTR	11	4080714	4122666	41953	2
chr11	9089960	9090409	450	ENSBGRG00000022493	ENSBGRT00000042118	141985	1e-105	1	450,	0	-3.76	5.88844e-06	0.488	3' UTR	11	9088220	9232394	144175	2
chr11	10660793	10661390	598	ENSBGRG00000024050	ENSBGRT00000044429	83183	5e-37	1	598,	0	-1.17	0.0120226	-0.464	3' UTR	11	10660763	10744573	83811	2
chr11	12524953	12525161	209	ENSBGRG00000003756	ENSBGRT00000006966	11371	5e-11	1	209,	0	-2.67	0.000131826	-1.64	3' UTR	11	12524953	12536532	11580	2
chr11	13937572	13939650	2079	ENSBGRG00000005128	ENSBGRT00000009561	56135	1.6e-13	2	1341,67,	0,2012	-0.879	0.0323594	-0.736	Exon (ENSBGRT00000009561/ENSBGRG00000005128, exon 5 of 17)	11	13890505	13995785	105281	2
chr11	14326982	14327282	301	ENSBGRG00000005553	ENSBGRT00000010264	76718	6.3e-11	1	301,	0	-0.49	0.137721	0.518	Exon (ENSBGRT00000010264/ENSBGRG00000005553, exon 11 of 11)	11	14326982	14404000	77019	2
chr11	18106697	18157365	50669	ENSBGRG00000009306	ENSBGRT00000017658	90	1.3e-06	3	72,165,3,	0,6760,50666	-0.311	0.326588	-0.216	Exon (ENSBGRT00000017658/ENSBGRG00000009306, exon 1 of 15)	11	18073413	18157455	84043	2
chr11	20336390	20375208	38819	ENSBGRG00000012572	ENSBGRT00000023034	0	1e-42	5	506,140,93,102,85,	0,7447,10440,11921,38734	-1.01	0.0204174	-0.753	5' UTR	11	20335673	20346922	11250	2
chr11	20377385	20389408	12024	ENSBGRG00000012624	ENSBGRT00000023595	69174	9e-302	5	184,148,76,138,21,	0,753,3460,11651,12003	-0.989	0.0218776	0.178	3' UTR	11	20377385	20458582	81198	2
chr11	22190297	22190654	358	ENSBGRG00000011476	ENSBGRT00000021016	1815	3.8e-07	1	358,	0	-0.84	0.0371535	1.51	Exon (ENSBGRT00000021016/ENSBGRG00000011476, exon 2 of 9)	11	22013638	22192469	178832	2
chr11	22192320	22192469	150	ENSBGRG00000011476	ENSBGRT00000021016	0	0.00087	1	150,	0	-1.43	0.00512861	-2.37	5' UTR	11	22013638	22192469	178832	2
chr11	24647774	24649823	2050	ENSBGRG00000014150	ENSBGRT00000027500	195685	1.6e-14	2	151,119,	0,1931	-0.77	0.047863	-0.539	Exon (ENSBGRT00000027500/ENSBGRG00000014150, exon 16 of 17)	11	24647744	24845508	197765	2
chr11	28738331	28738678	348	ENSBGRG00000015577	ENSBGRT00000028671	0	5e-53	2	52,62,	0,286	-30.2	1.25893e-33	0.306	Exon (ENSBGRT00000028671/ENSBGRG00000015577, exon 1 of 3)	11	28736947	28738678	1732	2
chr11	28769956	28770276	321	ENSBGRG00000015893	ENSBGRT00000029196	0	0	1	321,	0	-1.94	0.00112202	0.448	Exon (ENSBGRT00000029196/ENSBGRG00000015893, exon 1 of 1)	11	28769956	28770276	321	2
chr11	28777534	28783743	6210	ENSBGRG00000015937	ENSBGRT00000029319	540	3.2e-86	3	507,144,1299,	0,1697,4911	-0.782	0.0457088	-0.256	Exon (ENSBGRT00000029319/ENSBGRG00000015937, exon 1 of 3)	11	28777534	28784283	6750	2
chr11	28881479	28881833	355	ENSBGRG00000017281	ENSBGRT00000032403	61626	5.5e-07	2	78,43,	0,312	-0.503	0.130317	-0.512	Exon (ENSBGRT00000032403/ENSBGRG00000017281, exon 32 of 33)	11	28881479	28943459	61981	2
chr11	29809328	29810527	1200	ENSBGRG00000019999	ENSBGRT00000039713	68591	6.6e-09	2	401,767,	0,433	-1.42	0.00537032	0.804	Exon (ENSBGRT00000039713/ENSBGRG00000019999, exon 17 of 31)	11	29777842	29879118	101277	2
chr11	29810736	29810945	210	ENSBGRG00000019999	ENSBGRT00000039713	68173	0.00016	1	210,	0	-1.04	0.0186209	3.39	Exon (ENSBGRT00000039713/ENSBGRG00000019999, exon 17 of 31)	11	29777842	29879118	101277	2
chr11	31937987	31938854	868	ENSBGRG00000023364	ENSBGRT00000043165	0	1e-137	1	868,	0	-2	0.000933254	0.391	5' UTR	11	31754526	31938854	184329	2
chr11	32018942	32026555	7614	ENSBGRG00000023426	ENSBGRT00000043433	0	5e-31	4	11,134,170,101,	0,1291,2558,7513	-0.837	0.0371535	-0.239	Exon (ENSBGRT00000043433/ENSBGRG00000023426, exon 1 of 13)	11	31972423	32026555	54133	2
chr11	33306700	33307778	1079	ENSBGRG00000003715	ENSBGRT00000006904	74541	1e-107	2	434,164,	0,915	-3.47	1.34896e-05	-0.593	3' UTR	11	33306342	33382319	75978	2
chr11	40280027	40290967	10941	ENSBGRG00000012739	ENSBGRT00000023664	48318	0	3	443,154,120,	0,3631,10821	-7.58	3.16228e-10	0.29	3' UTR	11	40279609	40339285	59677	2
chr11	46754362	46757461	3100	ENSBGRG00000009477	ENSBGRT00000017410	60705	1.9e-08	2	329,1,	0,3099	-1.14	0.0134896	-2.52	Exon (ENSBGRT00000017410/ENSBGRG00000009477, exon 9 of 10)	11	46754213	46818166	63954	2
chr11	47648433	47651118	2686	ENSBGRG00000011116	ENSBGRT00000021062	29744	2.5e-15	3	163,213,43,	0,612,2643	-1.5	0.00416869	-0.245	Exon (ENSBGRT00000021062/ENSBGRG00000011116, exon 12 of 18)	11	47643725	47680862	37138	2
chr11	53186425	53190704	4280	ENSBGRG00000018884	ENSBGRT00000034727	0	1.3e-18	2	124,82,	0,4198	-2.49	0.000218776	-1.24	Exon (ENSBGRT00000034727/ENSBGRG00000018884, exon 1 of 5)	11	53177115	53190704	13590	2
chr11	53326733	53328490	1758	ENSBGRG00000019163	ENSBGRT00000035318	20608	2e-16	2	203,37,	0,1721	-2.31	0.000371535	0.812	3' UTR	11	53326643	53349098	22456	2
chr11	59358550	59364086	5537	ENSBGRG00000005926	ENSBGRT00000011020	10547	1e-161	2	65,889,	0,4648	-7.26	7.4131e-10	-0.417	Exon (ENSBGRT00000011020/ENSBGRG00000005926, exon 2 of 8)	11	59218615	59374633	156019	2
chr11	66020596	66020686	91	ENSBGRG00000012917	ENSBGRT00000023849	0	0.0021	1	91,	0	-0.346	0.27227	-1.75	Exon (ENSBGRT00000023849/ENSBGRG00000012917, exon 1 of 9)	11	65987624	66020686	33063	2
chr11	66688632	66758109	69478	ENSBGRG00000004092	ENSBGRT00000007894	39317	2e-49	2	36,174,	0,69304	-3.4	1.62181e-05	-0.534	3' UTR	11	66649315	66734781	85467	1
chr11	69249823	69249942	120	ENSBGRG00000005849	ENSBGRT00000010803	9811	0.0022	1	120,	0	-0.641	0.0758578	1.1	3' UTR	11	69249793	69259753	9961	2
chr11	69321097	69324135	3039	ENSBGRG00000005918	ENSBGRT00000010940	18776	1e-178	2	297,33,	0,3006	-1.37	0.00630957	-0.275	3' UTR	11	69321097	69342911	21815	2
chr11	69470851	69470941	91	ENSBGRG00000006154	ENSBGRT00000011361	8032	0.001	1	91,	0	-0.534	0.114551	-1.78	Exon (ENSBGRT00000011361/ENSBGRG00000006154, exon 4 of 44)	11	69400698	69478973	78276	2
chr11	72279910	72341075	61166	ENSBGRG00000009250	ENSBGRT00000016988	0	1e-161	8	6,11,26,127,28,116,109,26,	0,48840,48852,49267,49852,59214,60733,61140	-2.99	5.24807e-05	0.407	Exon (ENSBGRT00000016525/ENSBGRG00000008994, exon 4 of 7)	11	72294781	72295851	1071	2
chr11	72593490	72602435	8946	ENSBGRG00000009390	ENSBGRT00000017509	150	3e-06	2	290,250,	0,8696	-0.571	0.1	-2.17	Exon (ENSBGRT00000017509/ENSBGRG00000009390, exon 1 of 13)	11	72514815	72602585	87771	2
chr11	74453596	74453834	239	ENSBGRG00000013900	ENSBGRT00000026124	199776	9.3e-05	1	239,	0	-0.392	0.216272	-0.965	3' UTR	11	74453536	74653610	200075	2
chr11	75154895	75155254	360	ENSBGRG00000016469	ENSBGRT00000030426	122362	1e-265	1	360,	0	-1.28	0.00831764	-0.2	Exon (ENSBGRT00000030426/ENSBGRG00000016469, exon 12 of 12)	11	75154895	75277616	122722	2
chr11	75388572	75394603	6032	ENSBGRG00000017051	ENSBGRT00000031289	9436	0.00079	3	15,204,21,	0,1809,6011	-0.516	0.122462	-1.88	Exon (ENSBGRT00000031289/ENSBGRG00000017051, exon 4 of 7)	11	75383563	75404039	20477	2
chr11	75397687	75398075	389	ENSBGRG00000017051	ENSBGRT00000031289	5964	4.1e-10	1	389,	0	-0.4	0.20797	0.704	5' UTR	11	75383563	75404039	20477	2
chr11	75578098	75579186	1089	ENSBGRG00000017732	ENSBGRT00000032842	17480	0.00063	2	111,9,	0,1080	-0.276	0.406443	1.1	Exon (ENSBGRT00000032842/ENSBGRG00000017732, exon 10 of 12)	11	75575639	75596666	21028	2
chr11	75914491	75914729	239	ENSBGRG00000005994	ENSBGRT00000011159	61176	5.5e-09	1	239,	0	-3.28	2.29087e-05	-0.497	3' UTR	11	75853315	75916522	63208	1
chr11	75925984	75933381	7398	ENSBGRG00000006095	ENSBGRT00000011388	0	1.7e-06	2	33,57,	0,7341	-0.668	0.0691831	-0.69	Exon (ENSBGRT00000011388/ENSBGRG00000006095, exon 1 of 12)	11	75913688	75933381	19694	2
chr11	76690605	76702518	11914	ENSBGRG00000007592	ENSBGRT00000013944	591	0.0013	4	23,195,101,7,	0,3977,11788,11907	-0.937	0.0263027	2.92	Exon (ENSBGRT00000013944/ENSBGRG00000007592, exon 1 of 4)	11	76690457	76703109	12653	2
chr11	76755290	76756565	1276	ENSBGRG00000007964	ENSBGRT00000014541	11062	1e-18	2	333,28,	0,1248	-0.702	0.060256	0.661	Exon (ENSBGRT00000014541/ENSBGRG00000007964, exon 5 of 10)	11	76751899	76767627	15729	2
chr11	76950289	76954736	4448	ENSBGRG00000008973	ENSBGRT00000016424	32192	1e-126	3	123,210,27,	0,1609,4421	-0.637	0.0776247	-0.166	Exon (ENSBGRT00000016424/ENSBGRG00000008973, exon 20 of 22)	11	76950289	76986928	36640	2
chr11	78846360	78851470	5111	ENSBGRG00000011057	ENSBGRT00000020555	0	4.6e-10	2	474,64,	0,5047	-0.652	0.0724436	0.485	Exon (ENSBGRT00000020555/ENSBGRG00000011057, exon 1 of 11)	11	78825563	78851470	25908	2
chr11	83826980	83837298	10319	ENSBGRG00000017520	ENSBGRT00000032128	24882	7.9e-15	4	170,60,90,97,	0,2745,7197,10222	-0.663	0.0691831	-0.586	3' UTR	11	83826980	83862180	35201	2
chr11	83914029	83914119	91	ENSBGRG00000017701	ENSBGRT00000032465	99631	0.0035	1	91,	0	-0.298	0.352371	-0.907	3' UTR	11	83913430	84013750	100321	2
chr11	84140630	84140750	121	ENSBGRG00000017776	ENSBGRT00000032553	3299	1.6e-14	1	121,	0	-3.99	3.16228e-06	0.881	Exon (ENSBGRT00000032553/ENSBGRG00000017776, exon 2 of 2)	11	84138955	84144049	5095	2
chr11	92312786	92313024	239	ENSBGRG00000004582	ENSBGRT00000008489	7001	1e-14	1	239,	0	-0.679	0.0660693	0.518	5' UTR	11	92221227	92320025	98799	2
chr11	94170552	94175050	4499	ENSBGRG00000006341	ENSBGRT00000011844	53145	7.9e-47	3	289,72,119,	0,697,4380	-0.432	0.179887	0.232	3' UTR	11	94170222	94228195	57974	2
chr11	94192726	94193085	360	ENSBGRG00000006341	ENSBGRT00000011844	35110	6.8e-09	1	360,	0	-1.4	0.0057544	-0.833	Exon (ENSBGRT00000011844/ENSBGRG00000006341, exon 5 of 14)	11	94170222	94228195	57974	2
chr11	94203323	94228195	24873	ENSBGRG00000006341	ENSBGRT00000011844	0	3.2e-20	4	77,234,112,58,	0,3567,5900,24815	-0.83	0.0380189	0.386	Exon (ENSBGRT00000011844/ENSBGRG00000006341, exon 1 of 14)	11	94170222	94228195	57974	2
chr11	94832901	94837269	4369	ENSBGRG00000007305	ENSBGRT00000013939	185011	1.6e-80	2	867,150,	0,4219	-2.16	0.00057544	-0.386	3' UTR	11	94832901	95022280	189380	2
chr11	95418179	95423769	5591	ENSBGRG00000008668	ENSBGRT00000017072	71206	1e-169	2	14,645,	0,4946	-1.18	0.0114815	-0.481	Exon (ENSBGRT00000017072/ENSBGRG00000008668, exon 31 of 41)	11	95406227	95494975	88749	2
chr11	95504565	95505311	747	ENSBGRG00000009537	ENSBGRT00000017699	9828	1e-182	1	747,	0	-3.41	1.58489e-05	0.577	3' UTR	11	95504296	95515139	10844	2
chr12	7134612	7171070	36459	ENSBGRG00000014062	ENSBGRT00000025866	30	3.2e-17	2	316,13,	0,36446	-2.21	0.000501187	0.447	5' UTR	12	7134582	7228288	93707	1
chr12	15433230	15446265	13036	ENSBGRG00000024706	ENSBGRT00000045577	1437	0.00093	2	86,4,	0,13032	-0.248	0.500035	1.22	Exon (ENSBGRT00000045577/ENSBGRG00000024706, exon 2 of 2)	12	15431793	15448471	16679	1
chr12	15960522	15961991	1470	ENSBGRG00000025471	ENSBGRT00000047080	296	4e-12	2	1,354,	0,1116	-1.39	0.00588844	-1.31	Exon (ENSBGRT00000047080/ENSBGRG00000025471, exon 1 of 2)	12	15960226	15962021	1796	1
chr12	18122826	18124153	1328	ENSBGRG00000010711	ENSBGRT00000020562	19471	2.2e-10	3	16,94,69,	0,371,1259	-1.24	0.00977237	-0.305	Exon (ENSBGRT00000020562/ENSBGRG00000010711, exon 15 of 23)	12	18103355	18135655	32301	1
chr12	18130976	18135655	4680	ENSBGRG00000010711	ENSBGRT00000020562	27621	3.2e-93	4	15,43,41,81,	0,17,4556,4599	-3.72	6.60693e-06	1.08	Exon (ENSBGRT00000020562/ENSBGRG00000010711, exon 20 of 23)	12	18103355	18135655	32301	1
chr12	23084570	23084781	212	ENSBGRG00000019868	ENSBGRT00000037409	121019	7.9e-09	2	198,12,	0,200	-0.294	0.362243	-0.419	Exon (ENSBGRT00000037409/ENSBGRG00000019868, exon 61 of 62)	12	22963551	23084781	121231	1
chr12	24050928	24054270	3343	ENSBGRG00000022930	ENSBGRT00000042604	105330	1e-102	2	228,73,	0,3270	-0.852	0.0354813	0.277	Exon (ENSBGRT00000042604/ENSBGRG00000022930, exon 26 of 27)	12	23945598	24054270	108673	1
chr12	30017833	30018193	361	ENSBGRG00000005731	ENSBGRT00000010607	97867	4e-95	1	361,	0	-3.17	3.16228e-05	-0.589	3' UTR	12	29919966	30018343	98378	1
chr12	30211722	30257596	45875	ENSBGRG00000005785	ENSBGRT00000010689	90	2.3e-10	2	75,164,	0,45711	-1.35	0.00676083	3.34	5' UTR	12	30211632	30749681	538050	1
chr12	30987188	30988047	860	ENSBGRG00000005832	ENSBGRT00000010772	167870	1e-117	1	860,	0	-2.23	0.000467735	-0.463	Exon (ENSBGRT00000010813/ENSBGRG00000005870, exon 3 of 3)	12	30819318	31012620	193303	1
chr12	33598173	33598346	174	ENSBGRG00000007030	ENSBGRT00000012914	201	5.6e-09	1	174,	0	-1.77	0.0018197	0.305	Exon (ENSBGRT00000012914/ENSBGRG00000007030, exon 1 of 1)	12	33597972	33598403	432	1
chr12	34914823	34914912	90	ENSBGRG00000010215	ENSBGRT00000018766	19183	0.00016	1	90,	0	-0.397	0.210863	0.946	3' UTR	12	34895640	34914971	19332	1
chr12	36978862	36979071	210	ENSBGRG00000003730	ENSBGRT00000007892	29927	3.2e-13	1	210,	0	-2.51	0.000204174	-0.922	3' UTR	12	36948935	36979774	30840	1
chr12	44095099	44096730	1632	ENSBGRG00000009336	ENSBGRT00000018377	1457	2.5e-13	3	69,66,45,	0,1434,1587	-0.883	0.0316228	0.262	Exon (ENSBGRT00000018377/ENSBGRG00000009336, exon 4 of 15)	12	44093642	44099913	6272	1
chr12	44722071	44722997	927	ENSBGRG00000012095	ENSBGRT00000022116	38429	1e-204	1	927,	0	-3.77	5.7544e-06	-0.443	Exon (ENSBGRT00000022116/ENSBGRG00000012095, exon 3 of 5)	12	44683642	44729287	45646	1
chr12	46678521	46679030	510	ENSBGRG00000012901	ENSBGRT00000023578	598	7.9e-13	1	510,	0	-2.8	8.91251e-05	-0.868	Exon (ENSBGRT00000023578/ENSBGRG00000012901, exon 2 of 2)	12	46677923	46679240	1318	1
chr12	46750072	46750132	61	ENSBGRG00000013547	ENSBGRT00000024827	5067	3.1e-06	1	61,	0	-0.456	0.161436	0.466	Exon (ENSBGRT00000024827/ENSBGRG00000013547, exon 15 of 15)	12	46745005	46753606	8602	1
chr12	46753247	46753546	300	ENSBGRG00000013547	ENSBGRT00000024827	8242	5e-30	1	300,	0	-2.39	0.000295121	-0.484	3' UTR	12	46745005	46753606	8602	1
chr12	46887997	46923753	35757	ENSBGRG00000015279	ENSBGRT00000028046	0	2.5e-76	4	969,285,176,372,	0,16403,33273,35385	-5.09	1.77828e-07	-0.814	5' UTR	12	46887997	46923753	35757	1
chr12	46946701	46947119	419	ENSBGRG00000015487	ENSBGRT00000028723	0	4e-16	1	419,	0	-0.348	0.267917	-0.361	5' UTR	12	46946701	46954042	7342	1
chr12	47023507	47024255	749	ENSBGRG00000016222	ENSBGRT00000029805	11961	1.6e-94	1	749,	0	-4.12	2.23872e-06	-0.589	3' UTR	12	47011546	47026590	15045	1
chr12	47043227	47044426	1200	ENSBGRG00000016410	ENSBGRT00000030374	6787	7.4e-07	1	1200,	0	-1.34	0.00691831	1.33	3' UTR	12	47036440	47044426	7987	1
chr12	48128088	48128499	412	ENSBGRG00000023084	ENSBGRT00000042594	7711	3.2e-49	3	20,6,93,	0,21,319	-0.833	0.0380189	0.745	Exon (ENSBGRT00000042594/ENSBGRG00000023084, exon 7 of 9)	12	48120377	48128499	8123	1
chr12	48231803	48251242	19440	ENSBGRG00000023255	ENSBGRT00000042970	58043	1e-182	4	64,57,120,925,	0,870,1362,18515	-2.21	0.000489779	0.262	3' UTR	12	48173760	48251242	77483	1
chr12	53445390	53454163	8774	ENSBGRG00000011719	ENSBGRT00000021684	0	2e-72	3	105,98,63,	0,2629,8711	-0.984	0.0223872	-0.227	Exon (ENSBGRT00000021684/ENSBGRG00000011719, exon 1 of 10)	12	53445390	53466845	21456	1
chr12	54001123	54001481	359	ENSBGRG00000013294	ENSBGRT00000024557	0	1.3e-30	1	359,	0	-2.21	0.000489779	0.559	5' UTR	12	54001123	54046136	45014	1
chr12	54038237	54046082	7846	ENSBGRG00000013294	ENSBGRT00000024557	37114	0	3	2,131,465,	0,6303,7381	-7.28	6.91831e-10	-0.418	3' UTR	12	54001123	54046136	45014	1
chr12	54238058	54238208	151	ENSBGRG00000013625	ENSBGRT00000024962	1236	0.0005	1	151,	0	-0.453	0.163305	-1.57	5' UTR	12	54236822	54243055	6234	1
chr12	54421220	54421578	359	ENSBGRG00000013780	ENSBGRT00000025821	62081	4e-72	1	359,	0	-1.81	0.00162181	0.36	3' UTR	12	54359139	54422055	62917	1
chr12	54461481	54462419	939	ENSBGRG00000014401	ENSBGRT00000026536	20720	1e-74	2	101,579,	0,360	-0.665	0.0691831	0.176	3' UTR	12	54440761	54462537	21777	1
chr12	55681640	55684805	3166	ENSBGRG00000017496	ENSBGRT00000032058	52078	5e-31	2	29,150,	0,3016	-2.3	0.000380189	-0.723	Exon (ENSBGRT00000032058/ENSBGRG00000017496, exon 17 of 18)	12	55629562	55684805	55244	1
chr12	57249680	57249979	300	ENSBGRG00000006122	ENSBGRT00000011316	160594	1.3e-41	1	300,	0	-1.31	0.0074131	-0.617	Exon (ENSBGRT00000011316/ENSBGRG00000006122, exon 11 of 11)	12	57089086	57249979	160894	1
chr12	57247676	57248415	740	ENSBGRG00000006122	ENSBGRT00000011316	158590	7.9e-100	1	740,	0	-0.815	0.040738	-0.415	3' UTR	12	57089086	57249979	160894	1
chr12	57382977	57385175	2199	ENSBGRG00000006484	ENSBGRT00000012151	39448	6.3e-13	2	35,441,	0,1758	-1.1	0.0147911	0.666	Exon (ENSBGRT00000012151/ENSBGRG00000006484, exon 14 of 15)	12	57343529	57385264	41736	1
chr12	57671615	57675583	3969	ENSBGRG00000006728	ENSBGRT00000012472	100576	1.3e-73	3	328,49,162,	0,2547,3807	-7.49	4.0738e-10	-0.233	3' UTR	12	57571039	57671942	100904	1
chr12	58161330	58161479	150	ENSBGRG00000007389	ENSBGRT00000013571	98468	4e-09	1	150,	0	-0.916	0.0281838	0.218	3' UTR	12	58144007	58259947	115941	2
chr12	58846886	58846945	60	ENSBGRG00000009612	ENSBGRT00000017742	58314	0.0005	1	60,	0	-0.179	0.642688	1	Exon (ENSBGRT00000017742/ENSBGRG00000009612, exon 11 of 11)	12	58788572	58847124	58553	1
chr12	59361219	59368834	7616	ENSBGRG00000013006	ENSBGRT00000023790	35452	2e-45	3	36,385,86,	0,2920,7530	-1.6	0.0030903	-0.539	Exon (ENSBGRT00000023790/ENSBGRG00000013006, exon 4 of 17)	12	59325767	59443809	118043	1
chr12	59414024	59415170	1147	ENSBGRG00000013006	ENSBGRT00000023790	88257	8.7e-06	2	92,88,	0,1059	-0.819	0.0398107	0.517	Exon (ENSBGRT00000023790/ENSBGRG00000013006, exon 10 of 17)	12	59325767	59443809	118043	1
chr12	59435673	59443809	8137	ENSBGRG00000013006	ENSBGRT00000023790	109906	1e-69	3	328,184,143,	0,2108,7994	-1.42	0.00537032	-0.409	Exon (ENSBGRT00000023790/ENSBGRG00000013006, exon 15 of 17)	12	59325767	59443809	118043	1
chr12	59759679	59764778	5100	ENSBGRG00000014167	ENSBGRT00000026042	30	1e-129	2	770,6,	0,5094	-2.37	0.00030903	-0.494	5' UTR	12	59759649	59779935	20287	1
chr12	59777102	59778026	925	ENSBGRG00000014167	ENSBGRT00000026042	17453	4e-89	1	925,	0	-2.43	0.000263027	-0.36	3' UTR	12	59759649	59779935	20287	1
chr12	60064319	60064678	360	ENSBGRG00000014233	ENSBGRT00000026471	100097	4e-38	1	360,	0	-3.77	5.7544e-06	0.611	3' UTR	12	59964222	60064678	100457	1
chr12	60703242	60706341	3100	ENSBGRG00000005212	ENSBGRT00000010001	56118	1e-227	2	43,287,	0,2813	-3.89	4.2658e-06	-0.3	3' UTR	12	60647124	60706371	59248	1
chr12	60774767	60796276	21510	ENSBGRG00000005638	ENSBGRT00000010408	0	5e-96	2	150,108,	0,21402	-1.66	0.0025704	-0.418	Exon (ENSBGRT00000010408/ENSBGRG00000005638, exon 1 of 2)	12	60774767	60796276	21510	1
chr12	62276977	62280190	3214	ENSBGRG00000006471	ENSBGRT00000011923	18147	4e-89	2	71,258,	0,2956	-1.8	0.00169824	0.595	Exon (ENSBGRT00000011923/ENSBGRG00000006471, exon 8 of 9)	12	62258830	62280190	21361	1
chr12	62434792	62439378	4587	ENSBGRG00000006528	ENSBGRT00000012041	117142	4e-33	3	5,169,480,	0,97,4107	-0.745	0.0524807	0.355	Exon (ENSBGRT00000012041/ENSBGRG00000006528, exon 10 of 12)	12	62317650	62439408	121759	1
chr12	64809083	64809369	287	ENSBGRG00000006992	ENSBGRT00000016018	33020	2e-15	2	108,43,	0,244	-3.9	4.0738e-06	-0.794	Exon (ENSBGRT00000016018/ENSBGRG00000006992, exon 32 of 33)	12	64776063	64809369	33307	1
chr12	67373716	67375321	1606	ENSBGRG00000011891	ENSBGRT00000021857	30	3.6e-05	2	77,102,	0,1504	-2.44	0.000251189	0.438	Exon (ENSBGRT00000021857/ENSBGRG00000011891, exon 1 of 6)	12	67373686	67378358	4673	1
chr12	68306817	68307085	269	ENSBGRG00000013808	ENSBGRT00000025300	9101	5e-11	1	269,	0	-1.27	0.00851138	-1.02	Exon (ENSBGRT00000025300/ENSBGRG00000013808, exon 4 of 4)	12	68297716	68307085	9370	1
chr12	68882500	68924842	42343	ENSBGRG00000015183	ENSBGRT00000028658	55343	5e-14	4	147,78,3,159,	0,25553,25632,42184	-1.06	0.017378	-0.785	Exon (ENSBGRT00000028658/ENSBGRG00000015183, exon 11 of 13)	12	68827157	68908134	80978	1
chr12	69261042	69261280	239	ENSBGRG00000012664	ENSBGRT00000025922	60	0.0006	1	239,	0	-0.541	0.111944	0.595	5' UTR	12	69260982	69286418	25437	1
chr12	70117199	70120383	3185	ENSBGRG00000017632	ENSBGRT00000032316	0	2.5e-19	3	196,99,4,	0,2505,3181	-0.772	0.0467735	1.21	5' UTR	12	70099775	70119223	19449	2
chr12	70191339	70209068	17730	ENSBGRG00000018891	ENSBGRT00000034656	0	2.1e-08	2	125,444,	0,17286	-0.735	0.0537032	1.03	5' UTR	12	70171527	70191442	19916	2
chr12	70209367	70210504	1138	ENSBGRG00000019036	ENSBGRT00000034920	18058	2.5e-12	1	1138,	0	-0.488	0.138995	-0.528	Exon (ENSBGRT00000034920/ENSBGRG00000019036, exon 2 of 2)	12	70191309	70211042	19734	1
chr12	70214515	70216194	1680	ENSBGRG00000019062	ENSBGRT00000034998	60	2.1e-05	2	348,129,	0,1551	-0.626	0.0794328	0.683	Exon (ENSBGRT00000034998/ENSBGRG00000019062, exon 1 of 2)	12	70214455	70217028	2574	1
chr12	70216492	70216939	448	ENSBGRG00000019062	ENSBGRT00000034998	2037	6.6e-09	1	448,	0	-0.86	0.0338844	-0.587	Exon (ENSBGRT00000034998/ENSBGRG00000019062, exon 2 of 2)	12	70214455	70217028	2574	1
chr12	71938082	71940606	2525	ENSBGRG00000024007	ENSBGRT00000044818	42857	7.9e-51	3	48,869,13,	0,211,2512	-1.74	0.00204174	0.397	Exon (ENSBGRT00000044818/ENSBGRG00000024007, exon 11 of 23)	12	71895225	71960119	64895	1
chr12	73109556	73110239	684	ENSBGRG00000024845	ENSBGRT00000046066	48216	0.001	2	54,7,	0,677	-0.319	0.311172	0.475	Exon (ENSBGRT00000046066/ENSBGRG00000024845, exon 18 of 40)	12	73061340	73154466	93127	1
chr12	74077522	74078588	1067	ENSBGRG00000003652	ENSBGRT00000006940	85535	5.9e-10	2	39,111,	0,956	-0.464	0.155597	-1.51	Exon (ENSBGRT00000006940/ENSBGRG00000003652, exon 15 of 16)	12	73991987	74078588	86602	1
chr12	74800631	74803401	2771	ENSBGRG00000004126	ENSBGRT00000007646	71834	1e-113	2	57,482,	0,2289	-3.37	1.7378e-05	-0.693	3' UTR	12	74728797	74804034	75238	1
chr12	78264085	78275283	11199	ENSBGRG00000006608	ENSBGRT00000012179	4887	1.3e-92	3	63,108,94,	0,10185,11105	-2.77	9.77237e-05	0.393	5' UTR	12	78259198	78277040	17843	1
chr12	80754591	80754681	91	ENSBGRG00000007083	ENSBGRT00000014766	30	0.0022	1	91,	0	-0.251	0.483059	-0.874	5' UTR	12	80754561	80994530	239970	1
chr12	84001214	84006870	5657	ENSBGRG00000009325	ENSBGRT00000017101	0	1e-160	3	679,413,68,	0,4576,5589	-1.91	0.00123027	-0.331	5' UTR	12	84001214	84068830	67617	1
chr12	87906592	87906952	361	ENSBGRG00000009959	ENSBGRT00000018640	51356	6.3e-55	1	361,	0	-4.12	2.23872e-06	0.569	3' UTR	12	87855236	87906952	51717	1
chr12	309433	309492	60	ENSBGRG00000010957	ENSBGRT00000020015	449155	0.0081	1	60,	0	-0.95	0.0251189	-4.12	Exon (ENSBGRT00000020238/ENSBGRG00000010957, exon 12 of 12)	12	308223	758647	450425	2
chr12	758291	758528	238	ENSBGRG00000010957	ENSBGRT00000020015	119	2.9e-06	1	238,	0	-0.395	0.213796	-1.21	5' UTR	12	308223	758647	450425	2
chr12	5269152	5269450	299	ENSBGRG00000014569	ENSBGRT00000026777	473	5e-11	1	299,	0	-0.476	0.146893	0.588	5' UTR	12	5126334	5269923	143590	2
chr12	6991492	7002235	10744	ENSBGRG00000012045	ENSBGRT00000022325	0	1e-125	3	531,153,1,	0,841,10743	-0.836	0.0371535	-0.229	Exon (ENSBGRT00000022325/ENSBGRG00000012045, exon 1 of 21)	12	6961437	7002235	40799	2
chr12	7093823	7093953	131	ENSBGRG00000013550	ENSBGRT00000025557	19427	0.002	2	1,89,	0,42	-0.665	0.0691831	0.868	Exon (ENSBGRT00000025557/ENSBGRG00000013550, exon 12 of 15)	12	7091447	7113380	21934	2
chr12	12562294	12562564	271	ENSBGRG00000021731	ENSBGRT00000040627	4765	4.6e-05	2	26,243,	0,28	-1.77	0.00186209	-3.95	Exon (ENSBGRT00000040627/ENSBGRG00000021731, exon 17 of 19)	12	12562084	12567329	5246	2
chr12	12876331	12937173	60843	ENSBGRG00000022514	ENSBGRT00000041840	97485	3.6e-09	6	20,6,102,26,18,67,	0,50570,50578,50682,50713,60776	-2.78	9.54993e-05	0.841	Exon (ENSBGRT00000041840/ENSBGRG00000022514, exon 13 of 27)	12	12837196	13034658	197463	2
chr12	15541344	15545973	4630	ENSBGRG00000024752	ENSBGRT00000046851	134385	2.5e-15	2	66,25,	0,4605	-1.48	0.00446684	1.54	Exon (ENSBGRT00000046851/ENSBGRG00000024752, exon 60 of 82)	12	15539748	15680358	140611	2
chr12	15914395	15924053	9659	ENSBGRG00000025470	ENSBGRT00000047077	0	6.6e-08	3	162,9,96,	0,164,9563	-0.505	0.128825	2.22	Exon (ENSBGRT00000047077/ENSBGRG00000025470, exon 1 of 1)	12	15922566	15922671	106	1
chr12	18486830	18526524	39695	ENSBGRG00000012454	ENSBGRT00000023189	7131	5.8e-08	5	87,40,63,117,50,	0,28346,28388,28453,39645	-0.369	0.241546	0.317	Exon (ENSBGRT00000023189/ENSBGRG00000012454, exon 14 of 21)	12	18467399	18533655	66257	2
chr12	19977170	19977648	479	ENSBGRG00000013835	ENSBGRT00000025394	4111	2e-66	1	479,	0	-1.69	0.00234423	0.766	Exon (ENSBGRT00000025586/ENSBGRG00000013933, exon 2 of 2)	12	19973059	20001162	28104	1
chr12	20295046	20295662	617	ENSBGRG00000016047	ENSBGRT00000029437	19845	5e-37	11	144,18,27,135,57,12,141,6,3,6,47,	0,146,168,197,334,393,407,549,557,562,570	-1.73	0.0020893	-0.738	Exon (ENSBGRT00000029437/ENSBGRG00000016047, exon 2 of 3)	12	20275201	20295944	20744	1
chr12	29151082	29152311	1230	ENSBGRG00000004415	ENSBGRT00000008115	42415	6.3e-72	1	1230,	0	-5.55	5.37032e-08	-1.09	Exon (ENSBGRT00000008115/ENSBGRG00000004415, exon 8 of 8)	12	29151082	29194726	43645	2
chr12	29300614	29316997	16384	ENSBGRG00000004986	ENSBGRT00000009156	7107	3.2e-14	2	199,11,	0,16373	-1.15	0.0128825	0.721	Exon (ENSBGRT00000009156/ENSBGRG00000004986, exon 2 of 3)	12	29299600	29324104	24505	2
chr12	34386993	34387471	479	ENSBGRG00000008014	ENSBGRT00000014652	12042	1.6e-28	1	479,	0	-1.35	0.00676083	1.97	3' UTR	12	34374951	34388208	13258	1
chr12	34413010	34422975	9966	ENSBGRG00000008063	ENSBGRT00000014713	90	2e-30	2	84,185,	0,9781	-2.58	0.000165959	0.519	5' UTR	12	34386426	34423065	36640	2
chr12	34429567	34429983	417	ENSBGRG00000008277	ENSBGRT00000015314	54401	1e-109	1	417,	0	-3.87	4.36516e-06	-0.483	3' UTR	12	34429567	34484384	54818	2
chr12	34821751	34823904	2154	ENSBGRG00000009524	ENSBGRT00000018653	27769	4e-81	2	1471,115,	0,2039	-5.6	4.67735e-08	-0.423	Exon (ENSBGRT00000018653/ENSBGRG00000009524, exon 10 of 17)	12	34813600	34851673	38074	2
chr12	34834618	34836798	2181	ENSBGRG00000009524	ENSBGRT00000018653	14875	2.5e-07	2	335,25,	0,2156	-0.309	0.33037	-2.09	Exon (ENSBGRT00000018653/ENSBGRG00000009524, exon 7 of 17)	12	34813600	34851673	38074	2
chr12	35055432	35055848	417	ENSBGRG00000010362	ENSBGRT00000019319	10781	0	1	417,	0	-10.1	6.30957e-13	-0.399	3' UTR	12	35054569	35066629	12061	2
chr12	35075426	35079080	3655	ENSBGRG00000010362	ENSBGRT00000019136	11786	6e-09	2	24,66,	0,3589	-1.26	0.00891251	-0.85	Exon (ENSBGRT00000019136/ENSBGRG00000010362, exon 2 of 12)	12	35054569	35090866	36298	2
chr12	43483987	43485093	1107	ENSBGRG00000007857	ENSBGRT00000014368	38322	0.0035	2	110,99,	0,1008	-0.413	0.197697	-0.942	Exon (ENSBGRT00000014368/ENSBGRG00000007857, exon 5 of 7)	12	43479072	43523415	44344	2
chr12	43864607	43864815	209	ENSBGRG00000008049	ENSBGRT00000014794	0	4.2e-06	1	209,	0	-0.455	0.162181	-0.945	Exon (ENSBGRT00000014794/ENSBGRG00000008049, exon 1 of 7)	12	43832555	43864815	32261	2
chr12	44777519	44777728	210	ENSBGRG00000012344	ENSBGRT00000022620	179	6e-05	1	210,	0	-0.33	0.294442	-1.35	5' UTR	12	44775071	44777907	2837	2
chr12	45758985	45759843	859	ENSBGRG00000016079	ENSBGRT00000029565	179	4.5e-06	2	142,127,	0,732	-1.41	0.00549541	1.72	Exon (ENSBGRT00000029565/ENSBGRG00000016079, exon 1 of 4)	12	45714025	45760022	45998	2
chr12	46666727	46666935	209	ENSBGRG00000012839	ENSBGRT00000023498	0	6.3e-53	1	209,	0	-2.41	0.000275423	-0.516	Exon (ENSBGRT00000023498/ENSBGRG00000012839, exon 1 of 10)	12	46659640	46666935	7296	2
chr12	46686900	46687338	439	ENSBGRG00000012925	ENSBGRT00000023660	1567	6e-05	3	19,153,67,	0,137,372	-1.14	0.0131826	-2.21	Exon (ENSBGRT00000023660/ENSBGRG00000012925, exon 2 of 4)	12	46686781	46688905	2125	2
chr12	46691109	46691725	617	ENSBGRG00000012999	ENSBGRT00000024205	40717	1.6e-33	3	200,77,22,	0,297,595	-3.42	1.51356e-05	-0.541	3' UTR	12	46690156	46732442	42287	2
chr12	46816917	46818083	1167	ENSBGRG00000014398	ENSBGRT00000026670	15472	7.9e-79	3	365,49,32,	0,850,1135	-2.96	5.7544e-05	0.263	3' UTR	12	46815729	46833555	17827	2
chr12	46841716	46842363	648	ENSBGRG00000015257	ENSBGRT00000027988	294	6.5e-07	1	648,	0	-0.621	0.0812831	-1.05	Exon (ENSBGRT00000027988/ENSBGRG00000015257, exon 1 of 1)	12	46841245	46842657	1413	2
chr12	47240087	47240265	179	ENSBGRG00000018203	ENSBGRT00000033299	60	0.00015	1	179,	0	-0.479	0.144877	0.619	5' UTR	12	47195297	47240325	45029	2
chr12	47436807	47438457	1651	ENSBGRG00000020140	ENSBGRT00000037100	885	2.5e-49	3	174,148,4,	0,858,1647	-26.6	6.30957e-30	-1.86	Exon (ENSBGRT00000037100/ENSBGRG00000020140, exon 2 of 4)	12	47436807	47439342	2536	2
chr12	47576749	47578624	1876	ENSBGRG00000020678	ENSBGRT00000038081	3308	2e-72	3	188,75,33,	0,595,1843	-1.93	0.00114815	-0.795	Exon (ENSBGRT00000038081/ENSBGRG00000020678, exon 4 of 6)	12	47576749	47581932	5184	2
chr12	48130321	48130800	480	ENSBGRG00000023122	ENSBGRT00000042797	11507	1e-175	1	480,	0	-7.04	1.28825e-09	0.445	3' UTR	12	48130321	48142307	11987	2
chr12	48131220	48133905	2686	ENSBGRG00000023122	ENSBGRT00000042797	8402	1e-160	3	1113,186,50,	0,1592,2636	-3.92	3.89045e-06	0.312	3' UTR	12	48130321	48142307	11987	2
chr12	49900097	49901213	1117	ENSBGRG00000024168	ENSBGRT00000044715	29	3.2e-14	1	1117,	0	-0.879	0.0323594	-0.427	Exon (ENSBGRT00000044715/ENSBGRG00000024168, exon 1 of 1)	12	49900097	49901242	1146	2
chr12	51497982	51498071	90	ENSBGRG00000008900	ENSBGRT00000016355	52291	0.0011	1	90,	0	-0.594	0.0912011	-0.547	3' UTR	12	51497922	51550362	52441	2
chr12	53056464	53056794	331	ENSBGRG00000010689	ENSBGRT00000019679	10254	1.2e-07	1	331,	0	-0.367	0.244343	-1.19	3' UTR	12	53056285	53067048	10764	2
chr12	53254631	53258822	4192	ENSBGRG00000011331	ENSBGRT00000020669	8200	1.6e-99	3	171,391,155,	0,2538,4037	-2	0.000954993	0.487	Exon (ENSBGRT00000020669/ENSBGRG00000011331, exon 4 of 7)	12	53254541	53267022	12482	2
chr12	54597435	54598649	1215	ENSBGRG00000014868	ENSBGRT00000027332	0	0	1	1215,	0	-10.4	3.16228e-13	-0.67	Exon (ENSBGRT00000027332/ENSBGRG00000014868, exon 1 of 1)	12	54597435	54598649	1215	2
chr12	55217528	55217797	270	ENSBGRG00000016346	ENSBGRT00000029965	1543	1.2e-08	1	270,	0	-0.388	0.221309	-1	Exon (ENSBGRT00000029965/ENSBGRG00000016346, exon 2 of 2)	12	55216569	55219340	2772	2
chr12	55361389	55362721	1333	ENSBGRG00000016623	ENSBGRT00000030536	9507	2.9e-10	4	30,210,3,55,	0,31,1273,1278	-0.796	0.0436516	0.663	Exon (ENSBGRT00000030536/ENSBGRG00000016623, exon 6 of 9)	12	55361359	55372228	10870	2
chr12	55445205	55451929	6725	ENSBGRG00000016804	ENSBGRT00000030915	182	1e-270	5	572,81,75,76,155,	0,1147,3313,4447,6570	-3.24	2.5704e-05	-0.459	5' UTR	12	55445205	55452111	6907	2
chr12	55696073	55696221	149	ENSBGRG00000017606	ENSBGRT00000032236	4679	0.0013	1	149,	0	-0.503	0.130317	-0.642	Exon (ENSBGRT00000032236/ENSBGRG00000017606, exon 2 of 2)	12	55695984	55700900	4917	2
chr12	58151002	58179834	28833	ENSBGRG00000007760	ENSBGRT00000014283	0	1e-217	3	7,429,12,	0,11708,28821	-1.03	0.0190546	0.197	3' UTR	12	58160282	58161805	1524	1
[truncated: 2,162 more rows]

## Sheet: YO-FvsYO-P
seqnames	start	end	width	geneId	transcriptId	distanceToTSS	score	blockCount	blockSizes	blockStarts	diff.lg.fdr	diff.p	diff.log2.fc	annotation	geneChr	geneStart	geneEnd	geneLength	geneStrand
chr1	79181835	79188043	6209	ENSBGRG00000023529	ENSBGRT00000043425	10824	0	3	159,387,54,	0,5322,6155	-14.4	1e-16	-0.705	Exon (ENSBGRT00000043425/ENSBGRG00000023529, exon 7 of 14)	1	79171011	79197825	26815	1
chr1	90153645	90154293	649	ENSBGRG00000003222	ENSBGRT00000006041	5053	7.9e-92	1	649,	0	-7.57	1.51356e-09	-1.2	Exon (ENSBGRT00000006041/ENSBGRG00000003222, exon 5 of 6)	1	90148592	90154208	5617	1
chr1	106904950	106908764	3815	ENSBGRG00000007660	ENSBGRT00000015098	678567	7.6e-05	2	364,55,	0,3760	-2.05	0.00177828	-0.898	Exon (ENSBGRT00000015098/ENSBGRG00000007660, exon 10 of 19)	1	106226383	106941820	715438	1
chr1	108051771	108052127	357	ENSBGRG00000008924	ENSBGRT00000016330	59	7.2e-06	1	357,	0	-1.66	0.00512861	-0.67	5' UTR	1	108051712	108144188	92477	1
chr1	63071959	63072557	599	ENSBGRG00000001394	ENSBGRT00000002549	15672	1.9e-05	1	599,	0	-2.14	0.00138038	-1.96	Exon (ENSBGRT00000002549/ENSBGRG00000001394, exon 4 of 5)	1	63067523	63088229	20707	2
chr1	71776688	71783434	6747	ENSBGRG00000004390	ENSBGRT00000008070	26427	1.3e-17	4	40,143,110,35,	0,1651,6005,6712	-3.5	3.89045e-05	-0.847	Exon (ENSBGRT00000008070/ENSBGRG00000004390, exon 8 of 16)	1	71762461	71809861	47401	2
chr1	76949962	76950322	361	ENSBGRG00000018000	ENSBGRT00000033156	86475	1.3e-15	1	361,	0	-0.891	0.047863	-0.632	3' UTR	1	76787597	77036797	249201	2
chr1	125754791	125754911	121	ENSBGRG00000012526	ENSBGRT00000023959	0	1.5e-05	1	121,	0	-2.07	0.00165959	-0.922	5' UTR	1	125576565	125754911	178347	2
chr1	126669577	126669846	270	ENSBGRG00000013878	ENSBGRT00000025477	239	2e-67	1	270,	0	-1.67	0.00489779	-0.795	Exon (ENSBGRT00000025477/ENSBGRG00000013878, exon 1 of 1)	1	126669129	126670085	957	2
chr1	155098245	155099077	833	ENSBGRG00000016033	ENSBGRT00000029461	3006	2e-25	1	833,	0	-2.75	0.000269153	-0.817	Exon (ENSBGRT00000029461/ENSBGRG00000016033, exon 2 of 2)	1	155098245	155102083	3839	2
chr1	160455379	160455528	150	ENSBGRG00000002635	ENSBGRT00000004955	304289	1.8e-06	1	150,	0	-1.64	0.00549541	-1.88	Exon (ENSBGRT00000004955/ENSBGRG00000002635, exon 9 of 9)	1	160455349	160759817	304469	2
chr1	168220615	168227147	6533	ENSBGRG00000000188	ENSBGRT00000000303	1739	6.3e-21	2	356,34,	0,6499	-5.25	4.67735e-07	-1.6	Exon (ENSBGRT00000000304/ENSBGRG00000000188, exon 3 of 3)	1	168207158	168228886	21729	2
chr1	168545634	168546569	936	ENSBGRG00000000433	ENSBGRT00000003068	313198	0.00021	2	71,49,	0,887	-1.41	0.0104713	-1.11	Exon (ENSBGRT00000003068/ENSBGRG00000000433, exon 17 of 19)	1	168544388	168859767	315380	2
chr2	16694940	16695186	247	ENSBGRG00000011926	ENSBGRT00000022021	8517	2e-71	2	38,82,	0,165	-13.7	5.01187e-16	-0.721	Exon (ENSBGRT00000022021/ENSBGRG00000011926, exon 9 of 10)	2	16686423	16695186	8764	1
chr2	98167209	98168373	1165	ENSBGRG00000005336	ENSBGRT00000010115	154864	0.0034	2	121,29,	0,1136	-1.36	0.011749	-2.75	Exon (ENSBGRT00000010115/ENSBGRG00000005336, exon 24 of 25)	2	98012345	98169775	157431	1
chr2	123681230	123686165	4936	ENSBGRG00000010970	ENSBGRT00000020748	90465	5e-33	3	44,130,157,	0,2461,4779	-5.75	1.34896e-07	-1.25	3' UTR	2	123590765	123683820	93056	1
chr2	5069880	5127730	57851	ENSBGRG00000000420	ENSBGRT00000001139	234515	7.9e-59	7	162,89,89,20,840,109,38,	0,4982,5795,47814,47928,56848,57813	-11.8	5.01187e-14	-0.585	Exon (ENSBGRT00000001139/ENSBGRG00000000420, exon 9 of 34)	2	4980451	5362245	381795	2
chr2	16397713	16397771	59	ENSBGRG00000010792	ENSBGRT00000019707	325	7.9e-25	1	59,	0	-46.4	3.16228e-49	-4.13	Exon (ENSBGRT00000019707/ENSBGRG00000010792, exon 1 of 1)	2	16396798	16398096	1299	2
chr2	50107828	50108008	181	ENSBGRG00000017110	ENSBGRT00000031543	73389	6.3e-16	1	181,	0	-1.77	0.00380189	-0.779	Exon (ENSBGRT00000031543/ENSBGRG00000017110, exon 8 of 8)	2	50107828	50181397	73570	2
chr2	92634392	92634572	181	ENSBGRG00000004703	ENSBGRT00000008918	93348	0.00047	1	181,	0	-1.95	0.00234423	-0.64	Exon (ENSBGRT00000008918/ENSBGRG00000004703, exon 3 of 11)	2	92588750	92727920	139171	2
chr2	115420635	115420994	360	ENSBGRG00000018928	ENSBGRT00000035178	78509	1e-180	1	360,	0	-32.5	3.16228e-35	-2.74	Exon (ENSBGRT00000035178/ENSBGRG00000018928, exon 13 of 13)	2	115420366	115499503	79138	2
chr3	1565158	1567139	1982	ENSBGRG00000009590	ENSBGRT00000017581	0	1e-251	2	1151,466,	0,1516	-16.4	7.94328e-19	-0.817	5' UTR	3	1565158	1567139	1982	1
chr3	8084722	8085170	449	ENSBGRG00000017046	ENSBGRT00000031296	14557	1e-144	1	449,	0	-62.8	7.94328e-66	-0.985	3' UTR	3	8070165	8086964	16800	1
chr3	8085260	8085499	240	ENSBGRG00000017046	ENSBGRT00000031296	15095	1e-19	1	240,	0	-7.61	1.38038e-09	-1.22	3' UTR	3	8070165	8086964	16800	1
chr3	16223468	16223526	59	ENSBGRG00000005964	ENSBGRT00000011575	67390	0.0063	1	59,	0	-1.28	0.0154882	-2	5' UTR	3	16221326	16290916	69591	2
chr3	38216394	38217684	1291	ENSBGRG00000001203	ENSBGRT00000002276	2255	5.2e-10	1	1291,	0	-2.48	0.000549541	-0.994	Exon (ENSBGRT00000002276/ENSBGRG00000001203, exon 3 of 36)	3	38214139	38240461	26323	1
chr3	39307947	39308426	480	ENSBGRG00000002862	ENSBGRT00000005487	17132	2.9e-08	1	480,	0	-1.02	0.0331131	-0.753	Exon (ENSBGRT00000005487/ENSBGRG00000002862, exon 2 of 4)	3	39290815	39315462	24648	1
chr3	50818326	50833190	14865	ENSBGRG00000013976	ENSBGRT00000027364	153400	0	3	23,474,44,	0,1661,14821	-10.4	1.58489e-12	-0.683	3' UTR	3	50664926	50820460	155535	1
chr3	97499957	97516547	16591	ENSBGRG00000000652	ENSBGRT00000001174	89428	3.2e-74	2	86,123,	0,16468	-7.95	6.0256e-10	-0.653	Exon (ENSBGRT00000001174/ENSBGRG00000000652, exon 5 of 6)	3	97410529	97516547	106019	1
chr3	102137190	102145377	8188	ENSBGRG00000003417	ENSBGRT00000006363	32742	7.9e-27	2	719,31,	0,8157	-1.78	0.00363078	-0.597	Exon (ENSBGRT00000006363/ENSBGRG00000003417, exon 2 of 4)	3	102104448	102155367	50920	1
chr3	110441974	110450413	8440	ENSBGRG00000004656	ENSBGRT00000008864	19330	1e-234	2	348,73,	0,8367	-18.9	2.51189e-21	-1.55	3' UTR	3	110422644	110442273	19630	1
chr3	114757487	114757997	511	ENSBGRG00000016202	ENSBGRT00000029730	90	6.3e-41	1	511,	0	-1.7	0.00467735	-0.941	Exon (ENSBGRT00000029730/ENSBGRG00000016202, exon 1 of 2)	3	114757397	114758716	1320	1
chr3	115123614	115124787	1174	ENSBGRG00000016850	ENSBGRT00000030998	15614	1.1e-09	2	27,213,	0,961	-0.986	0.0354813	-2.22	Exon (ENSBGRT00000030998/ENSBGRG00000016850, exon 5 of 6)	3	115108000	115124787	16788	1
chr3	116809531	116809650	120	ENSBGRG00000005216	ENSBGRT00000009627	67543	0.0068	1	120,	0	-1.34	0.0125893	-1.89	Exon (ENSBGRT00000009627/ENSBGRG00000005216, exon 9 of 9)	3	116741988	116809650	67663	1
chr3	118094398	118094905	508	ENSBGRG00000006278	ENSBGRT00000011613	4760	1e-184	1	508,	0	-2.78	0.000251189	-0.817	3' UTR	3	118089638	118095389	5752	1
chr3	200645	200791	147	ENSBGRG00000006250	ENSBGRT00000011519	0	1.3e-40	1	147,	0	-1.63	0.00562341	-0.732	5' UTR	3	198380	200791	2412	2
chr3	1394351	1394590	240	ENSBGRG00000008715	ENSBGRT00000016187	0	0.00032	1	240,	0	-1.38	0.0112202	-1.7	Exon (ENSBGRT00000016187/ENSBGRG00000008715, exon 1 of 9)	3	1202604	1394590	191987	2
chr3	17792313	17792454	142	ENSBGRG00000009829	ENSBGRT00000018250	32811	0.00031	2	11,101,	0,41	-0.876	0.0501187	-1.08	Exon (ENSBGRT00000018340/ENSBGRG00000009999, exon 1 of 2)	3	17735420	17825265	89846	2
chr3	21457623	21457772	150	ENSBGRG00000001466	ENSBGRT00000002697	120	1.4e-08	1	150,	0	-5.89	9.54993e-08	-0.841	5' UTR	3	21443339	21457892	14554	2
chr3	29345523	29345703	181	ENSBGRG00000009123	ENSBGRT00000016740	328	0.00028	1	181,	0	-1.14	0.0223872	-3.09	5' UTR	3	29304010	29346031	42022	2
chr3	40173597	40174372	776	ENSBGRG00000003232	ENSBGRT00000006001	2036	1e-24	1	776,	0	-3.35	5.7544e-05	-0.768	Exon (ENSBGRT00000006001/ENSBGRG00000003232, exon 2 of 4)	3	40170067	40176408	6342	2
chr3	61504473	61505640	1168	ENSBGRG00000003851	ENSBGRT00000007281	202977	6.2e-06	2	216,24,	0,1144	-1.68	0.00489779	-1.99	Exon (ENSBGRT00000007281/ENSBGRG00000003851, exon 7 of 9)	3	61466134	61708617	242484	2
chr3	111516321	111516673	353	ENSBGRG00000008850	ENSBGRT00000016221	43119	7.9e-15	2	141,70,	0,283	-5.01	8.51138e-07	-0.623	Exon (ENSBGRT00000016221/ENSBGRG00000008850, exon 20 of 21)	3	111516321	111559792	43472	2
chr3	112180349	112180527	179	ENSBGRG00000011307	ENSBGRT00000020601	3627	5.6e-07	1	179,	0	-2.54	0.000467735	-2.16	Exon (ENSBGRT00000020601/ENSBGRG00000011307, exon 2 of 2)	3	112179817	112184154	4338	2
chr3	116370661	116370781	121	ENSBGRG00000001404	ENSBGRT00000008991	118421	0.00071	1	121,	0	-1.54	0.00724436	-1.45	Exon (ENSBGRT00000008845/ENSBGRG00000001404, exon 38 of 103)	3	116231746	116489202	257457	2
chr4	776239	778783	2545	ENSBGRG00000002897	ENSBGRT00000005436	2619	0	5	18,254,32,102,153,	0,1390,2020,2054,2392	-1.5	0.00812831	-3.91	Exon (ENSBGRT00000005436/ENSBGRG00000002897, exon 3 of 7)	4	773620	778783	5164	1
chr4	8892953	8893457	505	ENSBGRG00000006360	ENSBGRT00000011879	46209	2e-43	1	505,	0	-4.37	4.2658e-06	-1.01	3' UTR	4	8846744	8893516	46773	1
chr4	10576812	10577289	478	ENSBGRG00000008613	ENSBGRT00000016072	81941	2.5e-44	1	478,	0	-36.4	3.98107e-39	-1.45	3' UTR	4	10494871	10576831	81961	1
chr4	18989374	18989763	390	ENSBGRG00000002709	ENSBGRT00000005309	53471	4.4e-07	1	390,	0	-2.87	0.000199526	-1.95	Exon (ENSBGRT00000005309/ENSBGRG00000002709, exon 2 of 20)	4	18935903	19071857	135955	1
chr4	80579161	80580000	840	ENSBGRG00000008420	ENSBGRT00000015436	286551	1e-112	1	840,	0	-3.75	2.04174e-05	-0.697	Exon (ENSBGRT00000015436/ENSBGRG00000008420, exon 12 of 14)	4	80292610	80584845	292236	1
chr4	96004231	96004786	556	ENSBGRG00000000352	ENSBGRT00000000590	151394	6.3e-11	2	4,264,	0,292	-1.48	0.00851138	-3.56	3' UTR	4	95852837	96005322	152486	1
chr4	7753027	7753622	596	ENSBGRG00000014774	ENSBGRT00000027152	30952	1.3e-38	1	596,	0	-7.61	1.41254e-09	-1.12	3' UTR	4	7752997	7784574	31578	2
chr4	9963803	9964103	301	ENSBGRG00000008413	ENSBGRT00000015316	239943	0.00058	1	301,	0	-0.935	0.0416869	-0.662	Exon (ENSBGRT00000015316/ENSBGRG00000008413, exon 38 of 62)	4	9919287	10204046	284760	2
chr4	125703192	125703491	300	ENSBGRG00000022377	ENSBGRT00000041497	231587	1e-11	1	300,	0	-2.48	0.000549541	-1.83	Exon (ENSBGRT00000041497/ENSBGRG00000022377, exon 10 of 13)	4	125686270	125935078	248809	2
chr5	19484176	19484412	237	ENSBGRG00000001611	ENSBGRT00000003012	93944	5.8e-06	1	237,	0	-1.48	0.00851138	-0.811	3' UTR	5	19390232	19484524	94293	1
chr5	47478083	47478680	598	ENSBGRG00000000464	ENSBGRT00000000869	17411	2.6e-08	3	8,148,84,	0,200,514	-5.79	1.23027e-07	-0.833	Exon (ENSBGRT00000000869/ENSBGRG00000000464, exon 21 of 22)	5	47460672	47478430	17759	1
chr5	49186809	49187150	342	ENSBGRG00000009681	ENSBGRT00000019191	8325	6.6e-08	2	5,56,	0,286	-10.3	1.99526e-12	-1.97	Exon (ENSBGRT00000019191/ENSBGRG00000009681, exon 14 of 16)	5	49178484	49187717	9234	1
chr5	63003831	63003921	91	ENSBGRG00000009161	ENSBGRT00000016855	567	0.0055	1	91,	0	-0.862	0.0524807	-2.64	5' UTR	5	63003264	63144171	140908	1
chr5	90686352	90686561	210	ENSBGRG00000002844	ENSBGRT00000005351	45670	1.3e-05	1	210,	0	-1.15	0.0223872	-1.64	Exon (ENSBGRT00000005351/ENSBGRG00000002844, exon 25 of 55)	5	90640682	90746589	105908	1
chr5	104159241	104159535	295	ENSBGRG00000010374	ENSBGRT00000019026	881	2.5e-34	1	295,	0	-35.4	3.98107e-38	-2.03	Exon (ENSBGRT00000019026/ENSBGRG00000010374, exon 1 of 1)	5	104158360	104159535	1176	1
chr5	110503612	110504817	1206	ENSBGRG00000020632	ENSBGRT00000038345	2983	4e-21	4	70,77,6,28,	0,398,985,1178	-15.5	7.94328e-18	-0.833	Exon (ENSBGRT00000038345/ENSBGRG00000020632, exon 3 of 3)	5	110500629	110504061	3433	1
chr5	110831159	110831429	271	ENSBGRG00000000467	ENSBGRT00000000870	11686	1e-109	1	271,	0	-8.73	1e-10	-0.797	Exon (ENSBGRT00000000870/ENSBGRG00000000467, exon 9 of 9)	5	110819473	110831429	11957	1
chr5	110934507	110937100	2594	ENSBGRG00000001026	ENSBGRT00000001883	0	5.5e-09	3	36,9,133,	0,256,2461	-4.16	7.24436e-06	-2.07	5' UTR	5	110935470	110936584	1115	1
chr5	117485956	117486982	1027	ENSBGRG00000001298	ENSBGRT00000002634	14000	1.8e-09	2	287,702,	0,325	-2.49	0.000537032	-1.79	Exon (ENSBGRT00000002634/ENSBGRG00000001298, exon 5 of 24)	5	117471956	117536766	64811	1
chr5	120317855	120318091	237	ENSBGRG00000009343	ENSBGRT00000017116	1508	7.6e-08	1	237,	0	-2.86	0.000204174	-1.02	Exon (ENSBGRT00000017116/ENSBGRG00000009343, exon 2 of 2)	5	120316347	120318621	2275	1
chr5	121334699	121335206	508	ENSBGRG00000009606	ENSBGRT00000017831	64838	1e-284	1	508,	0	-96.7	5.01187e-100	-2.22	3' UTR	5	121269861	121335802	65942	1
chr5	19546029	19547916	1888	ENSBGRG00000001670	ENSBGRT00000003113	0	1.3e-30	4	78,64,62,96,	0,394,595,1792	-8.91	6.30957e-11	-1.86	5' UTR	5	19543977	19546685	2709	2
chr5	33084529	33084918	390	ENSBGRG00000013205	ENSBGRT00000024254	179930	0	1	390,	0	-146	1e-148	-0.89	3' UTR	5	32904599	33128142	223544	1
chr5	48830972	48838481	7510	ENSBGRG00000005588	ENSBGRT00000011414	29143	1e-88	3	23,102,54,	0,1718,7456	-62	6.30957e-65	-4.16	Exon (ENSBGRT00000011414/ENSBGRG00000005588, exon 12 of 23)	5	48817724	48867624	49901	2
chr5	118091928	118092018	91	ENSBGRG00000002435	ENSBGRT00000004535	35831	1.3e-07	1	91,	0	-5.45	2.81838e-07	-1.12	3' UTR	5	118086484	118127849	41366	2
chr5	121664117	121664656	540	ENSBGRG00000011570	ENSBGRT00000021212	756	4e-38	1	540,	0	-5.46	2.75423e-07	-1.03	Exon (ENSBGRT00000021212/ENSBGRG00000011570, exon 1 of 3)	5	121609797	121665412	55616	2
chr5	129167401	129167628	228	ENSBGRG00000002564	ENSBGRT00000005022	26635	2e-15	2	92,59,	0,169	-2.03	0.0018197	-0.616	Exon (ENSBGRT00000005022/ENSBGRG00000002564, exon 25 of 26)	5	129167401	129194263	26863	2
chr6	5039356	5039653	298	ENSBGRG00000019585	ENSBGRT00000036080	1630	2.7e-05	1	298,	0	-0.859	0.0524807	-2.95	Exon (ENSBGRT00000036182/ENSBGRG00000019694, exon 4 of 4)	6	5025270	5041283	16014	2
chr6	57389390	57389719	330	ENSBGRG00000001620	ENSBGRT00000003027	84840	0.0001	1	330,	0	-1.03	0.030903	-3.79	Exon (ENSBGRT00000003027/ENSBGRG00000001620, exon 8 of 8)	6	57304550	57389838	85289	1
chr6	91410162	91410372	211	ENSBGRG00000023090	ENSBGRT00000043111	183096	2.3e-06	1	211,	0	-0.845	0.0549541	-2.52	Exon (ENSBGRT00000043111/ENSBGRG00000023090, exon 2 of 10)	6	91227066	92102874	875809	1
chr6	111512627	111513167	541	ENSBGRG00000001484	ENSBGRT00000002733	16666	4e-13	2	199,340,	0,201	-6.1	5.62341e-08	-1.09	Exon (ENSBGRT00000002733/ENSBGRG00000001484, exon 2 of 25)	6	111495961	111582946	86986	1
chr6	116861299	116861777	479	ENSBGRG00000004157	ENSBGRT00000007679	90	7.6e-07	1	479,	0	-1.64	0.00549541	-2.09	Exon (ENSBGRT00000007679/ENSBGRG00000004157, exon 1 of 5)	6	116861209	116942791	81583	1
chr6	121971852	122006028	34177	ENSBGRG00000004790	ENSBGRT00000008842	186706	5e-19	2	32,118,	0,34059	-0.91	0.0446684	-0.804	Exon (ENSBGRT00000008842/ENSBGRG00000004790, exon 5 of 5)	6	121785146	121971883	186738	1
chr6	3349446	3349776	331	ENSBGRG00000014755	ENSBGRT00000027637	7218	4.8e-10	1	331,	0	-1.87	0.00288403	-0.762	Exon (ENSBGRT00000027637/ENSBGRG00000014755, exon 8 of 13)	6	3346455	3356994	10540	2
chr7	55312956	55320673	7718	ENSBGRG00000001199	ENSBGRT00000002241	0	3.5e-07	3	223,65,39,	0,7394,7679	-0.886	0.0489779	-0.61	Exon (ENSBGRT00000002209/ENSBGRG00000001199, exon 1 of 7)	7	55313007	55346432	33426	1
chr7	58642773	58643012	240	ENSBGRG00000003802	ENSBGRT00000007035	11182	0	1	240,	0	-30.7	2.51189e-33	-1.31	Exon (ENSBGRT00000007035/ENSBGRG00000003802, exon 17 of 17)	7	58631591	58643012	11422	1
chr7	82260415	82267066	6652	ENSBGRG00000006794	ENSBGRT00000012685	119	0.0023	2	34,206,	0,6446	-1.69	0.00467735	-2.64	Exon (ENSBGRT00000012685/ENSBGRG00000006794, exon 1 of 16)	7	82260296	82339131	78836	1
chr7	97077770	97077918	149	ENSBGRG00000001992	ENSBGRT00000003717	27936	5.6e-05	1	149,	0	-1.24	0.0169824	-1.81	Exon (ENSBGRT00000003717/ENSBGRG00000001992, exon 6 of 6)	7	97049834	97077918	28085	1
chr7	113582478	113582717	240	ENSBGRG00000002158	ENSBGRT00000004029	120283	2e-14	1	240,	0	-1.78	0.00371535	-0.956	3' UTR	7	113462195	113582717	120523	1
chr7	1332336	1479057	146722	ENSBGRG00000005863	ENSBGRT00000010798	90	4e-17	4	35,152,57,207,	0,139605,144960,146515	-3.42	4.7863e-05	-2.65	Exon (ENSBGRT00000010798/ENSBGRG00000005863, exon 1 of 4)	7	1327749	1479147	151399	2
chr7	12773010	12776770	3761	ENSBGRG00000003477	ENSBGRT00000006483	16439	4e-14	3	9,144,88,	0,566,3673	-1.54	0.00724436	-0.597	Exon (ENSBGRT00000006483/ENSBGRG00000003477, exon 2 of 12)	7	12689925	12793209	103285	2
chr7	26092343	26092791	449	ENSBGRG00000019092	ENSBGRT00000035043	658	3.2e-14	1	449,	0	-1.7	0.00457088	-0.652	Exon (ENSBGRT00000035043/ENSBGRG00000019092, exon 1 of 1)	7	26092313	26093449	1137	2
chr7	42044721	42044989	269	ENSBGRG00000007881	ENSBGRT00000014856	20293	4e-12	1	269,	0	-8.39	2.0893e-10	-1.67	Exon (ENSBGRT00000014856/ENSBGRG00000007881, exon 6 of 9)	7	42041442	42065282	23841	2
chr7	54968727	54971797	3071	ENSBGRG00000001088	ENSBGRT00000002018	19662	1.6e-39	2	210,149,	0,2922	-10.3	1.99526e-12	-0.98	Exon (ENSBGRT00000002018/ENSBGRG00000001088, exon 5 of 6)	7	54968727	54991459	22733	2
chr7	73476309	73476898	590	ENSBGRG00000000527	ENSBGRT00000000917	0	3.6e-09	1	590,	0	-0.938	0.0416869	-1.09	Exon (ENSBGRT00000000917/ENSBGRG00000000527, exon 1 of 1)	7	73475867	73476898	1032	2
chr7	73476309	73476898	590	ENSBGRG00000000527	ENSBGRT00000000917	0	3.6e-09	1	590,	0	-0.938	0.0416869	-1.09	Exon (ENSBGRT00000000917/ENSBGRG00000000527, exon 1 of 1)	7	73475867	73476898	1032	2
chr8	12690317	12690466	150	ENSBGRG00000023126	ENSBGRT00000042706	179	8.1e-05	1	150,	0	-1.08	0.0275423	-3.03	5' UTR	8	12690138	12702117	11980	1
chr8	18457157	18458168	1012	ENSBGRG00000025904	ENSBGRT00000047896	10384	2e-06	2	48,161,	0,851	-1.03	0.0316228	-1.07	Exon (ENSBGRT00000047896/ENSBGRG00000025904, exon 8 of 9)	8	18446773	18458168	11396	1
chr8	20296065	20296542	478	ENSBGRG00000013904	ENSBGRT00000025594	2684	1.3e-37	1	478,	0	-1.45	0.00912011	-0.593	Exon (ENSBGRT00000025594/ENSBGRG00000013904, exon 4 of 4)	8	20293381	20296542	3162	1
chr8	20591637	20591875	239	ENSBGRG00000014367	ENSBGRT00000026384	36722	6.2e-07	1	239,	0	-1.55	0.00707946	-2.42	Exon (ENSBGRT00000026384/ENSBGRG00000014367, exon 17 of 17)	8	20554915	20591875	36961	1
chr8	20634415	20637941	3527	ENSBGRG00000014527	ENSBGRT00000026771	6792	1.6e-21	2	885,703,	0,2824	-1.84	0.00316228	-0.932	Exon (ENSBGRT00000026771/ENSBGRG00000014527, exon 3 of 7)	8	20627623	20644152	16530	1
chr8	41719708	41720308	601	ENSBGRG00000016582	ENSBGRT00000030483	4310	6.6e-07	1	601,	0	-1.01	0.0331131	-1.05	Exon (ENSBGRT00000030592/ENSBGRG00000016582, exon 2 of 3)	8	41715398	41882386	166989	1
chr8	43079358	43079654	297	ENSBGRG00000012632	ENSBGRT00000023093	31315	1.6e-10	1	297,	0	-1.46	0.00891251	-1.45	3' UTR	8	43048043	43080422	32380	1
chr8	57007866	57008855	990	ENSBGRG00000024033	ENSBGRT00000045398	8485	7.9e-49	1	990,	0	-4.83	1.34896e-06	-1.26	Exon (ENSBGRT00000045421/ENSBGRG00000024033, exon 1 of 4)	8	56999381	57207978	208598	1
chr8	57037940	57038444	505	ENSBGRG00000024033	ENSBGRT00000045398	38559	2.3e-09	1	505,	0	-0.94	0.040738	-2.2	Exon (ENSBGRT00000045818/ENSBGRG00000024806, exon 3 of 4)	8	56999381	57207978	208598	1
chr8	101451625	101451924	300	ENSBGRG00000006526	ENSBGRT00000012026	11892	1e-107	1	300,	0	-4.21	6.30957e-06	-0.805	3' UTR	8	101439733	101451924	12192	1
chr8	6236959	6238465	1507	ENSBGRG00000001817	ENSBGRT00000003373	35668	2.5e-19	3	101,178,19,	0,498,1488	-23.3	1e-25	-1.02	Exon (ENSBGRT00000003373/ENSBGRG00000001817, exon 10 of 14)	8	6234296	6274133	39838	2
chr8	7232037	7232156	120	ENSBGRG00000003044	ENSBGRT00000005698	417	0.00087	1	120,	0	-1.27	0.0154882	-0.725	Exon (ENSBGRT00000005698/ENSBGRG00000003044, exon 1 of 1)	8	7231977	7232573	597	2
chr8	20170306	20174017	3712	ENSBGRG00000013371	ENSBGRT00000024658	28022	3e-06	3	11,139,30,	0,98,3682	-1.78	0.00371535	-4.13	Exon (ENSBGRT00000024658/ENSBGRG00000013371, exon 13 of 17)	8	20163472	20202039	38568	2
chr8	21594277	21601136	6860	ENSBGRG00000000421	ENSBGRT00000000808	70048	2.5e-14	3	98,86,86,	0,4276,6774	-6.82	9.54993e-09	-1.14	3' UTR	8	21590418	21671184	80767	2
chr8	36812874	36813318	445	ENSBGRG00000012225	ENSBGRT00000022414	3782	1.4e-08	1	445,	0	-1.17	0.020893	-2.58	Exon (ENSBGRT00000022414/ENSBGRG00000012225, exon 3 of 4)	8	36812401	36817100	4700	2
chr8	46584861	46585041	181	ENSBGRG00000005168	ENSBGRT00000009673	34789	5.9e-06	1	181,	0	-1.32	0.0134896	-2.1	3' UTR	8	46583452	46619830	36379	2
chr8	48202401	48202640	240	ENSBGRG00000000504	ENSBGRT00000000899	5320	6.5e-06	1	240,	0	-1.78	0.00363078	-3.54	Exon (ENSBGRT00000000899/ENSBGRG00000000504, exon 3 of 21)	8	48148686	48207960	59275	2
chr8	65378016	65378645	630	ENSBGRG00000017630	ENSBGRT00000032303	117108	7.4e-07	1	630,	0	-1.56	0.00676083	-1.65	3' UTR	8	65260908	65465307	204400	1
chr8	65933047	65933838	792	ENSBGRG00000018333	ENSBGRT00000033602	55410	4e-82	2	193,168,	0,624	-1.77	0.00380189	-0.804	3' UTR	8	65862815	65989248	126434	2
chr8	103834658	103839824	5167	ENSBGRG00000011427	ENSBGRT00000020833	64327	4e-84	3	67,568,54,	0,2617,5113	-7.39	2.34423e-09	-0.734	Exon (ENSBGRT00000020833/ENSBGRG00000011427, exon 7 of 12)	8	103826596	103904151	77556	2
chr8	104904505	104904804	300	ENSBGRG00000014665	ENSBGRT00000027004	4196	3.2e-13	1	300,	0	-3.2	8.31764e-05	-1.08	Exon (ENSBGRT00000027004/ENSBGRG00000014665, exon 2 of 19)	8	104808253	104909000	100748	2
chr8	107016187	107017378	1192	ENSBGRG00000017292	ENSBGRT00000031708	29268	0.00071	2	135,165,	0,1027	-1.17	0.0204174	-1.37	Exon (ENSBGRT00000031708/ENSBGRG00000017292, exon 6 of 35)	8	106974626	107046646	72021	2
chr9	7896892	7897823	932	ENSBGRG00000012175	ENSBGRT00000024467	25063	3.3e-08	2	67,54,	0,878	-3.89	1.44544e-05	-4.7	Exon (ENSBGRT00000024467/ENSBGRG00000012175, exon 20 of 53)	9	7871829	7933919	62091	1
chr9	20215268	20221770	6503	ENSBGRG00000026799	ENSBGRT00000049694	0	1e-14	4	5,198,259,18,	0,519,6202,6485	-2.79	0.000239883	-0.991	Exon (ENSBGRT00000049693/ENSBGRG00000026799, exon 7 of 8)	9	20221470	20256747	35278	1
chr9	66020706	66020765	60	ENSBGRG00000008553	ENSBGRT00000016000	34567	0.00017	1	60,	0	-3.34	6.0256e-05	-5.39	Exon (ENSBGRT00000016000/ENSBGRG00000008553, exon 10 of 13)	9	65986139	66040940	54802	1
chr9	92232838	92238341	5504	ENSBGRG00000004955	ENSBGRT00000009132	2142	2e-15	3	112,80,16,	0,1822,5488	-9.62	1e-11	-0.807	Exon (ENSBGRT00000009132/ENSBGRG00000004955, exon 3 of 5)	9	92230696	92239356	8661	1
chr9	2704498	2705274	777	ENSBGRG00000017060	ENSBGRT00000031775	599634	1.3e-42	1	777,	0	-9.79	6.30957e-12	-0.621	Exon (ENSBGRT00000031775/ENSBGRG00000017060, exon 22 of 22)	9	2704408	3304908	600501	2
chr9	4225894	4231731	5838	ENSBGRG00000019407	ENSBGRT00000035644	32212	5.2e-07	4	80,103,90,87,	0,183,1221,5751	-2.06	0.00169824	-0.835	Exon (ENSBGRT00000035644/ENSBGRG00000019407, exon 15 of 23)	9	4215789	4263943	48155	2
chr9	7301779	7302166	388	ENSBGRG00000008097	ENSBGRT00000014825	39706	2.5e-17	1	388,	0	-4.7	1.86209e-06	-0.903	3' UTR	9	7301153	7341872	40720	2
chr9	8318670	8324125	5456	ENSBGRG00000016771	ENSBGRT00000030891	477	0.0014	2	49,42,	0,5414	-0.952	0.0398107	-0.593	Exon (ENSBGRT00000030891/ENSBGRG00000016771, exon 1 of 13)	9	8306843	8324602	17760	2
chr9	22630332	22630660	329	ENSBGRG00000026842	ENSBGRT00000049777	986	0.0016	1	329,	0	-3.77	1.94984e-05	-4.43	Exon (ENSBGRT00000049777/ENSBGRG00000026842, exon 1 of 1)	9	22630033	22631646	1614	2
chr9	29048227	29048406	180	ENSBGRG00000010501	ENSBGRT00000019393	58046	0.00071	1	180,	0	-1.03	0.0316228	-1.77	Exon (ENSBGRT00000019393/ENSBGRG00000010501, exon 3 of 13)	9	28989071	29106452	117382	2
chr9	85124495	85124944	450	ENSBGRG00000009982	ENSBGRT00000018531	182486	1.9e-05	1	450,	0	-0.92	0.0436516	-1.32	Exon (ENSBGRT00000018531/ENSBGRG00000009982, exon 11 of 14)	9	85048062	85307430	259369	2
chr9	99252172	99252381	210	ENSBGRG00000017177	ENSBGRT00000032628	74306	2e-16	1	210,	0	-2.59	0.000416869	-0.603	Exon (ENSBGRT00000032628/ENSBGRG00000017177, exon 15 of 19)	9	99223493	99326687	103195	2
chr10	37378	37787	410	ENSBGRG00000015947	ENSBGRT00000029265	10806	0.0023	2	25,152,	0,258	-0.898	0.0467735	-3.75	Exon (ENSBGRT00000029265/ENSBGRG00000015947, exon 3 of 5)	10	26572	38810	12239	1
chr10	11828830	11828949	120	ENSBGRG00000013172	ENSBGRT00000024062	148082	0.0042	1	120,	0	-1.18	0.0204174	-2.58	Exon (ENSBGRT00000024062/ENSBGRG00000013172, exon 6 of 8)	10	11680748	11839130	158383	1
chr10	110187041	110187457	417	ENSBGRG00000003987	ENSBGRT00000007416	119942	7.9e-22	1	417,	0	-1.72	0.00436516	-0.661	3' UTR	10	110067099	110187457	120359	1
chr10	5984422	5985017	596	ENSBGRG00000021613	ENSBGRT00000039884	119	1.2e-05	1	596,	0	-1.6	0.0060256	-1.13	Exon (ENSBGRT00000039884/ENSBGRG00000021613, exon 1 of 1)	10	5984273	5985136	864	2
chr10	80729687	80732440	2754	ENSBGRG00000007902	ENSBGRT00000015729	134562	3.2e-11	2	176,34,	0,2720	-2.97	0.000154882	-1.22	Exon (ENSBGRT00000015729/ENSBGRG00000007902, exon 31 of 32)	10	80729687	80867002	137316	2
chr10	95288172	95288350	179	ENSBGRG00000023351	ENSBGRT00000043129	2125	7.9e-08	1	179,	0	-7.79	8.91251e-10	-1.67	Exon (ENSBGRT00000043129/ENSBGRG00000023351, exon 2 of 7)	10	95280227	95290475	10249	2
chr10	105348453	105348632	180	ENSBGRG00000026599	ENSBGRT00000049265	5220	0.00043	1	180,	0	-0.909	0.0457088	-1.05	Exon (ENSBGRT00000049266/ENSBGRG00000026599, exon 4 of 4)	10	105346005	105353852	7848	2
chr11	55804946	55814812	9867	ENSBGRG00000023839	ENSBGRT00000044149	201433	1.3e-05	2	55,125,	0,9742	-2.43	0.000630957	-1.25	Exon (ENSBGRT00000044149/ENSBGRG00000023839, exon 5 of 9)	11	55603513	55828842	225330	1
chr11	72408763	72441267	32505	ENSBGRG00000009323	ENSBGRT00000017134	595	4.6e-06	2	258,218,	0,32287	-1.95	0.00229087	-1.05	3' UTR	11	72408168	72441633	33466	1
chr11	10661091	10661509	419	ENSBGRG00000024050	ENSBGRT00000044429	83064	1.3e-48	1	419,	0	-2.5	0.000537032	-0.653	3' UTR	11	10660763	10744573	83811	2
chr11	11929381	11929589	209	ENSBGRG00000025095	ENSBGRT00000046499	228	0.0001	1	209,	0	-0.891	0.047863	-1.65	Exon (ENSBGRT00000046499/ENSBGRG00000025095, exon 1 of 8)	11	11899435	11929817	30383	2
chr11	14328479	14330058	1580	ENSBGRG00000005553	ENSBGRT00000010264	73942	3.2e-13	3	88,299,3,	0,126,1577	-1.01	0.0331131	-0.676	Exon (ENSBGRT00000010264/ENSBGRG00000005553, exon 8 of 11)	11	14326982	14404000	77019	2
chr11	37638006	37638917	912	ENSBGRG00000008683	ENSBGRT00000015812	0	3.5e-09	1	912,	0	-1.48	0.00870964	-1.23	Exon (ENSBGRT00000015605/ENSBGRG00000008564, exon 3 of 3)	11	37637595	37638917	1323	2
chr12	15961725	15961991	267	ENSBGRG00000025471	ENSBGRT00000047080	1499	6.9e-07	1	267,	0	-0.95	0.0398107	-1.08	Exon (ENSBGRT00000047080/ENSBGRG00000025471, exon 2 of 2)	12	15960226	15962021	1796	1
chr12	24041750	24049283	7534	ENSBGRG00000022930	ENSBGRT00000042604	96152	6.3e-28	3	25,214,2,	0,27,7532	-8.84	6.30957e-11	-0.858	Exon (ENSBGRT00000042604/ENSBGRG00000022930, exon 20 of 27)	12	23945598	24054270	108673	1
chr12	30974682	30987869	13188	ENSBGRG00000005832	ENSBGRT00000010772	155364	1e-109	3	22,92,686,	0,8918,12502	-7.11	4.67735e-09	-0.677	Exon (ENSBGRT00000010813/ENSBGRG00000005870, exon 1 of 3)	12	30819318	31012620	193303	1
chr12	47042777	47043137	361	ENSBGRG00000016410	ENSBGRT00000030374	6337	0.00017	1	361,	0	-2.17	0.00125893	-2.95	3' UTR	12	47036440	47044426	7987	1
chr12	27222188	27237958	15771	ENSBGRG00000024935	ENSBGRT00000046367	49355	0	5	171,187,119,113,6,	0,10544,10733,15097,15765	-59.8	7.94328e-63	-0.719	Exon (ENSBGRT00000046367/ENSBGRG00000024935, exon 10 of 26)	12	27208875	27287313	78439	2
chr12	39605642	39609205	3564	ENSBGRG00000006155	ENSBGRT00000011333	1473	2.5e-46	2	141,92,	0,3472	-5.82	1.14815e-07	-0.677	Exon (ENSBGRT00000011333/ENSBGRG00000006155, exon 2 of 3)	12	39605642	39610678	5037	2
chr12	47436807	47438457	1651	ENSBGRG00000020140	ENSBGRT00000037100	885	1e-105	3	174,148,4,	0,858,1647	-79.2	2.51189e-82	-3.8	Exon (ENSBGRT00000037100/ENSBGRG00000020140, exon 2 of 4)	12	47436807	47439342	2536	2
chr12	49900097	49901213	1117	ENSBGRG00000024168	ENSBGRT00000044715	29	2.5e-25	1	1117,	0	-1.75	0.0040738	-0.599	Exon (ENSBGRT00000044715/ENSBGRG00000024168, exon 1 of 1)	12	49900097	49901242	1146	2
chr12	58327368	58328772	1405	ENSBGRG00000007972	ENSBGRT00000014615	60902	1e-217	1	1405,	0	-22	1.99526e-24	-0.681	Exon (ENSBGRT00000014615/ENSBGRG00000007972, exon 11 of 15)	12	58302634	58389674	87041	2
chr12	75759830	75761507	1678	ENSBGRG00000005270	ENSBGRT00000010298	138480	3.2e-19	2	313,104,	0,1574	-1.06	0.0288403	-0.597	3' UTR	12	75759800	75899987	140188	2
chr13	26516079	26536459	20381	ENSBGRG00000024727	ENSBGRT00000045628	23722	0.0017	3	21,99,60,	0,18254,20321	-1.24	0.0169824	-0.655	Exon (ENSBGRT00000045628/ENSBGRG00000024727, exon 9 of 12)	13	26492357	26536490	44134	1
chr13	28016488	28016726	239	ENSBGRG00000009098	ENSBGRT00000016716	41951	0.0005	1	239,	0	-1.1	0.025704	-4.07	3' UTR	13	28015922	28058677	42756	2
chr13	28783555	28786293	2739	ENSBGRG00000010552	ENSBGRT00000019355	175479	1e-287	2	267,32,	0,2707	-4.06	9.54993e-06	-0.644	Exon (ENSBGRT00000019355/ENSBGRG00000010552, exon 16 of 17)	13	28783555	28961772	178218	2
chr13	30525289	30525708	420	ENSBGRG00000019908	ENSBGRT00000036833	16038	2e-07	1	420,	0	-1.4	0.0107152	-1.25	Exon (ENSBGRT00000036833/ENSBGRG00000019908, exon 8 of 14)	13	30511207	30541746	30540	2
chr13	53476230	53476526	297	ENSBGRG00000015363	ENSBGRT00000028195	29889	5.1e-05	1	297,	0	-2.11	0.00151356	-3.1	3' UTR	13	53476082	53506415	30334	2
chr13	58466583	58468579	1997	ENSBGRG00000022211	ENSBGRT00000041062	34553	5e-34	2	193,78,	0,1919	-17.4	7.94328e-20	-0.78	3' UTR	13	58463860	58503132	39273	2
chr13	83683529	83729814	46286	ENSBGRG00000017169	ENSBGRT00000031503	27226	7.9e-72	3	29,342,19,	0,1144,46267	-23.1	1.25893e-25	-0.706	Exon (ENSBGRT00000031503/ENSBGRG00000017169, exon 9 of 12)	13	83678916	83757040	78125	2
chr14	44199330	44228933	29604	ENSBGRG00000014295	ENSBGRT00000026354	0	2e-14	3	72,130,68,	0,28725,29536	-2.63	0.000371535	-0.769	5' UTR	14	44199330	44278275	78946	1
chr14	54829634	54907155	77522	ENSBGRG00000004274	ENSBGRT00000008536	0	2.3e-10	6	16,93,93,15,39,15,	0,64582,65692,65969,73285,77507	-2.07	0.00169824	-2.25	Exon (ENSBGRT00000007989/ENSBGRG00000004274, exon 19 of 20)	14	54902919	54930043	27125	1
chr14	59021655	59023374	1720	ENSBGRG00000006798	ENSBGRT00000012700	409153	3.9e-05	2	152,296,	0,1424	-0.87	0.0512861	-0.72	Exon (ENSBGRT00000012700/ENSBGRG00000006798, exon 14 of 20)	14	58612502	59044079	431578	1
chr14	61508312	61509456	1145	ENSBGRG00000011597	ENSBGRT00000021589	29374	1e-163	2	181,929,	0,216	-17.7	3.98107e-20	-1.1	Exon (ENSBGRT00000021589/ENSBGRG00000011597, exon 5 of 12)	14	61478938	61527236	48299	1
[truncated: 128 more rows]

## Sheet: YO-PvsYO-A
seqnames	start	end	width	geneId	transcriptId	distanceToTSS	score	blockCount	blockSizes	blockStarts	diff.lg.fdr	diff.p	diff.log2.fc	annotation	geneChr	geneStart	geneEnd	geneLength	geneStrand
[truncated: 1,371 more rows]
