# Supplementary material for: The transcriptome-wide N6-methyladenosine (m6A) map profiling reveals the regulatory role of m6A in the yak ovary
Source: BMC Genomics. 2022 May 11;23:358. doi: 10.1186/s12864-022-08585-7 (PMC9092806; doi:10.1186/s12864-022-08585-7)
Supplement: Supplementary file 7 — Additional file 7: Table S4. The combined analysis results of MERIP-seq and RNA-seq in YO-FvsA, YO-FvsP, and YO-PvsA groups. [file 12864_2022_8585_MOESM7_ESM.xlsx]

## Sheet: YO-FvsYO-A
PEAK INFO													m6A regulation INFO					gene regulation INFO
seqnames	start	end	width	geneId	transcriptId	distanceToTSS	geneName	GO	KEGG	KO_ENTRY	EC	Description	peak_annotation	diff.lg.fdr	diff.p	diff.log2.fc	m6A_regulation	fc	log2(fc)	pval	qval	gene_regulation	significant	FPKM.YO_F1_input	FPKM.YO_F3_input	FPKM.YO_A1_input	FPKM.YO_A2_input	FPKM.YO_A3_input
chr1	18044612	18071143	26532	ENSBGRG00000000037	ENSBGRT00000000066	46533	CXADR	GO:0001669(acrosomal vesicle);GO:0005178(integrin binding);GO:0005654(nucleoplasm);GO:0005737(cytoplasm);GO:0005886(plasma membrane);GO:0005911(cell-cell junction);GO:0005912(adherens junction);GO:0005923(bicellular tight junction);GO:0007005(mitochondrion organization);GO:0007157(heterophilic cell-cell adhesion via plasma membrane cell adhesion molecules);GO:0007507(heart development);GO:0008013…	05416(Viral myocarditis);05416(Viral myocarditis)	K06788	NA	CXADR Ig-like cell adhesion molecule [Source:HGNC Symbol;Acc:HGNC:2559]	3' UTR	-0.526	0.118304	0.681	up	1.10018	0.137743	0.97321	1	up	no	2.73809	3.37014	3.5674	2.25894	2.50167
chr1	22487194	22492898	5705	ENSBGRG00000000047	ENSBGRT00000000080	596162	NCAM2	GO:0005515(protein binding);GO:0005886(plasma membrane);GO:0007155(cell adhesion);GO:0016020(membrane);GO:0016604(nuclear body);GO:0030424(axon);GO:0042802(identical protein binding)	04514(Cell adhesion molecules (CAMs));05020(Prion diseases)	K06491	NA	neural cell adhesion molecule 2 [Source:HGNC Symbol;Acc:HGNC:7657]	Exon (ENSBGRT00000000080/ENSBGRG00000000047, exon 17 of 18)	-0.398	0.209894	0.926	up	0.626614	-0.674352	0.182777	1	down	no	1.22785	1.44309	1.9914	2.65116	1.75118
chr1	27544101	27546293	2193	ENSBGRG00000000061	ENSBGRT00000000101	19069	GABPA	GO:0000122(negative regulation of transcription by RNA polymerase II);GO:0000790(nuclear chromatin);GO:0000976(transcription regulatory region sequence-specific DNA binding);GO:0000978(RNA polymerase II cis-regulatory region sequence-specific DNA binding);GO:0001228(DNA-binding transcription activator activity, RNA polymerase II-specific);GO:0001701(in utero embryonic development);GO:0001825(blas…	NA	NA	NA	GA binding protein transcription factor subunit alpha [Source:HGNC Symbol;Acc:HGNC:4071]	Exon (ENSBGRT00000000101/ENSBGRG00000000061, exon 5 of 10)	-1.06	0.0169824	0.747	up	0.977171	-0.0333176	0.602416	1	down	no	9.95861	8.95509	8.15724	9.21392	11.6622
chr1	31783463	31799779	16317	ENSBGRG00000000080	ENSBGRT00000000142	0	BACH1	GO:0000083(regulation of transcription involved in G1/S transition of mitotic cell cycle);GO:0000117(regulation of transcription involved in G2/M transition of mitotic cell cycle);GO:0000122(negative regulation of transcription by RNA polymerase II);GO:0000978(RNA polymerase II cis-regulatory region sequence-specific DNA binding);GO:0001227(DNA-binding transcription repressor activity, RNA polyme…	NA	NA	NA	BTB domain and CNC homolog 1 [Source:HGNC Symbol;Acc:HGNC:935]	5' UTR	-2.26	0.00042658	-0.446	down	0.792914	-0.334763	0.332	1	down	no	3.67316	2.92251	3.52499	5.43478	3.51762
chr1	36863277	36863430	154	ENSBGRG00000000132	ENSBGRT00000000220	34205	IL10RB	GO:0005515(protein binding);GO:0046427(positive regulation of receptor signaling pathway via JAK-STAT)	04630(Jak-STAT signaling pathway);04060(Cytokine-cytokine receptor interaction);05152(Tuberculosis);05163(Human cytomegalovirus infection);05169(Epstein-Barr virus infection);05145(Toxoplasmosis)	K05135	NA	interleukin 10 receptor subunit beta [Source:HGNC Symbol;Acc:HGNC:5965]	Exon (ENSBGRT00000000220/ENSBGRG00000000132, exon 7 of 9)	-1.14	0.0131826	-0.605	down	1.12951	0.175696	0.901199	1	up	no	10.9169	9.40647	8.34948	11.2186	7.42159
chr1	37229498	37229588	91	ENSBGRG00000000139	ENSBGRT00000000231	28242	SON	GO:0000226(microtubule cytoskeleton organization);GO:0000281(mitotic cytokinesis);GO:0003676(nucleic acid binding);GO:0003723(RNA binding);GO:0005515(protein binding);GO:0006397(mRNA processing);GO:0016607(nuclear speck);GO:0043066(negative regulation of apoptotic process);GO:0043484(regulation of RNA splicing);GO:0048024(regulation of mRNA splicing, via spliceosome);GO:0050733(RS domain binding)…	NA	NA	NA	SON DNA binding protein [Source:HGNC Symbol;Acc:HGNC:11183]	3' UTR	-1.16	0.0125893	0.296	up	1.04209	0.0594845	0.797977	1	up	no	42.6091	41.1144	41.1339	40.5106	38.868
chr1	37230217	37230277	61	ENSBGRG00000000139	ENSBGRT00000000230	28961	SON	GO:0000226(microtubule cytoskeleton organization);GO:0000281(mitotic cytokinesis);GO:0003676(nucleic acid binding);GO:0003723(RNA binding);GO:0005515(protein binding);GO:0006397(mRNA processing);GO:0016607(nuclear speck);GO:0043066(negative regulation of apoptotic process);GO:0043484(regulation of RNA splicing);GO:0048024(regulation of mRNA splicing, via spliceosome);GO:0050733(RS domain binding)…	NA	NA	NA	SON DNA binding protein [Source:HGNC Symbol;Acc:HGNC:11183]	3' UTR	-1.15	0.0128825	0.279	up	1.04209	0.0594845	0.797977	1	up	no	42.6091	41.1144	41.1339	40.5106	38.868
chr1	38671529	38671648	120	ENSBGRG00000000161	ENSBGRT00000000266	30	HTR1F	GO:0004930(G protein-coupled receptor activity);GO:0004993(G protein-coupled serotonin receptor activity);GO:0005887(integral component of plasma membrane);GO:0007186(G protein-coupled receptor signaling pathway);GO:0007193(adenylate cyclase-inhibiting G protein-coupled receptor signaling pathway);GO:0016021(integral component of membrane);GO:0051378(serotonin binding)	04024(cAMP signaling pathway);04080(Neuroactive ligand-receptor interaction);04726(Serotonergic synapse);04742(Taste transduction)	K04153	NA	5-hydroxytryptamine receptor 1F [Source:HGNC Symbol;Acc:HGNC:5292]	Exon (ENSBGRT00000000266/ENSBGRG00000000161, exon 1 of 1)	-0.279	0.377572	2.81	up	2.27041	1.18295	1	1	up	no	0.303252	0.073377	0.026024	0.067332	0.155473
chr1	38733467	38760963	27497	ENSBGRG00000000164	ENSBGRT00000000269	65024	CGGBP1	GO:0000122(negative regulation of transcription by RNA polymerase II);GO:0000977(RNA polymerase II regulatory region sequence-specific DNA binding);GO:0001227(DNA-binding transcription repressor activity, RNA polymerase II-specific);GO:0003690(double-stranded DNA binding);GO:0005634(nucleus);GO:0005654(nucleoplasm);GO:0006357(regulation of transcription by RNA polymerase II);GO:0042802(identical …	NA	NA	NA	CGG triplet repeat binding protein 1 [Source:HGNC Symbol;Acc:HGNC:1888]	5' UTR	-0.985	0.0223872	-3.45	down	1.09038	0.12483	0.980058	1	up	no	28.6285	27.5571	26.5694	24.0305	26.6929
chr1	41218451	41228185	9735	ENSBGRG00000000594	ENSBGRT00000001136	64656	ARL13B	GO:0001947(heart looping);GO:0005525(GTP binding);GO:0005929(cilium);GO:0005930(axoneme);GO:0007224(smoothened signaling pathway);GO:0007368(determination of left/right symmetry);GO:0009953(dorsal/ventral pattern formation);GO:0021532(neural tube patterning);GO:0021830(interneuron migration from the subpallium to the cortex);GO:0021943(formation of radial glial scaffolds);GO:0031514(motile cilium…	NA	NA	NA	ADP ribosylation factor like GTPase 13B [Source:HGNC Symbol;Acc:HGNC:25419]	Exon (ENSBGRT00000001136/ENSBGRG00000000594, exon 5 of 10)	-3.67	7.58578e-06	0.549	up	1.01191	0.0170843	0.667806	1	up	no	18.5141	16.9046	16.0737	18.1099	18.319
chr1	41229673	41238083	8411	ENSBGRG00000000594	ENSBGRT00000001136	75878	ARL13B	GO:0001947(heart looping);GO:0005525(GTP binding);GO:0005929(cilium);GO:0005930(axoneme);GO:0007224(smoothened signaling pathway);GO:0007368(determination of left/right symmetry);GO:0009953(dorsal/ventral pattern formation);GO:0021532(neural tube patterning);GO:0021830(interneuron migration from the subpallium to the cortex);GO:0021943(formation of radial glial scaffolds);GO:0031514(motile cilium…	NA	NA	NA	ADP ribosylation factor like GTPase 13B [Source:HGNC Symbol;Acc:HGNC:25419]	3' UTR	-1.49	0.00436516	0.345	up	1.01191	0.0170843	0.667806	1	up	no	18.5141	16.9046	16.0737	18.1099	18.319
chr1	41256127	41265344	9218	ENSBGRG00000000728	ENSBGRT00000001293	10444	NSUN3	GO:0002127(tRNA wobble base cytosine methylation);GO:0005739(mitochondrion);GO:0005759(mitochondrial matrix);GO:0008168(methyltransferase activity);GO:0016428(tRNA (cytosine-5-)-methyltransferase activity);GO:0070129(regulation of mitochondrial translation);GO:0070129(regulation of mitochondrial translation)	NA	NA	NA	NOP2/Sun RNA methyltransferase 3 [Source:HGNC Symbol;Acc:HGNC:26208]	Exon (ENSBGRT00000001293/ENSBGRG00000000728, exon 3 of 6)	-0.844	0.0363078	-0.751	down	1.29451	0.372401	0.567331	1	up	no	8.73107	6.64633	6.76066	4.64448	6.41333
chr1	45272921	45273100	180	ENSBGRG00000000874	ENSBGRT00000001593	47782	CRYBG3	GO:0032991(protein-containing complex);GO:0051018(protein kinase A binding);GO:0051018(protein kinase A binding)	NA	NA	NA	crystallin beta-gamma domain containing 3 [Source:HGNC Symbol;Acc:HGNC:34427]	Exon (ENSBGRT00000001593/ENSBGRG00000000874, exon 3 of 23)	-0.391	0.21677	2	up	1.15872	0.212527	0.756657	1	up	no	4.2385	4.37889	3.88724	4.0547	3.21358
chr1	45284433	45284553	121	ENSBGRG00000000874	ENSBGRT00000001593	59294	CRYBG3	GO:0032991(protein-containing complex);GO:0051018(protein kinase A binding);GO:0051018(protein kinase A binding)	NA	NA	NA	crystallin beta-gamma domain containing 3 [Source:HGNC Symbol;Acc:HGNC:34427]	Exon (ENSBGRT00000001593/ENSBGRG00000000874, exon 5 of 23)	-0.425	0.186638	2.09	up	1.15872	0.212527	0.756657	1	up	no	4.2385	4.37889	3.88724	4.0547	3.21358
chr1	46377211	46377660	450	ENSBGRG00000002273	ENSBGRT00000004300	96161	ST3GAL6	GO:0006486(protein glycosylation);GO:0008373(sialyltransferase activity);GO:0008373(sialyltransferase activity)	00601(Glycosphingolipid biosynthesis - lacto and neolacto series);00601(Glycosphingolipid biosynthesis - lacto and neolacto series)	K03792	EC:2.4.99.6	ST3 beta-galactoside alpha-2,3-sialyltransferase 6 [Source:HGNC Symbol;Acc:HGNC:18080]	3' UTR	-0.426	0.186209	0.373	up	1.38421	0.469059	0.507607	1	up	no	3.07844	3.11467	2.04568	2.36765	2.29785
chr1	49544595	49550033	5439	ENSBGRG00000003698	ENSBGRT00000006864	819	TRMT10C	GO:0000049(tRNA binding);GO:0000964(mitochondrial RNA 5'-end processing);GO:0005654(nucleoplasm);GO:0005739(mitochondrion);GO:0008033(tRNA processing);GO:0009019(tRNA (guanine-N1-)-methyltransferase activity);GO:0016429(tRNA (adenine-N1-)-methyltransferase activity);GO:0042802(identical protein binding);GO:0061953(mRNA (adenine-N1-)-methyltransferase activity);GO:0070131(positive regulation of mi…	NA	NA	NA	tRNA methyltransferase 10C, mitochondrial RNase P subunit [Source:HGNC Symbol;Acc:HGNC:26022]	5' UTR	-1.25	0.00912011	0.777	up	1.12883	0.174831	0.912943	1	up	no	6.65071	5.21523	4.87442	4.93369	5.95944
chr1	49584716	49589881	5166	ENSBGRG00000003722	ENSBGRT00000006931	0	PCNP	GO:0005634(nucleus);GO:0005654(nucleoplasm);GO:0016567(protein ubiquitination);GO:0016604(nuclear body);GO:0043161(proteasome-mediated ubiquitin-dependent protein catabolic process)	NA	NA	NA	PEST proteolytic signal containing nuclear protein [Source:HGNC Symbol;Acc:HGNC:30023]	Exon (ENSBGRT00000006931/ENSBGRG00000003722, exon 1 of 5)	-0.476	0.147231	-0.115	down	1.13455	0.182123	0.851546	1	up	no	93.115	97.5786	81.4948	83.7513	86.8714
chr1	57697636	57725117	27482	ENSBGRG00000006159	ENSBGRT00000011460	62211	DZIP3	GO:0000209(protein polyubiquitination);GO:0003723(RNA binding);GO:0004842(ubiquitin-protein transferase activity);GO:0005737(cytoplasm);GO:0019902(phosphatase binding);GO:0031593(polyubiquitin modification-dependent protein binding);GO:0061630(ubiquitin protein ligase activity);GO:0061630(ubiquitin protein ligase activity)	NA	NA	NA	DAZ interacting zinc finger protein 3 [Source:HGNC Symbol;Acc:HGNC:30938]	Exon (ENSBGRT00000011460/ENSBGRG00000006159, exon 13 of 30)	-1.78	0.00177828	-0.787	down	0.988358	-0.0168943	0.623306	1	down	no	4.91345	4.8838	5.41915	4.34241	5.10741
chr1	61366644	61366972	329	ENSBGRG00000000410	ENSBGRT00000000700	14639	TAGLN3	GO:0000122(negative regulation of transcription by RNA polymerase II);GO:0005515(protein binding);GO:0005634(nucleus)	NA	NA	NA	transgelin 3 [Source:HGNC Symbol;Acc:HGNC:29868]	3' UTR	-0.908	0.0288403	1.29	up	0.852072	-0.230953	0.714211	1	down	no	0.646553	1.3992	1.79924	0.909131	0.892995
chr1	61982825	61986266	3442	ENSBGRG00000000743	ENSBGRT00000001353	16731	SLC35A5	GO:0000139(Golgi membrane);GO:0015165(pyrimidine nucleotide-sugar transmembrane transporter activity);GO:0016021(integral component of membrane);GO:0090481(pyrimidine nucleotide-sugar transmembrane transport)	NA	NA	NA	solute carrier family 35 member A5 [Source:HGNC Symbol;Acc:HGNC:20792]	Exon (ENSBGRT00000001353/ENSBGRG00000000743, exon 5 of 6)	-1.48	0.00446684	-0.226	down	1.20161	0.264972	0.663559	1	up	no	27.6933	23.1606	19.7878	19.809	23.8853
chr1	62705271	62705331	61	ENSBGRG00000000972	ENSBGRT00000001782	84717	BOC	GO:0005515(protein binding);GO:0005654(nucleoplasm);GO:0005887(integral component of plasma membrane);GO:0007224(smoothened signaling pathway);GO:0007411(axon guidance);GO:0045663(positive regulation of myoblast differentiation);GO:0045663(positive regulation of myoblast differentiation)	04340(Hedgehog signaling pathway);04360(Axon guidance);04360(Axon guidance)	K20020	NA	BOC cell adhesion associated, oncogene regulated [Source:HGNC Symbol;Acc:HGNC:17173]	Exon (ENSBGRT00000001782/ENSBGRG00000000972, exon 20 of 20)	-1.7	0.00229087	-1.11	down	0.922973	-0.115639	0.450442	1	down	no	10.6459	9.35074	6.69398	14.2795	11.5247
chr1	63238689	63238749	61	ENSBGRG00000001479	ENSBGRT00000002719	34986	ATP6V1A	GO:0005524(ATP binding);GO:0005829(cytosol);GO:0005886(plasma membrane);GO:0005902(microvillus);GO:0006879(cellular iron ion homeostasis);GO:0016324(apical plasma membrane);GO:0033180(proton-transporting V-type ATPase, V1 domain);GO:0036295(cellular response to increased oxygen levels);GO:0046034(ATP metabolic process);GO:0046961(proton-transporting ATPase activity, rotational mechanism);GO:19026…	00190(Oxidative phosphorylation);04150(mTOR signaling pathway);04145(Phagosome);04966(Collecting duct acid secretion);04721(Synaptic vesicle cycle);05323(Rheumatoid arthritis);05165(Human papillomavirus infection);05165(Human papillomavirus infection)	K02145	EC:3.6.3.14	ATPase H+ transporting V1 subunit A [Source:HGNC Symbol;Acc:HGNC:851]	3' UTR	-1.14	0.0134896	0.871	up	0.945973	-0.0801293	0.447936	1	down	no	11.1102	13.323	14.3416	12.4781	11.9234
chr1	63530535	63532238	1704	ENSBGRG00000001757	ENSBGRT00000003324	20376	QTRT2	GO:0006400(tRNA modification);GO:0008479(queuine tRNA-ribosyltransferase activity);GO:0016763(transferase activity, transferring pentosyl groups);GO:0032991(protein-containing complex);GO:0042803(protein homodimerization activity);GO:0046982(protein heterodimerization activity);GO:0101030(tRNA-guanine transglycosylation);GO:0101030(tRNA-guanine transglycosylation)	NA	NA	NA	queuine tRNA-ribosyltransferase accessory subunit 2 [Source:HGNC Symbol;Acc:HGNC:25771]	Exon (ENSBGRT00000003324/ENSBGRG00000001757, exon 7 of 8)	-0.725	0.0562341	0.781	up	1.13106	0.177679	0.922928	1	up	no	3.74077	2.08658	2.92532	2.58494	2.21789
chr1	69572544	69574114	1571	ENSBGRG00000002270	ENSBGRT00000004229	25266	POGLUT1	GO:0001756(somitogenesis);GO:0005783(endoplasmic reticulum);GO:0005788(endoplasmic reticulum lumen);GO:0005829(cytosol);GO:0006493(protein O-linked glycosylation);GO:0008593(regulation of Notch signaling pathway);GO:0010470(regulation of gastrulation);GO:0018242(protein O-linked glycosylation via serine);GO:0035251(UDP-glucosyltransferase activity);GO:0035252(UDP-xylosyltransferase activity);GO:0…	00514(Other types of O-glycan biosynthesis)	K13667	EC:2.4.1.-	protein O-glucosyltransferase 1 [Source:HGNC Symbol;Acc:HGNC:22954]	Exon (ENSBGRT00000004229/ENSBGRG00000002270, exon 9 of 11)	-0.903	0.0295121	0.512	up	1.18566	0.245691	0.800235	1	up	no	5.27806	5.69127	6.0281	4.23143	3.61796
chr1	70868388	70900552	32165	ENSBGRG00000002869	ENSBGRT00000005369	0	NA	NA	NA	NA	NA	NA	5' UTR	-1.74	0.00199526	0.405	up	1	0	1	1	no	no	NA	NA	NA	NA	NA
chr1	71847916	71847975	60	ENSBGRG00000004433	ENSBGRT00000008141	38034	EAF2	GO:0000977(RNA polymerase II regulatory region sequence-specific DNA binding);GO:0001228(DNA-binding transcription activator activity, RNA polymerase II-specific);GO:0005654(nucleoplasm);GO:0006355(regulation of transcription, DNA-templated);GO:0008023(transcription elongation factor complex);GO:0030308(negative regulation of cell growth);GO:0032783(super elongation complex);GO:0045893(positive r…	NA	NA	NA	ELL associated factor 2 [Source:HGNC Symbol;Acc:HGNC:23115]	Exon (ENSBGRT00000008141/ENSBGRG00000004433, exon 5 of 6)	-0.346	0.27227	-1.75	down	1.10743	0.147218	0.937004	1	up	no	0.406322	0.634522	0.505635	0.682472	0.221701
chr1	72363219	72380713	17495	ENSBGRG00000007133	ENSBGRT00000013146	0	ENSBGRG00000007133	NA	NA	NA	NA		Exon (ENSBGRT00000009269/ENSBGRG00000005022, exon 3 of 5)	-2.12	0.000660693	0.299	up	1.64733	0.720133	1	1	up	no	6.81232	3.0542	2.38636	3.65814	2.93959
chr1	73236896	73262133	25238	ENSBGRG00000008128	ENSBGRT00000014875	44159	SEC22A	NA	NA	NA	NA	SEC22 homolog A, vesicle trafficking protein [Source:HGNC Symbol;Acc:HGNC:20260]	Exon (ENSBGRT00000014875/ENSBGRG00000008128, exon 4 of 6)	-1.16	0.0123027	-0.7	down	0.985076	-0.0216928	0.81881	1	down	no	4.44461	4.88502	6.12247	4.21441	3.86957
chr1	74951001	74951870	870	ENSBGRG00000009282	ENSBGRT00000019256	706783	KALRN	GO:0004672(protein kinase activity);GO:0005085(guanyl-nucleotide exchange factor activity);GO:0005089(Rho guanyl-nucleotide exchange factor activity);GO:0005515(protein binding);GO:0005524(ATP binding);GO:0006468(protein phosphorylation);GO:0035023(regulation of Rho protein signal transduction);GO:0035023(regulation of Rho protein signal transduction)	NA	NA	NA	kalirin RhoGEF kinase [Source:HGNC Symbol;Acc:HGNC:4814]	3' UTR	-1.06	0.017378	-0.822	down	1.21003	0.27504	0.601198	1	up	no	5.3072	5.09396	3.70987	4.59945	4.58438
chr1	77167220	77172230	5011	ENSBGRG00000018893	ENSBGRT00000034636	5585	FBXO45	GO:0001764(neuron migration);GO:0005515(protein binding);GO:0006511(ubiquitin-dependent protein catabolic process);GO:0006974(cellular response to DNA damage stimulus);GO:0014069(postsynaptic density);GO:0016567(protein ubiquitination);GO:0021799(cerebral cortex radially oriented cell migration);GO:0021800(cerebral cortex tangential migration);GO:0021957(corticospinal tract morphogenesis);GO:0021…	NA	NA	NA	F-box protein 45 [Source:HGNC Symbol;Acc:HGNC:29148]	Exon (ENSBGRT00000034636/ENSBGRG00000018893, exon 2 of 3)	-1.24	0.00954993	-0.836	down	1.54513	0.627726	0.512271	1	up	no	1.68575	1.97046	1.08717	1.4177	1.04456
chr1	77254816	77255954	1139	ENSBGRG00000018922	ENSBGRT00000034677	30454	NRROS	GO:0005515(protein binding);GO:0005783(endoplasmic reticulum);GO:0006801(superoxide metabolic process);GO:0006954(inflammatory response);GO:0006955(immune response);GO:0007179(transforming growth factor beta receptor signaling pathway);GO:0009986(cell surface);GO:0014005(microglia development);GO:0035583(sequestering of TGFbeta in extracellular matrix);GO:0036364(transforming growth factor beta1 …	NA	NA	NA	negative regulator of reactive oxygen species [Source:HGNC Symbol;Acc:HGNC:24613]	Exon (ENSBGRT00000034677/ENSBGRG00000018922, exon 3 of 5)	-0.717	0.057544	-0.435	down	1.65882	0.730156	0.325518	1	up	no	1.32313	1.19875	0.860292	0.80799	0.612149
chr1	77409453	77411700	2248	ENSBGRG00000019104	ENSBGRT00000035087	90930	PAK2	GO:0004672(protein kinase activity);GO:0004674(protein serine/threonine kinase activity);GO:0005524(ATP binding);GO:0005737(cytoplasm);GO:0005829(cytosol);GO:0005911(cell-cell junction);GO:0006468(protein phosphorylation);GO:0014069(postsynaptic density);GO:0016310(phosphorylation);GO:0018105(peptidyl-serine phosphorylation);GO:0019901(protein kinase binding);GO:0030296(protein tyrosine kinase ac…	04014(Ras signaling pathway);04010(MAPK signaling pathway);04012(ErbB signaling pathway);04510(Focal adhesion);04810(Regulation of actin cytoskeleton);04660(T cell receptor signaling pathway);04360(Axon guidance);05211(Renal cell carcinoma);05211(Renal cell carcinoma)	K04410	EC:2.7.11.1	p21 (RAC1) activated kinase 2 [Source:HGNC Symbol;Acc:HGNC:8591]	Exon (ENSBGRT00000035087/ENSBGRG00000019104, exon 9 of 16)	-0.749	0.0512861	0.431	up	0.9061	-0.142258	0.354027	1	down	no	8.10555	9.92376	9.79633	11.4897	8.56053
chr1	78529276	78529544	269	ENSBGRG00000023053	ENSBGRT00000042554	185713	ACAP2	GO:0001726(ruffle);GO:0005096(GTPase activator activity);GO:0005515(protein binding);GO:0017137(Rab GTPase binding);GO:0030029(actin filament-based process);GO:0080025(phosphatidylinositol-3,5-bisphosphate binding);GO:0080025(phosphatidylinositol-3,5-bisphosphate binding)	04144(Endocytosis);04144(Endocytosis)	K12489	NA	ArfGAP with coiled-coil, ankyrin repeat and PH domains 2 [Source:HGNC Symbol;Acc:HGNC:16469]	3' UTR	-0.76	0.0489779	0.79	up	0.800701	-0.320665	0.294111	1	down	no	2.54461	2.73608	4.6716	2.6176	2.60343
chr1	79181865	79188043	6179	ENSBGRG00000023529	ENSBGRT00000043425	10854	LSG1	GO:0003924(GTPase activity);GO:0005525(GTP binding);GO:0005654(nucleoplasm);GO:0005783(endoplasmic reticulum);GO:0005829(cytosol);GO:0015030(Cajal body);GO:0016604(nuclear body);GO:0051168(nuclear export)	03008(Ribosome biogenesis in eukaryotes)	K14539	EC:3.6.1.-	large 60S subunit nuclear export GTPase 1 [Source:HGNC Symbol;Acc:HGNC:25652]	Exon (ENSBGRT00000043425/ENSBGRG00000023529, exon 7 of 14)	-9.69	1.99526e-12	-0.595	down	1.16868	0.224881	0.735036	1	up	no	16.1349	13.5527	11.2807	14.6916	12.1318
chr1	79194322	79196386	2065	ENSBGRG00000023529	ENSBGRT00000043425	23311	LSG1	GO:0003924(GTPase activity);GO:0005525(GTP binding);GO:0005654(nucleoplasm);GO:0005783(endoplasmic reticulum);GO:0005829(cytosol);GO:0015030(Cajal body);GO:0016604(nuclear body);GO:0051168(nuclear export)	03008(Ribosome biogenesis in eukaryotes)	K14539	EC:3.6.1.-	large 60S subunit nuclear export GTPase 1 [Source:HGNC Symbol;Acc:HGNC:25652]	3' UTR	-5.73	3.23594e-08	0.484	up	1.16868	0.224881	0.735036	1	up	no	16.1349	13.5527	11.2807	14.6916	12.1318
chr1	81847219	81847830	612	ENSBGRG00000000418	ENSBGRT00000000706	674205	FGF12	GO:0005634(nucleus);GO:0007268(chemical synaptic transmission);GO:0008083(growth factor activity);GO:0008344(adult locomotory behavior);GO:0008543(fibroblast growth factor receptor signaling pathway);GO:0010765(positive regulation of sodium ion transport);GO:0050905(neuromuscular process);GO:0098908(regulation of neuronal action potential);GO:1905150(regulation of voltage-gated sodium channel act…	NA	NA	NA	fibroblast growth factor 12 [Source:HGNC Symbol;Acc:HGNC:3668]	Exon (ENSBGRT00000000706/ENSBGRG00000000418, exon 5 of 5)	-0.588	0.0933254	-0.816	down	1.48648	0.571897	0.406822	1	up	no	4.69939	5.64433	3.74257	2.84824	3.84701
chr1	87505208	87505443	236	ENSBGRG00000001625	ENSBGRT00000003018	12897	RFC4	GO:0003677(DNA binding);GO:0003689(DNA clamp loader activity);GO:0005524(ATP binding);GO:0005654(nucleoplasm);GO:0005663(DNA replication factor C complex);GO:0006260(DNA replication);GO:0017116(single-stranded DNA helicase activity);GO:0031390(Ctf18 RFC-like complex);GO:0031391(Elg1 RFC-like complex);GO:1900264(positive regulation of DNA-directed DNA polymerase activity);GO:1900264(positive regul…	03030(DNA replication);03420(Nucleotide excision repair);03430(Mismatch repair);03430(Mismatch repair)	K10755	NA	replication factor C subunit 4 [Source:HGNC Symbol;Acc:HGNC:9972]	Exon (ENSBGRT00000003018/ENSBGRG00000001625, exon 10 of 11)	-1.46	0.00467735	1.08	up	1.21911	0.285828	0.69964	1	up	no	8.29509	12.4271	9.15935	8.43211	7.90524
chr1	87739541	87739600	60	ENSBGRG00000001905	ENSBGRT00000003558	13661	TBCCD1	GO:0000902(cell morphogenesis);GO:0008360(regulation of cell shape);GO:0030334(regulation of cell migration);GO:0031616(spindle pole centrosome);GO:0051661(maintenance of centrosome location);GO:0051684(maintenance of Golgi location)	NA	NA	NA	TBCC domain containing 1 [Source:HGNC Symbol;Acc:HGNC:25546]	Exon (ENSBGRT00000003558/ENSBGRG00000001905, exon 4 of 8)	-1.04	0.018197	-1.35	down	1.35464	0.437904	0.426304	1	up	no	8.25866	7.78898	7.40276	3.95636	6.41058
chr1	89319090	89319650	561	ENSBGRG00000002933	ENSBGRT00000005514	135382	C3orf70	NA	NA	NA	NA	chromosome 3 open reading frame 70 [Source:HGNC Symbol;Acc:HGNC:33731]	Exon (ENSBGRT00000005514/ENSBGRG00000002933, exon 2 of 3)	-1.56	0.00346737	0.572	up	0.954455	-0.0672516	0.751867	1	down	no	5.39295	5.83053	5.34412	6.61945	5.67502
chr1	90153399	90154293	895	ENSBGRG00000003222	ENSBGRT00000006041	4807	THPO	GO:0001934(positive regulation of protein phosphorylation);GO:0005125(cytokine activity);GO:0005179(hormone activity);GO:0005576(extracellular region);GO:0008283(cell population proliferation);GO:0008284(positive regulation of cell population proliferation);GO:0030099(myeloid cell differentiation);GO:0035855(megakaryocyte development);GO:0038163(thrombopoietin-mediated signaling pathway);GO:00434…	04630(Jak-STAT signaling pathway);04060(Cytokine-cytokine receptor interaction);04640(Hematopoietic cell lineage)	K06854	NA	thrombopoietin [Source:HGNC Symbol;Acc:HGNC:11795]	Exon (ENSBGRT00000006041/ENSBGRG00000003222, exon 4 of 6)	-2.42	0.000269153	-0.718	down	1.57054	0.65126	0.423688	1	up	no	4.85369	4.14435	2.3573	1.98736	4.24924
chr1	90629449	90629508	60	ENSBGRG00000001380	ENSBGRT00000002524	30	ENSBGRG00000001380	GO:0004175(endopeptidase activity);GO:0004252(serine-type endopeptidase activity);GO:0005743(mitochondrial inner membrane);GO:0006508(proteolysis);GO:0016021(integral component of membrane);GO:0090201(negative regulation of release of cytochrome c from mitochondria);GO:1903146(regulation of autophagy of mitochondrion);GO:2001243(negative regulation of intrinsic apoptotic signaling pathway)	NA	NA	NA		Exon (ENSBGRT00000002524/ENSBGRG00000001380, exon 1 of 10)	-0.718	0.057544	0.622	up	1.13522	0.182975	0.86323	1	up	no	34.2695	26.6698	27.0268	27.1061	26.3879
chr1	91534245	91535203	959	ENSBGRG00000001763	ENSBGRT00000003247	30958	DCUN1D1	GO:0000151(ubiquitin ligase complex);GO:0005515(protein binding);GO:0005654(nucleoplasm);GO:0005829(cytosol);GO:2000436(positive regulation of protein neddylation);GO:2000436(positive regulation of protein neddylation)	NA	NA	NA	defective in cullin neddylation 1 domain containing 1 [Source:HGNC Symbol;Acc:HGNC:18184]	3' UTR	-0.82	0.0398107	0.561	up	1.02629	0.0374337	0.786857	1	up	no	10.8881	11.3633	11.1939	10.0047	11.3237
chr1	93715790	93717996	2207	ENSBGRG00000001844	ENSBGRT00000003468	2982	DNAJC19	GO:0005739(mitochondrion);GO:0005743(mitochondrial inner membrane);GO:0007601(visual perception);GO:0032991(protein-containing complex);GO:0048806(genitalia development)	NA	NA	NA	DnaJ heat shock protein family (Hsp40) member C19 [Source:HGNC Symbol;Acc:HGNC:30528]	3' UTR	-4.26	1.54882e-06	0.546	up	0.94881	-0.0758082	0.553669	1	down	no	38.1814	38.6496	44.154	40.488	36.8222
chr1	95276358	95281895	5538	ENSBGRG00000003051	ENSBGRT00000005733	3040	MRPL47	GO:0003735(structural constituent of ribosome);GO:0005739(mitochondrion);GO:0005761(mitochondrial ribosome);GO:0005762(mitochondrial large ribosomal subunit);GO:0006412(translation)	NA	NA	NA	mitochondrial ribosomal protein L47 [Source:HGNC Symbol;Acc:HGNC:16652]	Exon (ENSBGRT00000005733/ENSBGRG00000003051, exon 2 of 7)	-3.23	2.69153e-05	-0.848	down	1.24601	0.31732	0.577934	1	up	no	16.1211	15.351	13.5989	11.3847	12.9037
chr1	106901768	106902454	687	ENSBGRG00000007660	ENSBGRT00000015098	675385	MECOM	GO:0000118(histone deacetylase complex);GO:0003676(nucleic acid binding);GO:0003700(DNA-binding transcription factor activity);GO:0005515(protein binding);GO:0005634(nucleus);GO:0016607(nuclear speck);GO:0043069(negative regulation of programmed cell death);GO:0045892(negative regulation of transcription, DNA-templated);GO:0045893(positive regulation of transcription, DNA-templated);GO:0046329(ne…	04010(MAPK signaling pathway);05200(Pathways in cancer);05220(Chronic myeloid leukemia);05220(Chronic myeloid leukemia)	K04462	NA	MDS1 and EVI1 complex locus [Source:HGNC Symbol;Acc:HGNC:3498]	Exon (ENSBGRT00000015098/ENSBGRG00000007660, exon 8 of 19)	-0.776	0.0467735	-0.972	down	1.10304	0.14148	0.968635	1	up	no	3.83536	4.48584	4.0401	3.74238	3.53339
chr1	106904950	106905159	210	ENSBGRG00000007660	ENSBGRT00000015098	678567	MECOM	GO:0000118(histone deacetylase complex);GO:0003676(nucleic acid binding);GO:0003700(DNA-binding transcription factor activity);GO:0005515(protein binding);GO:0005634(nucleus);GO:0016607(nuclear speck);GO:0043069(negative regulation of programmed cell death);GO:0045892(negative regulation of transcription, DNA-templated);GO:0045893(positive regulation of transcription, DNA-templated);GO:0046329(ne…	04010(MAPK signaling pathway);05200(Pathways in cancer);05220(Chronic myeloid leukemia);05220(Chronic myeloid leukemia)	K04462	NA	MDS1 and EVI1 complex locus [Source:HGNC Symbol;Acc:HGNC:3498]	Exon (ENSBGRT00000015098/ENSBGRG00000007660, exon 10 of 19)	-0.632	0.0776247	-0.569	down	1.10304	0.14148	0.968635	1	up	no	3.83536	4.48584	4.0401	3.74238	3.53339
chr1	106905249	106908794	3546	ENSBGRG00000007660	ENSBGRT00000015098	678866	MECOM	GO:0000118(histone deacetylase complex);GO:0003676(nucleic acid binding);GO:0003700(DNA-binding transcription factor activity);GO:0005515(protein binding);GO:0005634(nucleus);GO:0016607(nuclear speck);GO:0043069(negative regulation of programmed cell death);GO:0045892(negative regulation of transcription, DNA-templated);GO:0045893(positive regulation of transcription, DNA-templated);GO:0046329(ne…	04010(MAPK signaling pathway);05200(Pathways in cancer);05220(Chronic myeloid leukemia);05220(Chronic myeloid leukemia)	K04462	NA	MDS1 and EVI1 complex locus [Source:HGNC Symbol;Acc:HGNC:3498]	Exon (ENSBGRT00000015098/ENSBGRG00000007660, exon 10 of 19)	-0.986	0.0218776	-1.5	down	1.10304	0.14148	0.968635	1	up	no	3.83536	4.48584	4.0401	3.74238	3.53339
chr1	108103095	108104412	1318	ENSBGRG00000008924	ENSBGRT00000016330	51383	GOLIM4	GO:0000139(Golgi membrane);GO:0005794(Golgi apparatus);GO:0016021(integral component of membrane);GO:0016021(integral component of membrane)	NA	NA	NA	golgi integral membrane protein 4 [Source:HGNC Symbol;Acc:HGNC:15448]	Exon (ENSBGRT00000016330/ENSBGRG00000008924, exon 2 of 16)	-0.687	0.0630957	0.307	up	0.767147	-0.382425	0.0790917	1	down	no	39.4753	39.006	51.6365	42.8774	58.9402
chr1	119125509	119125569	61	ENSBGRG00000015647	ENSBGRT00000029281	9065	SHOX2	GO:0001649(osteoblast differentiation);GO:0002053(positive regulation of mesenchymal cell proliferation);GO:0002062(chondrocyte differentiation);GO:0002063(chondrocyte development);GO:0003170(heart valve development);GO:0003209(cardiac atrium morphogenesis);GO:0003677(DNA binding);GO:0006355(regulation of transcription, DNA-templated);GO:0030326(embryonic limb morphogenesis);GO:0032330(regulation…	NA	NA	NA	short stature homeobox 2 [Source:HGNC Symbol;Acc:HGNC:10854]	3' UTR	-0.276	0.40738	1.26	up	7.1023	2.82829	0.0207389	1	up	yes	0.903501	0.359554	0	0.0654701	0.201286
chr1	120219420	120219659	240	ENSBGRG00000016437	ENSBGRT00000030425	180	CCNL1	GO:0000079(regulation of cyclin-dependent protein serine/threonine kinase activity);GO:0005634(nucleus);GO:0006355(regulation of transcription, DNA-templated);GO:0006357(regulation of transcription by RNA polymerase II);GO:0006396(RNA processing);GO:0016538(cyclin-dependent protein serine/threonine kinase regulator activity);GO:0042025(host cell nucleus);GO:0042025(host cell nucleus)	NA	NA	NA	cyclin L1 [Source:HGNC Symbol;Acc:HGNC:20569]	5' UTR	-0.553	0.106905	-0.384	down	1.32002	0.400558	0.3407	1	up	no	46.7314	44.3332	29.6583	40.9022	32.9206
chr1	123404109	123409968	5860	ENSBGRG00000010375	ENSBGRT00000021425	0	DHX36	GO:0000287(magnesium ion binding);GO:0000781(chromosome, telomeric region);GO:0000976(transcription regulatory region sequence-specific DNA binding);GO:0000978(RNA polymerase II cis-regulatory region sequence-specific DNA binding);GO:0001503(ossification);GO:0002151(G-quadruplex RNA binding);GO:0002735(positive regulation of myeloid dendritic cell cytokine production);GO:0003676(nucleic acid bind…	03018(RNA degradation);03018(RNA degradation)	K14442	EC:3.6.4.13	DEAH-box helicase 36 [Source:HGNC Symbol;Acc:HGNC:14410]	5' UTR	-0.56	0.104232	-0.611	down	1.01727	0.0247084	0.716818	1	up	no	7.69303	7.63223	7.67852	7.63459	7.28443
chr1	127005521	127006090	570	ENSBGRG00000013927	ENSBGRT00000025582	15468	IGSF10	GO:0005515(protein binding);GO:0005576(extracellular region);GO:2001222(regulation of neuron migration);GO:2001222(regulation of neuron migration)	NA	NA	NA	immunoglobulin superfamily member 10 [Source:HGNC Symbol;Acc:HGNC:26384]	Exon (ENSBGRT00000025582/ENSBGRG00000013927, exon 6 of 8)	-0.837	0.0371535	-0.606	down	1.09528	0.131304	0.982447	1	up	no	9.13977	6.7833	4.92652	8.46677	8.4135
chr1	127128132	127128485	354	ENSBGRG00000014050	ENSBGRT00000025921	276827	MED12L	GO:0003712(transcription coregulator activity);GO:0006357(regulation of transcription by RNA polymerase II);GO:0008013(beta-catenin binding);GO:0016592(mediator complex)	04919(Thyroid hormone signaling pathway)	K15162	NA	mediator complex subunit 12L [Source:HGNC Symbol;Acc:HGNC:16050]	Exon (ENSBGRT00000026344/ENSBGRG00000014357, exon 1 of 1)	-0.249	0.493174	1	up	1.61826	0.69444	0.388082	1	up	no	0.729918	0.497028	0.444738	0.246033	0.446514
chr1	128054984	128056648	1665	ENSBGRG00000015147	ENSBGRT00000027867	0	SERP1	GO:0001501(skeletal system development);GO:0005783(endoplasmic reticulum);GO:0005881(cytoplasmic microtubule);GO:0006006(glucose metabolic process);GO:0009791(post-embryonic development);GO:0010259(multicellular organism aging);GO:0030968(endoplasmic reticulum unfolded protein response);GO:0032024(positive regulation of insulin secretion);GO:0045727(positive regulation of translation);GO:0046622(…	NA	NA	NA	stress associated endoplasmic reticulum protein 1 [Source:HGNC Symbol;Acc:HGNC:10759]	Exon (ENSBGRT00000027867/ENSBGRG00000015147, exon 1 of 3)	-1.27	0.00870964	0.452	up	0.903156	-0.146953	0.5642	1	down	no	35.4458	37.5131	40.0682	44.7864	36.3188
chr1	129395316	129395521	206	ENSBGRG00000016631	ENSBGRT00000030570	0	TM4SF1	GO:0005887(integral component of plasma membrane);GO:0016021(integral component of membrane);GO:0016021(integral component of membrane)	00430(Taurine and hypotaurine metabolism);00480(Glutathione metabolism);00480(Glutathione metabolism)	K00681	EC:2.3.2.2;EC:3.4.19.13	transmembrane 4 L six family member 1 [Source:HGNC Symbol;Acc:HGNC:11853]	5' UTR	-1.9	0.00125893	-0.403	down	1.40429	0.489837	0.214101	1	up	no	96.3388	71.5647	48.9797	74.3172	56.0507
chr1	137846701	137846940	240	ENSBGRG00000000428	ENSBGRT00000001119	127295	ATR	GO:0000077(DNA damage checkpoint);GO:0004672(protein kinase activity);GO:0004674(protein serine/threonine kinase activity);GO:0005515(protein binding);GO:0005654(nucleoplasm);GO:0005794(Golgi apparatus);GO:0006974(cellular response to DNA damage stimulus);GO:0008156(negative regulation of DNA replication);GO:0016301(kinase activity);GO:0016605(PML body);GO:0018105(peptidyl-serine phosphorylation)…	03460(Fanconi anemia pathway);04110(Cell cycle);04115(p53 signaling pathway);04218(Cellular senescence);05166(HTLV-I infection);05165(Human papillomavirus infection)	K06640	EC:2.7.11.1	ATR serine/threonine kinase [Source:HGNC Symbol;Acc:HGNC:882]	3' UTR	-3.12	3.71535e-05	0.867	up	1.04218	0.059601	0.812731	1	up	no	3.24488	3.0188	3.20671	3.01993	2.78863
chr1	142697954	142698133	180	ENSBGRG00000002171	ENSBGRT00000004059	119	DBR1	GO:0000375(RNA splicing, via transesterification reactions);GO:0000398(mRNA splicing, via spliceosome);GO:0005634(nucleus);GO:0005654(nucleoplasm);GO:0006397(mRNA processing);GO:0008419(RNA lariat debranching enzyme activity);GO:0016787(hydrolase activity);GO:0016788(hydrolase activity, acting on ester bonds);GO:0016788(hydrolase activity, acting on ester bonds)	NA	NA	NA	debranching RNA lariats 1 [Source:HGNC Symbol;Acc:HGNC:15594]	5' UTR	-0.382	0.226464	-0.784	down	1.32627	0.407378	0.444655	1	up	no	10.3979	7.94016	6.14688	8.14837	6.44489
chr1	142776117	142776206	90	ENSBGRG00000002235	ENSBGRT00000004170	0	ENSBGRG00000002235	NA	NA	NA	NA		Exon (ENSBGRT00000004166/ENSBGRG00000002235, exon 2 of 4)	-0.355	0.260615	-1.42	down	0.966614	-0.0489884	0.824773	1	down	no	0.824333	1.11517	1.2444	0.684301	1.08104
chr1	147090888	147090948	61	ENSBGRG00000003321	ENSBGRT00000006180	509	AMOTL2	GO:0005923(bicellular tight junction);GO:0016324(apical plasma membrane);GO:0031410(cytoplasmic vesicle);GO:0042802(identical protein binding)	04530(Tight junction)	K06104	NA	angiomotin like 2 [Source:HGNC Symbol;Acc:HGNC:17812]	Exon (ENSBGRT00000006180/ENSBGRG00000003321, exon 1 of 10)	-0.293	0.365595	-1.58	down	1.14482	0.195126	0.859747	1	up	no	27.8715	28.4162	28.075	15.2379	30.4378
chr1	150872576	150873313	738	ENSBGRG00000007836	ENSBGRT00000014532	60884	MRPL3	GO:0003735(structural constituent of ribosome);GO:0005739(mitochondrion);GO:0005762(mitochondrial large ribosomal subunit);GO:0005840(ribosome);GO:0006412(translation);GO:0006412(translation)	03010(Ribosome);03010(Ribosome)	K02906	NA	mitochondrial ribosomal protein L3 [Source:HGNC Symbol;Acc:HGNC:10379]	3' UTR	-4.25	1.62181e-06	0.235	up	1.04184	0.0591298	0.791672	1	up	no	52.4712	51.2038	46.9973	52.6236	49.6468
chr1	151316636	151316875	240	ENSBGRG00000008357	ENSBGRT00000015300	16125	ASTE1	GO:0004518(nuclease activity);GO:0006281(DNA repair);GO:0006281(DNA repair)	NA	NA	NA	asteroid homolog 1 [Source:HGNC Symbol;Acc:HGNC:25021]	Exon (ENSBGRT00000015300/ENSBGRG00000008357, exon 6 of 6)	-0.367	0.244343	-0.489	down	1.14607	0.196692	0.908655	1	up	no	1.91233	1.51218	2.09195	0.974942	1.41518
chr1	155461301	155461511	211	ENSBGRG00000017210	ENSBGRT00000031952	72437	ABCG1	GO:0005524(ATP binding);GO:0005739(mitochondrion);GO:0005886(plasma membrane);GO:0008203(cholesterol metabolic process);GO:0009897(external side of plasma membrane);GO:0010033(response to organic substance);GO:0016020(membrane);GO:0016021(integral component of membrane);GO:0016887(ATPase activity);GO:0019534(toxin transmembrane transporter activity);GO:0032367(intracellular cholesterol transport)…	02010(ABC transporters);02010(ABC transporters)	K05679	NA	ATP binding cassette subfamily G member 1 [Source:HGNC Symbol;Acc:HGNC:73]	Exon (ENSBGRT00000031952/ENSBGRG00000017210, exon 16 of 16)	-0.712	0.0588844	-0.958	down	0.644788	-0.633103	0.0981562	1	down	no	2.44537	2.6252	4.51557	4.55453	2.72581
chr1	157151094	157151709	616	ENSBGRG00000021804	ENSBGRT00000040296	74248	AGPAT3	GO:0003841(1-acylglycerol-3-phosphate O-acyltransferase activity);GO:0005635(nuclear envelope);GO:0005783(endoplasmic reticulum);GO:0005789(endoplasmic reticulum membrane);GO:0016746(transferase activity, transferring acyl groups);GO:0042171(lysophosphatidic acid acyltransferase activity);GO:0042171(lysophosphatidic acid acyltransferase activity)	00561(Glycerolipid metabolism);00564(Glycerophospholipid metabolism);04072(Phospholipase D signaling pathway);04072(Phospholipase D signaling pathway)	K13523	EC:2.3.1.51;EC:2.3.1.-	1-acylglycerol-3-phosphate O-acyltransferase 3 [Source:HGNC Symbol;Acc:HGNC:326]	3' UTR	-1.25	0.00933254	0.429	up	0.992583	-0.01074	0.691219	1	down	no	4.27561	5.18581	5.21059	4.71228	4.3753
chr1	157152138	157155183	3046	ENSBGRG00000021874	ENSBGRT00000040382	0	ENSBGRG00000021874	NA	NA	NA	NA		Exon (ENSBGRT00000040382/ENSBGRG00000021874, exon 1 of 2)	-1.08	0.0162181	0.562	up	0.970462	-0.043256	0.659201	1	down	no	5.40244	4.52465	5.6083	4.9155	4.82005
chr1	157156526	157157182	657	ENSBGRG00000021874	ENSBGRT00000040382	4388	ENSBGRG00000021874	NA	NA	NA	NA		Exon (ENSBGRT00000040382/ENSBGRG00000021874, exon 2 of 2)	-0.504	0.130017	-0.217	down	0.970462	-0.043256	0.659201	1	down	no	5.40244	4.52465	5.6083	4.9155	4.82005
chr1	158068422	158068512	91	ENSBGRG00000000257	ENSBGRT00000000403	25396	FAM207A	GO:0000462(maturation of SSU-rRNA from tricistronic rRNA transcript (SSU-rRNA, 5.8S rRNA, LSU-rRNA));GO:0005730(nucleolus);GO:0030686(90S preribosome);GO:0030688(preribosome, small subunit precursor)	NA	NA	NA	family with sequence similarity 207 member A [Source:HGNC Symbol;Acc:HGNC:15811]	Exon (ENSBGRT00000000403/ENSBGRG00000000257, exon 6 of 6)	-0.819	0.0398107	-0.89	down	1.03784	0.0535905	0.874731	1	up	no	14.4537	11.0669	13.2787	12.0979	11.5084
chr1	158567604	158577029	9426	ENSBGRG00000000404	ENSBGRT00000001044	23998	ENSBGRG00000000404	NA	04974(Protein digestion and absorption)	K06823	NA		Exon (ENSBGRT00000001044/ENSBGRG00000000404, exon 10 of 50)	-21.7	6.30957e-25	1.74	up	1.14936	0.200828	0.81994	1	up	no	125.834	87.8562	90.2575	116.662	71.9625
chr1	158648931	158649200	270	ENSBGRG00000000644	ENSBGRT00000001161	120	ENSBGRG00000000644	NA	NA	NA	NA		Exon (ENSBGRT00000001161/ENSBGRG00000000644, exon 1 of 1)	-0.348	0.268534	-0.775	down	1.03369	0.047808	0.98596	1	up	no	0.477966	0.698649	0.687282	0.581977	0.438136
chr1	158988713	158988982	270	ENSBGRG00000000669	ENSBGRT00000001367	63960	PCBP3	GO:0000122(negative regulation of transcription by RNA polymerase II);GO:0001227(DNA-binding transcription repressor activity, RNA polymerase II-specific);GO:0003676(nucleic acid binding);GO:0003690(double-stranded DNA binding);GO:0003723(RNA binding);GO:1990829(C-rich single-stranded DNA binding);GO:1990829(C-rich single-stranded DNA binding)	NA	NA	NA	poly(rC) binding protein 3 [Source:HGNC Symbol;Acc:HGNC:8651]	3' UTR	-0.69	0.0630957	-2	down	0.721319	-0.471291	0.576176	1	down	no	0.118369	0.938081	1.11103	0.582713	0.503165
chr1	162168981	162169131	151	ENSBGRG00000002831	ENSBGRT00000005352	66854	DOP1B	GO:0006895(Golgi to endosome transport);GO:0050890(cognition);GO:0050890(cognition)	04144(Endocytosis);04144(Endocytosis)	K19476	NA	DOP1 leucine zipper like protein B [Source:HGNC Symbol;Acc:HGNC:1291]	5' UTR	-0.458	0.160325	-2.29	down	0.907434	-0.140136	0.480043	1	down	no	0.990406	1.1358	1.10238	1.00096	1.41131
chr1	162196893	162197223	331	ENSBGRG00000002831	ENSBGRT00000005352	94766	DOP1B	GO:0006895(Golgi to endosome transport);GO:0050890(cognition);GO:0050890(cognition)	04144(Endocytosis);04144(Endocytosis)	K19476	NA	DOP1 leucine zipper like protein B [Source:HGNC Symbol;Acc:HGNC:1291]	Exon (ENSBGRT00000005352/ENSBGRG00000002831, exon 21 of 38)	-0.445	0.170216	0.893	up	0.907434	-0.140136	0.480043	1	down	no	0.990406	1.1358	1.10238	1.00096	1.41131
chr1	165612328	165623842	11515	ENSBGRG00000003866	ENSBGRT00000007146	119	PIK3R4	GO:0004672(protein kinase activity);GO:0005515(protein binding);GO:0005524(ATP binding);GO:0005770(late endosome);GO:0006468(protein phosphorylation);GO:0015630(microtubule cytoskeleton);GO:0032465(regulation of cytokinesis);GO:0032801(receptor catabolic process);GO:0043231(intracellular membrane-bounded organelle);GO:0043552(positive regulation of phosphatidylinositol 3-kinase activity)	04371(Apelin signaling pathway);04140(Autophagy - animal);04136(Autophagy - other eukaryotes)	K08333	EC:2.7.11.1	phosphoinositide-3-kinase regulatory subunit 4 [Source:HGNC Symbol;Acc:HGNC:8982]	Exon (ENSBGRT00000007146/ENSBGRG00000003866, exon 1 of 19)	-0.809	0.0416869	0.165	up	1.09688	0.133411	1	1	up	no	18.1654	14.3968	14.9459	15.7286	13.8547
chr1	167635420	167636721	1302	ENSBGRG00000005867	ENSBGRT00000010807	57174	OXNAD1	GO:0016491(oxidoreductase activity);GO:0055114(oxidation-reduction process);GO:0055114(oxidation-reduction process)	00520(Amino sugar and nucleotide sugar metabolism);00520(Amino sugar and nucleotide sugar metabolism)	K00326	EC:1.6.2.2	oxidoreductase NAD binding domain containing 1 [Source:HGNC Symbol;Acc:HGNC:25128]	3' UTR	-3.52	1.14815e-05	-0.554	down	1.28765	0.364739	0.519029	1	up	no	9.77164	7.97943	5.82165	8.2205	6.63633
chr1	168437960	168439069	1110	ENSBGRG00000000215	ENSBGRT00000000343	139392	PLCL2	GO:0002322(B cell proliferation involved in immune response);GO:0002337(B-1a B cell differentiation);GO:0004435(phosphatidylinositol phospholipase C activity);GO:0006629(lipid metabolic process);GO:0007165(signal transduction);GO:0007214(gamma-aminobutyric acid signaling pathway);GO:0008081(phosphoric diester hydrolase activity);GO:0032228(regulation of synaptic transmission, GABAergic);GO:003313…	NA	NA	NA	phospholipase C like 2 [Source:HGNC Symbol;Acc:HGNC:9064]	5' UTR	-1.96	0.00102329	0.316	up	0.756014	-0.403515	0.056409	1	down	no	7.52633	8.60634	10.6961	12.3699	8.94269
chr1	168541845	168542235	391	ENSBGRG00000000215	ENSBGRT00000000343	243277	PLCL2	GO:0002322(B cell proliferation involved in immune response);GO:0002337(B-1a B cell differentiation);GO:0004435(phosphatidylinositol phospholipase C activity);GO:0006629(lipid metabolic process);GO:0007165(signal transduction);GO:0007214(gamma-aminobutyric acid signaling pathway);GO:0008081(phosphoric diester hydrolase activity);GO:0032228(regulation of synaptic transmission, GABAergic);GO:003313…	NA	NA	NA	phospholipase C like 2 [Source:HGNC Symbol;Acc:HGNC:9064]	3' UTR	-4.11	2.34423e-06	0.498	up	0.756014	-0.403515	0.056409	1	down	no	7.52633	8.60634	10.6961	12.3699	8.94269
chr1	14189068	14189393	326	ENSBGRG00000000021	ENSBGRT00000000031	14571	LIPI	GO:0004620(phospholipase activity);GO:0006629(lipid metabolic process);GO:0008201(heparin binding);GO:0016042(lipid catabolic process);GO:0052689(carboxylic ester hydrolase activity)	NA	NA	NA	lipase I [Source:HGNC Symbol;Acc:HGNC:18821]	Exon (ENSBGRT00000000031/ENSBGRG00000000021, exon 2 of 10)	-0.492	0.136773	2.21	up	1.67513	0.744275	1	1	up	no	0.285414	0	0	0.185141	0.0704338
chr1	27353708	27357942	4235	ENSBGRG00000000058	ENSBGRT00000000092	11523	MRPL39	GO:0000166(nucleotide binding);GO:0005739(mitochondrion);GO:0005762(mitochondrial large ribosomal subunit);GO:0005762(mitochondrial large ribosomal subunit)	NA	NA	NA	mitochondrial ribosomal protein L39 [Source:HGNC Symbol;Acc:HGNC:14027]	3' UTR	-3.51	1.1749e-05	0.892	up	1.01738	0.0248566	0.721743	1	up	no	18.5494	16.7604	18.2178	16.6855	17.1566
chr1	27511939	27513928	1990	ENSBGRG00000000060	ENSBGRT00000000098	7385	ENSBGRG00000000060	GO:0000276(mitochondrial proton-transporting ATP synthase complex, coupling factor F(o));GO:0015078(proton transmembrane transporter activity);GO:0015986(ATP synthesis coupled proton transport);GO:0015986(ATP synthesis coupled proton transport)	00190(Oxidative phosphorylation);04714(Thermogenesis);05010(Alzheimer disease);05012(Parkinson disease);05016(Huntington disease);05016(Huntington disease)	K02131	NA		3' UTR	-2.94	6.0256e-05	0.923	up	0.965423	-0.0507675	0.538679	1	down	no	86.6322	108.439	114.072	99.6449	89.3702
chr1	28925069	28925367	299	ENSBGRG00000000069	ENSBGRT00000000121	643	ADAMTS5	GO:0004222(metalloendopeptidase activity);GO:0005615(extracellular space);GO:0006508(proteolysis);GO:0008201(heparin binding);GO:0008233(peptidase activity);GO:0008237(metallopeptidase activity);GO:0008270(zinc ion binding);GO:0042742(defense response to bacterium);GO:0050840(extracellular matrix binding);GO:0062023(collagen-containing extracellular matrix);GO:0120163(negative regulation of cold-…	NA	NA	NA	ADAM metallopeptidase with thrombospondin type 1 motif 5 [Source:HGNC Symbol;Acc:HGNC:221]	Exon (ENSBGRT00000000121/ENSBGRG00000000069, exon 3 of 10)	-0.334	0.28774	-0.874	down	1.09444	0.130192	1	1	up	no	1.92184	1.86986	1.88305	1.39238	1.92134
chr1	35101017	35101739	723	ENSBGRG00000000118	ENSBGRT00000000187	65393	SCAF4	GO:0003676(nucleic acid binding);GO:0003723(RNA binding);GO:0005634(nucleus);GO:0005654(nucleoplasm);GO:1990269(RNA polymerase II C-terminal domain phosphoserine binding);GO:2000805(negative regulation of termination of RNA polymerase II transcription, poly(A)-coupled)	NA	NA	NA	SR-related CTD associated factor 4 [Source:HGNC Symbol;Acc:HGNC:19304]	Exon (ENSBGRT00000000187/ENSBGRG00000000118, exon 20 of 21)	-1.54	0.00363078	-0.263	down	1.18086	0.239833	0.691115	1	up	no	18.6594	16.4567	13.7052	16.4928	14.4086
chr1	36123216	36135556	12341	ENSBGRG00000000124	ENSBGRT00000000203	88	ENSBGRG00000000124	GO:0003352(regulation of cilium movement);GO:0003352(regulation of cilium movement)	NA	NA	NA	cilia and flagella associated protein 298 [Source:HGNC Symbol;Acc:HGNC:1301]	5' UTR	-5.21	1.28825e-07	-0.257	down	1.13617	0.184177	0.851793	1	up	no	46.9929	37.7627	39.082	36.8945	35.9202
chr1	36259027	36260436	1410	ENSBGRG00000000127	ENSBGRT00000000213	30162	PAXBP1	GO:0003677(DNA binding);GO:0005634(nucleus);GO:0006355(regulation of transcription, DNA-templated);GO:0008134(transcription factor binding);GO:0014842(regulation of skeletal muscle satellite cell proliferation);GO:0031062(positive regulation of histone methylation);GO:0045944(positive regulation of transcription by RNA polymerase II);GO:2000288(positive regulation of myoblast proliferation);GO:20…	NA	NA	NA	PAX3 and PAX7 binding protein 1 [Source:HGNC Symbol;Acc:HGNC:13579]	Exon (ENSBGRT00000000213/ENSBGRG00000000127, exon 17 of 18)	-1.65	0.00263027	0.354	up	0.99637	-0.00524655	0.634575	1	down	no	30.8575	34.2587	29.8986	37.4946	30.6371
chr1	37145195	37146279	1085	ENSBGRG00000000137	ENSBGRT00000000227	29	DNAJC28	NA	NA	NA	NA	DnaJ heat shock protein family (Hsp40) member C28 [Source:HGNC Symbol;Acc:HGNC:1297]	Exon (ENSBGRT00000000227/ENSBGRG00000000137, exon 1 of 1)	-1.38	0.00616595	0.423	up	0.909835	-0.136324	0.627331	1	down	no	5.30688	3.89522	5.33307	5.14884	4.68915
chr1	37168340	37168661	322	ENSBGRG00000000138	ENSBGRT00000000228	27364	GART	GO:0004637(phosphoribosylamine-glycine ligase activity);GO:0004641(phosphoribosylformylglycinamidine cyclo-ligase activity);GO:0004644(phosphoribosylglycinamide formyltransferase activity);GO:0005524(ATP binding);GO:0006189('de novo' IMP biosynthetic process);GO:0009058(biosynthetic process);GO:0009113(purine nucleobase biosynthetic process);GO:0016742(hydroxymethyl-, formyl- and related transfer…	00230(Purine metabolism);00670(One carbon pool by folate);01523(Antifolate resistance)	K11787	EC:6.3.4.13;EC:2.1.2.2	phosphoribosylglycinamide formyltransferase, phosphoribosylglycinamide synthetase, phosphoribosylaminoimidazole synthetase [Source:HGNC Symbol;Acc:HGNC:4163]	Exon (ENSBGRT00000000228/ENSBGRG00000000138, exon 21 of 22)	-3.47	1.31826e-05	-0.729	down	1.09419	0.12987	0.993742	1	up	no	10.6254	12.2073	11.3791	10.6127	9.30893
chr1	37184110	37186957	2848	ENSBGRG00000000138	ENSBGRT00000000228	9068	GART	GO:0004637(phosphoribosylamine-glycine ligase activity);GO:0004641(phosphoribosylformylglycinamidine cyclo-ligase activity);GO:0004644(phosphoribosylglycinamide formyltransferase activity);GO:0005524(ATP binding);GO:0006189('de novo' IMP biosynthetic process);GO:0009058(biosynthetic process);GO:0009113(purine nucleobase biosynthetic process);GO:0016742(hydroxymethyl-, formyl- and related transfer…	00230(Purine metabolism);00670(One carbon pool by folate);01523(Antifolate resistance)	K11787	EC:6.3.4.13;EC:2.1.2.2	phosphoribosylglycinamide formyltransferase, phosphoribosylglycinamide synthetase, phosphoribosylaminoimidazole synthetase [Source:HGNC Symbol;Acc:HGNC:4163]	Exon (ENSBGRT00000000228/ENSBGRG00000000138, exon 5 of 22)	-0.807	0.0416869	-0.346	down	1.09419	0.12987	0.993742	1	up	no	10.6254	12.2073	11.3791	10.6127	9.30893
chr1	38262122	38262486	365	ENSBGRG00000000153	ENSBGRT00000000256	0	ENSBGRG00000000153	GO:0002070(epithelial cell maturation);GO:0005249(voltage-gated potassium channel activity);GO:0006811(ion transport);GO:0006813(potassium ion transport);GO:0015459(potassium channel regulator activity);GO:0016020(membrane);GO:0016324(apical plasma membrane);GO:0060047(heart contraction);GO:0086091(regulation of heart rate by cardiac conduction)	04261(Adrenergic signaling in cardiomyocytes)	K04894	NA		Exon (ENSBGRT00000000256/ENSBGRG00000000153, exon 1 of 1)	-1.27	0.00870964	2.99	up	0.0313833	-4.99386	5.13749e-05	0.0346781	down	yes	0.044501	0.103492	2.93485	2.55823	1.58042
chr1	38729830	38730308	479	ENSBGRG00000000164	ENSBGRT00000000269	95679	CGGBP1	GO:0000122(negative regulation of transcription by RNA polymerase II);GO:0000977(RNA polymerase II regulatory region sequence-specific DNA binding);GO:0001227(DNA-binding transcription repressor activity, RNA polymerase II-specific);GO:0003690(double-stranded DNA binding);GO:0005634(nucleus);GO:0005654(nucleoplasm);GO:0006357(regulation of transcription by RNA polymerase II);GO:0042802(identical …	NA	NA	NA	CGG triplet repeat binding protein 1 [Source:HGNC Symbol;Acc:HGNC:1888]	Exon (ENSBGRT00000000269/ENSBGRG00000000164, exon 4 of 4)	-2.38	0.00030903	-0.303	down	1.09038	0.12483	0.980058	1	up	no	28.6285	27.5571	26.5694	24.0305	26.6929
chr1	41201989	41202164	176	ENSBGRG00000000594	ENSBGRT00000001136	48194	ARL13B	GO:0001947(heart looping);GO:0005525(GTP binding);GO:0005929(cilium);GO:0005930(axoneme);GO:0007224(smoothened signaling pathway);GO:0007368(determination of left/right symmetry);GO:0009953(dorsal/ventral pattern formation);GO:0021532(neural tube patterning);GO:0021830(interneuron migration from the subpallium to the cortex);GO:0021943(formation of radial glial scaffolds);GO:0031514(motile cilium…	NA	NA	NA	ADP ribosylation factor like GTPase 13B [Source:HGNC Symbol;Acc:HGNC:25419]	Exon (ENSBGRT00000001277/ENSBGRG00000000717, exon 1 of 1)	-0.219	0.571479	1.17	up	1.01191	0.0170843	0.667806	1	up	no	18.5141	16.9046	16.0737	18.1099	18.319
chr1	47458289	47469769	11481	ENSBGRG00000002638	ENSBGRT00000005020	0	CMSS1	NA	NA	NA	NA	cms1 ribosomal small subunit homolog [Source:HGNC Symbol;Acc:HGNC:28666]	Exon (ENSBGRT00000005020/ENSBGRG00000002638, exon 1 of 10)	-0.515	0.123595	0.732	up	1.07284	0.101429	0.977853	1	up	no	2.8906	2.5844	3.60779	1.91558	2.13157
chr1	48126943	48127063	121	ENSBGRG00000002944	ENSBGRT00000005529	0	TOMM70	GO:0005515(protein binding);GO:0005739(mitochondrion);GO:0005739(mitochondrion)	NA	NA	NA	translocase of outer mitochondrial membrane 70 [Source:HGNC Symbol;Acc:HGNC:11985]	Exon (ENSBGRT00000005529/ENSBGRG00000002944, exon 1 of 12)	-1.77	0.0018197	-1.06	down	1.17643	0.234411	0.715698	1	up	no	35.6477	33.6793	27.0983	30.5067	30.7903
chr1	49502116	49543327	41212	ENSBGRG00000003455	ENSBGRT00000006822	0	SENP7	GO:0005634(nucleus);GO:0006508(proteolysis);GO:0008234(cysteine-type peptidase activity);GO:0008234(cysteine-type peptidase activity)	NA	NA	NA	SUMO specific peptidase 7 [Source:HGNC Symbol;Acc:HGNC:30402]	5' UTR	-0.357	0.255859	-0.466	down	0.825372	-0.276883	0.311978	1	down	no	3.51415	3.23023	4.80785	3.88422	3.5649
chr1	61922447	61922537	91	ENSBGRG00000000674	ENSBGRT00000001264	41964	ATG3	GO:0000045(autophagosome assembly);GO:0000153(cytoplasmic ubiquitin ligase complex);GO:0005829(cytosol);GO:0006464(cellular protein modification process);GO:0016236(macroautophagy);GO:0016567(protein ubiquitination);GO:0019776(Atg8 ligase activity);GO:0019777(Atg12 transferase activity);GO:0019787(ubiquitin-like protein transferase activity);GO:0019899(enzyme binding);GO:0043653(mitochondrial fra…	04140(Autophagy - animal);04136(Autophagy - other eukaryotes);05167(Kaposi sarcoma-associated herpesvirus infection);05167(Kaposi sarcoma-associated herpesvirus infection)	K08343	NA	autophagy related 3 [Source:HGNC Symbol;Acc:HGNC:20962]	3' UTR	-0.536	0.114025	0.31	up	1.09498	0.130904	0.992619	1	up	no	62.5724	53.8659	50.033	56.8647	52.6098
chr1	62766052	62766528	477	ENSBGRG00000001051	ENSBGRT00000001942	71313	CFAP44	GO:0000226(microtubule cytoskeleton organization);GO:0005515(protein binding);GO:0007288(sperm axoneme assembly);GO:0008233(peptidase activity);GO:0030317(flagellated sperm motility);GO:0030317(flagellated sperm motility)	NA	NA	NA	cilia and flagella associated protein 44 [Source:HGNC Symbol;Acc:HGNC:25631]	Exon (ENSBGRT00000001942/ENSBGRG00000001051, exon 23 of 35)	-2.39	0.000295121	3.19	up	0.315678	-1.66348	0.0253351	1	down	yes	0.357404	0.379395	2.44018	0.356059	0.704798
chr1	63449024	63449114	91	ENSBGRG00000001705	ENSBGRT00000003162	53937	CCDC191	NA	NA	NA	NA	coiled-coil domain containing 191 [Source:HGNC Symbol;Acc:HGNC:29272]	Exon (ENSBGRT00000003162/ENSBGRG00000001705, exon 9 of 17)	-0.357	0.255859	0.766	up	1.19592	0.258125	0.813394	1	up	no	1.96132	2.06668	1.94095	1.2372	1.87401
chr1	63774234	63774711	478	ENSBGRG00000001895	ENSBGRT00000003570	50632	ZBTB20	GO:0000122(negative regulation of transcription by RNA polymerase II);GO:0000976(transcription regulatory region sequence-specific DNA binding);GO:0001227(DNA-binding transcription repressor activity, RNA polymerase II-specific);GO:0003676(nucleic acid binding);GO:0003677(DNA binding);GO:0005515(protein binding);GO:0005634(nucleus);GO:0005737(cytoplasm);GO:0010629(negative regulation of gene expr…	NA	NA	NA	zinc finger and BTB domain containing 20 [Source:HGNC Symbol;Acc:HGNC:13503]	3' UTR	-0.85	0.0354813	2.4	up	1.54412	0.626786	0.519551	1	up	no	0.207131	0.533146	0.243674	0.232417	0.243034
chr1	69515846	69516115	270	ENSBGRG00000002229	ENSBGRT00000004156	23898	TMEM39A	GO:0005789(endoplasmic reticulum membrane);GO:0045070(positive regulation of viral genome replication);GO:1901097(negative regulation of autophagosome maturation);GO:1902902(negative regulation of autophagosome assembly);GO:1902902(negative regulation of autophagosome assembly)	NA	NA	NA	transmembrane protein 39A [Source:HGNC Symbol;Acc:HGNC:25600]	Exon (ENSBGRT00000004156/ENSBGRG00000002229, exon 5 of 9)	-2.41	0.000281838	-0.429	down	1.24748	0.319011	0.503921	1	up	no	20.1529	25.8821	19.5618	18.1175	17.6745
chr1	69750054	69752045	1992	ENSBGRG00000002369	ENSBGRT00000004421	0	COX17	GO:0005507(copper ion binding);GO:0005737(cytoplasm);GO:0005758(mitochondrial intermembrane space);GO:0006825(copper ion transport);GO:0008284(positive regulation of cell population proliferation);GO:0016531(copper chaperone activity);GO:0033617(mitochondrial respiratory chain complex IV assembly);GO:1903136(cuprous ion binding);GO:1904960(positive regulation of cytochrome-c oxidase activity)	00190(Oxidative phosphorylation);04714(Thermogenesis)	K02260	NA	cytochrome c oxidase copper chaperone COX17 [Source:HGNC Symbol;Acc:HGNC:2264]	Exon (ENSBGRT00000004421/ENSBGRG00000002369, exon 1 of 2)	-2.78	9.77237e-05	0.355	up	0.998218	-0.00257389	0.741783	1	down	no	65.5295	74.3956	65.1981	82.1094	62.9549
chr1	71428012	71428102	91	ENSBGRG00000002979	ENSBGRT00000005814	114161	POLQ	GO:0003676(nucleic acid binding);GO:0003677(DNA binding);GO:0003682(chromatin binding);GO:0003887(DNA-directed DNA polymerase activity);GO:0005524(ATP binding);GO:0006260(DNA replication);GO:0006261(DNA-dependent DNA replication);GO:0006281(DNA repair);GO:0006284(base-excision repair);GO:0006302(double-strand break repair);GO:0006974(cellular response to DNA damage stimulus);GO:0016446(somatic hy…	NA	NA	NA	DNA polymerase theta [Source:HGNC Symbol;Acc:HGNC:9186]	3' UTR	-0.27	0.42462	1.32	up	0.931419	-0.102498	0.801715	1	down	no	0.117895	0.1986	0.204612	0.171131	0.133957
chr1	71618091	71618151	61	ENSBGRG00000003280	ENSBGRT00000006163	33363	HCLS1	GO:0000122(negative regulation of transcription by RNA polymerase II);GO:0001085(RNA polymerase II transcription factor binding);GO:0003779(actin binding);GO:0005515(protein binding);GO:0005634(nucleus);GO:0005667(transcription factor complex);GO:0005737(cytoplasm);GO:0005829(cytosol);GO:0005886(plasma membrane);GO:0008284(positive regulation of cell population proliferation);GO:0009725(response …	04530(Tight junction);05205(Proteoglycans in cancer);05100(Bacterial invasion of epithelial cells);05100(Bacterial invasion of epithelial cells)	K06106	NA	hematopoietic cell-specific Lyn substrate 1 [Source:HGNC Symbol;Acc:HGNC:4844]	Exon (ENSBGRT00000006163/ENSBGRG00000003280, exon 11 of 13)	-0.284	0.385478	0.447	up	0.850795	-0.233116	0.552689	1	down	no	2.11713	2.21564	2.25771	3.41957	1.96164
chr1	71776628	71782748	6121	ENSBGRG00000004390	ENSBGRT00000008070	27113	IQCB1	GO:0001750(photoreceptor outer segment);GO:0005515(protein binding);GO:0005516(calmodulin binding);GO:0005654(nucleoplasm);GO:0005813(centrosome);GO:0015630(microtubule cytoskeleton);GO:0019899(enzyme binding);GO:0032391(photoreceptor connecting cilium);GO:0045171(intercellular bridge);GO:0045494(photoreceptor cell maintenance);GO:0048496(maintenance of animal organ identity);GO:0060271(cilium as…	NA	NA	NA	IQ motif containing B1 [Source:HGNC Symbol;Acc:HGNC:28949]	Exon (ENSBGRT00000008070/ENSBGRG00000004390, exon 9 of 16)	-0.958	0.0245471	-0.406	down	1.55032	0.632569	0.155699	1	up	no	11.0902	10.8757	7.57858	5.83701	7.83727
chr1	72311312	72313764	2453	ENSBGRG00000004919	ENSBGRT00000009157	19268	CCDC58	NA	NA	NA	NA	coiled-coil domain containing 58 [Source:HGNC Symbol;Acc:HGNC:31136]	3' UTR	-1.03	0.0190546	1.29	up	1.04918	0.0692564	0.878737	1	up	no	10.3551	11.7376	11.3318	10.8087	9.44543
chr1	72384145	72385137	993	ENSBGRG00000007190	ENSBGRT00000013200	0	WDR5B	GO:0005515(protein binding)	04934(Cushing syndrome)	K14963	NA	WD repeat domain 5B [Source:HGNC Symbol;Acc:HGNC:17826]	Exon (ENSBGRT00000013200/ENSBGRG00000007190, exon 1 of 1)	-0.464	0.156315	0.215	up	1.15218	0.204364	0.895874	1	up	no	3.98945	3.18387	2.99011	3.2058	3.1429
chr1	72492093	72495891	3799	ENSBGRG00000007330	ENSBGRT00000013561	22907	PARP9	GO:0000122(negative regulation of transcription by RNA polymerase II);GO:0002230(positive regulation of defense response to virus by host);GO:0003714(transcription corepressor activity);GO:0003950(NAD+ ADP-ribosyltransferase activity);GO:0004857(enzyme inhibitor activity);GO:0005634(nucleus);GO:0005654(nucleoplasm);GO:0005737(cytoplasm);GO:0005739(mitochondrion);GO:0005829(cytosol);GO:0006302(dou…	NA	NA	NA	poly(ADP-ribose) polymerase family member 9 [Source:HGNC Symbol;Acc:HGNC:24118]	Exon (ENSBGRT00000013561/ENSBGRG00000007330, exon 8 of 11)	-1.6	0.0030903	-0.34	down	1.23085	0.299659	0.553723	1	up	no	15.1673	16.0156	12.69	10.7498	14.5617
chr1	73486462	73486642	181	ENSBGRG00000008188	ENSBGRT00000015332	2087	ADCY5	GO:0001973(G protein-coupled adenosine receptor signaling pathway);GO:0004016(adenylate cyclase activity);GO:0005886(plasma membrane);GO:0005929(cilium);GO:0006171(cAMP biosynthetic process);GO:0007189(adenylate cyclase-activating G protein-coupled receptor signaling pathway);GO:0007191(adenylate cyclase-activating dopamine receptor signaling pathway);GO:0007195(adenylate cyclase-inhibiting dopam…	00230(Purine metabolism);04015(Rap1 signaling pathway);04371(Apelin signaling pathway);04072(Phospholipase D signaling pathway);04024(cAMP signaling pathway);04022(cGMP - PKG signaling pathway);04114(Oocyte meiosis);04540(Gap junction);04611(Platelet activation);04062(Chemokine signaling pathway);04911(Insulin secretion);04923(Regulation of lipolysis in adipocyte);04912(GnRH signaling pathway);04…	K08045	EC:4.6.1.1	adenylate cyclase 5 [Source:HGNC Symbol;Acc:HGNC:236]	Exon (ENSBGRT00000015332/ENSBGRG00000008188, exon 2 of 24)	-0.6	0.0891251	-1.47	down	1.1027	0.141044	0.987561	1	up	no	7.82822	5.2296	3.70774	7.9232	6.13153
chr1	75032033	75040445	8413	ENSBGRG00000011141	ENSBGRT00000020371	132587	ITGB5	GO:0007160(cell-matrix adhesion);GO:0007179(transforming growth factor beta receptor signaling pathway);GO:0007229(integrin-mediated signaling pathway);GO:0008305(integrin complex);GO:0009986(cell surface);GO:0034684(integrin alphav-beta5 complex);GO:0035987(endodermal cell differentiation);GO:0038023(signaling receptor activity);GO:0043149(stress fiber assembly);GO:0043235(receptor complex);GO:0…	04151(PI3K-Akt signaling pathway);04512(ECM-receptor interaction);04145(Phagosome);04510(Focal adhesion);04810(Regulation of actin cytoskeleton);05205(Proteoglycans in cancer);05410(Hypertrophic cardiomyopathy (HCM));05412(Arrhythmogenic right ventricular cardiomyopathy (ARVC));05414(Dilated cardiomyopathy (DCM));05165(Human papillomavirus infection);05165(Human papillomavirus infection)	K06588	NA	integrin subunit beta 5 [Source:HGNC Symbol;Acc:HGNC:6160]	3' UTR	-4.06	2.63027e-06	0.195	up	1.15787	0.211475	0.777898	1	up	no	38.1	48.6174	43.0812	32.5799	36.6797
chr1	75402627	75402716	90	ENSBGRG00000011908	ENSBGRT00000022020	148756	SLC12A8	GO:0016020(membrane);GO:0055085(transmembrane transport)	NA	NA	NA	solute carrier family 12 member 8 [Source:HGNC Symbol;Acc:HGNC:15595]	3' UTR	-0.281	0.391742	-1.22	down	1.99965	0.99975	0.29355	1	up	no	0.4358	0.486273	0.253326	0.134127	0.304221
chr1	75638594	75666745	28152	ENSBGRG00000012130	ENSBGRT00000022245	24543	ZNF148	GO:0000122(negative regulation of transcription by RNA polymerase II);GO:0000978(RNA polymerase II cis-regulatory region sequence-specific DNA binding);GO:0001227(DNA-binding transcription repressor activity, RNA polymerase II-specific);GO:0003676(nucleic acid binding);GO:0003700(DNA-binding transcription factor activity);GO:0005634(nucleus);GO:0005654(nucleoplasm);GO:0005794(Golgi apparatus);GO:…	NA	NA	NA	zinc finger protein 148 [Source:HGNC Symbol;Acc:HGNC:12933]	Exon (ENSBGRT00000022245/ENSBGRG00000012130, exon 3 of 8)	-1.19	0.0112202	-0.652	down	0.829405	-0.269851	0.214456	1	down	no	7.69281	6.55042	9.51823	8.8931	7.34791
chr1	75914752	75914992	241	ENSBGRG00000012716	ENSBGRT00000023302	67677	OSBPL11	GO:0005654(nucleoplasm);GO:0005794(Golgi apparatus);GO:0010890(positive regulation of sequestering of triglyceride);GO:0045444(fat cell differentiation);GO:0045444(fat cell differentiation)	NA	NA	NA	oxysterol binding protein like 11 [Source:HGNC Symbol;Acc:HGNC:16397]	Exon (ENSBGRT00000023302/ENSBGRG00000012716, exon 10 of 14)	-0.429	0.183654	0.541	up	1.04198	0.0593283	0.858094	1	up	no	5.1516	2.91508	3.9515	4.09859	3.56244
chr1	76646138	76647095	958	ENSBGRG00000017823	ENSBGRT00000032649	239	ENSBGRG00000017823	NA	NA	NA	NA		Exon (ENSBGRT00000032649/ENSBGRG00000017823, exon 1 of 1)	-0.816	0.040738	-0.652	down	1.62838	0.70344	0.495484	1	up	no	0.862474	0.627907	0.458284	0.617961	0.296633
chr1	77302430	77303637	1208	ENSBGRG00000018942	ENSBGRT00000034720	59	CEP19	GO:0000922(spindle pole);GO:0005813(centrosome);GO:0005814(centriole);GO:0005929(cilium);GO:0034454(microtubule anchoring at centrosome);GO:0036064(ciliary basal body);GO:0060271(cilium assembly);GO:0097712(vesicle targeting, trans-Golgi to periciliary membrane compartment)	NA	NA	NA	centrosomal protein 19 [Source:HGNC Symbol;Acc:HGNC:28209]	5' UTR	-1.64	0.00269153	0.523	up	0.954667	-0.0669299	0.74483	1	down	no	8.2895	7.6609	6.69224	7.62611	10.7434
chr1	77505842	77506022	181	ENSBGRG00000019513	ENSBGRT00000035963	0	NCBP2	GO:0000184(nuclear-transcribed mRNA catabolic process, nonsense-mediated decay);GO:0000339(RNA cap binding);GO:0000340(RNA 7-methylguanosine cap binding);GO:0003676(nucleic acid binding);GO:0003729(mRNA binding);GO:0005634(nucleus);GO:0005654(nucleoplasm);GO:0005737(cytoplasm);GO:0005845(mRNA cap binding complex);GO:0005846(nuclear cap binding complex);GO:0006446(regulation of translational initi…	03040(Spliceosome);03013(RNA transport);03015(mRNA surveillance pathway);03015(mRNA surveillance pathway)	K12883	NA	nuclear cap binding protein subunit 2 [Source:HGNC Symbol;Acc:HGNC:7659]	5' UTR	-0.756	0.0501187	-0.905	down	1.0883	0.122075	0.96843	1	up	no	21.3404	18.1137	18.9098	18.1781	17.2917
chr1	77645399	77662626	17228	ENSBGRG00000020056	ENSBGRT00000041592	250135	DLG1	GO:0000122(negative regulation of transcription by RNA polymerase II);GO:0001657(ureteric bud development);GO:0001658(branching involved in ureteric bud morphogenesis);GO:0001771(immunological synapse formation);GO:0001772(immunological synapse);GO:0001935(endothelial cell proliferation);GO:0002088(lens development in camera-type eye);GO:0002369(T cell cytokine production);GO:0005515(protein bind…	04390(Hippo signaling pathway);04530(Tight junction);04660(T cell receptor signaling pathway);05203(Viral carcinogenesis);05166(HTLV-I infection);05165(Human papillomavirus infection);05165(Human papillomavirus infection)	K12076	NA	discs large MAGUK scaffold protein 1 [Source:HGNC Symbol;Acc:HGNC:2900]	Exon (ENSBGRT00000041592/ENSBGRG00000020056, exon 18 of 25)	-1.21	0.0104713	0.484	up	0.809554	-0.304801	0.123061	1	down	no	12.0664	12.3251	18.2569	13.7772	13.1602
chr1	82543541	82547864	4324	ENSBGRG00000000499	ENSBGRT00000000962	79146	CCDC50	GO:0005829(cytosol);GO:0007605(sensory perception of sound);GO:0031625(ubiquitin protein ligase binding);GO:0031625(ubiquitin protein ligase binding)	NA	NA	NA	coiled-coil domain containing 50 [Source:HGNC Symbol;Acc:HGNC:18111]	Exon (ENSBGRT00000000962/ENSBGRG00000000499, exon 10 of 12)	-1.75	0.00199526	2.06	up	1.04266	0.0602664	0.841713	1	up	no	12.3905	15.6429	14.3433	13.5974	12.3891
chr1	82557208	82571899	14692	ENSBGRG00000000499	ENSBGRT00000000962	55111	CCDC50	GO:0005829(cytosol);GO:0007605(sensory perception of sound);GO:0031625(ubiquitin protein ligase binding);GO:0031625(ubiquitin protein ligase binding)	NA	NA	NA	coiled-coil domain containing 50 [Source:HGNC Symbol;Acc:HGNC:18111]	Exon (ENSBGRT00000000962/ENSBGRG00000000499, exon 5 of 12)	-1.34	0.00676083	-0.446	down	1.04266	0.0602664	0.841713	1	up	no	12.3905	15.6429	14.3433	13.5974	12.3891
chr1	87505785	87506054	270	ENSBGRG00000001653	ENSBGRT00000003091	5714	ENSBGRG00000001653	GO:0003676(nucleic acid binding);GO:0005524(ATP binding);GO:0005524(ATP binding)	03013(RNA transport);03013(RNA transport)	K03257	NA		3' UTR	-20.1	3.16228e-23	0.388	up	1.12726	0.172823	0.900519	1	up	no	430.69	350.03	330.752	331.638	376.48
chr1	90199603	90199891	289	ENSBGRG00000003743	ENSBGRT00000009257	15945	EIF4G1	GO:0001662(behavioral fear response);GO:0003723(RNA binding);GO:0003729(mRNA binding);GO:0003743(translation initiation factor activity);GO:0005515(protein binding);GO:0005524(ATP binding);GO:0005634(nucleus);GO:0005737(cytoplasm);GO:0005829(cytosol);GO:0005844(polysome);GO:0006412(translation);GO:0006446(regulation of translational initiation);GO:0008135(translation factor activity, RNA binding)…	03013(RNA transport);05416(Viral myocarditis);05416(Viral myocarditis)	K03260	NA	eukaryotic translation initiation factor 4 gamma 1 [Source:HGNC Symbol;Acc:HGNC:3296]	Exon (ENSBGRT00000009257/ENSBGRG00000003743, exon 26 of 36)	-0.842	0.0363078	-1.32	down	0.791701	-0.336973	0.129226	1	down	no	30.5661	40.7663	49.7903	48.2452	37.1147
chr1	90338475	90338979	505	ENSBGRG00000000862	ENSBGRT00000001629	8899	DVL3	GO:0000790(nuclear chromatin);GO:0001934(positive regulation of protein phosphorylation);GO:0002020(protease binding);GO:0005102(signaling receptor binding);GO:0005109(frizzled binding);GO:0005515(protein binding);GO:0005829(cytosol);GO:0008013(beta-catenin binding);GO:0016055(Wnt signaling pathway);GO:0035556(intracellular signal transduction);GO:0035567(non-canonical Wnt signaling pathway);GO:0…	04310(Wnt signaling pathway);04330(Notch signaling pathway);04390(Hippo signaling pathway);04150(mTOR signaling pathway);04550(Signaling pathways regulating pluripotency of stem cells);04916(Melanogenesis);05200(Pathways in cancer);05225(Hepatocellular carcinoma);05226(Gastric cancer);05217(Basal cell carcinoma);05224(Breast cancer);04934(Cushing syndrome);05166(HTLV-I infection);05165(Human papi…	K02353	NA	dishevelled segment polarity protein 3 [Source:HGNC Symbol;Acc:HGNC:3087]	Exon (ENSBGRT00000001629/ENSBGRG00000000862, exon 12 of 14)	-2.38	0.000301995	-0.308	down	0.990255	-0.0141284	0.617999	1	down	no	43.5895	54.0233	45.6149	53.1378	49.1074
chr1	90373383	90373575	193	ENSBGRG00000000921	ENSBGRT00000001753	0	EIF2B5	GO:0001541(ovarian follicle development);GO:0003743(translation initiation factor activity);GO:0005085(guanyl-nucleotide exchange factor activity);GO:0005515(protein binding);GO:0005634(nucleus);GO:0005737(cytoplasm);GO:0005829(cytosol);GO:0005851(eukaryotic translation initiation factor 2B complex);GO:0006413(translational initiation);GO:0009408(response to heat);GO:0014002(astrocyte development…	03013(RNA transport)	K03240	NA	eukaryotic translation initiation factor 2B subunit epsilon [Source:HGNC Symbol;Acc:HGNC:3261]	Exon (ENSBGRT00000001753/ENSBGRG00000000921, exon 1 of 17)	-0.834	0.0380189	0.867	up	1.22384	0.291414	0.553526	1	up	no	20.6424	18.5172	14.9812	18.2333	14.7815
chr1	90704488	90707616	3129	ENSBGRG00000001414	ENSBGRT00000002587	85854	YEATS2	GO:0000122(negative regulation of transcription by RNA polymerase II);GO:0005634(nucleus);GO:0005671(Ada2/Gcn5/Ada3 transcription activator complex);GO:0006355(regulation of transcription, DNA-templated);GO:0017025(TBP-class protein binding);GO:0042393(histone binding);GO:0043966(histone H3 acetylation);GO:0045892(negative regulation of transcription, DNA-templated);GO:0072686(mitotic spindle);GO…	NA	NA	NA	YEATS domain containing 2 [Source:HGNC Symbol;Acc:HGNC:25489]	Exon (ENSBGRT00000002587/ENSBGRG00000001414, exon 29 of 32)	-1.73	0.0020893	-0.416	down	1.04916	0.0692332	0.829783	1	up	no	8.60018	10.3285	9.86373	8.47996	8.71902
chr1	91572720	91596674	23955	ENSBGRG00000001781	ENSBGRT00000003296	108977	ATP11B	GO:0000166(nucleotide binding);GO:0000287(magnesium ion binding);GO:0005524(ATP binding);GO:0005783(endoplasmic reticulum);GO:0015914(phospholipid transport);GO:0016021(integral component of membrane);GO:0055037(recycling endosome);GO:0140326(ATPase-coupled intramembrane lipid transporter activity)	NA	NA	NA	ATPase phospholipid transporting 11B (putative) [Source:HGNC Symbol;Acc:HGNC:13553]	3' UTR	-1.22	0.0102329	0.472	up	0.835079	-0.260016	0.2967	1	down	no	2.96733	3.99486	5.21318	3.69807	3.59451
chr1	95093948	95094940	993	ENSBGRG00000002861	ENSBGRT00000005365	138291	USP13	GO:0004197(cysteine-type endopeptidase activity);GO:0004843(thiol-dependent ubiquitin-specific protease activity);GO:0005515(protein binding);GO:0006355(regulation of transcription, DNA-templated);GO:0006511(ubiquitin-dependent protein catabolic process);GO:0008270(zinc ion binding);GO:0008283(cell population proliferation);GO:0010506(regulation of autophagy);GO:0016579(protein deubiquitination);…	NA	NA	NA	ubiquitin specific peptidase 13 [Source:HGNC Symbol;Acc:HGNC:12611]	3' UTR	-0.589	0.0933254	-0.862	down	1.08012	0.111188	0.993695	1	up	no	1.32269	1.85209	2.02246	1.09615	1.29031
chr1	101229243	101229422	180	ENSBGRG00000003457	ENSBGRT00000006436	812792	NLGN1	GO:0002087(regulation of respiratory gaseous exchange by nervous system process);GO:0005887(integral component of plasma membrane);GO:0007155(cell adhesion);GO:0007157(heterophilic cell-cell adhesion via plasma membrane cell adhesion molecules);GO:0007158(neuron cell-cell adhesion);GO:0007399(nervous system development);GO:0007416(synapse assembly);GO:0009897(external side of plasma membrane);GO:…	04514(Cell adhesion molecules (CAMs))	K07378	NA	neuroligin 1 [Source:HGNC Symbol;Acc:HGNC:14291]	Exon (ENSBGRT00000006436/ENSBGRG00000003457, exon 5 of 5)	-0.515	0.12331	1.26	up	0.527692	-0.922231	0.267653	1	down	no	0.227574	0.441533	0.311003	0.420718	1.17026
chr1	102041887	102042184	298	ENSBGRG00000003457	ENSBGRT00000006436	30	NLGN1	GO:0002087(regulation of respiratory gaseous exchange by nervous system process);GO:0005887(integral component of plasma membrane);GO:0007155(cell adhesion);GO:0007157(heterophilic cell-cell adhesion via plasma membrane cell adhesion molecules);GO:0007158(neuron cell-cell adhesion);GO:0007399(nervous system development);GO:0007416(synapse assembly);GO:0009897(external side of plasma membrane);GO:…	04514(Cell adhesion molecules (CAMs))	K07378	NA	neuroligin 1 [Source:HGNC Symbol;Acc:HGNC:14291]	Exon (ENSBGRT00000006436/ENSBGRG00000003457, exon 1 of 5)	-0.539	0.11246	1.79	up	0.527692	-0.922231	0.267653	1	down	no	0.227574	0.441533	0.311003	0.420718	1.17026
chr1	116928394	116928511	118	ENSBGRG00000013416	ENSBGRT00000024626	7264	IL12A	GO:0001916(positive regulation of T cell mediated cytotoxicity);GO:0002860(positive regulation of natural killer cell mediated cytotoxicity directed against tumor cell target);GO:0005125(cytokine activity);GO:0005143(interleukin-12 receptor binding);GO:0005576(extracellular region);GO:0005615(extracellular space);GO:0005737(cytoplasm);GO:0006955(immune response);GO:0007050(cell cycle arrest);GO:0…	04630(Jak-STAT signaling pathway);04060(Cytokine-cytokine receptor interaction);04620(Toll-like receptor signaling pathway);04622(RIG-I-like receptor signaling pathway);04625(C-type lectin receptor signaling pathway);04658(Th1 and Th2 cell differentiation);05200(Pathways in cancer);05321(Inflammatiory bowel disease (IBD));05330(Allograft rejection);04940(Type I diabetes mellitus);05133(Pertussis)…	K05406	NA	interleukin 12A [Source:HGNC Symbol;Acc:HGNC:5969]	3' UTR	-0.433	0.179473	1.1	up	0.834658	-0.260743	0.569234	1	down	no	2.10161	4.07531	3.3854	1.94502	5.77039
chr1	118651446	119094782	443337	ENSBGRG00000015623	ENSBGRT00000028705	0	ENSBGRG00000015623	GO:0003735(structural constituent of ribosome);GO:0005840(ribosome);GO:0006412(translation)	03010(Ribosome)	K02934	NA		Exon (ENSBGRT00000028705/ENSBGRG00000015623, exon 1 of 1)	-2.58	0.000169824	0.43	up	1.24957	0.321432	0.501453	1	up	no	526.316	578.022	493.626	412.974	419.062
chr1	126669577	126669846	270	ENSBGRG00000013878	ENSBGRT00000025477	239	C1GALT1C1	GO:0006493(protein O-linked glycosylation)	00512(Mucin type O-glycan biosynthesis)	K09653	EC:2.4.1.-	C1GALT1 specific chaperone 1 [Source:HGNC Symbol;Acc:HGNC:24338]	Exon (ENSBGRT00000025477/ENSBGRG00000013878, exon 1 of 1)	-0.818	0.0398107	-0.523	down	1.07564	0.105189	0.993227	1	up	no	3.3346	3.01808	3.29231	2.72874	2.83792
chr1	128025859	128029263	3405	ENSBGRG00000014873	ENSBGRT00000027440	25575	EIF2A	GO:0000049(tRNA binding);GO:0003743(translation initiation factor activity);GO:0005515(protein binding);GO:0005737(cytoplasm);GO:0005850(eukaryotic translation initiation factor 2 complex);GO:0006412(translation);GO:0006413(translational initiation);GO:0006417(regulation of translation);GO:0006468(protein phosphorylation);GO:0009967(positive regulation of signal transduction);GO:0032933(SREBP sig…	NA	NA	NA	eukaryotic translation initiation factor 2A [Source:HGNC Symbol;Acc:HGNC:3254]	Exon (ENSBGRT00000027440/ENSBGRG00000014873, exon 8 of 14)	-1.41	0.00549541	-0.217	down	0.973878	-0.0381873	0.539872	1	down	no	51.1104	50.5955	53.4239	51.6708	51.5563
chr1	128139346	128174976	35631	ENSBGRG00000015241	ENSBGRT00000028693	0	TSC22D2	GO:0003700(DNA-binding transcription factor activity);GO:0006355(regulation of transcription, DNA-templated);GO:0006970(response to osmotic stress);GO:0006970(response to osmotic stress)	NA	NA	NA	TSC22 domain family member 2 [Source:HGNC Symbol;Acc:HGNC:29095]	Exon (ENSBGRT00000028693/ENSBGRG00000015241, exon 1 of 3)	-2.58	0.000169824	-0.388	down	1.43361	0.51965	0.292552	1	up	no	7.31502	7.1912	5.09628	4.79152	5.29023
chr1	129770433	129770642	210	ENSBGRG00000019043	ENSBGRT00000035004	44261	GYG1	GO:0005978(glycogen biosynthetic process);GO:0008466(glycogenin glucosyltransferase activity);GO:0016757(transferase activity, transferring glycosyl groups);GO:0030145(manganese ion binding);GO:0042803(protein homodimerization activity);GO:0102751(UDP-alpha-D-glucose:glucosyl-glycogenin alpha-D-glucosyltransferase activity);GO:0102751(UDP-alpha-D-glucose:glucosyl-glycogenin alpha-D-glucosyltransf…	00500(Starch and sucrose metabolism);00500(Starch and sucrose metabolism)	K00750	EC:2.4.1.186	glycogenin 1 [Source:HGNC Symbol;Acc:HGNC:4699]	3' UTR	-0.959	0.0245471	0.829	up	1.34739	0.43017	0.345426	1	up	no	36.6904	30.0607	17.1703	28.8782	28.2629
chr1	137060027	137062657	2631	ENSBGRG00000000218	ENSBGRT00000000347	119	CHST2	GO:0000139(Golgi membrane);GO:0001517(N-acetylglucosamine 6-O-sulfotransferase activity);GO:0005654(nucleoplasm);GO:0005794(Golgi apparatus);GO:0005802(trans-Golgi network);GO:0005829(cytosol);GO:0005975(carbohydrate metabolic process);GO:0006044(N-acetylglucosamine metabolic process);GO:0006790(sulfur compound metabolic process);GO:0008146(sulfotransferase activity)	00533(Glycosaminoglycan biosynthesis - keratan sulfate)	K04745	EC:2.8.2.-	carbohydrate sulfotransferase 2 [Source:HGNC Symbol;Acc:HGNC:1970]	Exon (ENSBGRT00000000347/ENSBGRG00000000218, exon 1 of 3)	-2.14	0.000616595	-0.504	down	0.796072	-0.329029	0.351638	1	down	no	3.84214	4.80572	4.95055	6.6291	4.71511
chr1	138894957	138899467	4511	ENSBGRG00000001246	ENSBGRT00000002273	48211	ZBTB38	GO:0003676(nucleic acid binding);GO:0005515(protein binding);GO:0005634(nucleus);GO:0005654(nucleoplasm);GO:0006275(regulation of DNA replication);GO:0006974(cellular response to DNA damage stimulus);GO:0008327(methyl-CpG binding);GO:0042803(protein homodimerization activity);GO:0045892(negative regulation of transcription, DNA-templated)	NA	NA	NA	zinc finger and BTB domain containing 38 [Source:HGNC Symbol;Acc:HGNC:26636]	Exon (ENSBGRT00000002273/ENSBGRG00000001246, exon 2 of 3)	-1.66	0.0025704	0.182	up	0.809294	-0.305264	0.108206	1	down	no	10.3409	8.27919	11.2395	12.0459	11.2263
chr1	139076778	139093526	16749	ENSBGRG00000001263	ENSBGRT00000002318	23829	PXYLP1	GO:0005794(Golgi apparatus);GO:0006024(glycosaminoglycan biosynthetic process);GO:0010909(positive regulation of heparan sulfate proteoglycan biosynthetic process);GO:0016791(phosphatase activity);GO:0050650(chondroitin sulfate proteoglycan biosynthetic process)	NA	NA	NA	2-phosphoxylose phosphatase 1 [Source:HGNC Symbol;Acc:HGNC:26303]	Exon (ENSBGRT00000002318/ENSBGRG00000001263, exon 3 of 5)	-2.63	0.000144544	-0.623	down	1.05426	0.0762311	0.964905	1	up	no	1.96254	2.93716	1.72301	3.77254	1.47572
chr1	142567061	142579766	12706	ENSBGRG00000002029	ENSBGRT00000003769	105911	ARMC8	GO:0000151(ubiquitin ligase complex);GO:0005515(protein binding);GO:0005634(nucleus);GO:0005737(cytoplasm);GO:0005737(cytoplasm)	NA	NA	NA	armadillo repeat containing 8 [Source:HGNC Symbol;Acc:HGNC:24999]	3' UTR	-4.07	2.5704e-06	0.636	up	0.931183	-0.102864	0.484353	1	down	no	6.31692	8.14454	9.59923	6.48292	7.21316
chr1	145034649	145034768	120	ENSBGRG00000003035	ENSBGRT00000005672	0	ENSBGRG00000003035	NA	NA	NA	NA		Exon (ENSBGRT00000005672/ENSBGRG00000003035, exon 1 of 2)	-0.325	0.301995	1.68	up	0.236223	-2.08178	1	1	down	no	0	0.068154	0.119494	0.094209	0.21907
chr1	145256797	145257782	986	ENSBGRG00000003074	ENSBGRT00000005767	18453	PPP2R3A	GO:0000159(protein phosphatase type 2A complex);GO:0005509(calcium ion binding);GO:0005509(calcium ion binding)	03015(mRNA surveillance pathway);04071(Sphingolipid signaling pathway);04151(PI3K-Akt signaling pathway);04152(AMPK signaling pathway);04261(Adrenergic signaling in cardiomyocytes);04728(Dopaminergic synapse);05165(Human papillomavirus infection);05165(Human papillomavirus infection)	K11583	NA	protein phosphatase 2 regulatory subunit B''alpha [Source:HGNC Symbol;Acc:HGNC:9307]	5' UTR	-1.34	0.00691831	0.871	up	0.909038	-0.137588	0.585881	1	down	no	1.50659	2.47486	2.36121	2.05395	2.15462
chr1	146471497	146471707	211	ENSBGRG00000003150	ENSBGRT00000005871	175295	ENSBGRG00000003150	GO:0004672(protein kinase activity);GO:0004713(protein tyrosine kinase activity);GO:0005003(ephrin receptor activity);GO:0005515(protein binding);GO:0005524(ATP binding);GO:0005887(integral component of plasma membrane);GO:0006468(protein phosphorylation);GO:0007169(transmembrane receptor protein tyrosine kinase signaling pathway);GO:0016021(integral component of membrane)	04360(Axon guidance)	K05110	EC:2.7.10.1	EPH receptor B1 [Source:HGNC Symbol;Acc:HGNC:3392]	Exon (ENSBGRT00000005871/ENSBGRG00000003150, exon 3 of 17)	-0.701	0.060256	-1.98	down	0.699393	-0.515825	0.270156	1	down	no	0.822603	1.37176	1.81942	1.77072	1.11614
chr1	146950931	146951912	982	ENSBGRG00000003279	ENSBGRT00000006099	30	CEP63	GO:0005813(centrosome);GO:0007099(centriole replication);GO:0007099(centriole replication)	NA	NA	NA	centrosomal protein 63 [Source:HGNC Symbol;Acc:HGNC:25815]	Exon (ENSBGRT00000006099/ENSBGRG00000003279, exon 1 of 14)	-0.465	0.154882	0.764	up	1.09018	0.124572	0.974493	1	up	no	6.91182	5.45795	4.46641	5.5534	6.99994
chr1	148053661	148065860	12200	ENSBGRG00000004386	ENSBGRT00000008114	0	ENSBGRG00000004386	NA	NA	NA	NA		Exon (ENSBGRT00000008114/ENSBGRG00000004386, exon 1 of 5)	-7.07	1.20226e-09	0.301	up	0.780131	-0.358212	0.082943	1	down	no	47.2692	62.3457	68.9562	77.0826	64.7236
chr1	148248536	148248804	269	ENSBGRG00000006213	ENSBGRT00000011528	173963	TMEM108	GO:0005769(early endosome);GO:0006898(receptor-mediated endocytosis);GO:0008090(retrograde axonal transport);GO:0010008(endosome membrane);GO:0014069(postsynaptic density);GO:0021542(dentate gyrus development);GO:0030424(axon);GO:0031175(neuron projection development);GO:0036477(somatodendritic compartment);GO:0051388(positive regulation of neurotrophin TRK receptor signaling pathway);GO:0097106(…	NA	NA	NA	transmembrane protein 108 [Source:HGNC Symbol;Acc:HGNC:28451]	Exon (ENSBGRT00000011493/ENSBGRG00000006213, exon 4 of 6)	-0.339	0.28119	2.08	up	2.68887	1.427	0.132612	1	up	no	0.422403	0.380388	0.10182	0.158139	0.187883
chr1	151505746	151506014	269	ENSBGRG00000008500	ENSBGRT00000015560	30	ATP2C1	GO:0000139(Golgi membrane);GO:0000166(nucleotide binding);GO:0005388(calcium transmembrane transporter activity, phosphorylative mechanism);GO:0005524(ATP binding);GO:0005794(Golgi apparatus);GO:0005802(trans-Golgi network);GO:0006816(calcium ion transport);GO:0006874(cellular calcium ion homeostasis);GO:0008544(epidermis development);GO:0016021(integral component of membrane);GO:0016339(calcium-…	NA	NA	NA	ATPase secretory pathway Ca2+ transporting 1 [Source:HGNC Symbol;Acc:HGNC:13211]	5' UTR	-0.593	0.0912011	2.58	up	1.17188	0.228828	0.717862	1	up	no	22.5878	21.6286	20.4657	19.3374	16.7935
chr1	156281271	156283386	2116	ENSBGRG00000020541	ENSBGRT00000037949	10654	ENSBGRG00000020541	GO:0000398(mRNA splicing, via spliceosome);GO:0003676(nucleic acid binding);GO:0003723(RNA binding);GO:0016607(nuclear speck);GO:0046872(metal ion binding);GO:0050733(RS domain binding);GO:0089701(U2AF);GO:0089701(U2AF)	03040(Spliceosome);05131(Shigellosis);05131(Shigellosis)	K12836	NA		Exon (ENSBGRT00000037949/ENSBGRG00000020541, exon 5 of 8)	-1.25	0.00933254	-0.157	down	1.25594	0.328772	0.461758	1	up	no	98.432	97.1072	79.5065	78.6296	75.4005
chr1	157386474	157387582	1109	ENSBGRG00000022358	ENSBGRT00000041289	8751	ENSBGRG00000022358	NA	04514(Cell adhesion molecules (CAMs));04672(Intestinal immune network for IgA production)	K06710	NA		Exon (ENSBGRT00000041289/ENSBGRG00000022358, exon 5 of 7)	-0.93	0.0269153	-0.674	down	0.962289	-0.0554575	0.679731	1	down	no	12.7199	7.94383	13.9419	11.7704	6.49796
chr1	157481686	157481833	148	ENSBGRG00000022818	ENSBGRT00000042139	818	ENSBGRG00000022818	NA	04120(Ubiquitin mediated proteolysis);05340(Primary immunodeficiency)	K10603	NA		Exon (ENSBGRT00000042139/ENSBGRG00000022818, exon 2 of 4)	-0.382	0.22751	2.49	up	0.514245	-0.959473	1	1	down	no	0	0.128471	0	0.270118	0.104619
chr1	162749131	162751327	2197	ENSBGRG00000003161	ENSBGRT00000005882	218424	HLCS	GO:0004077(biotin-[acetyl-CoA-carboxylase] ligase activity);GO:0006464(cellular protein modification process)	00780(Biotin metabolism)	K01942	EC:6.3.4.9;EC:6.3.4.10	holocarboxylase synthetase [Source:HGNC Symbol;Acc:HGNC:4976]	3' UTR	-2.07	0.000758578	-1.08	down	1.08985	0.124132	0.98263	1	up	no	3.4624	3.50536	3.15479	2.63309	3.80208
chr1	164751754	164753370	1617	ENSBGRG00000003442	ENSBGRT00000006832	89	ERG	GO:0000978(RNA polymerase II cis-regulatory region sequence-specific DNA binding);GO:0001228(DNA-binding transcription activator activity, RNA polymerase II-specific);GO:0003682(chromatin binding);GO:0003700(DNA-binding transcription factor activity);GO:0005515(protein binding);GO:0006355(regulation of transcription, DNA-templated);GO:0042025(host cell nucleus);GO:0043565(sequence-specific DNA bi…	05202(Transcriptional misregulation in cancers);05215(Prostate cancer);05215(Prostate cancer)	K09435	NA	ETS transcription factor ERG [Source:HGNC Symbol;Acc:HGNC:3446]	5' UTR	-0.941	0.025704	0.57	up	1.22545	0.293309	0.567242	1	up	no	12.844	12.2772	8.92669	13.4205	8.40216
chr1	168218822	168218972	151	ENSBGRG00000000188	ENSBGRT00000000303	9914	ENSBGRG00000000188	NA	NA	NA	NA		Exon (ENSBGRT00000000304/ENSBGRG00000000188, exon 3 of 3)	-0.64	0.0758578	1.21	up	0.542571	-0.882115	0.0356463	1	down	no	0.853693	1.51493	1.87184	2.78221	1.89427
chr1	168538166	168538429	264	ENSBGRG00000000231	ENSBGRT00000000372	0	ENSBGRG00000000231	GO:0000062(fatty-acyl-CoA binding)	03320(PPAR signaling pathway)	K08762	NA		Exon (ENSBGRT00000000372/ENSBGRG00000000231, exon 1 of 1)	-4.16	2.04174e-06	0.696	up	0.653075	-0.614678	0.0985565	1	down	no	24.8614	31.0414	50.7468	44.2174	33.4348
chr1	171908488	171908578	91	ENSBGRG00000001764	ENSBGRT00000003281	7874	EFHB	GO:0005509(calcium ion binding);GO:0032091(negative regulation of protein binding);GO:0061891(calcium ion sensor activity);GO:0070884(regulation of calcineurin-NFAT signaling cascade);GO:2001256(regulation of store-operated calcium entry);GO:2001256(regulation of store-operated calcium entry)	03440(Homologous recombination);03440(Homologous recombination)	K10869	NA	EF-hand domain family member B [Source:HGNC Symbol;Acc:HGNC:26330]	Exon (ENSBGRT00000003281/ENSBGRG00000001764, exon 4 of 4)	-0.3	0.34914	1.58	up	0.545169	-0.875224	0.343014	1	down	no	0.311978	0.393274	1.47414	0.337349	0.128969
chr1	172033725	172033815	91	ENSBGRG00000001807	ENSBGRT00000003363	18474	ENSBGRG00000001807	NA	NA	NA	NA		Exon (ENSBGRT00000003363/ENSBGRG00000001807, exon 4 of 7)	-1.03	0.0190546	-1.44	down	0.436771	-1.19505	0.333418	1	down	no	0	0.333368	0.41884	0.513417	0.212627
chr1	172325928	172326315	388	ENSBGRG00000002023	ENSBGRT00000003804	3386	ZNF596	GO:0003676(nucleic acid binding);GO:0006355(regulation of transcription, DNA-templated);GO:0006355(regulation of transcription, DNA-templated)	NA	NA	NA	zinc finger protein 596 [Source:HGNC Symbol;Acc:HGNC:27268]	3' UTR	-0.698	0.0616595	-0.249	down	1.01671	0.023902	0.740871	1	up	no	6.75313	4.82278	5.68145	5.65913	5.73797
chr2	541034	542197	1164	ENSBGRG00000002425	ENSBGRT00000004547	12467	NECAP2	GO:0006897(endocytosis);GO:0016020(membrane);GO:0030125(clathrin vesicle coat);GO:0030125(clathrin vesicle coat)	NA	NA	NA	NECAP endocytosis associated 2 [Source:HGNC Symbol;Acc:HGNC:25528]	Exon (ENSBGRT00000004547/ENSBGRG00000002425, exon 5 of 6)	-5	2.23872e-07	-0.413	down	1.06957	0.0970331	0.906504	1	up	no	30.9212	30.626	30.2394	30.783	25.2932
chr2	576855	591010	14156	ENSBGRG00000002459	ENSBGRT00000004709	19529	CROCC	GO:0001917(photoreceptor inner segment);GO:0003779(actin binding);GO:0005198(structural molecule activity);GO:0005200(structural constituent of cytoskeleton);GO:0005813(centrosome);GO:0005814(centriole);GO:0005829(cytosol);GO:0005886(plasma membrane);GO:0007098(centrosome cycle);GO:0008104(protein localization);GO:0010457(centriole-centriole cohesion);GO:0010669(epithelial structure maintenance);…	NA	NA	NA	ciliary rootlet coiled-coil, rootletin [Source:HGNC Symbol;Acc:HGNC:21299]	Exon (ENSBGRT00000004709/ENSBGRG00000002459, exon 16 of 38)	-2.05	0.000812831	-0.289	down	1.37393	0.458308	0.24551	1	up	no	13.8389	9.50964	7.95377	9.0112	8.52601
chr2	1358449	1361440	2992	ENSBGRG00000003200	ENSBGRT00000005955	196379	ARHGEF10L	GO:0005085(guanyl-nucleotide exchange factor activity);GO:0005089(Rho guanyl-nucleotide exchange factor activity);GO:0005096(GTPase activator activity);GO:0005515(protein binding);GO:0005829(cytosol);GO:0032933(SREBP signaling pathway);GO:0051496(positive regulation of stress fiber assembly);GO:0051496(positive regulation of stress fiber assembly)	NA	NA	NA	Rho guanine nucleotide exchange factor 10 like [Source:HGNC Symbol;Acc:HGNC:25540]	3' UTR	-3.77	5.7544e-06	-0.48	down	1.26618	0.340483	0.496797	1	up	no	7.91144	5.71931	4.26901	5.65557	6.2233
chr2	3599686	3599866	181	ENSBGRG00000004609	ENSBGRT00000008549	43526	ENSBGRG00000004609	GO:0005743(mitochondrial inner membrane);GO:0061617(MICOS complex);GO:0061617(MICOS complex)	NA	NA	NA		3' UTR	-2.47	0.000229087	0.309	up	0.894666	-0.160578	0.351312	1	down	no	69.3583	100.135	116.625	90.0301	77.5185
chr2	4806560	4808179	1620	ENSBGRG00000000185	ENSBGRT00000000301	21397	PINK1	GO:0000287(magnesium ion binding);GO:0000422(autophagy of mitochondrion);GO:0000785(chromatin);GO:0001934(positive regulation of protein phosphorylation);GO:0002020(protease binding);GO:0002082(regulation of oxidative phosphorylation);GO:0004672(protein kinase activity);GO:0004674(protein serine/threonine kinase activity);GO:0005524(ATP binding);GO:0005634(nucleus);GO:0005737(cytoplasm);GO:000573…	04137(Mitophagy - animal);05012(Parkinson disease)	K05688	EC:2.7.11.1	PTEN induced kinase 1 [Source:HGNC Symbol;Acc:HGNC:14581]	3' UTR	-2.89	7.07946e-05	-0.319	down	1.61015	0.687193	0.0460656	1	up	no	23.8598	18.6742	13.3418	12.7412	13.5413
chr2	4808598	4809197	600	ENSBGRG00000000185	ENSBGRT00000000301	23435	PINK1	GO:0000287(magnesium ion binding);GO:0000422(autophagy of mitochondrion);GO:0000785(chromatin);GO:0001934(positive regulation of protein phosphorylation);GO:0002020(protease binding);GO:0002082(regulation of oxidative phosphorylation);GO:0004672(protein kinase activity);GO:0004674(protein serine/threonine kinase activity);GO:0005524(ATP binding);GO:0005634(nucleus);GO:0005737(cytoplasm);GO:000573…	04137(Mitophagy - animal);05012(Parkinson disease)	K05688	EC:2.7.11.1	PTEN induced kinase 1 [Source:HGNC Symbol;Acc:HGNC:14581]	3' UTR	-12.5	1.99526e-15	-0.543	down	1.61015	0.687193	0.0460656	1	up	no	23.8598	18.6742	13.3418	12.7412	13.5413
chr2	6149957	6150500	544	ENSBGRG00000003260	ENSBGRT00000006046	0	ENSBGRG00000003260	GO:0003700(DNA-binding transcription factor activity);GO:0006355(regulation of transcription, DNA-templated)	NA	NA	NA		5' UTR	-3.35	1.86209e-05	-0.149	down	1.09313	0.12847	0.989037	1	up	no	195.936	180.42	181.187	167.402	167.848
chr2	7990882	7990942	61	ENSBGRG00000004602	ENSBGRT00000008569	4529	ENSBGRG00000004602	GO:0003735(structural constituent of ribosome);GO:0005515(protein binding);GO:0005634(nucleus);GO:0005840(ribosome);GO:0006357(regulation of transcription by RNA polymerase II);GO:0006412(translation);GO:0070449(elongin complex);GO:0070449(elongin complex)	03010(Ribosome);03010(Ribosome)	K02868	NA	elongin A [Source:HGNC Symbol;Acc:HGNC:11620]	3' UTR	-1.49	0.00436516	-0.905	down	1.03811	0.0539635	0.785232	1	up	no	224.727	158.697	190.867	188.516	174.638
chr2	8281336	8284088	2753	ENSBGRG00000005344	ENSBGRT00000009878	0	PNRC2	GO:0000184(nuclear-transcribed mRNA catabolic process, nonsense-mediated decay);GO:0000932(P-body);GO:0005634(nucleus);GO:0005654(nucleoplasm);GO:0005794(Golgi apparatus)	NA	NA	NA	proline rich nuclear receptor coactivator 2 [Source:HGNC Symbol;Acc:HGNC:23158]	Exon (ENSBGRT00000009878/ENSBGRG00000005344, exon 1 of 2)	-2.15	0.000588844	0.237	up	0.941589	-0.0868308	0.425782	1	down	no	136.199	147.317	140.017	142.93	168.709
chr2	8892619	8892826	208	ENSBGRG00000006726	ENSBGRT00000012551	0	RCAN3	GO:0003676(nucleic acid binding);GO:0019722(calcium-mediated signaling);GO:0019902(phosphatase binding);GO:0031013(troponin I binding);GO:0031013(troponin I binding)	NA	NA	NA	RCAN family member 3 [Source:HGNC Symbol;Acc:HGNC:3042]	5' UTR	-0.452	0.165196	0.806	up	1.06402	0.089519	0.945767	1	up	no	2.4329	1.79792	2.33625	1.54011	2.08805
chr2	9931676	9932351	676	ENSBGRG00000008061	ENSBGRT00000014977	27983	LDLRAP1	GO:0001540(amyloid-beta binding);GO:0001784(phosphotyrosine residue binding);GO:0005515(protein binding);GO:0005546(phosphatidylinositol-4,5-bisphosphate binding);GO:0005737(cytoplasm);GO:0005769(early endosome);GO:0005829(cytosol);GO:0005883(neurofilament);GO:0006898(receptor-mediated endocytosis);GO:0009898(cytoplasmic side of plasma membrane);GO:0009925(basal plasma membrane);GO:0030159(recept…	04144(Endocytosis);04979(Cholesterol metabolism);04979(Cholesterol metabolism)	K12474	NA	low density lipoprotein receptor adaptor protein 1 [Source:HGNC Symbol;Acc:HGNC:18640]	Exon (ENSBGRT00000014977/ENSBGRG00000008061, exon 10 of 10)	-0.695	0.0616595	0.911	up	1.06598	0.0921825	0.945924	1	up	no	7.58531	11.3839	11.4484	7.12968	8.11449
chr2	10220197	10227433	7237	ENSBGRG00000008577	ENSBGRT00000015711	6254	MTFR1L	NA	NA	NA	NA	mitochondrial fission regulator 1 like [Source:HGNC Symbol;Acc:HGNC:28836]	3' UTR	-6.05	1.47911e-08	-0.315	down	1.14899	0.200361	0.803055	1	up	no	24.7758	22.2502	19.5696	20.6501	21.1726
chr2	10537685	10542590	4906	ENSBGRG00000005649	ENSBGRT00000010410	30	PDIK1L	GO:0004672(protein kinase activity);GO:0005524(ATP binding);GO:0005654(nucleoplasm);GO:0006468(protein phosphorylation)	NA	NA	NA	PDLIM1 interacting kinase 1 like [Source:HGNC Symbol;Acc:HGNC:18981]	Exon (ENSBGRT00000010410/ENSBGRG00000005649, exon 1 of 2)	-2.52	0.000199526	-0.633	down	1.15528	0.208238	0.896086	1	up	no	6.42391	2.82131	4.55973	3.80308	3.64109
chr2	10879241	10879510	270	ENSBGRG00000006684	ENSBGRT00000012397	39622	DHDDS	GO:0002094(polyprenyltransferase activity);GO:0006489(dolichyl diphosphate biosynthetic process);GO:0016765(transferase activity, transferring alkyl or aryl (other than methyl) groups);GO:0045547(dehydrodolichyl diphosphate synthase activity);GO:1904423(dehydrodolichyl diphosphate synthase complex);GO:1904423(dehydrodolichyl diphosphate synthase complex)	00900(Terpenoid backbone biosynthesis);00900(Terpenoid backbone biosynthesis)	K11778	EC:2.5.1.87	dehydrodolichyl diphosphate synthase subunit [Source:HGNC Symbol;Acc:HGNC:20603]	3' UTR	-0.852	0.0354813	-0.592	down	0.877288	-0.188877	0.32291	1	down	no	6.50699	7.12596	8.24737	7.99693	7.06552
chr2	11116905	11116994	90	ENSBGRG00000008144	ENSBGRT00000015489	29523	ARID1A	GO:0000122(negative regulation of transcription by RNA polymerase II);GO:0000790(nuclear chromatin);GO:0001704(formation of primary germ layer);GO:0001843(neural tube closure);GO:0003205(cardiac chamber development);GO:0003408(optic cup formation involved in camera-type eye development);GO:0003677(DNA binding);GO:0005654(nucleoplasm);GO:0006325(chromatin organization);GO:0006337(nucleosome disass…	04714(Thermogenesis);05225(Hepatocellular carcinoma);05225(Hepatocellular carcinoma)	K11653	NA	AT-rich interaction domain 1A [Source:HGNC Symbol;Acc:HGNC:11110]	Exon (ENSBGRT00000015489/ENSBGRG00000008144, exon 3 of 20)	-1.04	0.0186209	0.5	up	0.947562	-0.0777075	0.462048	1	down	no	22.5264	24.1884	26.5025	24.302	23.1454
chr2	11228145	11230555	2411	ENSBGRG00000008689	ENSBGRT00000015860	26432	ZDHHC18	GO:0005794(Golgi apparatus);GO:0016409(palmitoyltransferase activity);GO:0018345(protein palmitoylation);GO:0034613(cellular protein localization);GO:0034613(cellular protein localization)	NA	NA	NA	zinc finger DHHC-type containing 18 [Source:HGNC Symbol;Acc:HGNC:20712]	3' UTR	-5.81	2.63027e-08	1.12	up	0.848689	-0.236692	0.281104	1	down	no	4.03741	3.97859	4.58635	5.15743	4.42394
chr2	11235498	11235587	90	ENSBGRG00000008689	ENSBGRT00000015860	33785	ZDHHC18	GO:0005794(Golgi apparatus);GO:0016409(palmitoyltransferase activity);GO:0018345(protein palmitoylation);GO:0034613(cellular protein localization);GO:0034613(cellular protein localization)	NA	NA	NA	zinc finger DHHC-type containing 18 [Source:HGNC Symbol;Acc:HGNC:20712]	3' UTR	-0.476	0.146893	2.68	up	0.848689	-0.236692	0.281104	1	down	no	4.03741	3.97859	4.58635	5.15743	4.42394
chr2	11697285	11697583	299	ENSBGRG00000009602	ENSBGRT00000017687	12611	ENSBGRG00000009602	NA	03040(Spliceosome);03040(Spliceosome)	K11092	NA		3' UTR	-3.78	5.49541e-06	-0.921	down	1.17404	0.231484	0.715207	1	up	no	16.7889	14.2825	13.7514	14.5249	11.4217
chr2	12059668	12059817	150	ENSBGRG00000012076	ENSBGRT00000022553	180	FAM76A	GO:0005654(nucleoplasm);GO:0005654(nucleoplasm)	04150(mTOR signaling pathway);04115(p53 signaling pathway);04115(p53 signaling pathway)	K20394	NA	family with sequence similarity 76 member A [Source:HGNC Symbol;Acc:HGNC:28530]	5' UTR	-0.338	0.282488	-0.441	down	1.42713	0.513119	0.322327	1	up	no	9.60262	6.84001	3.6737	7.33229	6.27618
chr2	12923789	12931126	7338	ENSBGRG00000014936	ENSBGRT00000027663	18038	TRNAU1AP	GO:0001514(selenocysteine incorporation);GO:0003676(nucleic acid binding);GO:0005634(nucleus);GO:0005634(nucleus)	NA	NA	NA	tRNA selenocysteine 1 associated protein 1 [Source:HGNC Symbol;Acc:HGNC:30813]	3' UTR	-2.61	0.000151356	-0.318	down	1.36034	0.443963	0.311235	1	up	no	21.9267	24.9659	15.7716	19.9036	16.0318
chr2	13045169	13045767	599	ENSBGRG00000015362	ENSBGRT00000028340	31102	GMEB1	GO:0000978(RNA polymerase II cis-regulatory region sequence-specific DNA binding);GO:0001228(DNA-binding transcription activator activity, RNA polymerase II-specific);GO:0003677(DNA binding);GO:0003700(DNA-binding transcription factor activity);GO:0003713(transcription coactivator activity);GO:0005634(nucleus);GO:0005654(nucleoplasm);GO:0042802(identical protein binding);GO:0045944(positive regul…	NA	NA	NA	glucocorticoid modulatory element binding protein 1 [Source:HGNC Symbol;Acc:HGNC:4370]	Exon (ENSBGRT00000028340/ENSBGRG00000015362, exon 9 of 9)	-2.2	0.000512861	0.405	up	1.17534	0.233078	0.741425	1	up	no	15.171	11.8487	13.3564	9.55526	11.5716
chr2	13310166	13315203	5038	ENSBGRG00000016000	ENSBGRT00000039943	119	EPB41	GO:0003779(actin binding);GO:0005198(structural molecule activity);GO:0005545(1-phosphatidylinositol binding);GO:0005829(cytosol);GO:0005856(cytoskeleton);GO:0005886(plasma membrane);GO:0008022(protein C-terminus binding);GO:0008092(cytoskeletal protein binding);GO:0008360(regulation of cell shape);GO:0016020(membrane);GO:0016323(basolateral plasma membrane);GO:0016604(nuclear body);GO:0030054(ce…	NA	NA	NA	erythrocyte membrane protein band 4.1 [Source:HGNC Symbol;Acc:HGNC:3377]	5' UTR	-3.98	3.23594e-06	-0.938	down	0.981899	-0.0263532	0.563684	1	down	no	9.5126	8.28228	8.37868	10.2404	8.56525
chr2	16570371	16570700	330	ENSBGRG00000011031	ENSBGRT00000020164	21784	TMEM39B	NA	NA	NA	NA	transmembrane protein 39B [Source:HGNC Symbol;Acc:HGNC:25510]	3' UTR	-1.56	0.00346737	-0.464	down	1.21447	0.280331	0.636913	1	up	no	5.79532	4.68369	4.37334	4.43938	4.12993
chr2	16574205	16621175	46971	ENSBGRG00000011110	ENSBGRT00000020631	0	KPNA6	GO:0005515(protein binding);GO:0005737(cytoplasm);GO:0006606(protein import into nucleus);GO:0019079(viral genome replication);GO:0030682(mitigation of host defenses by symbiont);GO:0042025(host cell nucleus);GO:0045944(positive regulation of transcription by RNA polymerase II);GO:0060135(maternal process involved in female pregnancy);GO:0061608(nuclear import signal receptor activity);GO:0075506…	NA	NA	NA	karyopherin subunit alpha 6 [Source:HGNC Symbol;Acc:HGNC:6399]	Exon (ENSBGRT00000020631/ENSBGRG00000011110, exon 1 of 14)	-0.768	0.047863	0.501	up	0.949429	-0.0748685	0.506772	1	down	no	13.8275	18.292	18.1727	15.6561	16.9167
chr2	16647336	16648427	1092	ENSBGRG00000011469	ENSBGRT00000020916	0	TXLNA	GO:0005737(cytoplasm);GO:0019905(syntaxin binding);GO:0042113(B cell activation)	NA	NA	NA	taxilin alpha [Source:HGNC Symbol;Acc:HGNC:30685]	5' UTR	-3.43	1.51356e-05	-0.889	down	1.02983	0.0424019	0.732462	1	up	no	25.4947	25.2029	23.4356	24.1335	26.2748
chr2	16671218	16671696	479	ENSBGRG00000011655	ENSBGRT00000021216	628	IQCC	GO:0005515(protein binding)	NA	NA	NA	IQ motif containing C [Source:HGNC Symbol;Acc:HGNC:25545]	Exon (ENSBGRT00000021216/ENSBGRG00000011655, exon 2 of 5)	-1.05	0.0177828	0.333	up	1.06834	0.0953766	0.910858	1	up	no	19.0548	22.0144	18.61	20.5563	18.4966
chr2	16892473	16892771	299	ENSBGRG00000013452	ENSBGRT00000024686	16360	ENSBGRG00000013452	GO:0003676(nucleic acid binding);GO:0005515(protein binding)	NA	NA	NA		3' UTR	-0.673	0.0676083	-2.49	down	1.61106	0.688011	1	1	up	no	0.073631	0.186769	0	0.023275	0.219174
chr2	17007375	17008118	744	ENSBGRG00000013499	ENSBGRT00000024773	32033	ZBTB8A	GO:0003676(nucleic acid binding);GO:0005515(protein binding)	NA	NA	NA	zinc finger and BTB domain containing 8A [Source:HGNC Symbol;Acc:HGNC:24172]	Exon (ENSBGRT00000024773/ENSBGRG00000013499, exon 2 of 4)	-1.17	0.0123027	-0.713	down	1.20327	0.266955	0.804065	1	up	no	2.34697	2.99324	2.66161	2.2986	1.69694
chr2	19435900	19436200	301	ENSBGRG00000022636	ENSBGRT00000042287	47254	PSMD1	GO:0000502(proteasome complex);GO:0022624(proteasome accessory complex);GO:0030234(enzyme regulator activity);GO:0031625(ubiquitin protein ligase binding);GO:0042176(regulation of protein catabolic process)	03050(Proteasome);05169(Epstein-Barr virus infection)	K03032	NA	proteasome 26S subunit, non-ATPase 1 [Source:HGNC Symbol;Acc:HGNC:9554]	5' UTR	-0.452	0.164059	-1.76	down	0.956014	-0.064896	0.509609	1	down	no	17.0849	21.9774	21.3814	22.743	17.1649
chr2	22515215	22515394	180	ENSBGRG00000009780	ENSBGRT00000018002	167626	SPHKAP	GO:0051018(protein kinase A binding);GO:0051018(protein kinase A binding)	NA	NA	NA	SPHK1 interactor, AKAP domain containing [Source:HGNC Symbol;Acc:HGNC:30619]	Exon (ENSBGRT00000018002/ENSBGRG00000009780, exon 8 of 13)	-0.278	0.399945	0.862	up	0.739526	-0.435327	0.453244	1	down	no	0.223882	0.677578	0.647715	0.750057	0.430683
chr2	22837173	22837293	121	ENSBGRG00000010183	ENSBGRT00000018690	4425	ENSBGRG00000010183	GO:0016021(integral component of membrane);GO:0051180(vitamin transport);GO:0090482(vitamin transmembrane transporter activity)	04977(Vitamin digestion and absorption)	K14610	NA	solute carrier family 19 member 3 [Source:HGNC Symbol;Acc:HGNC:16266]	Exon (ENSBGRT00000018690/ENSBGRG00000010183, exon 2 of 5)	-0.255	0.472063	0.29	up	2.35399	1.23511	0.0403034	1	up	yes	4.12351	3.16401	0.993978	1.75245	1.8973
chr2	23757667	23758535	869	ENSBGRG00000013185	ENSBGRT00000024094	0	IRS1	GO:0001784(phosphotyrosine residue binding);GO:0005158(insulin receptor binding);GO:0005159(insulin-like growth factor receptor binding);GO:0005654(nucleoplasm);GO:0005829(cytosol);GO:0005886(plasma membrane);GO:0005901(caveola);GO:0008286(insulin receptor signaling pathway);GO:0010907(positive regulation of glucose metabolic process);GO:0014065(phosphatidylinositol 3-kinase signaling);GO:0030159…	04068(FoxO signaling pathway);04022(cGMP - PKG signaling pathway);04151(PI3K-Akt signaling pathway);04152(AMPK signaling pathway);04150(mTOR signaling pathway);04140(Autophagy - animal);04910(Insulin signaling pathway);04923(Regulation of lipolysis in adipocyte);04920(Adipocytokine signaling pathway);04960(Aldosterone-regulated sodium reabsorption);04722(Neurotrophin signaling pathway);04211(Long…	K16172	NA	insulin receptor substrate 1 [Source:HGNC Symbol;Acc:HGNC:6125]	Exon (ENSBGRT00000024094/ENSBGRG00000013185, exon 1 of 1)	-3.81	5.12861e-06	0.578	up	0.851589	-0.231771	0.231887	1	down	no	9.33111	14.451	15.7948	11.8831	14.2123
chr2	32038678	32038768	91	ENSBGRG00000018601	ENSBGRT00000035228	7930	OBSL1	GO:0000226(microtubule cytoskeleton organization);GO:0005515(protein binding);GO:0005737(cytoplasm);GO:0005794(Golgi apparatus);GO:0005813(centrosome);GO:0007030(Golgi organization);GO:0007088(regulation of mitotic nuclear division);GO:0034067(protein localization to Golgi apparatus);GO:0048471(perinuclear region of cytoplasm);GO:0050775(positive regulation of dendrite morphogenesis);GO:1990393(3…	NA	NA	NA	obscurin like cytoskeletal adaptor 1 [Source:HGNC Symbol;Acc:HGNC:29092]	Exon (ENSBGRT00000035228/ENSBGRG00000018601, exon 7 of 24)	-1.91	0.00123027	1.37	up	1.30533	0.384412	0.388327	1	up	no	14.125	13.5411	13.0974	8.29118	10.4036
chr2	32404587	32404706	120	ENSBGRG00000021811	ENSBGRT00000040355	4753	ENSBGRG00000021811	GO:0006914(autophagy)	04140(Autophagy - animal);04136(Autophagy - other eukaryotes);04137(Mitophagy - animal)	K17907	NA	autophagy related 9A [Source:HGNC Symbol;Acc:HGNC:22408]	Exon (ENSBGRT00000040355/ENSBGRG00000021811, exon 8 of 16)	-0.755	0.0501187	0.763	up	1.11986	0.16332	0.914673	1	up	no	17.2521	13.5988	13.374	14.7163	13.2329
chr2	32418880	32418972	93	ENSBGRG00000021927	ENSBGRT00000040923	7247	ABCB6	GO:0005524(ATP binding);GO:0005654(nucleoplasm);GO:0005739(mitochondrion);GO:0005740(mitochondrial envelope);GO:0005741(mitochondrial outer membrane);GO:0005768(endosome);GO:0005783(endoplasmic reticulum);GO:0005794(Golgi apparatus);GO:0005829(cytosol);GO:0005886(plasma membrane);GO:0006779(porphyrin-containing compound biosynthetic process);GO:0007420(brain development);GO:0015439(ATPase-coupled…	02010(ABC transporters)	K05661	NA	ATP binding cassette subfamily B member 6 (Langereis blood group) [Source:HGNC Symbol;Acc:HGNC:47]	Exon (ENSBGRT00000040923/ENSBGRG00000021927, exon 19 of 20)	-0.716	0.057544	-1	down	0.902617	-0.147813	0.525887	1	down	no	5.69721	8.32199	12.0104	6.1129	5.17432
chr2	32578852	32579212	361	ENSBGRG00000000275	ENSBGRT00000000562	113718	ENSBGRG00000000275	GO:0005634(nucleus);GO:0006302(double-strand break repair);GO:0016020(membrane);GO:0022857(transmembrane transporter activity);GO:0055085(transmembrane transport);GO:0055085(transmembrane transport)	03450(Non-homologous end-joining);03450(Non-homologous end-joining)	K10980	NA		3' UTR	-0.994	0.0213796	0.512	up	0.98768	-0.017885	0.711205	1	down	no	3.27635	2.76321	3.43991	3.04034	2.6921
chr2	33045809	33045989	181	ENSBGRG00000001065	ENSBGRT00000001984	30	ENSBGRG00000001065	GO:0003676(nucleic acid binding);GO:0003676(nucleic acid binding)	NA	NA	NA		5' UTR	-0.869	0.0331131	-0.592	down	1.16761	0.223561	0.73397	1	up	no	13.5584	12.8511	11.1224	11.8591	10.946
chr2	33052247	33052517	271	ENSBGRG00000001065	ENSBGRT00000001984	6468	ENSBGRG00000001065	GO:0003676(nucleic acid binding);GO:0003676(nucleic acid binding)	NA	NA	NA		Exon (ENSBGRT00000001984/ENSBGRG00000001065, exon 4 of 8)	-2.83	8.31764e-05	-0.842	down	1.16761	0.223561	0.73397	1	up	no	13.5584	12.8511	11.1224	11.8591	10.946
chr2	33056474	33057522	1049	ENSBGRG00000001065	ENSBGRT00000001984	10695	ENSBGRG00000001065	GO:0003676(nucleic acid binding);GO:0003676(nucleic acid binding)	NA	NA	NA		Exon (ENSBGRT00000001984/ENSBGRG00000001065, exon 6 of 8)	-4.9	2.88403e-07	-0.496	down	1.16761	0.223561	0.73397	1	up	no	13.5584	12.8511	11.1224	11.8591	10.946
chr2	33133128	33133307	180	ENSBGRG00000001130	ENSBGRT00000002085	0	CNOT9	GO:0000932(P-body);GO:0005154(epidermal growth factor receptor binding);GO:0006402(mRNA catabolic process);GO:0019221(cytokine-mediated signaling pathway);GO:0019900(kinase binding);GO:0019904(protein domain specific binding);GO:0030014(CCR4-NOT complex);GO:0032991(protein-containing complex);GO:0033138(positive regulation of peptidyl-serine phosphorylation);GO:0033147(negative regulation of intr…	03018(RNA degradation)	K12606	NA	CCR4-NOT transcription complex subunit 9 [Source:HGNC Symbol;Acc:HGNC:10445]	5' UTR	-0.708	0.0588844	1.79	up	0.910611	-0.135094	0.419472	1	down	no	16.4106	19.8515	24.4099	18.9726	16.3501
chr2	36011942	36013283	1342	ENSBGRG00000002736	ENSBGRT00000005159	75844	PECR	GO:0005102(signaling receptor binding);GO:0005739(mitochondrion);GO:0005777(peroxisome);GO:0019166(trans-2-enoyl-CoA reductase (NADPH) activity);GO:0032402(melanosome transport);GO:0033306(phytol metabolic process);GO:0042470(melanosome);GO:0055114(oxidation-reduction process);GO:0055114(oxidation-reduction process)	01040(Biosynthesis of unsaturated fatty acids);04146(Peroxisome);04146(Peroxisome)	K07753	EC:1.3.1.38	peroxisomal trans-2-enoyl-CoA reductase [Source:HGNC Symbol;Acc:HGNC:18281]	Exon (ENSBGRT00000005159/ENSBGRG00000002736, exon 4 of 5)	-0.356	0.258226	1.68	up	0.943931	-0.0832466	0.623484	1	down	no	9.73636	19.7974	22.4787	9.82	14.6335
chr2	42685029	42685209	181	ENSBGRG00000004930	ENSBGRT00000009081	108937	KANSL1L	GO:0000123(histone acetyltransferase complex);GO:0000123(histone acetyltransferase complex)	NA	NA	NA	KAT8 regulatory NSL complex subunit 1 like [Source:HGNC Symbol;Acc:HGNC:26310]	Exon (ENSBGRT00000009081/ENSBGRG00000004930, exon 14 of 14)	-2.07	0.000776247	-0.419	down	1.09104	0.125708	0.982154	1	up	no	11.3675	11.8722	9.0256	11.9087	11.0164
chr2	44683899	44684703	805	ENSBGRG00000007062	ENSBGRT00000012964	953	FZD5	GO:0000578(embryonic axis specification);GO:0001525(angiogenesis);GO:0001540(amyloid-beta binding);GO:0001944(vasculature development);GO:0002726(positive regulation of T cell cytokine production);GO:0004888(transmembrane signaling receptor activity);GO:0005515(protein binding);GO:0005769(early endosome);GO:0005794(Golgi apparatus);GO:0005886(plasma membrane);GO:0005887(integral component of plas…	04310(Wnt signaling pathway);04390(Hippo signaling pathway);04150(mTOR signaling pathway);04550(Signaling pathways regulating pluripotency of stem cells);04916(Melanogenesis);05200(Pathways in cancer);05205(Proteoglycans in cancer);05225(Hepatocellular carcinoma);05226(Gastric cancer);05217(Basal cell carcinoma);05224(Breast cancer);04934(Cushing syndrome);05166(HTLV-I infection);05165(Human papi…	K02375	NA	frizzled class receptor 5 [Source:HGNC Symbol;Acc:HGNC:4043]	Exon (ENSBGRT00000012964/ENSBGRG00000007062, exon 1 of 1)	-0.382	0.226986	-0.559	down	0.99151	-0.0123012	0.909921	1	down	no	0.32799	0.676796	0.468356	0.582818	0.468911
chr2	44830225	44857076	26852	ENSBGRG00000007457	ENSBGRT00000013789	1413	METTL21A	NA	NA	NA	NA	methyltransferase like 21A [Source:HGNC Symbol;Acc:HGNC:30476]	3' UTR	-0.813	0.040738	0.336	up	0.742635	-0.429274	0.340979	1	down	no	2.78984	3.1132	4.42327	3.62721	3.8727
chr2	45814573	45814693	121	ENSBGRG00000008141	ENSBGRT00000015061	36094	MDH1B	GO:0003824(catalytic activity);GO:0005975(carbohydrate metabolic process);GO:0006108(malate metabolic process);GO:0016615(malate dehydrogenase activity);GO:0016616(oxidoreductase activity, acting on the CH-OH group of donors, NAD or NADP as acceptor);GO:0055114(oxidation-reduction process);GO:0055114(oxidation-reduction process)	00020(Citrate cycle (TCA cycle));00620(Pyruvate metabolism);00630(Glyoxylate and dicarboxylate metabolism);00270(Cysteine and methionine metabolism);00270(Cysteine and methionine metabolism)	K00025	EC:1.1.1.37	malate dehydrogenase 1B [Source:HGNC Symbol;Acc:HGNC:17836]	3' UTR	-0.496	0.134586	-1.74	down	1.07698	0.106993	1	1	up	no	0.633009	0.606977	1.01453	0.192501	0.520004
chr2	50496125	50509292	13168	ENSBGRG00000017875	ENSBGRT00000032854	562	ENSBGRG00000017875	GO:0005515(protein binding);GO:0005515(protein binding)	03013(RNA transport);05418(Fluid shear stress and atherosclerosis);05418(Fluid shear stress and atherosclerosis)	K12160	NA		Exon (ENSBGRT00000032854/ENSBGRG00000017875, exon 1 of 5)	-0.745	0.0524807	0.147	up	0.969101	-0.0452815	0.526074	1	down	no	45.6147	48.3253	51.4049	42.2627	51.7352
chr2	53004937	53005297	361	ENSBGRG00000026697	ENSBGRT00000049492	0	TYW5	GO:0000049(tRNA binding);GO:0005506(iron ion binding);GO:0016706(2-oxoglutarate-dependent dioxygenase activity);GO:0031591(wybutosine biosynthetic process);GO:0042803(protein homodimerization activity);GO:0042803(protein homodimerization activity)	NA	NA	NA	tRNA-yW synthesizing protein 5 [Source:HGNC Symbol;Acc:HGNC:26754]	5' UTR	-0.477	0.145881	-0.363	down	0.950807	-0.0727755	0.555152	1	down	no	4.41247	5.91439	5.0786	5.30958	5.90356
chr2	53740852	53740971	120	ENSBGRG00000026716	ENSBGRT00000049546	219932	SATB2	GO:0000118(histone deacetylase complex);GO:0000122(negative regulation of transcription by RNA polymerase II);GO:0000977(RNA polymerase II regulatory region sequence-specific DNA binding);GO:0000978(RNA polymerase II cis-regulatory region sequence-specific DNA binding);GO:0001228(DNA-binding transcription activator activity, RNA polymerase II-specific);GO:0001764(neuron migration);GO:0002076(oste…	NA	NA	NA	SATB homeobox 2 [Source:HGNC Symbol;Acc:HGNC:21637]	Exon (ENSBGRT00000049546/ENSBGRG00000026716, exon 11 of 11)	-0.276	0.40738	-1.26	down	0.709212	-0.495711	0.485156	1	down	no	0.193983	0.241809	0.16442	0.200375	0.556914
chr2	56393884	56393944	61	ENSBGRG00000001029	ENSBGRT00000001903	34624	GTF3C3	GO:0000127(transcription factor TFIIIC complex);GO:0001004(obsolete RNA polymerase III transcription regulator recruiting activity);GO:0005515(protein binding);GO:0005654(nucleoplasm);GO:0005730(nucleolus);GO:0006383(transcription by RNA polymerase III);GO:0031965(nuclear membrane)	NA	NA	NA	general transcription factor IIIC subunit 3 [Source:HGNC Symbol;Acc:HGNC:4666]	Exon (ENSBGRT00000001903/ENSBGRG00000001029, exon 18 of 18)	-1.07	0.0165959	1.03	up	1.10007	0.137592	0.994121	1	up	no	8.51021	6.57805	5.6462	7.74038	7.18705
chr2	61685207	61685444	238	ENSBGRG00000001540	ENSBGRT00000002843	12247	CAVIN2	GO:0001786(phosphatidylserine binding);GO:0005654(nucleoplasm);GO:0005737(cytoplasm);GO:0005829(cytosol);GO:0005886(plasma membrane);GO:0005901(caveola);GO:0045121(membrane raft);GO:0097320(plasma membrane tubulation);GO:0097320(plasma membrane tubulation)	NA	NA	NA	caveolae associated protein 2 [Source:HGNC Symbol;Acc:HGNC:10690]	3' UTR	-0.334	0.288403	0.455	up	1.02647	0.0376911	0.740294	1	up	no	42.3597	28.3491	26.816	34.8345	41.6776
chr2	69525175	69525594	420	ENSBGRG00000002404	ENSBGRT00000004500	30	CLASP1	GO:0000226(microtubule cytoskeleton organization);GO:0000776(kinetochore);GO:0001578(microtubule bundle formation);GO:0002162(dystroglycan binding);GO:0005794(Golgi apparatus);GO:0005813(centrosome);GO:0005828(kinetochore microtubule);GO:0005876(spindle microtubule);GO:0005881(cytoplasmic microtubule);GO:0005925(focal adhesion);GO:0005938(cell cortex);GO:0006903(vesicle targeting);GO:0007020(micr…	NA	NA	NA	cytoplasmic linker associated protein 1 [Source:HGNC Symbol;Acc:HGNC:17088]	5' UTR	-0.335	0.285759	-0.22	down	0.969581	-0.0445671	0.512009	1	down	no	10.0034	11.494	11.4892	10.631	11.1378
chr2	72541860	72542159	300	ENSBGRG00000003115	ENSBGRT00000005797	5065	EN1	GO:0000122(negative regulation of transcription by RNA polymerase II);GO:0000978(RNA polymerase II cis-regulatory region sequence-specific DNA binding);GO:0001227(DNA-binding transcription repressor activity, RNA polymerase II-specific);GO:0003677(DNA binding);GO:0005634(nucleus);GO:0006355(regulation of transcription, DNA-templated);GO:0007275(multicellular organism development);GO:0008344(adult…	NA	NA	NA	engrailed homeobox 1 [Source:HGNC Symbol;Acc:HGNC:3342]	3' UTR	-0.731	0.0549541	-1.48	down	1.27497	0.350466	0.81388	1	up	no	0.053601	0.434619	0.103654	0.299313	0.171422
chr2	81144531	81144769	239	ENSBGRG00000000528	ENSBGRT00000000933	423819	MGAT5	GO:0004864(protein phosphatase inhibitor activity);GO:0005794(Golgi apparatus);GO:0006487(protein N-linked glycosylation);GO:0008375(acetylglucosaminyltransferase activity);GO:0016020(membrane);GO:0016757(transferase activity, transferring glycosyl groups);GO:0018279(protein N-linked glycosylation via asparagine);GO:0030144(alpha-1,6-mannosylglycoprotein 6-beta-N-acetylglucosaminyltransferase act…	00510(N-Glycan biosynthesis);00510(N-Glycan biosynthesis)	K00744	EC:2.4.1.155	alpha-1,6-mannosylglycoprotein 6-beta-N-acetylglucosaminyltransferase [Source:HGNC Symbol;Acc:HGNC:7049]	3' UTR	-2.61	0.000154882	4.14	up	1.00217	0.00313371	0.759484	1	up	no	6.41667	2.96905	3.3532	6.49091	4.20394
chr2	81780739	81829503	48765	ENSBGRG00000000816	ENSBGRT00000001594	0	RAB3GAP1	GO:0005096(GTPase activator activity);GO:0005794(Golgi apparatus);GO:0005811(lipid droplet);GO:0007420(brain development);GO:0010628(positive regulation of gene expression);GO:0017112(Rab guanyl-nucleotide exchange factor activity);GO:0017137(Rab GTPase binding);GO:0021854(hypothalamus development);GO:0032991(protein-containing complex);GO:0034389(lipid droplet organization);GO:0043010(camera-typ…	NA	NA	NA	RAB3 GTPase activating protein catalytic subunit 1 [Source:HGNC Symbol;Acc:HGNC:17063]	Exon (ENSBGRT00000001594/ENSBGRG00000000816, exon 1 of 25)	-1.51	0.0040738	0.929	up	1.07613	0.105857	0.914484	1	up	no	31.4069	26.8887	26.9667	25.0598	29.2306
chr2	85170543	85178017	7475	ENSBGRG00000001443	ENSBGRT00000002648	35755	HNMT	GO:0001692(histamine metabolic process);GO:0001695(histamine catabolic process);GO:0005654(nucleoplasm);GO:0005737(cytoplasm);GO:0005813(centrosome);GO:0005829(cytosol);GO:0008170(N-methyltransferase activity);GO:0032259(methylation);GO:0046539(histamine N-methyltransferase activity)	00340(Histidine metabolism)	K00546	EC:2.1.1.8	histamine N-methyltransferase [Source:HGNC Symbol;Acc:HGNC:5028]	Exon (ENSBGRT00000002648/ENSBGRG00000001443, exon 5 of 6)	-1.78	0.00177828	-0.668	down	1.9042	0.929187	0.141247	1	up	no	9.0618	4.30348	3.37206	3.51722	3.63897
chr2	98137870	98144413	6544	ENSBGRG00000005336	ENSBGRT00000010179	125525	KIF5C	GO:0003777(microtubule motor activity);GO:0005524(ATP binding);GO:0005737(cytoplasm);GO:0007018(microtubule-based movement);GO:0008017(microtubule binding);GO:0008045(motor neuron axon guidance);GO:0035253(ciliary rootlet);GO:0043005(neuron projection);GO:0043025(neuronal cell body);GO:0044295(axonal growth cone);GO:0051028(mRNA transport);GO:0150034(distal axon);GO:0150034(distal axon)	04144(Endocytosis);04728(Dopaminergic synapse);04728(Dopaminergic synapse)	K10396	NA	kinesin family member 5C [Source:HGNC Symbol;Acc:HGNC:6325]	Exon (ENSBGRT00000010179/ENSBGRG00000005336, exon 15 of 23)	-0.451	0.165959	-2.04	down	0.936579	-0.0945276	0.740274	1	down	no	0.631472	0.960443	0.871496	0.911292	0.766781
chr2	109894872	109897589	2718	ENSBGRG00000011679	ENSBGRT00000021799	10473	MARCHF7	GO:0002643(regulation of tolerance induction);GO:0005634(nucleus);GO:0005829(cytosol);GO:0005886(plasma membrane);GO:0006513(protein monoubiquitination);GO:0008270(zinc ion binding);GO:0008284(positive regulation of cell population proliferation);GO:0019899(enzyme binding);GO:0031624(ubiquitin conjugating enzyme binding);GO:0042130(negative regulation of T cell proliferation);GO:0043130(ubiquitin…	NA	NA	NA	membrane associated ring-CH-type finger 7 [Source:HGNC Symbol;Acc:HGNC:17393]	Exon (ENSBGRT00000021799/ENSBGRG00000011679, exon 3 of 7)	-0.987	0.0218776	0.28	up	0.998053	-0.00281121	0.610691	1	down	no	17.4051	16.2506	16.8172	17.6373	16.1274
chr2	109897948	109902455	4508	ENSBGRG00000011679	ENSBGRT00000021799	13549	MARCHF7	GO:0002643(regulation of tolerance induction);GO:0005634(nucleus);GO:0005829(cytosol);GO:0005886(plasma membrane);GO:0006513(protein monoubiquitination);GO:0008270(zinc ion binding);GO:0008284(positive regulation of cell population proliferation);GO:0019899(enzyme binding);GO:0031624(ubiquitin conjugating enzyme binding);GO:0042130(negative regulation of T cell proliferation);GO:0043130(ubiquitin…	NA	NA	NA	membrane associated ring-CH-type finger 7 [Source:HGNC Symbol;Acc:HGNC:17393]	Exon (ENSBGRT00000021799/ENSBGRG00000011679, exon 4 of 7)	-1.36	0.00645654	0.299	up	0.998053	-0.00281121	0.610691	1	down	no	17.4051	16.2506	16.8172	17.6373	16.1274
chr2	111517442	111522150	4709	ENSBGRG00000015484	ENSBGRT00000028517	79185	TANK	GO:0004843(thiol-dependent ubiquitin-specific protease activity);GO:0005829(cytosol);GO:0006974(cellular response to DNA damage stimulus);GO:0007249(I-kappaB kinase/NF-kappaB signaling);GO:0031625(ubiquitin protein ligase binding);GO:0032991(protein-containing complex);GO:0035800(deubiquitinase activator activity);GO:0043124(negative regulation of I-kappaB kinase/NF-kappaB signaling);GO:0071347(c…	04621(NOD-like receptor signaling pathway);04622(RIG-I-like receptor signaling pathway);04622(RIG-I-like receptor signaling pathway)	K12650	NA	TRAF family member associated NFKB activator [Source:HGNC Symbol;Acc:HGNC:11562]	Exon (ENSBGRT00000028517/ENSBGRG00000015484, exon 7 of 9)	-4.64	5.88844e-07	0.78	up	1.09778	0.134594	0.999095	1	up	no	18.0714	14.8141	14.018	15.9402	14.9761
chr2	116104733	116104853	121	ENSBGRG00000020107	ENSBGRT00000038454	643	SCN2A	GO:0001518(voltage-gated sodium channel complex);GO:0005216(ion channel activity);GO:0005248(voltage-gated sodium channel activity);GO:0005261(cation channel activity);GO:0005515(protein binding);GO:0005886(plasma membrane);GO:0006811(ion transport);GO:0006814(sodium ion transport);GO:0007399(nervous system development);GO:0007613(memory);GO:0008627(intrinsic apoptotic signaling pathway in respon…	04742(Taste transduction);04742(Taste transduction)	K04834	NA	sodium voltage-gated channel alpha subunit 2 [Source:HGNC Symbol;Acc:HGNC:10588]	5' UTR	-0.501	0.131522	-2	down	1.48583	0.571268	0.518372	1	up	no	0.513871	0.435305	0.367481	0.238307	0.352441
chr2	116156330	116156540	211	ENSBGRG00000020107	ENSBGRT00000038454	52240	SCN2A	GO:0001518(voltage-gated sodium channel complex);GO:0005216(ion channel activity);GO:0005248(voltage-gated sodium channel activity);GO:0005261(cation channel activity);GO:0005515(protein binding);GO:0005886(plasma membrane);GO:0006811(ion transport);GO:0006814(sodium ion transport);GO:0007399(nervous system development);GO:0007613(memory);GO:0008627(intrinsic apoptotic signaling pathway in respon…	04742(Taste transduction);04742(Taste transduction)	K04834	NA	sodium voltage-gated channel alpha subunit 2 [Source:HGNC Symbol;Acc:HGNC:10588]	Exon (ENSBGRT00000038454/ENSBGRG00000020107, exon 19 of 32)	-0.35	0.266073	-2.15	down	1.48583	0.571268	0.518372	1	up	no	0.513871	0.435305	0.367481	0.238307	0.352441
chr2	116482931	116483230	300	ENSBGRG00000021834	ENSBGRT00000040359	178257	CSRNP3	GO:0001228(DNA-binding transcription activator activity, RNA polymerase II-specific);GO:0003700(DNA-binding transcription factor activity);GO:0005634(nucleus);GO:0010923(negative regulation of phosphatase activity);GO:0043065(positive regulation of apoptotic process);GO:0043565(sequence-specific DNA binding);GO:0045944(positive regulation of transcription by RNA polymerase II);GO:0045944(positive…	NA	NA	NA	cysteine and serine rich nuclear protein 3 [Source:HGNC Symbol;Acc:HGNC:30729]	3' UTR	-0.309	0.328852	1.56	up	0.935411	-0.0963284	0.853608	1	down	no	0.10851	0.236766	0.252577	0.0913399	0.209759
chr2	118977899	118978790	892	ENSBGRG00000023526	ENSBGRT00000043417	59	B3GALT1	GO:0000139(Golgi membrane);GO:0006486(protein glycosylation);GO:0006682(galactosylceramide biosynthetic process);GO:0008499(UDP-galactose:beta-N-acetylglucosamine beta-1,3-galactosyltransferase activity);GO:0009312(oligosaccharide biosynthetic process);GO:0016020(membrane);GO:0030259(lipid glycosylation)	00601(Glycosphingolipid biosynthesis - lacto and neolacto series)	K07819	EC:2.4.1.86	beta-1,3-galactosyltransferase 1 [Source:HGNC Symbol;Acc:HGNC:916]	Exon (ENSBGRT00000043417/ENSBGRG00000023526, exon 1 of 1)	-0.469	0.152055	-0.374	down	1.52591	0.609674	0.511776	1	up	no	2.07369	1.64449	1.09289	1.06871	1.49344
chr2	121850892	121851012	121	ENSBGRG00000007982	ENSBGRT00000014555	1684	SP5	GO:0000122(negative regulation of transcription by RNA polymerase II);GO:0000977(RNA polymerase II regulatory region sequence-specific DNA binding);GO:0001227(DNA-binding transcription repressor activity, RNA polymerase II-specific);GO:0003676(nucleic acid binding);GO:0036342(post-anal tail morphogenesis);GO:0043565(sequence-specific DNA binding);GO:0060349(bone morphogenesis);GO:0071407(cellular…	NA	NA	NA	Sp5 transcription factor [Source:HGNC Symbol;Acc:HGNC:14529]	Exon (ENSBGRT00000014555/ENSBGRG00000007982, exon 2 of 2)	-0.474	0.148252	2.51	up	0.27406	-1.86744	1	1	down	no	0.099425	0	0.037087	0.236566	0.270525
chr2	122842004	122884635	42632	ENSBGRG00000009556	ENSBGRT00000018184	0	DYNC1I2	GO:0005515(protein binding);GO:0005813(centrosome);GO:0005868(cytoplasmic dynein complex);GO:0005874(microtubule);GO:0007018(microtubule-based movement);GO:0031982(vesicle);GO:0031982(vesicle)	04145(Phagosome);04962(Vasopressin-regulated water reabsorption);05132(Salmonella infection);05132(Salmonella infection)	K10415	NA	dynein cytoplasmic 1 intermediate chain 2 [Source:HGNC Symbol;Acc:HGNC:2964]	5' UTR	-2.19	0.000537032	0.246	up	1.0186	0.0265906	0.708572	1	up	no	38.1856	36.398	33.2866	40.7373	35.8084
chr2	123591155	123591394	240	ENSBGRG00000010970	ENSBGRT00000021275	390	ITGA6	GO:0005604(basement membrane);GO:0005886(plasma membrane);GO:0007155(cell adhesion);GO:0007160(cell-matrix adhesion);GO:0008305(integrin complex);GO:0009897(external side of plasma membrane);GO:0009925(basal plasma membrane);GO:0009986(cell surface);GO:0010668(ectodermal cell differentiation);GO:0010976(positive regulation of neuron projection development);GO:0016323(basolateral plasma membrane);…	04151(PI3K-Akt signaling pathway);04512(ECM-receptor interaction);04514(Cell adhesion molecules (CAMs));04510(Focal adhesion);04810(Regulation of actin cytoskeleton);04640(Hematopoietic cell lineage);05200(Pathways in cancer);05222(Small cell lung cancer);05410(Hypertrophic cardiomyopathy (HCM));05412(Arrhythmogenic right ventricular cardiomyopathy (ARVC));05414(Dilated cardiomyopathy (DCM));0516…	K06485	NA	integrin subunit alpha 6 [Source:HGNC Symbol;Acc:HGNC:6142]	5' UTR	-0.495	0.135519	-0.766	down	1.20532	0.269417	0.603715	1	up	no	13.1258	14.1809	11.4369	11.1499	11.3958
chr2	129611239	129611478	240	ENSBGRG00000000341	ENSBGRT00000000551	149	RBM45	GO:0003676(nucleic acid binding);GO:0003723(RNA binding);GO:0005634(nucleus);GO:0005654(nucleoplasm);GO:0005737(cytoplasm);GO:0005737(cytoplasm)	NA	NA	NA	RNA binding motif protein 45 [Source:HGNC Symbol;Acc:HGNC:24468]	Exon (ENSBGRT00000000551/ENSBGRG00000000341, exon 1 of 10)	-1.13	0.0138038	1.51	up	1.28192	0.358307	0.430534	1	up	no	13.1816	12.7814	9.387	10.8606	10.1323
chr2	129991280	129991545	266	ENSBGRG00000000796	ENSBGRT00000001440	5943	PJVK	GO:0005737(cytoplasm);GO:0007605(sensory perception of sound);GO:0008219(cell death);GO:0030864(cortical actin cytoskeleton);GO:0035253(ciliary rootlet);GO:0043025(neuronal cell body);GO:0050910(detection of mechanical stimulus involved in sensory perception of sound);GO:0120044(stereocilium base);GO:0120045(stereocilium maintenance)	NA	NA	NA	pejvakin [Source:HGNC Symbol;Acc:HGNC:29502]	Exon (ENSBGRT00000001440/ENSBGRG00000000796, exon 6 of 6)	-0.508	0.127057	-0.525	down	1.70367	0.76865	0.413797	1	up	no	1.38523	1.98819	1.35158	0.577901	1.04064
chr2	143743663	143743902	240	ENSBGRG00000000505	ENSBGRT00000000927	119	MFSD6	NA	NA	NA	NA	major facilitator superfamily domain containing 6 [Source:HGNC Symbol;Acc:HGNC:24711]	Exon (ENSBGRT00000000927/ENSBGRG00000000505, exon 1 of 7)	-0.848	0.0354813	1.04	up	0.804824	-0.313254	0.398525	1	down	no	3.69953	5.05713	2.90896	3.12361	10.2877
chr2	143978799	143979394	596	ENSBGRG00000000603	ENSBGRT00000001072	14351	NAB1	GO:0001958(endochondral ossification);GO:0003712(transcription coregulator activity);GO:0005634(nucleus);GO:0006355(regulation of transcription, DNA-templated);GO:0008134(transcription factor binding);GO:0014037(Schwann cell differentiation);GO:0042552(myelination);GO:0045682(regulation of epidermis development);GO:0045892(negative regulation of transcription, DNA-templated);GO:0045892(negative r…	04146(Peroxisome);04146(Peroxisome)	K00308	EC:1.5.3.13	NGFI-A binding protein 1 [Source:HGNC Symbol;Acc:HGNC:7626]	Exon (ENSBGRT00000001072/ENSBGRG00000000603, exon 2 of 7)	-1.94	0.00109648	-0.458	down	0.932857	-0.100272	0.46811	1	down	no	5.61895	6.23388	6.1681	7.2844	5.60641
chr2	143997408	144008859	11452	ENSBGRG00000000603	ENSBGRT00000001072	32960	NAB1	GO:0001958(endochondral ossification);GO:0003712(transcription coregulator activity);GO:0005634(nucleus);GO:0006355(regulation of transcription, DNA-templated);GO:0008134(transcription factor binding);GO:0014037(Schwann cell differentiation);GO:0042552(myelination);GO:0045682(regulation of epidermis development);GO:0045892(negative regulation of transcription, DNA-templated);GO:0045892(negative r…	04146(Peroxisome);04146(Peroxisome)	K00308	EC:1.5.3.13	NGFI-A binding protein 1 [Source:HGNC Symbol;Acc:HGNC:7626]	Exon (ENSBGRT00000001072/ENSBGRG00000000603, exon 4 of 7)	-0.846	0.0363078	-0.703	down	0.932857	-0.100272	0.46811	1	down	no	5.61895	6.23388	6.1681	7.2844	5.60641
chr2	300648	302588	1941	ENSBGRG00000002305	ENSBGRT00000004296	1539	CPLANE2	GO:0003924(GTPase activity);GO:0005525(GTP binding);GO:0005654(nucleoplasm)	NA	NA	NA	ciliogenesis and planar polarity effector 2 [Source:HGNC Symbol;Acc:HGNC:28127]	Exon (ENSBGRT00000004296/ENSBGRG00000002305, exon 2 of 5)	-1.37	0.00630957	-0.798	down	2.23808	1.16226	0.145158	1	up	no	5.55174	3.41854	1.98839	1.85241	2.17123
chr2	419205	419265	61	ENSBGRG00000002334	ENSBGRT00000004342	299	ENSBGRG00000002334	NA	NA	NA	NA		Exon (ENSBGRT00000004342/ENSBGRG00000002334, exon 1 of 2)	-0.585	0.0954993	2.06	up	1.05682	0.0797279	0.970599	1	up	no	1.01949	1.39947	0.937023	1.25711	1.23923
chr2	1063828	1064127	300	ENSBGRG00000003136	ENSBGRT00000005857	19650	RCC2	GO:0005634(nucleus);GO:0005886(plasma membrane);GO:0007229(integrin-mediated signaling pathway);GO:0008017(microtubule binding);GO:0010762(regulation of fibroblast migration);GO:0010971(positive regulation of G2/M transition of mitotic cell cycle);GO:0016020(membrane);GO:0019901(protein kinase binding);GO:0019904(protein domain specific binding);GO:0030334(regulation of cell migration);GO:0030496…	04120(Ubiquitin mediated proteolysis);04120(Ubiquitin mediated proteolysis)	K10614	EC:2.3.2.26	regulator of chromosome condensation 2 [Source:HGNC Symbol;Acc:HGNC:30297]	3' UTR	-3.51	1.20226e-05	0.768	up	0.844321	-0.244136	0.236542	1	down	no	10.1619	15.9863	16.3511	17.4517	12.6514
chr2	2988748	2989078	331	ENSBGRG00000003531	ENSBGRT00000007006	158962	UBR4	GO:0005515(protein binding);GO:0005654(nucleoplasm);GO:0005813(centrosome);GO:0005829(cytosol);GO:0006511(ubiquitin-dependent protein catabolic process);GO:0008270(zinc ion binding);GO:0061630(ubiquitin protein ligase activity)	05203(Viral carcinogenesis);05165(Human papillomavirus infection)	K10691	EC:2.3.2.27	ubiquitin protein ligase E3 component n-recognin 4 [Source:HGNC Symbol;Acc:HGNC:30313]	3' UTR	-1.49	0.00436516	-0.234	down	1.24112	0.311637	0.529188	1	up	no	20.4431	20.7142	14.8659	17.9206	16.9559
chr2	3013212	3013797	586	ENSBGRG00000003531	ENSBGRT00000007006	134243	UBR4	GO:0005515(protein binding);GO:0005654(nucleoplasm);GO:0005813(centrosome);GO:0005829(cytosol);GO:0006511(ubiquitin-dependent protein catabolic process);GO:0008270(zinc ion binding);GO:0061630(ubiquitin protein ligase activity)	05203(Viral carcinogenesis);05165(Human papillomavirus infection)	K10691	EC:2.3.2.27	ubiquitin protein ligase E3 component n-recognin 4 [Source:HGNC Symbol;Acc:HGNC:30313]	Exon (ENSBGRT00000007006/ENSBGRG00000003531, exon 91 of 106)	-0.709	0.0588844	-0.254	down	1.24112	0.311637	0.529188	1	up	no	20.4431	20.7142	14.8659	17.9206	16.9559
chr2	3304786	3304845	60	ENSBGRG00000004529	ENSBGRT00000008435	141471	CAPZB	GO:0003779(actin binding);GO:0005737(cytoplasm);GO:0005903(brush border);GO:0008154(actin polymerization or depolymerization);GO:0008290(F-actin capping protein complex);GO:0014069(postsynaptic density);GO:0016020(membrane);GO:0030027(lamellipodium);GO:0030030(cell projection organization);GO:0030032(lamellipodium assembly);GO:0030036(actin cytoskeleton organization);GO:0030863(cortical cytoskele…	04144(Endocytosis);04144(Endocytosis)	K10365	NA	capping actin protein of muscle Z-line subunit beta [Source:HGNC Symbol;Acc:HGNC:1491]	Exon (ENSBGRT00000008435/ENSBGRG00000004529, exon 5 of 9)	-1.04	0.018197	-4.75	down	0.921352	-0.118176	0.443158	1	down	no	77.9492	109.907	130.001	84.3131	91.5228
chr2	4631410	4631559	150	ENSBGRG00000005394	ENSBGRT00000009932	179	ENSBGRG00000005394	GO:0004860(protein kinase inhibitor activity);GO:0004860(protein kinase inhibitor activity)	04151(PI3K-Akt signaling pathway);04512(ECM-receptor interaction);04510(Focal adhesion);04974(Protein digestion and absorption);05165(Human papillomavirus infection);05165(Human papillomavirus infection)	K19719	NA		Exon (ENSBGRT00000009932/ENSBGRG00000005394, exon 1 of 2)	-0.174	0.657658	0.678	up	0.856131	-0.224097	0.560623	1	down	no	1.99249	1.28982	1.67212	2.19208	1.88663
chr2	4980451	4980780	330	ENSBGRG00000000420	ENSBGRT00000001139	381465	EIF4G3	GO:0000339(RNA cap binding);GO:0003723(RNA binding);GO:0003743(translation initiation factor activity);GO:0005515(protein binding);GO:0005515(protein binding)	03013(RNA transport);05416(Viral myocarditis);05416(Viral myocarditis)	K03260	NA	eukaryotic translation initiation factor 4 gamma 3 [Source:HGNC Symbol;Acc:HGNC:3298]	3' UTR	-2.06	0.000794328	-0.324	down	0.927496	-0.108587	0.433248	1	down	no	18.8669	25.7826	27.7288	21.7538	22.7272
chr2	7473966	7474234	269	ENSBGRG00000003957	ENSBGRT00000007283	805	ENSBGRG00000003957	GO:0004930(G protein-coupled receptor activity);GO:0004993(G protein-coupled serotonin receptor activity);GO:0005887(integral component of plasma membrane);GO:0006939(smooth muscle contraction);GO:0007186(G protein-coupled receptor signaling pathway);GO:0007268(chemical synaptic transmission);GO:0009636(response to toxic substance);GO:0016021(integral component of membrane);GO:0040012(regulation …	04024(cAMP signaling pathway);04080(Neuroactive ligand-receptor interaction);04726(Serotonergic synapse);04742(Taste transduction)	K04153	NA		Exon (ENSBGRT00000007283/ENSBGRG00000003957, exon 1 of 1)	-0.909	0.0288403	-3.32	down	0.769187	-0.378594	1	1	down	no	0.290689	0.469456	0.423793	0.739853	0.318721
chr2	7474502	7474562	61	ENSBGRG00000003957	ENSBGRT00000007283	477	ENSBGRG00000003957	GO:0004930(G protein-coupled receptor activity);GO:0004993(G protein-coupled serotonin receptor activity);GO:0005887(integral component of plasma membrane);GO:0006939(smooth muscle contraction);GO:0007186(G protein-coupled receptor signaling pathway);GO:0007268(chemical synaptic transmission);GO:0009636(response to toxic substance);GO:0016021(integral component of membrane);GO:0040012(regulation …	04024(cAMP signaling pathway);04080(Neuroactive ligand-receptor interaction);04726(Serotonergic synapse);04742(Taste transduction)	K04153	NA		Exon (ENSBGRT00000007283/ENSBGRG00000003957, exon 1 of 1)	-0.301	0.345939	1.74	up	0.769187	-0.378594	1	1	down	no	0.290689	0.469456	0.423793	0.739853	0.318721
chr2	7480248	7489297	9050	ENSBGRG00000003962	ENSBGRT00000007294	11789	ENSBGRG00000003962	NA	NA	NA	NA		Exon (ENSBGRT00000007294/ENSBGRG00000003962, exon 2 of 2)	-0.803	0.042658	-1.14	down	1.01115	0.0160011	0.914971	1	up	no	0.174848	0.222305	0.288872	0.13738	0.162906
chr2	7658082	7663103	5022	ENSBGRG00000004113	ENSBGRT00000007610	905	ZNF436	GO:0003676(nucleic acid binding);GO:0005654(nucleoplasm);GO:0005829(cytosol);GO:0006355(regulation of transcription, DNA-templated)	NA	NA	NA	zinc finger protein 436 [Source:HGNC Symbol;Acc:HGNC:20814]	Exon (ENSBGRT00000007610/ENSBGRG00000004113, exon 2 of 3)	-7.78	1.94984e-10	-0.445	down	1.00441	0.00634447	0.700064	1	up	no	15.4239	16.0525	17.415	16.5603	13.0321
chr2	8289207	8293095	3889	ENSBGRG00000005382	ENSBGRT00000010170	9062	ENSBGRG00000005382	GO:0003676(nucleic acid binding);GO:0043484(regulation of RNA splicing);GO:0043484(regulation of RNA splicing)	03040(Spliceosome);03040(Spliceosome)	K12900	NA		Exon (ENSBGRT00000010170/ENSBGRG00000005382, exon 6 of 7)	-2.42	0.000263027	0.537	up	1.02396	0.0341551	0.742751	1	up	no	53.1038	67.4776	70.3257	52.9034	53.4112
chr2	10247403	10247462	60	ENSBGRG00000008672	ENSBGRT00000015801	6938	ENSBGRG00000008672	GO:0016021(integral component of membrane);GO:0016021(integral component of membrane)	NA	NA	NA		Exon (ENSBGRT00000015801/ENSBGRG00000008672, exon 3 of 5)	-0.261	0.454988	-2	down	0.656443	-0.607259	0.166854	1	down	no	1.45456	1.66639	1.91386	2.51927	2.69838
chr2	11263106	11263405	300	ENSBGRG00000008777	ENSBGRT00000016051	925	GPN2	NA	NA	NA	NA	GPN-loop GTPase 2 [Source:HGNC Symbol;Acc:HGNC:25513]	Exon (ENSBGRT00000016051/ENSBGRG00000008777, exon 1 of 5)	-0.512	0.124738	0.54	up	1.29336	0.371123	0.460528	1	up	no	5.15653	4.54843	3.72659	3.50645	4.0225
chr2	11471863	11472162	300	ENSBGRG00000009191	ENSBGRT00000017059	57609	SLC9A1	GO:0005654(nucleoplasm);GO:0005737(cytoplasm);GO:0005886(plasma membrane);GO:0005887(integral component of plasma membrane);GO:0006812(cation transport);GO:0006814(sodium ion transport);GO:0006883(cellular sodium ion homeostasis);GO:0006885(regulation of pH);GO:0010447(response to acidic pH);GO:0010613(positive regulation of cardiac muscle hypertrophy);GO:0010882(regulation of cardiac muscle cont…	04371(Apelin signaling pathway);04024(cAMP signaling pathway);04810(Regulation of actin cytoskeleton);04919(Thyroid hormone signaling pathway);04260(Cardiac muscle contraction);04261(Adrenergic signaling in cardiomyocytes);04970(Salivary secretion);04971(Gastric acid secretion);04972(Pancreatic secretion);04976(Bile secretion);05205(Proteoglycans in cancer);05205(Proteoglycans in cancer)	K05742	NA	solute carrier family 9 member A1 [Source:HGNC Symbol;Acc:HGNC:11071]	Exon (ENSBGRT00000017059/ENSBGRG00000009191, exon 13 of 13)	-1.62	0.00288403	-0.598	down	0.821419	-0.283809	0.139237	1	down	no	11.1158	13.3001	14.1763	16.7024	13.7073
chr2	11771766	11771945	180	ENSBGRG00000011448	ENSBGRT00000020823	18281	WASF2	GO:0001525(angiogenesis);GO:0001667(ameboidal-type cell migration);GO:0001726(ruffle);GO:0003779(actin binding);GO:0005769(early endosome);GO:0005856(cytoskeleton);GO:0005911(cell-cell junction);GO:0006897(endocytosis);GO:0010592(positive regulation of lamellipodium assembly);GO:0016601(Rac protein signal transduction);GO:0017124(SH3 domain binding);GO:0030027(lamellipodium);GO:0030032(lamellipod…	04520(Adherens junction);04810(Regulation of actin cytoskeleton);04666(Fc gamma R-mediated phagocytosis);05231(Choline metabolism in cancer);05132(Salmonella infection);05100(Bacterial invasion of epithelial cells);05100(Bacterial invasion of epithelial cells)	K05748	NA	WASP family member 2 [Source:HGNC Symbol;Acc:HGNC:12733]	3' UTR	-2.79	9.33254e-05	-0.483	down	1.00089	0.0012816	0.6511	1	up	no	63.3096	45.015	61.2099	46.6771	54.4556
chr2	12572785	12597091	24307	ENSBGRG00000013806	ENSBGRT00000025430	0	DNAJC8	GO:0005634(nucleus);GO:0005654(nucleoplasm);GO:0005829(cytosol);GO:0030544(Hsp70 protein binding);GO:0045171(intercellular bridge)	NA	NA	NA	DnaJ heat shock protein family (Hsp40) member C8 [Source:HGNC Symbol;Acc:HGNC:15470]	3' UTR	-5.68	3.71535e-08	-0.163	down	1.22693	0.295048	0.559453	1	up	no	99.9579	95.2345	81.7573	75.6264	81.2522
chr2	16396798	16397063	266	ENSBGRG00000010792	ENSBGRT00000019707	1033	ENSBGRG00000010792	GO:0003924(GTPase activity);GO:0005200(structural constituent of cytoskeleton);GO:0005525(GTP binding);GO:0005874(microtubule);GO:0007017(microtubule-based process)	04145(Phagosome);04210(Apoptosis);04530(Tight junction);04540(Gap junction)	K07374	NA		Exon (ENSBGRT00000019707/ENSBGRG00000010792, exon 1 of 1)	-0.772	0.0467735	1.91	up	1.13244	0.17944	0.853185	1	up	no	59.3181	63.9292	55.0711	72.6194	35.559
chr2	16811737	16825633	13897	ENSBGRG00000013022	ENSBGRT00000024442	14703	BSDC1	NA	NA	NA	NA	BSD domain containing 1 [Source:HGNC Symbol;Acc:HGNC:25501]	Exon (ENSBGRT00000024442/ENSBGRG00000013022, exon 8 of 11)	-1.39	0.00588844	-0.479	down	1.19582	0.257995	0.695546	1	up	no	19.1988	16.1325	13.6214	15.9058	14.7916
chr2	17016450	17051692	35243	ENSBGRG00000013592	ENSBGRT00000024971	0	ZBTB8OS	NA	NA	NA	NA	zinc finger and BTB domain containing 8 opposite strand [Source:HGNC Symbol;Acc:HGNC:24094]	3' UTR	-4.17	1.99526e-06	0.396	up	1.0072	0.0103534	0.701322	1	up	no	17.0416	16.4113	16.976	14.7414	18.1031
chr2	17543745	17544641	897	ENSBGRG00000016821	ENSBGRT00000030857	37425	TRIM62	GO:0004842(ubiquitin-protein transferase activity);GO:0005515(protein binding);GO:0005737(cytoplasm);GO:0008270(zinc ion binding);GO:0010719(negative regulation of epithelial to mesenchymal transition);GO:0032897(negative regulation of viral transcription);GO:0042802(identical protein binding);GO:0043123(positive regulation of I-kappaB kinase/NF-kappaB signaling);GO:0045087(innate immune response…	NA	NA	NA	tripartite motif containing 62 [Source:HGNC Symbol;Acc:HGNC:25574]	3' UTR	-1.97	0.001	-0.485	down	1.26838	0.342986	0.588854	1	up	no	4.78642	5.01679	4.1605	3.36928	4.06362
chr2	17940270	17949843	9574	ENSBGRG00000017390	ENSBGRT00000032470	0	ENSBGRG00000017390	GO:0003723(RNA binding);GO:0003743(translation initiation factor activity);GO:0005737(cytoplasm);GO:0006413(translational initiation);GO:0006413(translational initiation)	03013(RNA transport);04150(mTOR signaling pathway);04910(Insulin signaling pathway);04066(HIF-1 signaling pathway);04151(PI3K-Akt signaling pathway);04211(Longevity regulating pathway - mammal);01521(EGFR tyrosine kinase inhibitor resistance);01521(EGFR tyrosine kinase inhibitor resistance)	K03259	NA		Exon (ENSBGRT00000032470/ENSBGRG00000017390, exon 1 of 7)	-13.1	5.01187e-16	-1.08	down	1.12731	0.172888	0.878416	1	up	no	25.5402	31.7557	28.5749	25.7121	21.9508
chr2	18538178	18538875	698	ENSBGRG00000019933	ENSBGRT00000036649	0	DIS3L2	GO:0000175(3'-5'-exoribonuclease activity);GO:0000278(mitotic cell cycle);GO:0000287(magnesium ion binding);GO:0000291(nuclear-transcribed mRNA catabolic process, exonucleolytic);GO:0000932(P-body);GO:0003723(RNA binding);GO:0004540(ribonuclease activity);GO:0005737(cytoplasm);GO:0008266(poly(U) RNA binding);GO:0008285(negative regulation of cell population proliferation);GO:0010587(miRNA catabol…	NA	NA	NA	DIS3 like 3'-5' exoribonuclease 2 [Source:HGNC Symbol;Acc:HGNC:28648]	5' UTR	-1.2	0.0109648	1.14	up	1.32256	0.403335	0.421696	1	up	no	6.13871	6.89441	4.56714	4.81221	5.40232
chr2	18538188	18665926	127739	ENSBGRG00000019933	ENSBGRT00000036649	0	DIS3L2	GO:0000175(3'-5'-exoribonuclease activity);GO:0000278(mitotic cell cycle);GO:0000287(magnesium ion binding);GO:0000291(nuclear-transcribed mRNA catabolic process, exonucleolytic);GO:0000932(P-body);GO:0003723(RNA binding);GO:0004540(ribonuclease activity);GO:0005737(cytoplasm);GO:0008266(poly(U) RNA binding);GO:0008285(negative regulation of cell population proliferation);GO:0010587(miRNA catabol…	NA	NA	NA	DIS3 like 3'-5' exoribonuclease 2 [Source:HGNC Symbol;Acc:HGNC:28648]	5' UTR	-0.878	0.0323594	1.11	up	1.32256	0.403335	0.421696	1	up	no	6.13871	6.89441	4.56714	4.81221	5.40232
chr2	18816465	18816645	181	ENSBGRG00000020955	ENSBGRT00000038584	1944	NA	NA	NA	NA	NA	NA	Exon (ENSBGRT00000038584/ENSBGRG00000020955, exon 2 of 2)	-0.782	0.0457088	1.22	up	1	0	1	1	no	no	NA	NA	NA	NA	NA
chr2	19111302	19111479	178	ENSBGRG00000021246	ENSBGRT00000039189	2160	B3GNT7	GO:0006486(protein glycosylation);GO:0016020(membrane)	00533(Glycosaminoglycan biosynthesis - keratan sulfate)	K09664	EC:2.4.1.-	UDP-GlcNAc:betaGal beta-1,3-N-acetylglucosaminyltransferase 7 [Source:HGNC Symbol;Acc:HGNC:18811]	Exon (ENSBGRT00000039189/ENSBGRG00000021246, exon 2 of 2)	-0.324	0.303389	-1.58	down	1.05315	0.0747169	0.983201	1	up	no	0.979521	0.401698	0.375813	0.705553	0.885894
chr2	20159320	20174607	15288	ENSBGRG00000008056	ENSBGRT00000014693	149	ENSBGRG00000008056	GO:0003677(DNA binding);GO:0005515(protein binding);GO:0005634(nucleus);GO:0016604(nuclear body);GO:0016604(nuclear body)	05203(Viral carcinogenesis);05168(Herpes simplex infection);05168(Herpes simplex infection)	K15413	NA		Exon (ENSBGRT00000014693/ENSBGRG00000008056, exon 1 of 27)	-0.396	0.212814	-0.238	down	1.15156	0.203591	0.787646	1	up	no	27.6263	27.7678	22.7748	26.9152	22.4652
chr2	20369070	20385854	16785	ENSBGRG00000008723	ENSBGRT00000016005	98463	FBXO36	GO:0005515(protein binding)	NA	NA	NA	F-box protein 36 [Source:HGNC Symbol;Acc:HGNC:27020]	Exon (ENSBGRT00000016005/ENSBGRG00000008723, exon 3 of 4)	-0.769	0.047863	1.37	up	0.591207	-0.758265	1	1	down	no	0.613469	0.719783	1.60605	1.09248	0.684174
chr2	26938274	26945958	7685	ENSBGRG00000015993	ENSBGRT00000029379	63	MRPL44	GO:0004525(ribonuclease III activity);GO:0005654(nucleoplasm);GO:0005739(mitochondrion);GO:0005762(mitochondrial large ribosomal subunit);GO:0005886(plasma membrane);GO:0006396(RNA processing);GO:0070125(mitochondrial translational elongation);GO:0070125(mitochondrial translational elongation)	NA	NA	NA	mitochondrial ribosomal protein L44 [Source:HGNC Symbol;Acc:HGNC:16650]	3' UTR	-3.78	5.49541e-06	0.38	up	1.17263	0.229748	0.76536	1	up	no	9.66734	8.83081	7.64409	9.07631	6.94198
chr2	31992852	31993833	982	ENSBGRG00000018330	ENSBGRT00000033536	15151	STK11IP	GO:0005515(protein binding);GO:0005737(cytoplasm);GO:0008104(protein localization);GO:0019901(protein kinase binding);GO:0019901(protein kinase binding)	NA	NA	NA	serine/threonine kinase 11 interacting protein [Source:HGNC Symbol;Acc:HGNC:19184]	Exon (ENSBGRT00000033536/ENSBGRG00000018330, exon 23 of 24)	-0.885	0.0316228	-0.83	down	0.983668	-0.023757	0.689713	1	down	no	4.38312	3.6811	4.58289	4.01094	3.70334
chr2	32091074	32091403	330	ENSBGRG00000019429	ENSBGRT00000035672	299	ASIC4	GO:0001662(behavioral fear response);GO:0005272(sodium channel activity);GO:0006814(sodium ion transport);GO:0016020(membrane)	04750(Inflammatory mediator regulation of TRP channels)	K04831	NA	acid sensing ion channel subunit family member 4 [Source:HGNC Symbol;Acc:HGNC:21263]	Exon (ENSBGRT00000035672/ENSBGRG00000019429, exon 1 of 10)	-0.205	0.599791	0.907	up	1.85546	0.891775	1	1	up	no	0.112394	0.224781	0.133878	0	0.138703
chr2	32101092	32101719	628	ENSBGRG00000019643	ENSBGRT00000036134	0	NA	NA	NA	NA	NA	NA	3' UTR	-1.41	0.00549541	0.341	up	1	0	1	1	no	no	NA	NA	NA	NA	NA
chr2	32722691	32723016	326	ENSBGRG00000000662	ENSBGRT00000001183	796	CDK5R2	GO:0001764(neuron migration);GO:0003779(actin binding);GO:0005737(cytoplasm);GO:0016533(protein kinase 5 complex);GO:0021549(cerebellum development);GO:0021722(superior olivary nucleus maturation);GO:0021766(hippocampus development);GO:0021819(layer formation in cerebral cortex);GO:0045860(positive regulation of protein kinase activity);GO:0045956(positive regulation of calcium ion-dependent exoc…	NA	NA	NA	cyclin dependent kinase 5 regulatory subunit 2 [Source:HGNC Symbol;Acc:HGNC:1776]	Exon (ENSBGRT00000001183/ENSBGRG00000000662, exon 1 of 1)	-0.965	0.0239883	-2.04	down	0.500422	-0.998783	1	1	down	no	0.160597	0.292979	1.05398	0	0.305598
chr2	32771404	32771642	239	ENSBGRG00000000672	ENSBGRT00000001209	13838	WNT10A	GO:0001942(hair follicle development);GO:0005102(signaling receptor binding);GO:0005576(extracellular region);GO:0007275(multicellular organism development);GO:0010628(positive regulation of gene expression);GO:0014033(neural crest cell differentiation);GO:0016055(Wnt signaling pathway);GO:0031069(hair follicle morphogenesis);GO:0042476(odontogenesis);GO:0042487(regulation of odontogenesis of den…	04310(Wnt signaling pathway);04390(Hippo signaling pathway);04150(mTOR signaling pathway);04550(Signaling pathways regulating pluripotency of stem cells);04916(Melanogenesis);05200(Pathways in cancer);05205(Proteoglycans in cancer);05225(Hepatocellular carcinoma);05226(Gastric cancer);05217(Basal cell carcinoma);05224(Breast cancer);04934(Cushing syndrome);05166(HTLV-I infection);05165(Human papi…	K01357	NA	Wnt family member 10A [Source:HGNC Symbol;Acc:HGNC:13829]	3' UTR	-0.167	0.669885	0.531	up	5.75439	2.52466	1	1	up	no	0.265975	0.26074	0	0.137299	0
chr2	43034747	43034836	90	ENSBGRG00000005995	ENSBGRT00000011130	125845	MAP2	GO:0000226(microtubule cytoskeleton organization);GO:0001578(microtubule bundle formation);GO:0002162(dystroglycan binding);GO:0005737(cytoplasm);GO:0007409(axonogenesis);GO:0008017(microtubule binding);GO:0014069(postsynaptic density);GO:0015631(tubulin binding);GO:0016358(dendrite development);GO:0021954(central nervous system neuron development);GO:0030010(establishment of cell polarity);GO:00…	NA	NA	NA	microtubule associated protein 2 [Source:HGNC Symbol;Acc:HGNC:6839]	Exon (ENSBGRT00000011130/ENSBGRG00000005995, exon 6 of 14)	-0.389	0.218776	-2.46	down	0.868625	-0.203195	0.38825	1	down	no	1.91574	2.37917	2.30987	2.16705	2.93982
chr2	50719205	50720097	893	ENSBGRG00000018191	ENSBGRT00000033257	832	FZD7	GO:0004888(transmembrane signaling receptor activity);GO:0005109(frizzled binding);GO:0005515(protein binding);GO:0005546(phosphatidylinositol-4,5-bisphosphate binding);GO:0005886(plasma membrane);GO:0006355(regulation of transcription, DNA-templated);GO:0007166(cell surface receptor signaling pathway);GO:0010812(negative regulation of cell-substrate adhesion);GO:0014834(skeletal muscle satellite…	04310(Wnt signaling pathway);04390(Hippo signaling pathway);04150(mTOR signaling pathway);04550(Signaling pathways regulating pluripotency of stem cells);04916(Melanogenesis);05200(Pathways in cancer);05205(Proteoglycans in cancer);05225(Hepatocellular carcinoma);05226(Gastric cancer);05217(Basal cell carcinoma);05224(Breast cancer);04934(Cushing syndrome);05166(HTLV-I infection);05165(Human papi…	K02432	NA	frizzled class receptor 7 [Source:HGNC Symbol;Acc:HGNC:4045]	Exon (ENSBGRT00000033257/ENSBGRG00000018191, exon 1 of 1)	-3.4	1.62181e-05	-0.68	down	1.04284	0.0605133	0.863806	1	up	no	9.41349	5.6163	6.56086	8.53654	6.52121
chr2	51503327	51516826	13500	ENSBGRG00000022436	ENSBGRT00000041469	0	CASP8	GO:0004197(cysteine-type endopeptidase activity);GO:0005515(protein binding);GO:0005654(nucleoplasm);GO:0005829(cytosol);GO:0006508(proteolysis);GO:0006915(apoptotic process);GO:0008233(peptidase activity);GO:0008234(cysteine-type peptidase activity);GO:0031264(death-inducing signaling complex);GO:0031265(CD95 death-inducing signaling complex);GO:0031625(ubiquitin protein ligase binding);GO:00327…	04668(TNF signaling pathway);04210(Apoptosis);04215(Apoptosis - multiple species);04217(Necroptosis);04115(p53 signaling pathway);04620(Toll-like receptor signaling pathway);04621(NOD-like receptor signaling pathway);04622(RIG-I-like receptor signaling pathway);04625(C-type lectin receptor signaling pathway);04657(IL-17 signaling pathway);05200(Pathways in cancer);05203(Viral carcinogenesis);0501…	K04398	EC:3.4.22.61	caspase 8 [Source:HGNC Symbol;Acc:HGNC:1509]	5' UTR	-0.615	0.0831764	0.847	up	1.15361	0.206157	0.841821	1	up	no	7.06753	8.27838	6.70885	6.65968	6.58522
chr2	51630818	51631740	923	ENSBGRG00000022578	ENSBGRT00000041790	36128	CFLAR	GO:0002020(protease binding);GO:0004197(cysteine-type endopeptidase activity);GO:0005515(protein binding);GO:0005737(cytoplasm);GO:0006508(proteolysis);GO:0006915(apoptotic process);GO:0007519(skeletal muscle tissue development);GO:0008047(enzyme activator activity);GO:0008234(cysteine-type peptidase activity);GO:0009617(response to bacterium);GO:0014732(skeletal muscle atrophy);GO:0014842(regula…	04064(NF-kappa B signaling pathway);04668(TNF signaling pathway);04140(Autophagy - animal);04210(Apoptosis);04217(Necroptosis);05142(Chagas disease (American trypanosomiasis));05142(Chagas disease (American trypanosomiasis))	K04724	NA	CASP8 and FADD like apoptosis regulator [Source:HGNC Symbol;Acc:HGNC:1876]	3' UTR	-11.3	3.98107e-14	0.625	up	1.15242	0.204663	0.788113	1	up	no	21.2472	19.5065	17.4451	17.5269	18.0734
chr2	51632037	51651167	19131	ENSBGRG00000022578	ENSBGRT00000041790	16701	CFLAR	GO:0002020(protease binding);GO:0004197(cysteine-type endopeptidase activity);GO:0005515(protein binding);GO:0005737(cytoplasm);GO:0006508(proteolysis);GO:0006915(apoptotic process);GO:0007519(skeletal muscle tissue development);GO:0008047(enzyme activator activity);GO:0008234(cysteine-type peptidase activity);GO:0009617(response to bacterium);GO:0014732(skeletal muscle atrophy);GO:0014842(regula…	04064(NF-kappa B signaling pathway);04668(TNF signaling pathway);04140(Autophagy - animal);04210(Apoptosis);04217(Necroptosis);05142(Chagas disease (American trypanosomiasis));05142(Chagas disease (American trypanosomiasis))	K04724	NA	CASP8 and FADD like apoptosis regulator [Source:HGNC Symbol;Acc:HGNC:1876]	Exon (ENSBGRT00000041790/ENSBGRG00000022578, exon 6 of 9)	-20.7	7.94328e-24	-1.02	down	1.15242	0.204663	0.788113	1	up	no	21.2472	19.5065	17.4451	17.5269	18.0734
chr2	51667452	51667868	417	ENSBGRG00000022578	ENSBGRT00000041790	0	CFLAR	GO:0002020(protease binding);GO:0004197(cysteine-type endopeptidase activity);GO:0005515(protein binding);GO:0005737(cytoplasm);GO:0006508(proteolysis);GO:0006915(apoptotic process);GO:0007519(skeletal muscle tissue development);GO:0008047(enzyme activator activity);GO:0008234(cysteine-type peptidase activity);GO:0009617(response to bacterium);GO:0014732(skeletal muscle atrophy);GO:0014842(regula…	04064(NF-kappa B signaling pathway);04668(TNF signaling pathway);04140(Autophagy - animal);04210(Apoptosis);04217(Necroptosis);05142(Chagas disease (American trypanosomiasis));05142(Chagas disease (American trypanosomiasis))	K04724	NA	CASP8 and FADD like apoptosis regulator [Source:HGNC Symbol;Acc:HGNC:1876]	5' UTR	-1.76	0.00190546	-0.359	down	1.15242	0.204663	0.788113	1	up	no	21.2472	19.5065	17.4451	17.5269	18.0734
chr2	51875595	51878076	2482	ENSBGRG00000022968	ENSBGRT00000042476	0	NIF3L1	GO:0005634(nucleus);GO:0005737(cytoplasm);GO:0008134(transcription factor binding);GO:0030182(neuron differentiation);GO:0042802(identical protein binding);GO:0045893(positive regulation of transcription, DNA-templated);GO:1903507(negative regulation of nucleic acid-templated transcription);GO:1903507(negative regulation of nucleic acid-templated transcription)	NA	NA	NA	NGG1 interacting factor 3 like 1 [Source:HGNC Symbol;Acc:HGNC:13390]	5' UTR	-0.53	0.116145	-0.295	down	1.44098	0.527046	0.433607	1	up	no	6.89618	6.34677	4.59891	4.14443	5.04205
chr2	53004863	53005275	413	ENSBGRG00000026697	ENSBGRT00000049492	0	TYW5	GO:0000049(tRNA binding);GO:0005506(iron ion binding);GO:0016706(2-oxoglutarate-dependent dioxygenase activity);GO:0031591(wybutosine biosynthetic process);GO:0042803(protein homodimerization activity);GO:0042803(protein homodimerization activity)	NA	NA	NA	tRNA-yW synthesizing protein 5 [Source:HGNC Symbol;Acc:HGNC:26754]	5' UTR	-0.56	0.104232	-0.37	down	0.950807	-0.0727755	0.555152	1	down	no	4.41247	5.91439	5.0786	5.30958	5.90356
chr2	55501131	55502405	1275	ENSBGRG00000000375	ENSBGRT00000000611	1695	MARS2	GO:0000166(nucleotide binding);GO:0004812(aminoacyl-tRNA ligase activity);GO:0004825(methionine-tRNA ligase activity);GO:0005524(ATP binding);GO:0005759(mitochondrial matrix);GO:0006418(tRNA aminoacylation for protein translation);GO:0006431(methionyl-tRNA aminoacylation)	00450(Selenocompound metabolism);00970(Aminoacyl-tRNA biosynthesis)	K01874	EC:6.1.1.10	methionyl-tRNA synthetase 2, mitochondrial [Source:HGNC Symbol;Acc:HGNC:25133]	Exon (ENSBGRT00000000611/ENSBGRG00000000375, exon 2 of 2)	-1.34	0.00676083	-0.633	down	1.18321	0.242701	0.870178	1	up	no	2.16292	0.92233	1.46462	1.47034	0.97635
chr2	55683854	55684093	240	ENSBGRG00000000566	ENSBGRT00000001014	16675	COQ10B	NA	NA	NA	NA	coenzyme Q10B [Source:HGNC Symbol;Acc:HGNC:25819]	3' UTR	-2.81	8.91251e-05	0.855	up	1.66989	0.73975	0.0678298	1	up	no	29.4475	22.3534	10.072	19.5525	16.9065
chr2	56431570	56440145	8576	ENSBGRG00000001090	ENSBGRT00000002365	18430	CCDC150	NA	NA	NA	NA	coiled-coil domain containing 150 [Source:HGNC Symbol;Acc:HGNC:26834]	Exon (ENSBGRT00000002365/ENSBGRG00000001090, exon 7 of 12)	-1.15	0.0128825	-0.324	down	1.20135	0.264662	0.686693	1	up	no	5.5686	5.54473	4.84294	5.52348	3.50957
chr2	56459800	56492898	33099	ENSBGRG00000001090	ENSBGRT00000002124	37524	CCDC150	NA	NA	NA	NA	coiled-coil domain containing 150 [Source:HGNC Symbol;Acc:HGNC:26834]	Exon (ENSBGRT00000002124/ENSBGRG00000001090, exon 13 of 27)	-0.479	0.145211	0.557	up	1.20135	0.264662	0.686693	1	up	no	5.5686	5.54473	4.84294	5.52348	3.50957
chr2	57503798	57504631	834	ENSBGRG00000001456	ENSBGRT00000002661	17597	SLC39A10	GO:0016020(membrane);GO:0030001(metal ion transport);GO:0046873(metal ion transmembrane transporter activity);GO:0055085(transmembrane transport);GO:0055085(transmembrane transport)	NA	NA	NA	solute carrier family 39 member 10 [Source:HGNC Symbol;Acc:HGNC:20861]	Exon (ENSBGRT00000002661/ENSBGRG00000001456, exon 2 of 10)	-2.58	0.000169824	-0.677	down	0.832985	-0.263638	0.334638	1	down	no	3.52977	5.51731	6.98005	4.05311	5.25841
chr2	71561141	71562065	925	ENSBGRG00000002782	ENSBGRT00000005190	0	TMEM177	GO:0031305(integral component of mitochondrial inner membrane)	NA	NA	NA	transmembrane protein 177 [Source:HGNC Symbol;Acc:HGNC:28143]	Exon (ENSBGRT00000005190/ENSBGRG00000002782, exon 1 of 1)	-0.502	0.130918	-0.325	down	0.931636	-0.102162	0.775445	1	down	no	1.45051	2.25163	2.55441	1.70209	1.70421
chr2	72053681	72055485	1805	ENSBGRG00000003034	ENSBGRT00000005700	17819	STEAP3	GO:0005737(cytoplasm);GO:0005771(multivesicular body);GO:0009306(protein secretion)	04216(Ferroptosis);04115(p53 signaling pathway)	K10142	EC:1.16.1.-	STEAP3 metalloreductase [Source:HGNC Symbol;Acc:HGNC:24592]	Exon (ENSBGRT00000005700/ENSBGRG00000003034, exon 2 of 5)	-0.499	0.133045	-1.05	down	1.2009	0.264117	0.818902	1	up	no	1.3645	2.6673	2.11528	1.38089	1.53979
chr2	81146553	81147001	449	ENSBGRG00000000590	ENSBGRT00000001038	6013	NA	NA	NA	NA	NA	NA	Exon (ENSBGRT00000001038/ENSBGRG00000000590, exon 2 of 2)	-1.69	0.00239883	0.831	up	1	0	1	1	no	no	NA	NA	NA	NA	NA
chr2	81964296	82001011	36716	ENSBGRG00000000920	ENSBGRT00000001708	251646	ZRANB3	GO:0003676(nucleic acid binding);GO:0004519(endonuclease activity);GO:0004520(endodeoxyribonuclease activity);GO:0005524(ATP binding);GO:0005654(nucleoplasm);GO:0006281(DNA repair);GO:0006974(cellular response to DNA damage stimulus);GO:0009411(response to UV);GO:0031297(replication fork processing);GO:0036292(DNA rewinding);GO:0036310(annealing helicase activity);GO:0043596(nuclear replication f…	NA	NA	NA	zinc finger RANBP2-type containing 3 [Source:HGNC Symbol;Acc:HGNC:25249]	Exon (ENSBGRT00000001708/ENSBGRG00000000920, exon 12 of 22)	-1.27	0.00870964	-0.921	down	1.24487	0.315998	0.633654	1	up	no	2.69616	2.21137	2.40955	1.53366	1.97009
chr2	82860426	82866263	5838	ENSBGRG00000001345	ENSBGRT00000002462	0	CXCR4	GO:0001666(response to hypoxia);GO:0003779(actin binding);GO:0004930(G protein-coupled receptor activity);GO:0004950(chemokine receptor activity);GO:0005764(lysosome);GO:0005769(early endosome);GO:0005770(late endosome);GO:0005886(plasma membrane);GO:0006935(chemotaxis);GO:0007186(G protein-coupled receptor signaling pathway);GO:0009986(cell surface);GO:0016021(integral component of membrane);GO:…	04020(Calcium signaling pathway);04060(Cytokine-cytokine receptor interaction);04144(Endocytosis);04810(Regulation of actin cytoskeleton);04670(Leukocyte transendothelial migration);04672(Intestinal immune network for IgA production);04062(Chemokine signaling pathway);04360(Axon guidance);05200(Pathways in cancer);05163(Human cytomegalovirus infection)	K04189	NA	C-X-C motif chemokine receptor 4 [Source:HGNC Symbol;Acc:HGNC:2561]	3' UTR	-14.7	1e-17	-0.558	down	1.75484	0.811339	0.0321378	1	up	no	28.7091	17.4896	13.3208	14.5903	11.5786
chr2	92588780	92588870	91	ENSBGRG00000004703	ENSBGRT00000008918	139050	ZEB2	GO:0000122(negative regulation of transcription by RNA polymerase II);GO:0000790(nuclear chromatin);GO:0001227(DNA-binding transcription repressor activity, RNA polymerase II-specific);GO:0001228(DNA-binding transcription activator activity, RNA polymerase II-specific);GO:0001755(neural crest cell migration);GO:0001756(somitogenesis);GO:0001843(neural tube closure);GO:0003676(nucleic acid binding…	05206(MicroRNAs in cancer);05206(MicroRNAs in cancer)	K09299	NA	zinc finger E-box binding homeobox 2 [Source:HGNC Symbol;Acc:HGNC:14881]	3' UTR	-0.847	0.0354813	0.633	up	1.00127	0.00182766	0.645508	1	up	no	27.4059	29.1924	28.8164	28.7673	27.2062
chr2	97069266	97114843	45578	ENSBGRG00000005070	ENSBGRT00000009455	0	ORC4	GO:0000166(nucleotide binding);GO:0000784(nuclear chromosome, telomeric region);GO:0000808(origin recognition complex);GO:0003677(DNA binding);GO:0003688(DNA replication origin binding);GO:0005634(nucleus);GO:0005654(nucleoplasm);GO:0005664(nuclear origin of replication recognition complex);GO:0005730(nucleolus);GO:0005829(cytosol);GO:0006260(DNA replication);GO:0006270(DNA replication initiation…	04110(Cell cycle);04110(Cell cycle)	K02606	NA	origin recognition complex subunit 4 [Source:HGNC Symbol;Acc:HGNC:8490]	5' UTR	-2.44	0.000251189	1.25	up	1.31193	0.391688	0.338876	1	up	no	30.2311	27.4642	20.5846	21.5167	23.865
chr2	100783208	100783646	439	ENSBGRG00000005796	ENSBGRT00000010743	2345	RBM43	GO:0003676(nucleic acid binding)	NA	NA	NA	RNA binding motif protein 43 [Source:HGNC Symbol;Acc:HGNC:24790]	Exon (ENSBGRT00000010743/ENSBGRG00000005796, exon 4 of 5)	-3.67	7.58578e-06	-0.925	down	0.997888	-0.00305083	0.76345	1	down	no	10.0935	8.43351	8.19135	9.99329	9.66465
chr2	107315759	107318698	2940	ENSBGRG00000008859	ENSBGRT00000016320	26044	CYTIP	GO:0005515(protein binding);GO:0005654(nucleoplasm);GO:0005737(cytoplasm);GO:0005829(cytosol);GO:0005938(cell cortex);GO:0030155(regulation of cell adhesion);GO:0030155(regulation of cell adhesion)	NA	NA	NA	cytohesin 1 interacting protein [Source:HGNC Symbol;Acc:HGNC:9506]	Exon (ENSBGRT00000016320/ENSBGRG00000008859, exon 7 of 8)	-0.452	0.164437	-1.29	down	1.81542	0.860307	0.330724	1	up	no	1.783	0.857453	0.88342	0.827155	0.471104
chr2	107697747	107711399	13653	ENSBGRG00000009529	ENSBGRT00000017489	69094	ACVR1	GO:0000082(G1/S transition of mitotic cell cycle);GO:0001569(branching involved in blood vessel morphogenesis);GO:0001701(in utero embryonic development);GO:0001702(gastrulation with mouth forming second);GO:0001707(mesoderm formation);GO:0001755(neural crest cell migration);GO:0002526(acute inflammatory response);GO:0003143(embryonic heart tube morphogenesis);GO:0003181(atrioventricular valve mo…	04350(TGF-beta signaling pathway);04060(Cytokine-cytokine receptor interaction);04550(Signaling pathways regulating pluripotency of stem cells);05418(Fluid shear stress and atherosclerosis)	K04675	EC:2.7.11.30	activin A receptor type 1 [Source:HGNC Symbol;Acc:HGNC:171]	Exon (ENSBGRT00000017489/ENSBGRG00000009529, exon 8 of 10)	-2	0.000933254	-0.348	down	1.04021	0.0568694	0.794061	1	up	no	22.576	19.9902	17.8863	24.2363	19.2588
chr2	109434812	109452702	17891	ENSBGRG00000010962	ENSBGRT00000020067	318122	BAZ2B	GO:0003677(DNA binding);GO:0005515(protein binding);GO:0042025(host cell nucleus);GO:0042025(host cell nucleus)	NA	NA	NA	bromodomain adjacent to zinc finger domain 2B [Source:HGNC Symbol;Acc:HGNC:963]	Exon (ENSBGRT00000020067/ENSBGRG00000010962, exon 25 of 37)	-2.79	9.33254e-05	-0.79	down	1.08668	0.119932	0.959559	1	up	no	4.70092	3.82301	3.8074	3.89753	4.06104
chr2	109521686	109521866	181	ENSBGRG00000010962	ENSBGRT00000020067	248958	BAZ2B	GO:0003677(DNA binding);GO:0005515(protein binding);GO:0042025(host cell nucleus);GO:0042025(host cell nucleus)	NA	NA	NA	bromodomain adjacent to zinc finger domain 2B [Source:HGNC Symbol;Acc:HGNC:963]	Exon (ENSBGRT00000020067/ENSBGRG00000010962, exon 9 of 37)	-0.404	0.204644	0.65	up	1.08668	0.119932	0.959559	1	up	no	4.70092	3.82301	3.8074	3.89753	4.06104
chr2	109770555	109770824	270	ENSBGRG00000010962	ENSBGRT00000020067	0	BAZ2B	GO:0003677(DNA binding);GO:0005515(protein binding);GO:0042025(host cell nucleus);GO:0042025(host cell nucleus)	NA	NA	NA	bromodomain adjacent to zinc finger domain 2B [Source:HGNC Symbol;Acc:HGNC:963]	5' UTR	-0.581	0.0954993	0.669	up	1.08668	0.119932	0.959559	1	up	no	4.70092	3.82301	3.8074	3.89753	4.06104
chr2	112584992	112585937	946	ENSBGRG00000017350	ENSBGRT00000031842	65829	IFIH1	GO:0003677(DNA binding);GO:0003725(double-stranded RNA binding);GO:0003727(single-stranded RNA binding);GO:0005524(ATP binding);GO:0008270(zinc ion binding);GO:0009615(response to virus);GO:0016787(hydrolase activity);GO:0016925(protein sumoylation);GO:0032727(positive regulation of interferon-alpha production);GO:0032728(positive regulation of interferon-beta production);GO:0032755(positive regu…	04622(RIG-I-like receptor signaling pathway);05162(Measles);05164(Influenza A);05161(Hepatitis B);05168(Herpes simplex infection);05168(Herpes simplex infection)	K12647	EC:3.6.4.13	interferon induced with helicase C domain 1 [Source:HGNC Symbol;Acc:HGNC:18873]	Exon (ENSBGRT00000031842/ENSBGRG00000017350, exon 14 of 16)	-1.72	0.00218776	0.758	up	1.44356	0.529632	0.299979	1	up	no	4.46614	3.61787	2.31073	3.00232	3.08703
chr2	114148249	114148429	181	ENSBGRG00000018395	ENSBGRT00000033691	131795	ENSBGRG00000018395	NA	NA	NA	NA		Exon (ENSBGRT00000033838/ENSBGRG00000018428, exon 2 of 4)	-0.732	0.0537032	-1.24	down	-inf	-inf	1	1	down	no	0	0	0.764259	0	0
chr2	115864464	115865360	897	ENSBGRG00000019550	ENSBGRT00000035993	133595	SCN3A	GO:0001518(voltage-gated sodium channel complex);GO:0005216(ion channel activity);GO:0005248(voltage-gated sodium channel activity);GO:0005261(cation channel activity);GO:0005515(protein binding);GO:0005737(cytoplasm);GO:0005886(plasma membrane);GO:0006811(ion transport);GO:0006814(sodium ion transport);GO:0016020(membrane);GO:0055085(transmembrane transport);GO:0055085(transmembrane transport)	04742(Taste transduction);04742(Taste transduction)	K04836	NA	sodium voltage-gated channel alpha subunit 3 [Source:HGNC Symbol;Acc:HGNC:10590]	Exon (ENSBGRT00000035993/ENSBGRG00000019550, exon 28 of 29)	-1.13	0.0134896	-0.883	down	0.779224	-0.35989	0.517459	1	down	no	0.191938	0.232613	0.220454	0.289537	0.307265
chr2	116560036	116560215	180	ENSBGRG00000021944	ENSBGRT00000040618	60	GALNT3	GO:0004653(polypeptide N-acetylgalactosaminyltransferase activity);GO:0005509(calcium ion binding);GO:0005794(Golgi apparatus);GO:0018242(protein O-linked glycosylation via serine);GO:0018243(protein O-linked glycosylation via threonine);GO:0030145(manganese ion binding);GO:0048471(perinuclear region of cytoplasm);GO:0048471(perinuclear region of cytoplasm)	00512(Mucin type O-glycan biosynthesis);00512(Mucin type O-glycan biosynthesis)	K00710	EC:2.4.1.41	polypeptide N-acetylgalactosaminyltransferase 3 [Source:HGNC Symbol;Acc:HGNC:4125]	5' UTR	-0.471	0.149968	2.22	up	0.760648	-0.3947	0.659936	1	down	no	0.633618	0.335523	1.34483	0.488446	0.0778751
chr2	117282928	117287434	4507	ENSBGRG00000023014	ENSBGRT00000042575	59796	SCN7A	GO:0001518(voltage-gated sodium channel complex);GO:0005216(ion channel activity);GO:0005248(voltage-gated sodium channel activity);GO:0005261(cation channel activity);GO:0005272(sodium channel activity);GO:0005886(plasma membrane);GO:0006811(ion transport);GO:0006814(sodium ion transport);GO:0006936(muscle contraction);GO:0009617(response to bacterium);GO:0016020(membrane);GO:0055078(sodium ion …	04261(Adrenergic signaling in cardiomyocytes);04261(Adrenergic signaling in cardiomyocytes)	K04839	NA	sodium voltage-gated channel alpha subunit 7 [Source:HGNC Symbol;Acc:HGNC:10594]	Exon (ENSBGRT00000042575/ENSBGRG00000023014, exon 14 of 25)	-0.442	0.172982	2.09	up	1.59431	0.672934	0.392175	1	up	no	1.28355	0.594945	0.347361	0.845823	0.574191
chr2	120767613	120769989	2377	ENSBGRG00000006547	ENSBGRT00000012054	12390	FASTKD1	GO:0000959(mitochondrial RNA metabolic process);GO:0004672(protein kinase activity);GO:0005739(mitochondrion);GO:0044528(regulation of mitochondrial mRNA stability)	NA	NA	NA	FAST kinase domains 1 [Source:HGNC Symbol;Acc:HGNC:26150]	Exon (ENSBGRT00000012054/ENSBGRG00000006547, exon 4 of 14)	-0.698	0.0616595	-0.86	down	1.13576	0.183656	0.888766	1	up	no	5.61	4.464	4.52915	4.76285	4.01277
chr2	122951290	122951470	181	ENSBGRG00000009957	ENSBGRT00000018709	61806	SLC25A12	GO:0005313(L-glutamate transmembrane transporter activity);GO:0005347(ATP transmembrane transporter activity);GO:0005509(calcium ion binding);GO:0005739(mitochondrion);GO:0015183(L-aspartate transmembrane transporter activity);GO:0015810(aspartate transmembrane transport);GO:0015813(L-glutamate transmembrane transport);GO:0042802(identical protein binding);GO:0043490(malate-aspartate shuttle);GO:…	NA	NA	NA	solute carrier family 25 member 12 [Source:HGNC Symbol;Acc:HGNC:10982]	3' UTR	-1.04	0.0186209	-0.465	down	1.12755	0.173194	0.879713	1	up	no	13.6504	14.0155	13.411	11.3891	12.0043
chr2	125660075	125660403	329	ENSBGRG00000014271	ENSBGRT00000026269	65662	SCRN3	GO:0006508(proteolysis);GO:0016805(dipeptidase activity);GO:0016805(dipeptidase activity)	NA	NA	NA	secernin 3 [Source:HGNC Symbol;Acc:HGNC:30382]	Exon (ENSBGRT00000026406/ENSBGRG00000014360, exon 2 of 15)	-0.819	0.0398107	1.04	up	0.818827	-0.288369	0.321843	1	down	no	5.8628	7.40366	10.3527	6.10199	7.84795
chr2	125972251	125972400	150	ENSBGRG00000015101	ENSBGRT00000028636	51024	CHN1	GO:0005096(GTPase activator activity);GO:0007165(signal transduction);GO:0008045(motor neuron axon guidance);GO:0035556(intracellular signal transduction);GO:0043087(regulation of GTPase activity);GO:0043547(positive regulation of GTPase activity);GO:0046875(ephrin receptor binding);GO:0050770(regulation of axonogenesis);GO:0051056(regulation of small GTPase mediated signal transduction);GO:00510…	NA	NA	NA	chimerin 1 [Source:HGNC Symbol;Acc:HGNC:1943]	Exon (ENSBGRT00000028636/ENSBGRG00000015101, exon 7 of 7)	-0.723	0.0562341	-0.542	down	1.27104	0.346008	0.590197	1	up	no	7.96416	7.31952	6.53552	5.81289	5.68844
chr2	128628591	128640812	12222	ENSBGRG00000000213	ENSBGRT00000000339	23533	NFE2L2	GO:0000785(chromatin);GO:0000976(transcription regulatory region sequence-specific DNA binding);GO:0000978(RNA polymerase II cis-regulatory region sequence-specific DNA binding);GO:0001102(RNA polymerase II activating transcription factor binding);GO:0001228(DNA-binding transcription activator activity, RNA polymerase II-specific);GO:0003677(DNA binding);GO:0003700(DNA-binding transcription facto…	04141(Protein processing in endoplasmic reticulum);05200(Pathways in cancer);05225(Hepatocellular carcinoma);05418(Fluid shear stress and atherosclerosis);05418(Fluid shear stress and atherosclerosis)	K05638	NA	nuclear factor, erythroid 2 like 2 [Source:HGNC Symbol;Acc:HGNC:7782]	5' UTR	-0.749	0.0512861	0.254	up	1.12283	0.167136	0.909768	1	up	no	73.8452	69.0059	63.2361	58.4142	69.1863
chr2	128641446	128664345	22900	ENSBGRG00000000213	ENSBGRT00000000339	0	NFE2L2	GO:0000785(chromatin);GO:0000976(transcription regulatory region sequence-specific DNA binding);GO:0000978(RNA polymerase II cis-regulatory region sequence-specific DNA binding);GO:0001102(RNA polymerase II activating transcription factor binding);GO:0001228(DNA-binding transcription activator activity, RNA polymerase II-specific);GO:0003677(DNA binding);GO:0003700(DNA-binding transcription facto…	04141(Protein processing in endoplasmic reticulum);05200(Pathways in cancer);05225(Hepatocellular carcinoma);05418(Fluid shear stress and atherosclerosis);05418(Fluid shear stress and atherosclerosis)	K05638	NA	nuclear factor, erythroid 2 like 2 [Source:HGNC Symbol;Acc:HGNC:7782]	5' UTR	-0.845	0.0363078	-0.932	down	1.12283	0.167136	0.909768	1	up	no	73.8452	69.0059	63.2361	58.4142	69.1863
chr2	128997103	128997192	90	ENSBGRG00000000256	ENSBGRT00000000402	387	ENSBGRG00000000256	GO:0005515(protein binding)	NA	NA	NA		Exon (ENSBGRT00000000402/ENSBGRG00000000256, exon 1 of 2)	-0.344	0.274789	-2.17	down	1.02901	0.0412623	0.928805	1	up	no	0.89185	0.504722	0.835355	0.470363	0.730074
chr2	142947571	142949219	1649	ENSBGRG00000004022	ENSBGRT00000007496	8217	OSGEPL1	GO:0002949(tRNA threonylcarbamoyladenosine modification);GO:0004222(metalloendopeptidase activity);GO:0005739(mitochondrion);GO:0005739(mitochondrion)	NA	NA	NA	O-sialoglycoprotein endopeptidase like 1 [Source:HGNC Symbol;Acc:HGNC:23075]	3' UTR	-0.746	0.0512861	0.667	up	1.22789	0.296183	0.675674	1	up	no	8.17566	8.8575	6.97075	6.90329	6.93378
chr2	144980882	144981062	181	ENSBGRG00000003322	ENSBGRT00000006210	71265	WDR33	GO:0001650(fibrillar center);GO:0005515(protein binding);GO:0005634(nucleus);GO:0005654(nucleoplasm);GO:0005654(nucleoplasm)	03015(mRNA surveillance pathway);03015(mRNA surveillance pathway)	K15542	NA	WD repeat domain 33 [Source:HGNC Symbol;Acc:HGNC:25651]	Exon (ENSBGRT00000006210/ENSBGRG00000003322, exon 23 of 24)	-1.36	0.00645654	-0.401	down	1.1464	0.197107	0.821867	1	up	no	14.1108	12.2447	10.5487	11.9865	11.9496
chr2	144982315	144996625	14311	ENSBGRG00000003322	ENSBGRT00000006210	55702	WDR33	GO:0001650(fibrillar center);GO:0005515(protein binding);GO:0005634(nucleus);GO:0005654(nucleoplasm);GO:0005654(nucleoplasm)	03015(mRNA surveillance pathway);03015(mRNA surveillance pathway)	K15542	NA	WD repeat domain 33 [Source:HGNC Symbol;Acc:HGNC:25651]	Exon (ENSBGRT00000006210/ENSBGRG00000003322, exon 14 of 24)	-3.44	1.44544e-05	0.248	up	1.1464	0.197107	0.821867	1	up	no	14.1108	12.2447	10.5487	11.9865	11.9496
chr2	145045615	145052327	6713	ENSBGRG00000003322	ENSBGRT00000006210	0	WDR33	GO:0001650(fibrillar center);GO:0005515(protein binding);GO:0005634(nucleus);GO:0005654(nucleoplasm);GO:0005654(nucleoplasm)	03015(mRNA surveillance pathway);03015(mRNA surveillance pathway)	K15542	NA	WD repeat domain 33 [Source:HGNC Symbol;Acc:HGNC:25651]	5' UTR	-1.01	0.0204174	0.388	up	1.1464	0.197107	0.821867	1	up	no	14.1108	12.2447	10.5487	11.9865	11.9496
chr2	145267857	145270151	2295	ENSBGRG00000003587	ENSBGRT00000006977	81510	SAP130	GO:0000122(negative regulation of transcription by RNA polymerase II);GO:0006355(regulation of transcription, DNA-templated);GO:0016607(nuclear speck);GO:0016607(nuclear speck)	NA	NA	NA	Sin3A associated protein 130 [Source:HGNC Symbol;Acc:HGNC:29813]	3' UTR	-1.46	0.00467735	-0.215	down	1.08994	0.124244	0.98018	1	up	no	12.2299	12.2564	12.6278	10.2337	10.8372
chr2	146632621	146633091	471	ENSBGRG00000004135	ENSBGRT00000007626	906	NA	NA	NA	NA	NA	NA	Exon (ENSBGRT00000007647/ENSBGRG00000004144, exon 1 of 1)	-8.01	1.09648e-10	0.287	up	1	0	1	1	no	no	NA	NA	NA	NA	NA
chr3	228448	229848	1401	ENSBGRG00000006334	ENSBGRT00000011733	357	CHTOP	GO:0000346(transcription export complex);GO:0006406(mRNA export from nucleus);GO:0008284(positive regulation of cell population proliferation);GO:0008327(methyl-CpG binding);GO:0016607(nuclear speck);GO:0031062(positive regulation of histone methylation);GO:0032781(positive regulation of ATPase activity);GO:0036464(cytoplasmic ribonucleoprotein granule);GO:0051096(positive regulation of helicase …	NA	NA	NA	chromatin target of PRMT1 [Source:HGNC Symbol;Acc:HGNC:24511]	5' UTR	-0.786	0.0446684	-0.219	down	1.22065	0.287652	0.569422	1	up	no	45.943	44.3413	34.7395	38.4635	37.7431
chr3	231946	240025	8080	ENSBGRG00000006334	ENSBGRT00000011733	3855	CHTOP	GO:0000346(transcription export complex);GO:0006406(mRNA export from nucleus);GO:0008284(positive regulation of cell population proliferation);GO:0008327(methyl-CpG binding);GO:0016607(nuclear speck);GO:0031062(positive regulation of histone methylation);GO:0032781(positive regulation of ATPase activity);GO:0036464(cytoplasmic ribonucleoprotein granule);GO:0051096(positive regulation of helicase …	NA	NA	NA	chromatin target of PRMT1 [Source:HGNC Symbol;Acc:HGNC:24511]	Exon (ENSBGRT00000011733/ENSBGRG00000006334, exon 3 of 4)	-1.99	0.000954993	-0.158	down	1.22065	0.287652	0.569422	1	up	no	45.943	44.3413	34.7395	38.4635	37.7431
chr3	287054	287143	90	ENSBGRG00000006669	ENSBGRT00000012557	90	NPR1	GO:0004383(guanylate cyclase activity);GO:0004672(protein kinase activity);GO:0005524(ATP binding);GO:0006182(cGMP biosynthetic process);GO:0006468(protein phosphorylation);GO:0007168(receptor guanylyl cyclase signaling pathway);GO:0009190(cyclic nucleotide biosynthetic process);GO:0016021(integral component of membrane);GO:0016849(phosphorus-oxygen lyase activity);GO:0016941(natriuretic peptide …	00230(Purine metabolism);04024(cAMP signaling pathway);04022(cGMP - PKG signaling pathway);04923(Regulation of lipolysis in adipocyte);04921(Oxytocin signaling pathway);04924(Renin secretion);04925(Aldosterone synthesis and secretion);04270(Vascular smooth muscle contraction);04714(Thermogenesis);04714(Thermogenesis)	K12323	EC:4.6.1.2	natriuretic peptide receptor 1 [Source:HGNC Symbol;Acc:HGNC:7943]	Exon (ENSBGRT00000012557/ENSBGRG00000006669, exon 1 of 19)	-0.491	0.137721	-1.66	down	0.785729	-0.347897	0.0958896	1	down	no	12.5509	15.3154	20.5074	16.2486	16.4422
chr3	569923	572533	2611	ENSBGRG00000008529	ENSBGRT00000015554	0	ENSBGRG00000008529	GO:0003735(structural constituent of ribosome);GO:0005840(ribosome);GO:0006412(translation)	03010(Ribosome)	K02978	NA		Exon (ENSBGRT00000015554/ENSBGRG00000008529, exon 1 of 4)	-434	0	3.08	up	1.02776	0.0395004	0.741798	1	up	no	3466.47	2884.78	2981.65	3137.52	3150.4
chr3	783990	784440	451	ENSBGRG00000011700	ENSBGRT00000021831	48281	UBAP2L	GO:0005515(protein binding);GO:0005671(Ada2/Gcn5/Ada3 transcription activator complex);GO:0007339(binding of sperm to zona pellucida);GO:0031519(PcG protein complex);GO:0034063(stress granule assembly);GO:0061484(hematopoietic stem cell homeostasis);GO:0061484(hematopoietic stem cell homeostasis)	NA	NA	NA	ubiquitin associated protein 2 like [Source:HGNC Symbol;Acc:HGNC:29877]	3' UTR	-1.95	0.00107152	-0.299	down	0.930611	-0.103751	0.432217	1	down	no	52.315	66.7493	65.8459	67.1521	58.9152
chr3	1565158	1567139	1982	ENSBGRG00000009590	ENSBGRT00000017581	0	ZBTB7B	GO:0000122(negative regulation of transcription by RNA polymerase II);GO:0000978(RNA polymerase II cis-regulatory region sequence-specific DNA binding);GO:0000987(cis-regulatory region sequence-specific DNA binding);GO:0001228(DNA-binding transcription activator activity, RNA polymerase II-specific);GO:0001865(NK T cell differentiation);GO:0003676(nucleic acid binding);GO:0003677(DNA binding);GO:…	NA	NA	NA	zinc finger and BTB domain containing 7B [Source:HGNC Symbol;Acc:HGNC:18668]	5' UTR	-4.94	2.63027e-07	-0.453	down	0.918527	-0.122606	0.473355	1	down	no	9.76871	8.55874	9.62398	9.25444	11.0512
chr3	1622160	1625565	3406	ENSBGRG00000016246	ENSBGRT00000029893	87	ENSBGRG00000016246	GO:0016020(membrane);GO:0046875(ephrin receptor binding);GO:0048013(ephrin receptor signaling pathway);GO:0048013(ephrin receptor signaling pathway)	04014(Ras signaling pathway);04015(Rap1 signaling pathway);04010(MAPK signaling pathway);04151(PI3K-Akt signaling pathway);04360(Axon guidance);04360(Axon guidance)	K05462	NA		Exon (ENSBGRT00000029893/ENSBGRG00000016246, exon 1 of 3)	-4.96	2.51189e-07	-0.752	down	1.75937	0.815056	0.19356	1	up	no	11.6752	8.40453	3.36205	8.15294	5.60459
chr3	1740644	1740823	180	ENSBGRG00000017102	ENSBGRT00000031951	9211	TRIM46	GO:0000226(microtubule cytoskeleton organization);GO:0001578(microtubule bundle formation);GO:0001764(neuron migration);GO:0005515(protein binding);GO:0007409(axonogenesis);GO:0008270(zinc ion binding);GO:0043194(axon initial segment);GO:0044304(main axon);GO:0048490(anterograde synaptic vesicle transport);GO:0099612(protein localization to axon);GO:1903827(regulation of cellular protein localiza…	NA	NA	NA	tripartite motif containing 46 [Source:HGNC Symbol;Acc:HGNC:19019]	Exon (ENSBGRT00000031951/ENSBGRG00000017102, exon 11 of 11)	-0.287	0.378443	1.43	up	0.505667	-0.983742	0.313444	1	down	no	0.0973511	0.371478	0.845714	0.129008	0.416003
chr3	1769424	1769633	210	ENSBGRG00000018334	ENSBGRT00000033774	59	MTX1	GO:0001401(SAM complex)	NA	NA	NA	metaxin 1 [Source:HGNC Symbol;Acc:HGNC:7504]	Exon (ENSBGRT00000033774/ENSBGRG00000018334, exon 1 of 8)	-0.393	0.215278	-2.5	down	1.23144	0.300346	0.625017	1	up	no	12.9609	15.4542	14.9343	9.38623	10.2916
chr3	1888731	1889985	1255	ENSBGRG00000020363	ENSBGRT00000037694	0	RUSC1	GO:0000209(protein polyubiquitination);GO:0003779(actin binding);GO:0005515(protein binding);GO:0005769(early endosome);GO:0005794(Golgi apparatus);GO:0005829(cytosol);GO:0015630(microtubule cytoskeleton);GO:0031410(cytoplasmic vesicle)	04142(Lysosome)	K12384	NA	RUN and SH3 domain containing 1 [Source:HGNC Symbol;Acc:HGNC:17153]	Exon (ENSBGRT00000037694/ENSBGRG00000020363, exon 1 of 9)	-2.26	0.00042658	0.615	up	1.37168	0.455939	0.243841	1	up	no	17.2442	13.8294	11.1357	11.5658	11.2792
chr3	2158710	2159701	992	ENSBGRG00000020608	ENSBGRT00000038059	41400	ENSBGRG00000020608	GO:0005761(mitochondrial ribosome);GO:0006915(apoptotic process);GO:0015935(small ribosomal subunit);GO:0015935(small ribosomal subunit)	NA	NA	NA		Exon (ENSBGRT00000038059/ENSBGRG00000020608, exon 11 of 12)	-0.358	0.254683	-0.285	down	1.06253	0.0875016	0.920597	1	up	no	8.33538	8.64138	7.70866	9.87212	6.38577
chr3	2674026	2690804	16779	ENSBGRG00000023097	ENSBGRT00000042668	119	SLC25A44	GO:0005347(ATP transmembrane transporter activity);GO:0055085(transmembrane transport)	NA	NA	NA	solute carrier family 25 member 44 [Source:HGNC Symbol;Acc:HGNC:29036]	3' UTR	-5.8	2.75423e-08	-0.514	down	1.05585	0.0784021	0.854244	1	up	no	17.5482	19.8497	18.8237	18.0624	16.2436
chr3	2711407	2713247	1841	ENSBGRG00000023141	ENSBGRT00000042815	18438	ENSBGRG00000023141	GO:0000818(nuclear MIS12/MIND complex);GO:0000818(nuclear MIS12/MIND complex)	NA	NA	NA		Exon (ENSBGRT00000042815/ENSBGRG00000023141, exon 3 of 4)	-2.39	0.000295121	-0.451	down	1.51011	0.594653	0.281713	1	up	no	21.2528	12.5594	9.47828	13.3954	10.7122
chr3	3090057	3090205	149	ENSBGRG00000024696	ENSBGRT00000045588	2952	NAXE	GO:0002040(sprouting angiogenesis);GO:0005576(extracellular region);GO:0005615(extracellular space);GO:0005654(nucleoplasm);GO:0005829(cytosol);GO:0005929(cilium);GO:0010874(regulation of cholesterol efflux);GO:0016525(negative regulation of angiogenesis);GO:0031580(membrane raft distribution);GO:0042802(identical protein binding);GO:0043231(intracellular membrane-bounded organelle);GO:0044297(ce…	NA	NA	NA	NAD(P)HX epimerase [Source:HGNC Symbol;Acc:HGNC:18453]	3' UTR	-1.25	0.00933254	0.67	up	1.15117	0.203106	0.786667	1	up	no	34.8097	41.6392	39.4443	29.8047	30.3653
chr3	3261146	3261205	60	ENSBGRG00000024955	ENSBGRT00000046162	6034	RRNAD1	GO:0000154(rRNA modification);GO:0000179(rRNA (adenine-N6,N6-)-dimethyltransferase activity);GO:0008649(rRNA methyltransferase activity);GO:0008649(rRNA methyltransferase activity)	NA	NA	NA	ribosomal RNA adenine dimethylase domain containing 1 [Source:HGNC Symbol;Acc:HGNC:24273]	Exon (ENSBGRT00000046162/ENSBGRG00000024955, exon 6 of 8)	-0.454	0.16293	-0.745	down	1.07714	0.107201	0.960666	1	up	no	8.09856	6.13168	6.33052	6.7726	6.71364
chr3	3449928	3454071	4144	ENSBGRG00000007481	ENSBGRT00000013943	60	LRRC71	GO:0005515(protein binding)	NA	NA	NA	leucine rich repeat containing 71 [Source:HGNC Symbol;Acc:HGNC:26556]	Exon (ENSBGRT00000013943/ENSBGRG00000007481, exon 1 of 15)	-0.526	0.118304	0.599	up	1.41107	0.496786	0.16476	1	up	no	32.9288	30.0001	22.8815	22.0017	22.0119
chr3	6739232	6739292	61	ENSBGRG00000012170	ENSBGRT00000022281	33025	CADM3	GO:0005911(cell-cell junction);GO:0007156(homophilic cell adhesion via plasma membrane adhesion molecules);GO:0007157(heterophilic cell-cell adhesion via plasma membrane cell adhesion molecules);GO:0008104(protein localization);GO:0042803(protein homodimerization activity);GO:0098688(parallel fiber to Purkinje cell synapse);GO:0099056(integral component of presynaptic membrane);GO:0099056(integra…	04514(Cell adhesion molecules (CAMs));04514(Cell adhesion molecules (CAMs))	K06780	NA	cell adhesion molecule 3 [Source:HGNC Symbol;Acc:HGNC:17601]	3' UTR	-0.387	0.221309	-1.09	down	1.11677	0.15933	0.961944	1	up	no	1.56427	1.4856	0.382828	1.81385	1.89979
chr3	7424054	7425233	1180	ENSBGRG00000012802	ENSBGRT00000023431	120	DUSP23	GO:0004725(protein tyrosine phosphatase activity);GO:0005654(nucleoplasm);GO:0006470(protein dephosphorylation);GO:0008138(protein tyrosine/serine/threonine phosphatase activity);GO:0016311(dephosphorylation);GO:0016791(phosphatase activity)	NA	NA	NA	dual specificity phosphatase 23 [Source:HGNC Symbol;Acc:HGNC:21480]	3' UTR	-1.07	0.0165959	0.58	up	0.74303	-0.428507	0.505985	1	down	no	1.34989	2.91942	2.2352	4.01599	2.36752
chr3	7497028	7499534	2507	ENSBGRG00000012927	ENSBGRT00000023642	9623	SLAMF8	NA	NA	NA	NA	SLAM family member 8 [Source:HGNC Symbol;Acc:HGNC:21391]	3' UTR	-1.01	0.0199526	0.568	up	1.33601	0.417936	0.692311	1	up	no	1.07201	0.998268	1.14469	0.49561	0.684096
chr3	8085589	8085948	360	ENSBGRG00000017046	ENSBGRT00000031296	15424	NCSTN	GO:0002262(myeloid cell homeostasis);GO:0004175(endopeptidase activity);GO:0005764(lysosome);GO:0005783(endoplasmic reticulum);GO:0005794(Golgi apparatus);GO:0005886(plasma membrane);GO:0005887(integral component of plasma membrane);GO:0006509(membrane protein ectodomain proteolysis);GO:0007212(dopamine receptor signaling pathway);GO:0007215(glutamate receptor signaling pathway);GO:0007611(learni…	04330(Notch signaling pathway);05010(Alzheimer disease)	K06171	NA	nicastrin [Source:HGNC Symbol;Acc:HGNC:17091]	3' UTR	-1.85	0.00144544	0.283	up	1.08189	0.113552	0.950784	1	up	no	36.8428	38.6269	33.8195	36.3951	34.4216
chr3	8086665	8086964	300	ENSBGRG00000017046	ENSBGRT00000031296	16500	NCSTN	GO:0002262(myeloid cell homeostasis);GO:0004175(endopeptidase activity);GO:0005764(lysosome);GO:0005783(endoplasmic reticulum);GO:0005794(Golgi apparatus);GO:0005886(plasma membrane);GO:0005887(integral component of plasma membrane);GO:0006509(membrane protein ectodomain proteolysis);GO:0007212(dopamine receptor signaling pathway);GO:0007215(glutamate receptor signaling pathway);GO:0007611(learni…	04330(Notch signaling pathway);05010(Alzheimer disease)	K06171	NA	nicastrin [Source:HGNC Symbol;Acc:HGNC:17091]	3' UTR	-0.847	0.0354813	1.34	up	1.08189	0.113552	0.950784	1	up	no	36.8428	38.6269	33.8195	36.3951	34.4216
chr3	9100080	9101457	1378	ENSBGRG00000000928	ENSBGRT00000001693	1717	KLHDC9	GO:0005515(protein binding);GO:0030332(cyclin binding)	NA	NA	NA	kelch domain containing 9 [Source:HGNC Symbol;Acc:HGNC:28489]	3' UTR	-0.522	0.120226	0.392	up	0.898115	-0.155028	0.812363	1	down	no	0.237977	0.928531	0.465725	0.343282	1.13925
chr3	9165515	9165635	121	ENSBGRG00000001019	ENSBGRT00000001909	10303	USP21	GO:0004843(thiol-dependent ubiquitin-specific protease activity);GO:0005654(nucleoplasm);GO:0005829(cytosol);GO:0005886(plasma membrane);GO:0006511(ubiquitin-dependent protein catabolic process);GO:0008234(cysteine-type peptidase activity);GO:0016579(protein deubiquitination);GO:0019784(NEDD8-specific protease activity);GO:0036459(thiol-dependent ubiquitinyl hydrolase activity);GO:0036459(thiol-d…	04217(Necroptosis);04217(Necroptosis)	K21634	EC:3.4.19.12	ubiquitin specific peptidase 21 [Source:HGNC Symbol;Acc:HGNC:12620]	3' UTR	-0.627	0.0794328	0.58	up	1.08921	0.123283	0.974769	1	up	no	35.802	32.5418	32.5017	31.8752	29.7424
chr3	9748078	9748316	239	ENSBGRG00000002021	ENSBGRT00000003778	0	DUSP12	GO:0005634(nucleus);GO:0005654(nucleoplasm);GO:0005737(cytoplasm);GO:0006470(protein dephosphorylation);GO:0008138(protein tyrosine/serine/threonine phosphatase activity);GO:0008270(zinc ion binding);GO:0016311(dephosphorylation);GO:0016791(phosphatase activity);GO:0016791(phosphatase activity)	NA	NA	NA	dual specificity phosphatase 12 [Source:HGNC Symbol;Acc:HGNC:3067]	Exon (ENSBGRT00000003778/ENSBGRG00000002021, exon 1 of 6)	-1.25	0.00912011	0.868	up	1.13035	0.176764	0.895535	1	up	no	9.20238	7.28678	7.39874	7.48556	6.99727
chr3	10588190	10590775	2586	ENSBGRG00000002194	ENSBGRT00000004162	403286	NOS1AP	GO:0005515(protein binding);GO:0005515(protein binding)	04713(Circadian entrainment);04713(Circadian entrainment)	K16513	NA	nitric oxide synthase 1 adaptor protein [Source:HGNC Symbol;Acc:HGNC:16859]	Exon (ENSBGRT00000004162/ENSBGRG00000002194, exon 11 of 12)	-1.91	0.00123027	-1.01	down	1.49972	0.584688	0.353084	1	up	no	1.93294	1.56755	1.14368	1.13844	1.21903
chr3	16111124	16112087	964	ENSBGRG00000005801	ENSBGRT00000010711	60	POGK	GO:0003676(nucleic acid binding);GO:0003677(DNA binding);GO:0006355(regulation of transcription, DNA-templated);GO:0006355(regulation of transcription, DNA-templated)	00340(Histidine metabolism);00340(Histidine metabolism)	K00546	EC:2.1.1.8	pogo transposable element derived with KRAB domain [Source:HGNC Symbol;Acc:HGNC:18800]	5' UTR	-0.498	0.133352	-0.484	down	1.07569	0.105264	0.934967	1	up	no	12.6065	9.52673	9.09399	12.0857	9.684
chr3	18070936	18075261	4326	ENSBGRG00000010060	ENSBGRT00000018504	150614	TIPRL	GO:0000077(DNA damage checkpoint);GO:0016021(integral component of membrane);GO:0016192(vesicle-mediated transport);GO:0032515(negative regulation of phosphoprotein phosphatase activity);GO:0043666(regulation of phosphoprotein phosphatase activity);GO:0043666(regulation of phosphoprotein phosphatase activity)	NA	NA	NA	TOR signaling pathway regulator [Source:HGNC Symbol;Acc:HGNC:30231]	3' UTR	-1.12	0.0141254	-0.382	down	0.96603	-0.0498596	0.539981	1	down	no	8.87587	11.6631	10.1209	11.0096	10.7614
chr3	19218813	19220309	1497	ENSBGRG00000012500	ENSBGRT00000022865	14799	BCL9	GO:0003713(transcription coactivator activity);GO:0005634(nucleus);GO:0005737(cytoplasm);GO:0005794(Golgi apparatus);GO:0005801(cis-Golgi network);GO:0008013(beta-catenin binding);GO:0014908(myotube differentiation involved in skeletal muscle regeneration);GO:0035019(somatic stem cell population maintenance);GO:0035914(skeletal muscle cell differentiation);GO:0045944(positive regulation of transc…	NA	NA	NA	BCL9 transcription coactivator [Source:HGNC Symbol;Acc:HGNC:1008]	Exon (ENSBGRT00000022865/ENSBGRG00000012500, exon 7 of 10)	-0.856	0.0346737	-0.158	down	0.92669	-0.109842	0.387368	1	down	no	19.0968	14.5282	19.144	17.6993	17.5842
chr3	19576687	19577505	819	ENSBGRG00000012897	ENSBGRT00000024035	49442	ENSBGRG00000012897	GO:0016020(membrane);GO:0030217(T cell differentiation);GO:0043588(skin development);GO:0043588(skin development)	NA	NA	NA		3' UTR	-0.859	0.0346737	-0.235	down	1.4612	0.547152	0.156973	1	up	no	7.07006	5.52809	4.6786	3.5585	4.69558
chr3	19579837	19579987	151	ENSBGRG00000012897	ENSBGRT00000024035	52592	ENSBGRG00000012897	GO:0016020(membrane);GO:0030217(T cell differentiation);GO:0043588(skin development);GO:0043588(skin development)	NA	NA	NA		3' UTR	-3.32	2.04174e-05	1.53	up	1.4612	0.547152	0.156973	1	up	no	7.07006	5.52809	4.6786	3.5585	4.69558
chr3	19774815	19778372	3558	ENSBGRG00000013601	ENSBGRT00000024904	3291	NUDT17	GO:0016787(hydrolase activity)	00230(Purine metabolism);00240(Pyrimidine metabolism);03020(RNA polymerase);04623(Cytosolic DNA-sensing pathway)	K03023	NA	nudix hydrolase 17 [Source:HGNC Symbol;Acc:HGNC:26618]	3' UTR	-0.933	0.0269153	-0.185	down	1.34959	0.432516	0.385949	1	up	no	15.7613	15.7577	10.4301	12.67	11.9318
chr3	20370007	20370246	240	ENSBGRG00000016331	ENSBGRT00000029956	150	H2AC20	GO:0000786(nucleosome);GO:0003677(DNA binding);GO:0005634(nucleus);GO:0046982(protein heterodimerization activity)	04217(Necroptosis);05322(Systemic lupus erythematosus);05034(Alcoholism)	K11251	NA	H2A clustered histone 20 [Source:HGNC Symbol;Acc:HGNC:4738]	Exon (ENSBGRT00000029956/ENSBGRG00000016331, exon 1 of 1)	-0.613	0.0851138	0.795	up	1.67578	0.744831	0.437956	1	up	no	2.76739	2.71078	1.4914	1.97991	1.43224
chr3	20380907	20386706	5800	ENSBGRG00000016367	ENSBGRT00000029996	0	ENSBGRG00000016367	NA	NA	NA	NA		3' UTR	-1.14	0.0134896	-0.469	down	1.05418	0.0761229	0.963423	1	up	no	1.82301	1.64261	1.40936	1.50447	2.01742
chr3	20635321	20636157	837	ENSBGRG00000017135	ENSBGRT00000031424	0	PLEKHO1	GO:0007520(myoblast fusion);GO:0008360(regulation of cell shape);GO:0032587(ruffle membrane);GO:0036195(muscle cell projection membrane);GO:0051451(myoblast migration);GO:0072673(lamellipodium morphogenesis)	NA	NA	NA	pleckstrin homology domain containing O1 [Source:HGNC Symbol;Acc:HGNC:24310]	Exon (ENSBGRT00000031424/ENSBGRG00000017135, exon 1 of 6)	-2.3	0.000380189	0.514	up	1.14792	0.199023	0.830923	1	up	no	99.804	69.7275	60.3991	91.7939	69.3355
chr3	20939091	20942258	3168	ENSBGRG00000000422	ENSBGRT00000000804	99311	RPRD2	GO:0016591(RNA polymerase II, holoenzyme);GO:0016591(RNA polymerase II, holoenzyme)	NA	NA	NA	regulation of nuclear pre-mRNA domain containing 2 [Source:HGNC Symbol;Acc:HGNC:29039]	Exon (ENSBGRT00000000804/ENSBGRG00000000422, exon 12 of 14)	-3.32	2.04174e-05	-0.203	down	1.11522	0.157322	0.9312	1	up	no	23.1588	21.6178	20.1159	19.5555	20.5546
chr3	20972168	20973034	867	ENSBGRG00000000897	ENSBGRT00000001653	6353	ECM1	GO:0001938(positive regulation of endothelial cell proliferation);GO:0001960(negative regulation of cytokine-mediated signaling pathway);GO:0002020(protease binding);GO:0002063(chondrocyte development);GO:0002828(regulation of type 2 immune response);GO:0003416(endochondral bone growth);GO:0005134(interleukin-2 receptor binding);GO:0005576(extracellular region);GO:0005615(extracellular space);GO:…	NA	NA	NA	extracellular matrix protein 1 [Source:HGNC Symbol;Acc:HGNC:3153]	3' UTR	-2.45	0.000245471	0.838	up	0.43557	-1.19902	8.0383e-05	0.0474762	down	yes	3.3104	3.97911	10.9436	6.84797	7.31173
chr3	21388042	21389092	1051	ENSBGRG00000001377	ENSBGRT00000002570	120	SETDB1	GO:0003677(DNA binding);GO:0003682(chromatin binding);GO:0005515(protein binding);GO:0005634(nucleus);GO:0005654(nucleoplasm);GO:0005737(cytoplasm);GO:0007265(Ras protein signal transduction);GO:0008270(zinc ion binding);GO:0018024(histone-lysine N-methyltransferase activity);GO:0034968(histone lysine methylation);GO:0042025(host cell nucleus);GO:0043231(intracellular membrane-bounded organelle);…	00310(Lysine degradation);04550(Signaling pathways regulating pluripotency of stem cells);04550(Signaling pathways regulating pluripotency of stem cells)	K11421	EC:2.1.1.43	SET domain bifurcated histone lysine methyltransferase 1 [Source:HGNC Symbol;Acc:HGNC:10761]	Exon (ENSBGRT00000002570/ENSBGRG00000001377, exon 1 of 8)	-2.09	0.000724436	0.878	up	1.07597	0.10564	0.921277	1	up	no	19.0717	16.4933	16.7003	17.085	15.7956
chr3	21639058	21639206	149	ENSBGRG00000001811	ENSBGRT00000003439	0	PIP5K1A	GO:0005634(nucleus);GO:0005654(nucleoplasm);GO:0005829(cytosol);GO:0005847(mRNA cleavage and polyadenylation specificity factor complex);GO:0005886(plasma membrane);GO:0006661(phosphatidylinositol biosynthetic process);GO:0008654(phospholipid biosynthetic process);GO:0010761(fibroblast migration);GO:0016307(phosphatidylinositol phosphate kinase activity);GO:0016308(1-phosphatidylinositol-4-phosph…	00562(Inositol phosphate metabolism);04070(Phosphatidylinositol signaling system);04072(Phospholipase D signaling pathway);04144(Endocytosis);04810(Regulation of actin cytoskeleton);04666(Fc gamma R-mediated phagocytosis);05231(Choline metabolism in cancer);05231(Choline metabolism in cancer)	K00889	EC:2.7.1.68	phosphatidylinositol-4-phosphate 5-kinase type 1 alpha [Source:HGNC Symbol;Acc:HGNC:8994]	5' UTR	-0.32	0.30903	0.341	up	1.2364	0.306142	0.510077	1	up	no	27.309	24.9302	19.6171	23.913	19.8467
chr3	21685659	21690069	4411	ENSBGRG00000001873	ENSBGRT00000003515	0	PSMD4	GO:0005654(nucleoplasm);GO:0005829(cytosol);GO:0022624(proteasome accessory complex)	03050(Proteasome);05169(Epstein-Barr virus infection)	K03029	NA	proteasome 26S subunit, non-ATPase 4 [Source:HGNC Symbol;Acc:HGNC:9561]	Exon (ENSBGRT00000003515/ENSBGRG00000001873, exon 1 of 10)	-0.99	0.0218776	0.237	up	1.03946	0.055839	0.797806	1	up	no	75.6497	75.019	86.917	68.2929	62.2129
chr3	21753090	21754404	1315	ENSBGRG00000001902	ENSBGRT00000003569	657	ZNF687	GO:0003676(nucleic acid binding);GO:0005654(nucleoplasm);GO:0005829(cytosol)	NA	NA	NA	zinc finger protein 687 [Source:HGNC Symbol;Acc:HGNC:29277]	Exon (ENSBGRT00000003569/ENSBGRG00000001902, exon 1 of 8)	-1.24	0.00933254	-0.277	down	1.14194	0.191492	0.838151	1	up	no	11.8944	9.26275	9.02592	9.33637	9.42862
chr3	22036252	22039994	3743	ENSBGRG00000002259	ENSBGRT00000004261	10051	ENSBGRG00000002259	GO:0003774(motor activity);GO:0016459(myosin complex);GO:0016459(myosin complex)	04530(Tight junction);04530(Tight junction)	K06102	NA		Exon (ENSBGRT00000004261/ENSBGRG00000002259, exon 3 of 20)	-1.95	0.00107152	-0.677	down	1.99846	0.998886	0.00979269	1	up	no	15.2685	12.0822	6.86257	4.37204	9.29428
chr3	22040084	22041299	1216	ENSBGRG00000002259	ENSBGRT00000004261	13883	ENSBGRG00000002259	GO:0003774(motor activity);GO:0016459(myosin complex);GO:0016459(myosin complex)	04530(Tight junction);04530(Tight junction)	K06102	NA		Exon (ENSBGRT00000004261/ENSBGRG00000002259, exon 7 of 20)	-3.05	4.46684e-05	1.11	up	1.99846	0.998886	0.00979269	1	up	no	15.2685	12.0822	6.86257	4.37204	9.29428
chr3	22148772	22176907	28136	ENSBGRG00000002390	ENSBGRT00000004599	0	SNX27	GO:0001772(immunological synapse);GO:0005515(protein binding);GO:0005654(nucleoplasm);GO:0005768(endosome);GO:0005769(early endosome);GO:0005829(cytosol);GO:0006886(intracellular protein transport);GO:0007165(signal transduction);GO:0008333(endosome to lysosome transport);GO:0016197(endosomal transport);GO:0030904(retromer complex);GO:0032266(phosphatidylinositol-3-phosphate binding);GO:0035091(p…	NA	NA	NA	sorting nexin 27 [Source:HGNC Symbol;Acc:HGNC:20073]	Exon (ENSBGRT00000004599/ENSBGRG00000002390, exon 1 of 12)	-0.771	0.047863	0.718	up	0.966006	-0.049896	0.536155	1	down	no	9.83964	9.56651	9.63014	10.2924	10.211
chr3	24131593	24131950	358	ENSBGRG00000004825	ENSBGRT00000008909	88	ENSBGRG00000004825	NA	NA	NA	NA		Exon (ENSBGRT00000008909/ENSBGRG00000004825, exon 1 of 5)	-0.45	0.166725	0.793	up	0.441672	-1.17895	1	1	down	no	0.161471	0.177029	0.110823	0.835513	0.203274
chr3	25957018	25957224	207	ENSBGRG00000006069	ENSBGRT00000011176	705	ENSBGRG00000006069	NA	04144(Endocytosis);04062(Chemokine signaling pathway);05032(Morphine addiction)	K08291	EC:2.7.11.16		Exon (ENSBGRT00000011176/ENSBGRG00000006069, exon 1 of 1)	-0.393	0.215278	2.15	up	0.10059	-3.31344	1	1	down	no	0.040688	0	0.20656	0.050483	0.349698
chr3	28394736	28396953	2218	ENSBGRG00000007344	ENSBGRT00000013487	17557	TRMT13	GO:0008033(tRNA processing);GO:0008168(methyltransferase activity);GO:0030488(tRNA methylation);GO:0106050(tRNA 2'-O-methyltransferase activity);GO:0106050(tRNA 2'-O-methyltransferase activity)	NA	NA	NA	tRNA methyltransferase 13 homolog [Source:HGNC Symbol;Acc:HGNC:25502]	Exon (ENSBGRT00000013487/ENSBGRG00000007344, exon 9 of 11)	-1.65	0.00263027	-0.24	down	1.15173	0.203798	0.810866	1	up	no	9.52627	9.99589	8.13543	9.22732	8.06276
chr3	32090438	32091997	1560	ENSBGRG00000014730	ENSBGRT00000027070	11419	ENSBGRG00000014730	GO:0003824(catalytic activity);GO:0005975(carbohydrate metabolic process);GO:0043169(cation binding);GO:0043169(cation binding)	00500(Starch and sucrose metabolism);04973(Carbohydrate digestion and absorption);04973(Carbohydrate digestion and absorption)	K01176	EC:3.2.1.1		Exon (ENSBGRT00000027070/ENSBGRG00000014730, exon 9 of 10)	-4.05	2.69153e-06	-0.704	down	1.26631	0.340633	0.465697	1	up	no	39.3672	38.0552	24.2873	32.7605	34.6623
chr3	37642775	37642924	150	ENSBGRG00000000439	ENSBGRT00000000734	7402	ENSBGRG00000000439	NA	03040(Spliceosome)	K12850	NA		3' UTR	-0.461	0.158125	1.12	up	1.07113	0.0991363	0.904105	1	up	no	25.3716	26.9763	24.9767	24.3732	23.9575
chr3	38066533	38068589	2057	ENSBGRG00000001011	ENSBGRT00000001867	3241	ENSBGRG00000001011	NA	NA	NA	NA		3' UTR	-2.95	5.88844e-05	0.849	up	0.917801	-0.123747	0.532464	1	down	no	18.3511	12.3986	18.5773	17.313	14.3652
chr3	38073463	38073549	87	ENSBGRG00000001025	ENSBGRT00000001880	57	SCARNA2	NA	NA	NA	NA	small Cajal body-specific RNA 2 [Source:HGNC Symbol;Acc:HGNC:32558]	Exon (ENSBGRT00000001880/ENSBGRG00000001025, exon 1 of 1)	-0.661	0.0707946	-2.05	down	1.3413	0.423627	1	1	up	no	1.46974	1.03139	0.471889	1.38235	0.942827
chr3	38176101	38189403	13303	ENSBGRG00000001136	ENSBGRT00000002128	0	SARS1	GO:0000166(nucleotide binding);GO:0004812(aminoacyl-tRNA ligase activity);GO:0004828(serine-tRNA ligase activity);GO:0005524(ATP binding);GO:0005829(cytosol);GO:0006418(tRNA aminoacylation for protein translation);GO:0006434(seryl-tRNA aminoacylation);GO:0006434(seryl-tRNA aminoacylation)	00970(Aminoacyl-tRNA biosynthesis);00970(Aminoacyl-tRNA biosynthesis)	K01875	EC:6.1.1.11	seryl-tRNA synthetase 1 [Source:HGNC Symbol;Acc:HGNC:10537]	Exon (ENSBGRT00000002128/ENSBGRG00000001136, exon 1 of 11)	-2.34	0.000346737	0.399	up	1.0868	0.120087	0.960489	1	up	no	48.1465	37.75	42.7003	38.2862	37.5676
chr3	38589316	38589496	181	ENSBGRG00000001706	ENSBGRT00000003433	149	AMPD2	GO:0003876(AMP deaminase activity);GO:0005829(cytosol);GO:0006188(IMP biosynthetic process);GO:0009168(purine ribonucleoside monophosphate biosynthetic process);GO:0019239(deaminase activity);GO:0032264(IMP salvage);GO:0052652(cyclic purine nucleotide metabolic process);GO:0097009(energy homeostasis);GO:0097009(energy homeostasis)	00230(Purine metabolism);00230(Purine metabolism)	K01490	EC:3.5.4.6	adenosine monophosphate deaminase 2 [Source:HGNC Symbol;Acc:HGNC:469]	5' UTR	-0.379	0.231206	0.722	up	0.923955	-0.114105	0.406944	1	down	no	9.82018	10.4584	9.97813	14.0529	8.89033
chr3	39308066	39308336	271	ENSBGRG00000002862	ENSBGRT00000005487	17251	KCNC4	GO:0005216(ion channel activity);GO:0005249(voltage-gated potassium channel activity);GO:0005515(protein binding);GO:0006811(ion transport);GO:0006813(potassium ion transport);GO:0008076(voltage-gated potassium channel complex);GO:0016020(membrane);GO:0016021(integral component of membrane);GO:0031594(neuromuscular junction);GO:0043679(axon terminus);GO:0046928(regulation of neurotransmitter secr…	NA	NA	NA	potassium voltage-gated channel subfamily C member 4 [Source:HGNC Symbol;Acc:HGNC:6236]	Exon (ENSBGRT00000005487/ENSBGRG00000002862, exon 2 of 4)	-0.543	0.111173	-0.718	down	1.40289	0.488404	0.529105	1	up	no	2.73895	1.31695	1.14977	1.12845	2.05844
chr3	40456996	40457055	60	ENSBGRG00000003371	ENSBGRT00000006280	18225	CHI3L2	GO:0005615(extracellular space);GO:0005975(carbohydrate metabolic process);GO:0008061(chitin binding);GO:0008061(chitin binding)	NA	NA	NA	chitinase 3 like 2 [Source:HGNC Symbol;Acc:HGNC:1933]	3' UTR	-0.522	0.11995	2.81	up	1.19976	0.262747	0.894907	1	up	no	0.577725	0.454925	0.284672	0	1.0064
chr3	40810201	40810649	449	ENSBGRG00000003935	ENSBGRT00000007255	31461	ATP5PB	GO:0000276(mitochondrial proton-transporting ATP synthase complex, coupling factor F(o));GO:0005654(nucleoplasm);GO:0005739(mitochondrion);GO:0005753(mitochondrial proton-transporting ATP synthase complex);GO:0015078(proton transmembrane transporter activity);GO:0015986(ATP synthesis coupled proton transport);GO:0042776(mitochondrial ATP synthesis coupled proton transport);GO:0046933(proton-trans…	00190(Oxidative phosphorylation);04714(Thermogenesis);05010(Alzheimer disease);05012(Parkinson disease);05016(Huntington disease);05016(Huntington disease)	K02127	NA	ATP synthase peripheral stalk-membrane subunit b [Source:HGNC Symbol;Acc:HGNC:840]	3' UTR	-3.2	2.81838e-05	1.69	up	0.954868	-0.0666275	0.498165	1	down	no	33.4328	40.7436	42.8082	38.2119	35.5035
chr3	41067296	41067533	238	ENSBGRG00000004345	ENSBGRT00000008019	36909	RAP1A	GO:0003924(GTPase activity);GO:0005525(GTP binding);GO:0005737(cytoplasm);GO:0005886(plasma membrane);GO:0007165(signal transduction);GO:0007264(small GTPase mediated signal transduction);GO:0010976(positive regulation of neuron projection development);GO:0016020(membrane);GO:0017016(Ras GTPase binding);GO:0030054(cell junction);GO:0032045(guanyl-nucleotide exchange factor complex);GO:0032486(Rap…	04014(Ras signaling pathway);04015(Rap1 signaling pathway);04010(MAPK signaling pathway);04024(cAMP signaling pathway);04510(Focal adhesion);04530(Tight junction);04611(Platelet activation);04670(Leukocyte transendothelial migration);04062(Chemokine signaling pathway);04972(Pancreatic secretion);04720(Long-term potentiation);04722(Neurotrophin signaling pathway);05211(Renal cell carcinoma);04934(…	K04353	NA	RAP1A, member of RAS oncogene family [Source:HGNC Symbol;Acc:HGNC:9855]	3' UTR	-0.516	0.122462	-1.44	down	1.05532	0.0776841	0.840593	1	up	no	20.72	23.2057	20.1473	18.3787	23.9085
chr3	41124548	41125025	478	ENSBGRG00000004416	ENSBGRT00000008110	3646	ENSBGRG00000004416	NA	NA	NA	NA		Exon (ENSBGRT00000008110/ENSBGRG00000004416, exon 2 of 2)	-0.8	0.042658	-0.689	down	0.927105	-0.109196	0.719933	1	down	no	0.968498	0.668356	0.668533	0.629083	1.35072
chr3	42005136	42006388	1253	ENSBGRG00000004608	ENSBGRT00000008577	95226	ST7L	GO:0005515(protein binding);GO:0030308(negative regulation of cell growth);GO:0030308(negative regulation of cell growth)	03420(Nucleotide excision repair);03420(Nucleotide excision repair)	K10838	NA	suppression of tumorigenicity 7 like [Source:HGNC Symbol;Acc:HGNC:18441]	Exon (ENSBGRT00000009307/ENSBGRG00000005038, exon 5 of 5)	-1.7	0.00229087	-0.984	down	1.09582	0.132004	0.991204	1	up	no	4.83575	4.03275	3.80429	3.77601	4.5593
chr3	42186038	42186858	821	ENSBGRG00000005173	ENSBGRT00000009533	30813	MOV10	GO:0000932(P-body);GO:0003723(RNA binding);GO:0005829(cytosol);GO:0010526(negative regulation of transposition, RNA-mediated);GO:0019034(viral replication complex);GO:0032574(5'-3' RNA helicase activity);GO:0035194(posttranscriptional gene silencing by RNA);GO:0035195(gene silencing by miRNA);GO:0035279(mRNA cleavage involved in gene silencing by miRNA);GO:0036464(cytoplasmic ribonucleoprotein gr…	NA	NA	NA	Mov10 RISC complex RNA helicase [Source:HGNC Symbol;Acc:HGNC:7200]	3' UTR	-2.27	0.00040738	0.375	up	1.20881	0.273584	0.594282	1	up	no	18.7603	19.8953	17.3084	16.8943	13.7649
chr3	43174173	43177381	3209	ENSBGRG00000004622	ENSBGRT00000008924	235266	MAGI3	GO:0005515(protein binding);GO:0005911(cell-cell junction);GO:0007165(signal transduction);GO:0030054(cell junction);GO:0046328(regulation of JNK cascade);GO:0060090(molecular adaptor activity)	04015(Rap1 signaling pathway)	K06112	NA	membrane associated guanylate kinase, WW and PDZ domain containing 3 [Source:HGNC Symbol;Acc:HGNC:29647]	Exon (ENSBGRT00000008924/ENSBGRG00000004622, exon 9 of 21)	-0.579	0.0954993	-0.363	down	0.884857	-0.176484	0.322214	1	down	no	5.3028	4.43168	4.86604	6.25415	5.38159
chr3	43463723	43464382	660	ENSBGRG00000005701	ENSBGRT00000010534	29	ENSBGRG00000005701	NA	NA	NA	NA		Exon (ENSBGRT00000010534/ENSBGRG00000005701, exon 1 of 3)	-0.399	0.20893	0.742	up	1.01454	0.0208289	1	1	up	no	0.600632	0	0.203646	0.402281	0.282107
chr3	45868384	45868561	178	ENSBGRG00000007927	ENSBGRT00000014508	62493	SLC22A15	GO:0016021(integral component of membrane);GO:0022857(transmembrane transporter activity);GO:0055085(transmembrane transport)	NA	NA	NA	solute carrier family 22 member 15 [Source:HGNC Symbol;Acc:HGNC:20301]	Exon (ENSBGRT00000014674/ENSBGRG00000008009, exon 4 of 4)	-0.292	0.367282	-0.915	down	0.177137	-2.49706	1	1	down	no	0.04578	0	0.148235	0	0.239431
chr3	46929538	47002573	73036	ENSBGRG00000009035	ENSBGRT00000016589	0	PTGFRN	GO:0014905(myoblast fusion involved in skeletal muscle regeneration);GO:0034389(lipid droplet organization);GO:0034389(lipid droplet organization)	NA	NA	NA	prostaglandin F2 receptor inhibitor [Source:HGNC Symbol;Acc:HGNC:9601]	Exon (ENSBGRT00000016524/ENSBGRG00000009035, exon 1 of 9)	-0.417	0.194089	-0.528	down	1.10063	0.138326	0.973443	1	up	no	8.60685	18.3549	12.7665	9.03755	14.941
chr3	47193008	47193098	91	ENSBGRG00000009266	ENSBGRT00000017006	60184	TTF2	GO:0005524(ATP binding);GO:0005829(cytosol);GO:0008270(zinc ion binding);GO:0008270(zinc ion binding)	04918(Thyroid hormone synthesis);04918(Thyroid hormone synthesis)	K15173	EC:3.6.4.-	transcription termination factor 2 [Source:HGNC Symbol;Acc:HGNC:12398]	Exon (ENSBGRT00000017006/ENSBGRG00000009266, exon 23 of 23)	-0.488	0.139316	1.53	up	1.26083	0.334375	0.625663	1	up	no	1.92567	3.16475	2.07752	2.05252	1.92598
chr3	47625150	47625269	120	ENSBGRG00000009916	ENSBGRT00000018453	120746	MAN1A2	GO:0000139(Golgi membrane);GO:0003824(catalytic activity);GO:0004571(mannosyl-oligosaccharide 1,2-alpha-mannosidase activity);GO:0005509(calcium ion binding);GO:0005794(Golgi apparatus);GO:0007585(respiratory gaseous exchange by respiratory system);GO:0009100(glycoprotein metabolic process);GO:0016020(membrane);GO:0048286(lung alveolus development);GO:0048286(lung alveolus development)	00510(N-Glycan biosynthesis);04141(Protein processing in endoplasmic reticulum);04141(Protein processing in endoplasmic reticulum)	K01230	EC:3.2.1.113	mannosidase alpha class 1A member 2 [Source:HGNC Symbol;Acc:HGNC:6822]	Exon (ENSBGRT00000018453/ENSBGRG00000009916, exon 10 of 13)	-0.302	0.34435	1.64	up	0.855359	-0.225399	0.344481	1	down	no	4.1538	6.43586	7.91569	4.93876	5.71613
chr3	52857498	52858183	686	ENSBGRG00000016412	ENSBGRT00000030145	119	ENSBGRG00000016412	GO:0003779(actin binding);GO:0005515(protein binding);GO:0031032(actomyosin structure organization);GO:0031032(actomyosin structure organization)	00510(N-Glycan biosynthesis);00510(N-Glycan biosynthesis)	K07441	EC:2.4.1.141		5' UTR	-3.69	7.07946e-06	0.347	up	1.23117	0.30003	0.561361	1	up	no	70.1709	80.9084	51.806	71.4727	60.7893
chr3	53661491	53665158	3668	ENSBGRG00000000321	ENSBGRT00000000518	87993	ARHGAP29	GO:0005737(cytoplasm);GO:0007165(signal transduction);GO:0030165(PDZ domain binding);GO:0032991(protein-containing complex);GO:0035556(intracellular signal transduction);GO:0035556(intracellular signal transduction)	NA	NA	NA	Rho GTPase activating protein 29 [Source:HGNC Symbol;Acc:HGNC:30207]	Exon (ENSBGRT00000000518/ENSBGRG00000000321, exon 21 of 24)	-2.14	0.000616595	-0.153	down	1.01743	0.0249234	0.690089	1	up	no	17.1835	14.8982	15.9417	16.2899	15.0667
chr3	53989908	53997365	7458	ENSBGRG00000000534	ENSBGRT00000000954	0	DNTTIP2	GO:0005654(nucleoplasm);GO:0005730(nucleolus)	00190(Oxidative phosphorylation)	K03942	EC:1.6.5.3;EC:1.6.99.3	deoxynucleotidyltransferase terminal interacting protein 2 [Source:HGNC Symbol;Acc:HGNC:24013]	Exon (ENSBGRT00000000954/ENSBGRG00000000534, exon 1 of 9)	-3.05	4.46684e-05	0.305	up	0.832592	-0.264318	0.192653	1	down	no	11.5944	12.0497	17.3749	13.4741	11.7482
chr3	54307576	54309603	2028	ENSBGRG00000000591	ENSBGRT00000001095	108330	BCAR3	GO:0001784(phosphotyrosine residue binding);GO:0002089(lens morphogenesis in camera-type eye);GO:0005085(guanyl-nucleotide exchange factor activity);GO:0007165(signal transduction);GO:0007264(small GTPase mediated signal transduction);GO:0008286(insulin receptor signaling pathway);GO:0019900(kinase binding);GO:0033138(positive regulation of peptidyl-serine phosphorylation);GO:0043410(positive reg…	NA	NA	NA	BCAR3 adaptor protein, NSP family member [Source:HGNC Symbol;Acc:HGNC:973]	Exon (ENSBGRT00000001095/ENSBGRG00000000591, exon 6 of 12)	-2.21	0.000489779	-0.564	down	1.31639	0.396591	0.440156	1	up	no	7.68381	8.17455	6.48345	5.1449	6.44189
chr3	56949931	56951608	1678	ENSBGRG00000002204	ENSBGRT00000004141	40092	ENSBGRG00000002204	NA	NA	NA	NA		Exon (ENSBGRT00000004188/ENSBGRG00000002234, exon 4 of 6)	-1.92	0.0011749	0.291	up	1.19085	0.251991	0.801312	1	up	no	24.8711	20.4602	18.7663	23.235	15.0982
chr3	59197355	59197585	231	ENSBGRG00000003017	ENSBGRT00000006111	56085	ENSBGRG00000003017	GO:0003924(GTPase activity);GO:0005525(GTP binding);GO:0005525(GTP binding)	04621(NOD-like receptor signaling pathway);04621(NOD-like receptor signaling pathway)	K20899	NA		3' UTR	-2.83	8.31764e-05	1.58	up	1.34305	0.425518	0.435208	1	up	no	4.81653	4.76033	3.57047	3.35171	3.77381
chr3	59318769	59326669	7901	ENSBGRG00000003525	ENSBGRT00000006568	54110	KYAT3	GO:0003824(catalytic activity);GO:0006103(2-oxoglutarate metabolic process);GO:0006520(cellular amino acid metabolic process);GO:0009058(biosynthetic process);GO:0016212(kynurenine-oxoglutarate transaminase activity);GO:0030170(pyridoxal phosphate binding);GO:0036137(kynurenine aminotransferase activity);GO:0042803(protein homodimerization activity);GO:0047315(kynurenine-glyoxylate transaminase a…	00380(Tryptophan metabolism);00450(Selenocompound metabolism);05204(Chemical carcinogenesis);05204(Chemical carcinogenesis)	K00816	EC:2.6.1.7;EC:4.4.1.13	kynurenine aminotransferase 3 [Source:HGNC Symbol;Acc:HGNC:33238]	3' UTR	-4.83	3.46737e-07	0.892	up	1.1688	0.225034	0.76164	1	up	no	7.98799	11.1369	8.85288	7.68979	8.00145
chr3	62279494	62279583	90	ENSBGRG00000006729	ENSBGRT00000012420	0	ODF2L	GO:0005813(centrosome);GO:0034451(centriolar satellite);GO:0036064(ciliary basal body);GO:1902018(negative regulation of cilium assembly);GO:1902018(negative regulation of cilium assembly)	NA	NA	NA	outer dense fiber of sperm tails 2 like [Source:HGNC Symbol;Acc:HGNC:29225]	Exon (ENSBGRT00000012420/ENSBGRG00000006729, exon 1 of 14)	-0.298	0.352371	-1	down	1.43497	0.521017	0.178847	1	up	no	18.2505	16.0122	10.6564	12.099	13.06
chr3	62873471	62889946	16476	ENSBGRG00000006871	ENSBGRT00000012725	313104	COL24A1	GO:0005201(extracellular matrix structural constituent)	04974(Protein digestion and absorption)	K19721	NA	collagen type XXIV alpha 1 chain [Source:HGNC Symbol;Acc:HGNC:20821]	Exon (ENSBGRT00000012725/ENSBGRG00000006871, exon 36 of 61)	-1.73	0.0020893	0.966	up	0.930978	-0.103181	0.610757	1	down	no	8.16813	4.00715	2.32981	7.30489	9.98221
chr3	63569095	63570958	1864	ENSBGRG00000000411	ENSBGRT00000000709	5989	C1orf52	GO:0005654(nucleoplasm);GO:0005654(nucleoplasm)	NA	NA	NA	chromosome 1 open reading frame 52 [Source:HGNC Symbol;Acc:HGNC:24871]	3' UTR	-1.8	0.00165959	1.1	up	1.17263	0.22975	0.766068	1	up	no	4.02572	5.18844	3.93467	4.17138	3.68047
chr3	72368642	72368880	239	ENSBGRG00000002824	ENSBGRT00000005472	35731	USP33	GO:0001664(G protein-coupled receptor binding);GO:0004197(cysteine-type endopeptidase activity);GO:0004843(thiol-dependent ubiquitin-specific protease activity);GO:0005654(nucleoplasm);GO:0005794(Golgi apparatus);GO:0005813(centrosome);GO:0005925(focal adhesion);GO:0006511(ubiquitin-dependent protein catabolic process);GO:0007411(axon guidance);GO:0008270(zinc ion binding);GO:0008277(regulation o…	NA	NA	NA	ubiquitin specific peptidase 33 [Source:HGNC Symbol;Acc:HGNC:20059]	Exon (ENSBGRT00000005472/ENSBGRG00000002824, exon 10 of 24)	-0.495	0.135207	0.273	up	1.12798	0.173745	0.884147	1	up	no	21.7313	19.9889	17.4463	18.9513	19.0822
chr3	76419333	76419571	239	ENSBGRG00000004929	ENSBGRT00000009216	4099	LRRIQ3	GO:0005515(protein binding)	NA	NA	NA	leucine rich repeats and IQ motif containing 3 [Source:HGNC Symbol;Acc:HGNC:28318]	Exon (ENSBGRT00000009216/ENSBGRG00000004929, exon 2 of 5)	-0.488	0.138995	1.58	up	0.645629	-0.631222	1	1	down	no	0.0863394	0.0646941	0.116956	0.0948439	0.139099
chr3	90082663	90086065	3403	ENSBGRG00000018618	ENSBGRT00000040197	203502	DOCK7	GO:0000226(microtubule cytoskeleton organization);GO:0005085(guanyl-nucleotide exchange factor activity);GO:0007264(small GTPase mediated signal transduction);GO:0007409(axonogenesis);GO:0008180(COP9 signalosome);GO:0031175(neuron projection development);GO:0033138(positive regulation of peptidyl-serine phosphorylation);GO:0045200(establishment of neuroblast polarity);GO:0048365(Rac GTPase bindin…	NA	NA	NA	dedicator of cytokinesis 7 [Source:HGNC Symbol;Acc:HGNC:19190]	Exon (ENSBGRT00000040197/ENSBGRG00000018618, exon 49 of 50)	-1.66	0.0025704	0.535	up	1.06205	0.0868471	0.865158	1	up	no	8.89941	9.52477	8.53756	8.82914	8.65501
chr3	90912698	90912847	150	ENSBGRG00000022311	ENSBGRT00000042028	63653	PATJ	GO:0005515(protein binding);GO:0045177(apical part of cell);GO:0045177(apical part of cell)	04390(Hippo signaling pathway);04530(Tight junction);05165(Human papillomavirus infection);05165(Human papillomavirus infection)	K06092	NA	PATJ crumbs cell polarity complex component [Source:HGNC Symbol;Acc:HGNC:28881]	Exon (ENSBGRT00000042351/ENSBGRG00000022922, exon 2 of 2)	-13.7	1e-16	0.657	up	1.08987	0.124161	0.99935	1	up	no	1.92662	2.23078	2.33245	1.70376	1.68564
chr3	93161185	93161541	357	ENSBGRG00000023881	ENSBGRT00000044255	44998	ENSBGRG00000023881	GO:0005506(iron ion binding);GO:0016705(oxidoreductase activity, acting on paired donors, with incorporation or reduction of molecular oxygen);GO:0016712(oxidoreductase activity, acting on paired donors, with incorporation or reduction of molecular oxygen, reduced flavin or flavoprotein as one donor, and incorporation of one atom of oxygen);GO:0020037(heme binding);GO:0055114(oxidation-reduction …	00590(Arachidonic acid metabolism);00591(Linoleic acid metabolism);04913(Ovarian Steroidogenesis);04726(Serotonergic synapse);04750(Inflammatory mediator regulation of TRP channels)	K07418	EC:1.14.14.1;EC:1.14.14.73	cytochrome P450 family 2 subfamily J member 2 [Source:HGNC Symbol;Acc:HGNC:2634]	3' UTR	-0.336	0.285759	-0.268	down	1.2166	0.282857	0.801747	1	up	no	2.78555	1.98596	1.73631	1.82285	2.32384
chr3	94911992	94918582	6591	ENSBGRG00000024641	ENSBGRT00000045767	12749	MYSM1	GO:0003677(DNA binding);GO:0003713(transcription coactivator activity);GO:0004843(thiol-dependent ubiquitin-specific protease activity);GO:0005515(protein binding);GO:0005634(nucleus);GO:0005654(nucleoplasm);GO:0005886(plasma membrane);GO:0006338(chromatin remodeling);GO:0008237(metallopeptidase activity);GO:0032991(protein-containing complex);GO:0035522(monoubiquitinated histone H2A deubiquitina…	NA	NA	NA	Myb like, SWIRM and MPN domains 1 [Source:HGNC Symbol;Acc:HGNC:29401]	Exon (ENSBGRT00000045767/ENSBGRG00000024641, exon 6 of 21)	-1.26	0.00870964	-0.546	down	1.17594	0.233818	0.74581	1	up	no	5.12987	4.22965	4.19548	3.84049	3.90277
chr3	94924674	94927453	2780	ENSBGRG00000024641	ENSBGRT00000045767	25431	MYSM1	GO:0003677(DNA binding);GO:0003713(transcription coactivator activity);GO:0004843(thiol-dependent ubiquitin-specific protease activity);GO:0005515(protein binding);GO:0005634(nucleus);GO:0005654(nucleoplasm);GO:0005886(plasma membrane);GO:0006338(chromatin remodeling);GO:0008237(metallopeptidase activity);GO:0032991(protein-containing complex);GO:0035522(monoubiquitinated histone H2A deubiquitina…	NA	NA	NA	Myb like, SWIRM and MPN domains 1 [Source:HGNC Symbol;Acc:HGNC:29401]	Exon (ENSBGRT00000045767/ENSBGRG00000024641, exon 9 of 21)	-0.614	0.0831764	0.834	up	1.17594	0.233818	0.74581	1	up	no	5.12987	4.22965	4.19548	3.84049	3.90277
chr3	94940751	94942232	1482	ENSBGRG00000024641	ENSBGRT00000045767	41508	MYSM1	GO:0003677(DNA binding);GO:0003713(transcription coactivator activity);GO:0004843(thiol-dependent ubiquitin-specific protease activity);GO:0005515(protein binding);GO:0005634(nucleus);GO:0005654(nucleoplasm);GO:0005886(plasma membrane);GO:0006338(chromatin remodeling);GO:0008237(metallopeptidase activity);GO:0032991(protein-containing complex);GO:0035522(monoubiquitinated histone H2A deubiquitina…	NA	NA	NA	Myb like, SWIRM and MPN domains 1 [Source:HGNC Symbol;Acc:HGNC:29401]	3' UTR	-1.33	0.00724436	-0.681	down	1.17594	0.233818	0.74581	1	up	no	5.12987	4.22965	4.19548	3.84049	3.90277
chr3	99293616	99294635	1020	ENSBGRG00000000727	ENSBGRT00000001521	163831	USP24	GO:0005515(protein binding);GO:0006511(ubiquitin-dependent protein catabolic process);GO:0016579(protein deubiquitination);GO:0036459(thiol-dependent ubiquitinyl hydrolase activity)	NA	NA	NA	ubiquitin specific peptidase 24 [Source:HGNC Symbol;Acc:HGNC:12623]	Exon (ENSBGRT00000001521/ENSBGRG00000000727, exon 68 of 69)	-0.463	0.157036	0.286	up	0.994049	-0.00861161	0.617774	1	down	no	4.48364	4.76746	5.38764	4.33673	4.23536
chr3	99535963	99536259	297	ENSBGRG00000001012	ENSBGRT00000001849	177	PARS2	GO:0000166(nucleotide binding);GO:0004812(aminoacyl-tRNA ligase activity);GO:0004827(proline-tRNA ligase activity);GO:0005524(ATP binding);GO:0005737(cytoplasm);GO:0006418(tRNA aminoacylation for protein translation);GO:0006433(prolyl-tRNA aminoacylation)	00970(Aminoacyl-tRNA biosynthesis)	K01881	EC:6.1.1.15	prolyl-tRNA synthetase 2, mitochondrial [Source:HGNC Symbol;Acc:HGNC:30563]	Exon (ENSBGRT00000001849/ENSBGRG00000001012, exon 1 of 1)	-0.564	0.102565	-1.83	down	0.832367	-0.264708	0.507659	1	down	no	1.93834	3.25464	3.95238	2.92444	2.4814
chr3	99715910	99715970	61	ENSBGRG00000001202	ENSBGRT00000002235	60847	ENSBGRG00000001202	NA	NA	NA	NA		Exon (ENSBGRT00000002235/ENSBGRG00000001202, exon 8 of 10)	-0.358	0.25527	-1.32	down	2.28326	1.1911	0.492554	1	up	no	1.337	0	0.447744	0.430606	0
chr3	99684286	99684611	326	ENSBGRG00000001202	ENSBGRT00000002235	29223	ENSBGRG00000001202	NA	NA	NA	NA		3' UTR	-0.639	0.0758578	-1.1	down	2.28326	1.1911	0.492554	1	up	no	1.337	0	0.447744	0.430606	0
chr3	100104900	100105289	390	ENSBGRG00000001480	ENSBGRT00000002753	0	MRPL37	GO:0003735(structural constituent of ribosome);GO:0005739(mitochondrion);GO:0005840(ribosome);GO:0006412(translation);GO:0006412(translation)	NA	NA	NA	mitochondrial ribosomal protein L37 [Source:HGNC Symbol;Acc:HGNC:14034]	5' UTR	-0.609	0.0851138	0.39	up	1.03092	0.0439318	0.758173	1	up	no	36.7186	35.3692	41.8309	33.5199	29.5378
chr3	100122653	100123371	719	ENSBGRG00000001518	ENSBGRT00000002862	17753	ENSBGRG00000001518	GO:0016491(oxidoreductase activity);GO:0055114(oxidation-reduction process);GO:0055114(oxidation-reduction process)	00520(Amino sugar and nucleotide sugar metabolism);00520(Amino sugar and nucleotide sugar metabolism)	K00326	EC:1.6.2.2	cytochrome b5 reductase like [Source:HGNC Symbol;Acc:HGNC:32220]	3' UTR	-1.17	0.0123027	-0.84	down	1.47643	0.562113	0.495168	1	up	no	1.86838	1.46564	1.11282	0.882828	1.3916
chr3	100402244	100402333	90	ENSBGRG00000001820	ENSBGRT00000003370	35583	HSPB11	GO:0001501(skeletal system development);GO:0001822(kidney development);GO:0005813(centrosome);GO:0005929(cilium);GO:0007224(smoothened signaling pathway);GO:0007283(spermatogenesis);GO:0007507(heart development);GO:0030324(lung development);GO:0030992(intraciliary transport particle B);GO:0042073(intraciliary transport);GO:0070986(left/right axis specification);GO:0070986(left/right axis specific…	NA	NA	NA	heat shock protein family B (small) member 11 [Source:HGNC Symbol;Acc:HGNC:25019]	Exon (ENSBGRT00000003408/ENSBGRG00000001820, exon 6 of 6)	-1.15	0.0128825	1.02	up	1.20293	0.266551	0.78343	1	up	no	4.85167	3.30741	3.96239	2.65685	3.55477
chr3	101219001	101219204	204	ENSBGRG00000002814	ENSBGRT00000005281	10146	MAGOH	GO:0000184(nuclear-transcribed mRNA catabolic process, nonsense-mediated decay);GO:0000381(regulation of alternative mRNA splicing, via spliceosome);GO:0005634(nucleus);GO:0008380(RNA splicing);GO:0035145(exon-exon junction complex);GO:0071013(catalytic step 2 spliceosome)	03040(Spliceosome);03013(RNA transport);03015(mRNA surveillance pathway)	K12877	NA	mago homolog, exon junction complex subunit [Source:HGNC Symbol;Acc:HGNC:6815]	3' UTR	-1.88	0.00131826	0.395	up	0.985786	-0.0206529	0.585559	1	down	no	56.561	52.0905	53.3411	56.5335	55.4526
chr3	102137130	102137819	690	ENSBGRG00000003417	ENSBGRT00000006363	32682	TUT4	GO:0001556(oocyte maturation);GO:0001816(cytokine production);GO:0003676(nucleic acid binding);GO:0005634(nucleus);GO:0005730(nucleolus);GO:0005737(cytoplasm);GO:0005829(cytosol);GO:0008270(zinc ion binding);GO:0010586(miRNA metabolic process);GO:0016779(nucleotidyltransferase activity);GO:0031123(RNA 3'-end processing);GO:0031664(regulation of lipopolysaccharide-mediated signaling pathway);GO:00…	NA	NA	NA	terminal uridylyl transferase 4 [Source:HGNC Symbol;Acc:HGNC:28981]	Exon (ENSBGRT00000006363/ENSBGRG00000003417, exon 2 of 4)	-2.94	6.0256e-05	-0.886	down	1.05617	0.0788445	0.847296	1	up	no	12.583	13.3279	12.6678	12.1762	11.9553
chr3	102190775	102193536	2762	ENSBGRG00000003417	ENSBGRT00000006565	53647	TUT4	GO:0001556(oocyte maturation);GO:0001816(cytokine production);GO:0003676(nucleic acid binding);GO:0005634(nucleus);GO:0005730(nucleolus);GO:0005737(cytoplasm);GO:0005829(cytosol);GO:0008270(zinc ion binding);GO:0010586(miRNA metabolic process);GO:0016779(nucleotidyltransferase activity);GO:0031123(RNA 3'-end processing);GO:0031664(regulation of lipopolysaccharide-mediated signaling pathway);GO:00…	NA	NA	NA	terminal uridylyl transferase 4 [Source:HGNC Symbol;Acc:HGNC:28981]	Exon (ENSBGRT00000006565/ENSBGRG00000003417, exon 12 of 30)	-1.11	0.0147911	-0.408	down	1.05617	0.0788445	0.847296	1	up	no	12.583	13.3279	12.6678	12.1762	11.9553
chr3	102629666	102648391	18726	ENSBGRG00000003980	ENSBGRT00000007454	0	TXNDC12	GO:0005783(endoplasmic reticulum);GO:0005788(endoplasmic reticulum lumen);GO:0015037(peptide disulfide oxidoreductase activity);GO:0045454(cell redox homeostasis);GO:1902236(negative regulation of endoplasmic reticulum stress-induced intrinsic apoptotic signaling pathway);GO:1902236(negative regulation of endoplasmic reticulum stress-induced intrinsic apoptotic signaling pathway)	00480(Glutathione metabolism);00480(Glutathione metabolism)	K05360	EC:1.8.4.2	thioredoxin domain containing 12 [Source:HGNC Symbol;Acc:HGNC:24626]	Exon (ENSBGRT00000007454/ENSBGRG00000003980, exon 1 of 3)	-0.826	0.0389045	-0.604	down	0.837148	-0.256445	0.278819	1	down	no	26.052	28.5792	29.3779	36.0426	32.4674
chr3	103298781	103309957	11177	ENSBGRG00000006427	ENSBGRT00000012376	93380	EPS15	GO:0005509(calcium ion binding);GO:0005515(protein binding);GO:0005829(cytosol);GO:0005886(plasma membrane);GO:0005905(clathrin-coated pit);GO:0006895(Golgi to endosome transport);GO:0016235(aggresome);GO:0019065(receptor-mediated endocytosis of virus by host cell);GO:0030122(AP-2 adaptor complex);GO:0030132(clathrin coat of coated pit);GO:0030136(clathrin-coated vesicle);GO:0031593(polyubiquitin…	04144(Endocytosis);04144(Endocytosis)	K12472	NA	epidermal growth factor receptor pathway substrate 15 [Source:HGNC Symbol;Acc:HGNC:3419]	Exon (ENSBGRT00000012376/ENSBGRG00000006427, exon 13 of 25)	-2	0.000933254	-0.547	down	1.09539	0.131449	0.997946	1	up	no	23.4366	23.3406	21.9832	20.6525	21.4195
chr3	107268732	107268881	150	ENSBGRG00000000715	ENSBGRT00000001275	232345	TRABD2B	GO:0004222(metalloendopeptidase activity);GO:0005887(integral component of plasma membrane);GO:0006508(proteolysis);GO:0017147(Wnt-protein binding);GO:0030178(negative regulation of Wnt signaling pathway);GO:0031301(integral component of organelle membrane);GO:0031334(positive regulation of protein-containing complex assembly);GO:1904808(positive regulation of protein oxidation);GO:1904808(positi…	03420(Nucleotide excision repair);03420(Nucleotide excision repair)	K10838	NA	TraB domain containing 2B [Source:HGNC Symbol;Acc:HGNC:44200]	3' UTR	-0.47	0.151356	0.813	up	1.08251	0.114386	0.990207	1	up	no	1.53402	0.832801	0.6895	1.42628	1.16383
chr3	108749099	108769070	19972	ENSBGRG00000002054	ENSBGRT00000003857	18831	LRRC41	GO:0005634(nucleus);GO:0005737(cytoplasm)	NA	NA	NA	leucine rich repeat containing 41 [Source:HGNC Symbol;Acc:HGNC:16917]	3' UTR	-3.8	5.37032e-06	-0.24	down	1.28058	0.3568	0.42075	1	up	no	66.2122	64.5064	52.1225	48.5731	52.4206
chr3	109448360	109448479	120	ENSBGRG00000002587	ENSBGRT00000004860	35327	GPBP1L1	GO:0003700(DNA-binding transcription factor activity);GO:0005634(nucleus);GO:0006351(transcription, DNA-templated);GO:0045893(positive regulation of transcription, DNA-templated)	NA	NA	NA	GC-rich promoter binding protein 1 like 1 [Source:HGNC Symbol;Acc:HGNC:28843]	3' UTR	-1.8	0.0017378	0.597	up	1.18165	0.240801	0.709886	1	up	no	49.0113	40.3105	33.963	38.6131	40.8101
chr3	109453924	109454579	656	ENSBGRG00000002607	ENSBGRT00000004878	3515	CCDC17	NA	NA	NA	NA	coiled-coil domain containing 17 [Source:HGNC Symbol;Acc:HGNC:26574]	3' UTR	-5.64	4.16869e-08	-0.368	down	1.28953	0.366842	0.427007	1	up	no	34.2585	22.633	19.2821	22.245	24.65
chr3	109748033	109751164	3132	ENSBGRG00000002983	ENSBGRT00000005818	4525	ENSBGRG00000002983	GO:0003677(DNA binding);GO:0003824(catalytic activity);GO:0006281(DNA repair);GO:0006284(base-excision repair);GO:0016787(hydrolase activity);GO:0051539(4 iron, 4 sulfur cluster binding);GO:0060546(negative regulation of necroptotic process)	03410(Base excision repair)	K03575	EC:3.2.2.31		3' UTR	-0.683	0.0645654	-0.768	down	1.62337	0.698994	0.203845	1	up	no	6.63338	6.36897	4.12095	3.9199	3.97336
chr3	110441974	110450413	8440	ENSBGRG00000004656	ENSBGRT00000008864	19330	TMEM53	NA	NA	NA	NA	transmembrane protein 53 [Source:HGNC Symbol;Acc:HGNC:26186]	3' UTR	-4.69	5.01187e-07	-0.83	down	1.39032	0.475416	0.478448	1	up	no	9.58288	5.42504	5.18484	5.11025	5.8968
chr3	112076360	112076569	210	ENSBGRG00000010964	ENSBGRT00000020042	388	EBNA1BP2	GO:0005730(nucleolus);GO:0005730(nucleolus)	NA	NA	NA	EBNA1 binding protein 2 [Source:HGNC Symbol;Acc:HGNC:15531]	5' UTR	-1.62	0.00288403	0.63	up	1.04369	0.0616913	0.796282	1	up	no	38.6765	38.5101	35.9223	38.9847	36.0265
chr3	112082766	112085000	2235	ENSBGRG00000010964	ENSBGRT00000020042	6794	EBNA1BP2	GO:0005730(nucleolus);GO:0005730(nucleolus)	NA	NA	NA	EBNA1 binding protein 2 [Source:HGNC Symbol;Acc:HGNC:15531]	3' UTR	-2.32	0.000354813	0.176	up	1.04369	0.0616913	0.796282	1	up	no	38.6765	38.5101	35.9223	38.9847	36.0265
chr3	114048470	114048590	121	ENSBGRG00000014136	ENSBGRT00000026233	450	HIVEP3	GO:0003676(nucleic acid binding);GO:0003677(DNA binding);GO:0005634(nucleus);GO:0035914(skeletal muscle cell differentiation);GO:0045893(positive regulation of transcription, DNA-templated);GO:0045893(positive regulation of transcription, DNA-templated)	NA	NA	NA	HIVEP zinc finger 3 [Source:HGNC Symbol;Acc:HGNC:13561]	Exon (ENSBGRT00000026233/ENSBGRG00000014136, exon 1 of 7)	-0.334	0.288403	2	up	1.03453	0.0489766	0.874115	1	up	no	1.22406	0.960897	1.05786	1.11336	0.996816
chr3	114703013	114703132	120	ENSBGRG00000016036	ENSBGRT00000029413	1004	ENSBGRG00000016036	NA	NA	NA	NA		Exon (ENSBGRT00000029413/ENSBGRG00000016036, exon 1 of 2)	-0.293	0.364754	1.17	up	0.625149	-0.677728	0.390649	1	down	no	0.428074	0.17759	0.45031	0.66709	0.335847
chr3	114757487	114757997	511	ENSBGRG00000016202	ENSBGRT00000029730	90	ENSBGRG00000016202	GO:0003676(nucleic acid binding);GO:0005515(protein binding)	NA	NA	NA		Exon (ENSBGRT00000029730/ENSBGRG00000016202, exon 1 of 2)	-0.424	0.187068	-0.326	down	0.458165	-1.12606	0.13601	1	down	no	0.802064	0.39703	1.03873	1.32946	1.55755
chr3	115123614	115124787	1174	ENSBGRG00000016850	ENSBGRT00000030998	15614	RIMS3	GO:0006887(exocytosis);GO:0016020(membrane);GO:0017137(Rab GTPase binding);GO:0042391(regulation of membrane potential);GO:0044325(ion channel binding)	NA	NA	NA	regulating synaptic membrane exocytosis 3 [Source:HGNC Symbol;Acc:HGNC:21292]	Exon (ENSBGRT00000030998/ENSBGRG00000016850, exon 5 of 6)	-0.291	0.369828	-0.457	down	0.923948	-0.114116	1	1	down	no	0.814964	0.439354	0.760359	0.567379	0.708607
chr3	116838120	116842345	4226	ENSBGRG00000005276	ENSBGRT00000009784	10431	ENSBGRG00000005276	GO:0005525(GTP binding)	04150(mTOR signaling pathway);04140(Autophagy - animal)	K16186	NA		Exon (ENSBGRT00000009784/ENSBGRG00000005276, exon 6 of 7)	-1.68	0.00239883	0.356	up	1.11785	0.160723	0.93551	1	up	no	20.1943	18.2357	15.4127	17.1848	18.9704
chr3	117913789	117914148	360	ENSBGRG00000005837	ENSBGRT00000010783	30	MTF1	GO:0000978(RNA polymerase II cis-regulatory region sequence-specific DNA binding);GO:0000987(cis-regulatory region sequence-specific DNA binding);GO:0001228(DNA-binding transcription activator activity, RNA polymerase II-specific);GO:0003676(nucleic acid binding);GO:0003700(DNA-binding transcription factor activity);GO:0005634(nucleus);GO:0005654(nucleoplasm);GO:0005737(cytoplasm);GO:0006351(tran…	NA	NA	NA	metal regulatory transcription factor 1 [Source:HGNC Symbol;Acc:HGNC:7428]	5' UTR	-1.19	0.0114815	-0.742	down	1.05551	0.0779372	0.9073	1	up	no	5.45596	6.12778	5.99691	5.90288	4.56205
chr3	117973292	117973709	418	ENSBGRG00000005914	ENSBGRT00000010928	4008	YRDC	GO:0003725(double-stranded RNA binding);GO:0016020(membrane);GO:0051051(negative regulation of transport)	NA	NA	NA	yrdC N6-threonylcarbamoyltransferase domain containing [Source:HGNC Symbol;Acc:HGNC:28905]	3' UTR	-0.928	0.0269153	0.846	up	1.05254	0.0738811	0.910741	1	up	no	2.13627	1.79185	1.38643	2.06905	2.14255
chr3	118229505	118232261	2757	ENSBGRG00000006437	ENSBGRT00000011998	26331	GNL2	GO:0005525(GTP binding);GO:0005730(nucleolus)	03008(Ribosome biogenesis in eukaryotes)	K14537	NA	G protein nucleolar 2 [Source:HGNC Symbol;Acc:HGNC:29925]	Exon (ENSBGRT00000011998/ENSBGRG00000006437, exon 14 of 17)	-3.4	1.62181e-05	-0.419	down	1.08624	0.119344	0.986226	1	up	no	23.3135	27.0719	24.0132	27.2875	18.277
chr3	119510168	119510408	241	ENSBGRG00000007254	ENSBGRT00000013788	20594	CSF3R	GO:0003735(structural constituent of ribosome);GO:0004896(cytokine receptor activity);GO:0005515(protein binding);GO:0005840(ribosome);GO:0006412(translation);GO:0016020(membrane);GO:0016020(membrane)	04630(Jak-STAT signaling pathway);04151(PI3K-Akt signaling pathway);04060(Cytokine-cytokine receptor interaction);04640(Hematopoietic cell lineage);05200(Pathways in cancer);05200(Pathways in cancer)	K05061	NA	colony stimulating factor 3 receptor [Source:HGNC Symbol;Acc:HGNC:2439]	Exon (ENSBGRT00000013788/ENSBGRG00000007254, exon 22 of 23)	-1.05	0.0177828	-0.267	down	1.08806	0.121763	0.986313	1	up	no	9.63921	10.6626	11.5786	8.37118	8.03817
chr3	119564664	119565032	369	ENSBGRG00000007878	ENSBGRT00000014380	0	LSM10	GO:0005654(nucleoplasm);GO:0005683(U7 snRNP);GO:0015030(Cajal body);GO:0016604(nuclear body);GO:0071208(histone pre-mRNA DCP binding);GO:0071209(U7 snRNA binding);GO:1900087(positive regulation of G1/S transition of mitotic cell cycle)	NA	NA	NA	LSM10, U7 small nuclear RNA associated [Source:HGNC Symbol;Acc:HGNC:17562]	Exon (ENSBGRT00000014380/ENSBGRG00000007878, exon 1 of 1)	-2.41	0.000275423	0.846	up	0.821386	-0.283867	0.560733	1	down	no	8.26695	6.6889	10.9069	10.7768	5.62843
chr3	120350115	120350235	121	ENSBGRG00000010708	ENSBGRT00000019772	39689	PSMB2	GO:0000502(proteasome complex);GO:0004175(endopeptidase activity);GO:0004298(threonine-type endopeptidase activity);GO:0005654(nucleoplasm);GO:0005839(proteasome core complex);GO:0051603(proteolysis involved in cellular protein catabolic process);GO:0051603(proteolysis involved in cellular protein catabolic process)	03050(Proteasome);03050(Proteasome)	K02734	EC:3.4.25.1	proteasome 20S subunit beta 2 [Source:HGNC Symbol;Acc:HGNC:9539]	3' UTR	-7.7	2.34423e-10	-1.18	down	1.12841	0.174298	0.86716	1	up	no	71.5058	77.0797	71.251	66.1211	60.1425
chr3	120778382	120779242	861	ENSBGRG00000011649	ENSBGRT00000021584	1580	SFPQ	GO:0000122(negative regulation of transcription by RNA polymerase II);GO:0000380(alternative mRNA splicing, via spliceosome);GO:0000724(double-strand break repair via homologous recombination);GO:0000785(chromatin);GO:0000976(transcription regulatory region sequence-specific DNA binding);GO:0000978(RNA polymerase II cis-regulatory region sequence-specific DNA binding);GO:0002218(activation of inn…	NA	NA	NA	splicing factor proline and glutamine rich [Source:HGNC Symbol;Acc:HGNC:10774]	Exon (ENSBGRT00000021584/ENSBGRG00000011649, exon 2 of 10)	-12.5	1.99526e-15	0.604	up	1.12961	0.17582	0.873047	1	up	no	110.869	122.293	102.41	103.888	103.316
chr3	120936249	120936337	89	ENSBGRG00000007370	ENSBGRT00000013489	59	ENSBGRG00000007370	GO:0004930(G protein-coupled receptor activity);GO:0007186(G protein-coupled receptor signaling pathway);GO:0016021(integral component of membrane)	04020(Calcium signaling pathway);04080(Neuroactive ligand-receptor interaction)	K04279	NA		Exon (ENSBGRT00000013489/ENSBGRG00000007370, exon 1 of 1)	-0.398	0.209894	1.46	up	1.57595	0.656221	1	1	up	no	0.537374	0.818775	0.292192	0.438235	0.560366
chr3	120937014	120937191	178	ENSBGRG00000007370	ENSBGRT00000013489	824	ENSBGRG00000007370	GO:0004930(G protein-coupled receptor activity);GO:0007186(G protein-coupled receptor signaling pathway);GO:0016021(integral component of membrane)	04020(Calcium signaling pathway);04080(Neuroactive ligand-receptor interaction)	K04279	NA		Exon (ENSBGRT00000013489/ENSBGRG00000007370, exon 1 of 1)	-0.469	0.151705	-1.81	down	1.57595	0.656221	1	1	up	no	0.537374	0.818775	0.292192	0.438235	0.560366
chr3	121040791	121041000	210	ENSBGRG00000007401	ENSBGRT00000013565	1811	DLGAP3	GO:0001540(amyloid-beta binding);GO:0023052(signaling);GO:0031594(neuromuscular junction);GO:0045202(synapse);GO:0098978(glutamatergic synapse);GO:0098981(cholinergic synapse);GO:0099572(postsynaptic specialization)	04724(Glutamatergic synapse)	K15008	NA	DLG associated protein 3 [Source:HGNC Symbol;Acc:HGNC:30368]	Exon (ENSBGRT00000013565/ENSBGRG00000007401, exon 2 of 11)	-0.287	0.377572	1	up	1.14771	0.198759	0.879221	1	up	no	1.89699	2.43401	1.93102	1.78075	1.94862
chr3	121041120	121046938	5819	ENSBGRG00000007401	ENSBGRT00000013565	2140	DLGAP3	GO:0001540(amyloid-beta binding);GO:0023052(signaling);GO:0031594(neuromuscular junction);GO:0045202(synapse);GO:0098978(glutamatergic synapse);GO:0098981(cholinergic synapse);GO:0099572(postsynaptic specialization)	04724(Glutamatergic synapse)	K15008	NA	DLG associated protein 3 [Source:HGNC Symbol;Acc:HGNC:30368]	Exon (ENSBGRT00000013565/ENSBGRG00000007401, exon 2 of 11)	-1.11	0.0144544	-1.16	down	1.14771	0.198759	0.879221	1	up	no	1.89699	2.43401	1.93102	1.78075	1.94862
chr3	121060014	121080171	20158	ENSBGRG00000007401	ENSBGRT00000013565	21034	DLGAP3	GO:0001540(amyloid-beta binding);GO:0023052(signaling);GO:0031594(neuromuscular junction);GO:0045202(synapse);GO:0098978(glutamatergic synapse);GO:0098981(cholinergic synapse);GO:0099572(postsynaptic specialization)	04724(Glutamatergic synapse)	K15008	NA	DLG associated protein 3 [Source:HGNC Symbol;Acc:HGNC:30368]	Exon (ENSBGRT00000013565/ENSBGRG00000007401, exon 7 of 11)	-0.782	0.0457088	0.725	up	1.14771	0.198759	0.879221	1	up	no	1.89699	2.43401	1.93102	1.78075	1.94862
chr3	121082746	121082836	91	ENSBGRG00000007401	ENSBGRT00000013565	43766	DLGAP3	GO:0001540(amyloid-beta binding);GO:0023052(signaling);GO:0031594(neuromuscular junction);GO:0045202(synapse);GO:0098978(glutamatergic synapse);GO:0098981(cholinergic synapse);GO:0099572(postsynaptic specialization)	04724(Glutamatergic synapse)	K15008	NA	DLG associated protein 3 [Source:HGNC Symbol;Acc:HGNC:30368]	3' UTR	-0.387	0.22182	0.848	up	1.14771	0.198759	0.879221	1	up	no	1.89699	2.43401	1.93102	1.78075	1.94862
chr3	121083104	121083403	300	ENSBGRG00000007401	ENSBGRT00000013565	44124	DLGAP3	GO:0001540(amyloid-beta binding);GO:0023052(signaling);GO:0031594(neuromuscular junction);GO:0045202(synapse);GO:0098978(glutamatergic synapse);GO:0098981(cholinergic synapse);GO:0099572(postsynaptic specialization)	04724(Glutamatergic synapse)	K15008	NA	DLG associated protein 3 [Source:HGNC Symbol;Acc:HGNC:30368]	3' UTR	-0.563	0.103276	-0.481	down	1.14771	0.198759	0.879221	1	up	no	1.89699	2.43401	1.93102	1.78075	1.94862
chr3	122953153	122953362	210	ENSBGRG00000009454	ENSBGRT00000017415	50669	EFHD1	GO:0005509(calcium ion binding);GO:0061891(calcium ion sensor activity);GO:1900069(regulation of cellular hyperosmotic salinity response);GO:1900069(regulation of cellular hyperosmotic salinity response)	NA	NA	NA	EF-hand domain family member D1 [Source:HGNC Symbol;Acc:HGNC:29556]	3' UTR	-0.308	0.331894	1.89	up	1.8422	0.881429	0.216845	1	up	no	2.76132	1.59876	0.609645	1.26022	1.6803
chr3	123112032	123117353	5322	ENSBGRG00000009551	ENSBGRT00000017564	128926	GIGYF2	GO:0005515(protein binding);GO:0005768(endosome);GO:0005783(endoplasmic reticulum);GO:0005794(Golgi apparatus);GO:0005829(cytosol);GO:0010494(cytoplasmic stress granule);GO:0016441(posttranscriptional gene silencing);GO:0017148(negative regulation of translation);GO:0032991(protein-containing complex);GO:0043204(perikaryon);GO:0048009(insulin-like growth factor receptor signaling pathway);GO:0061…	NA	NA	NA	GRB10 interacting GYF protein 2 [Source:HGNC Symbol;Acc:HGNC:11960]	Exon (ENSBGRT00000017564/ENSBGRG00000009551, exon 28 of 29)	-3.96	3.46737e-06	-0.688	down	1.06275	0.0878024	0.879374	1	up	no	20.0725	22.2713	20.3436	20.1207	19.3011
chr3	126082847	126083264	418	ENSBGRG00000014952	ENSBGRT00000028621	181231	AGAP1	GO:0003924(GTPase activity);GO:0005096(GTPase activator activity);GO:0005515(protein binding);GO:0005525(GTP binding);GO:0005543(phospholipid binding);GO:0007165(signal transduction);GO:0016020(membrane);GO:0016020(membrane)	04144(Endocytosis);04144(Endocytosis)	K12491	NA	ArfGAP with GTPase domain, ankyrin repeat and PH domain 1 [Source:HGNC Symbol;Acc:HGNC:16922]	Exon (ENSBGRT00000029162/ENSBGRG00000014952, exon 1 of 20)	-0.626	0.0794328	2.4	up	0.947598	-0.0776533	0.466831	1	down	no	5.83694	6.01375	5.63084	6.08965	7.03857
chr3	126536403	126539848	3446	ENSBGRG00000014952	ENSBGRT00000028621	634787	AGAP1	GO:0003924(GTPase activity);GO:0005096(GTPase activator activity);GO:0005515(protein binding);GO:0005525(GTP binding);GO:0005543(phospholipid binding);GO:0007165(signal transduction);GO:0016020(membrane);GO:0016020(membrane)	04144(Endocytosis);04144(Endocytosis)	K12491	NA	ArfGAP with GTPase domain, ankyrin repeat and PH domain 1 [Source:HGNC Symbol;Acc:HGNC:16922]	3' UTR	-1.35	0.00660693	-0.258	down	0.947598	-0.0776533	0.466831	1	down	no	5.83694	6.01375	5.63084	6.08965	7.03857
chr3	127646066	127649729	3664	ENSBGRG00000017207	ENSBGRT00000031644	60	ENSBGRG00000017207	GO:0000338(protein deneddylation);GO:0008180(COP9 signalosome);GO:0010387(COP9 signalosome assembly);GO:0010387(COP9 signalosome assembly)	NA	NA	NA		5' UTR	-0.468	0.152405	0.417	up	1.15669	0.210003	0.79017	1	up	no	57.0656	46.0238	38.3314	50.8326	44.5227
chr3	129608002	129608121	120	ENSBGRG00000022459	ENSBGRT00000041452	277465	HDAC4	GO:0000118(histone deacetylase complex);GO:0000122(negative regulation of transcription by RNA polymerase II);GO:0000976(transcription regulatory region sequence-specific DNA binding);GO:0000978(RNA polymerase II cis-regulatory region sequence-specific DNA binding);GO:0001085(RNA polymerase II transcription factor binding);GO:0001501(skeletal system development);GO:0002076(osteoblast development)…	04371(Apelin signaling pathway);05203(Viral carcinogenesis);05034(Alcoholism);05169(Epstein-Barr virus infection);05165(Human papillomavirus infection);05165(Human papillomavirus infection)	K11406	EC:3.5.1.98	histone deacetylase 4 [Source:HGNC Symbol;Acc:HGNC:14063]	Exon (ENSBGRT00000042041/ENSBGRG00000022785, exon 1 of 1)	-0.361	0.251189	-2	down	0.840595	-0.250518	0.316653	1	down	no	1.77859	1.92178	1.95639	2.71601	1.93073
chr3	130740094	130740465	372	ENSBGRG00000023238	ENSBGRT00000042976	252	NA	NA	NA	NA	NA	NA	Exon (ENSBGRT00000042976/ENSBGRG00000023238, exon 2 of 4)	-0.616	0.0831764	0.772	up	1	0	1	1	no	no	NA	NA	NA	NA	NA
chr3	130740703	130740858	156	ENSBGRG00000023238	ENSBGRT00000042976	861	NA	NA	NA	NA	NA	NA	Exon (ENSBGRT00000042976/ENSBGRG00000023238, exon 3 of 4)	-0.485	0.141254	-2.47	down	1	0	1	1	no	no	NA	NA	NA	NA	NA
chr3	131101328	131101418	91	ENSBGRG00000000259	ENSBGRT00000000405	697	DUSP28	GO:0006470(protein dephosphorylation);GO:0008138(protein tyrosine/serine/threonine phosphatase activity);GO:0016311(dephosphorylation);GO:0016791(phosphatase activity)	NA	NA	NA	dual specificity phosphatase 28 [Source:HGNC Symbol;Acc:HGNC:33237]	3' UTR	-0.774	0.0467735	-1.07	down	1.4002	0.485637	0.401359	1	up	no	18.8034	7.85633	7.62103	10.3561	10.5827
chr3	131427466	131432431	4966	ENSBGRG00000000737	ENSBGRT00000001404	22796	ENSBGRG00000000737	NA	NA	NA	NA		Exon (ENSBGRT00000001404/ENSBGRG00000000737, exon 11 of 23)	-1.93	0.00114815	1.67	up	0.831852	-0.265602	0.638236	1	down	no	2.05993	0.327405	2.65002	1.08355	0.571286
chr3	131622618	131632178	9561	ENSBGRG00000001494	ENSBGRT00000002759	0	PPP1R7	GO:0005515(protein binding);GO:0005694(chromosome);GO:0035307(positive regulation of protein dephosphorylation)	NA	NA	NA	protein phosphatase 1 regulatory subunit 7 [Source:HGNC Symbol;Acc:HGNC:9295]	Exon (ENSBGRT00000002759/ENSBGRG00000001494, exon 1 of 10)	-3.21	2.81838e-05	-0.486	down	1.33194	0.413525	0.300756	1	up	no	38.9596	37.5986	27.8691	29.9558	28.3935
chr3	563536	563595	60	ENSBGRG00000008324	ENSBGRT00000015260	2842	ENSBGRG00000008324	GO:0003924(GTPase activity);GO:0005525(GTP binding);GO:0005794(Golgi apparatus);GO:0005911(cell-cell junction);GO:0005923(bicellular tight junction);GO:0030027(lamellipodium);GO:0030139(endocytic vesicle);GO:0032456(endocytic recycling);GO:0035767(endothelial cell chemotaxis);GO:1902463(protein localization to cell leading edge);GO:1902463(protein localization to cell leading edge)	04530(Tight junction);04530(Tight junction)	K06109	NA		Exon (ENSBGRT00000015260/ENSBGRG00000008324, exon 5 of 7)	-0.472	0.149624	-0.276	down	0.931293	-0.102693	0.388802	1	down	no	56.9685	65.1981	58.2315	70.8863	67.6516
chr3	722617	724439	1823	ENSBGRG00000010897	ENSBGRT00000020970	6635	C1orf43	GO:0005739(mitochondrion);GO:0005794(Golgi apparatus);GO:0006909(phagocytosis);GO:0006909(phagocytosis)	NA	NA	NA	chromosome 1 open reading frame 43 [Source:HGNC Symbol;Acc:HGNC:29876]	Exon (ENSBGRT00000020970/ENSBGRG00000010897, exon 6 of 7)	-5.09	1.7378e-07	-0.412	down	1.15181	0.203902	0.782974	1	up	no	72.6065	70.3087	70.7847	59.4874	55.8462
chr3	974623	974712	90	ENSBGRG00000008191	ENSBGRT00000015058	89	SHE	NA	04020(Calcium signaling pathway);04080(Neuroactive ligand-receptor interaction);04810(Regulation of actin cytoskeleton)	K03914	NA	Src homology 2 domain containing E [Source:HGNC Symbol;Acc:HGNC:27004]	Exon (ENSBGRT00000015058/ENSBGRG00000008191, exon 1 of 6)	-0.574	0.0977237	-3.32	down	1.30628	0.385459	0.656148	1	up	no	3.04471	2.5539	2.29881	2.21023	1.91986
chr3	1045698	1046052	355	ENSBGRG00000008434	ENSBGRT00000015343	355	UBE2Q1	GO:0001967(suckling behavior);GO:0007566(embryo implantation);GO:0007617(mating behavior);GO:0009566(fertilization);GO:0061458(reproductive system development);GO:0061631(ubiquitin conjugating enzyme activity);GO:0070459(prolactin secretion);GO:0070459(prolactin secretion)	04120(Ubiquitin mediated proteolysis);04120(Ubiquitin mediated proteolysis)	K10582	EC:2.3.2.23	ubiquitin conjugating enzyme E2 Q1 [Source:HGNC Symbol;Acc:HGNC:15698]	5' UTR	-0.357	0.25704	-0.345	down	1.13317	0.180359	0.856727	1	up	no	46.4688	42.2701	38.6233	42.9112	35.9313
chr3	1338959	1394052	55094	ENSBGRG00000008715	ENSBGRT00000016187	538	KCNN3	GO:0005516(calmodulin binding);GO:0005737(cytoplasm);GO:0005886(plasma membrane);GO:0006813(potassium ion transport);GO:0015269(calcium-activated potassium channel activity);GO:0016021(integral component of membrane);GO:0016286(small conductance calcium-activated potassium channel activity);GO:0016286(small conductance calcium-activated potassium channel activity)	04911(Insulin secretion);04911(Insulin secretion)	K04944	NA	potassium calcium-activated channel subfamily N member 3 [Source:HGNC Symbol;Acc:HGNC:6292]	Exon (ENSBGRT00000016187/ENSBGRG00000008715, exon 1 of 9)	-0.399	0.209411	0.374	up	1.28884	0.366069	0.671477	1	up	no	3.08732	2.24783	1.94454	2.11728	2.14745
chr3	1834425	1834484	60	ENSBGRG00000019966	ENSBGRT00000037176	10119	PKLR	GO:0000287(magnesium ion binding);GO:0003824(catalytic activity);GO:0004743(pyruvate kinase activity);GO:0006096(glycolytic process);GO:0030955(potassium ion binding)	00010(Glycolysis / Gluconeogenesis);00620(Pyruvate metabolism);00230(Purine metabolism);04910(Insulin signaling pathway);04930(Type II diabetes mellitus);04950(Maturity onset diabetes of the young);04932(Non-alcoholic fatty liver disease (NAFLD))	K12406	EC:2.7.1.40	pyruvate kinase L/R [Source:HGNC Symbol;Acc:HGNC:9020]	3' UTR	-0.509	0.126765	-2.29	down	0.513759	-0.960838	0.190198	1	down	no	0.269789	0.701302	0.592432	0.989585	1.25324
chr3	2185398	2187561	2164	ENSBGRG00000021040	ENSBGRT00000039464	137538	ENSBGRG00000021040	GO:0003677(DNA binding);GO:0003714(transcription corepressor activity);GO:0006355(regulation of transcription, DNA-templated);GO:0030183(B cell differentiation);GO:0045892(negative regulation of transcription, DNA-templated)	NA	NA	NA		Exon (ENSBGRT00000039464/ENSBGRG00000021040, exon 20 of 33)	-3.74	6.30957e-06	-0.423	down	1.22899	0.297478	0.540922	1	up	no	14.3129	13.3354	11.4332	11.3684	10.9435
chr3	2236919	2259178	22260	ENSBGRG00000021483	ENSBGRT00000039636	0	ENSBGRG00000021483	GO:0070273(phosphatidylinositol-4-phosphate binding)	NA	NA	NA		Exon (ENSBGRT00000039636/ENSBGRG00000021483, exon 1 of 1)	-0.331	0.292415	0.298	up	0.0638337	-3.96954	1	1	down	no	0	0.004553	0	0.106989	0
chr3	2527901	2529145	1245	ENSBGRG00000022445	ENSBGRT00000041625	0	UBQLN4	GO:0005515(protein binding);GO:0005634(nucleus);GO:0005654(nucleoplasm);GO:0005737(cytoplasm);GO:0005776(autophagosome);GO:0005789(endoplasmic reticulum membrane);GO:0005829(cytosol);GO:0006974(cellular response to DNA damage stimulus);GO:0031593(polyubiquitin modification-dependent protein binding);GO:0031595(nuclear proteasome complex);GO:0031597(cytosolic proteasome complex);GO:0032434(regulat…	04141(Protein processing in endoplasmic reticulum);04141(Protein processing in endoplasmic reticulum)	K04523	NA	ubiquilin 4 [Source:HGNC Symbol;Acc:HGNC:1237]	5' UTR	-1.22	0.0102329	2.22	up	1.09024	0.124641	0.972684	1	up	no	25.5079	24.271	22.2294	22.4116	23.8473
chr3	3263484	3263755	272	ENSBGRG00000006610	ENSBGRT00000012206	2139	MRPL24	GO:0003735(structural constituent of ribosome);GO:0005739(mitochondrion);GO:0005762(mitochondrial large ribosomal subunit);GO:0005840(ribosome);GO:0006412(translation)	03010(Ribosome)	K02895	NA	mitochondrial ribosomal protein L24 [Source:HGNC Symbol;Acc:HGNC:14037]	Exon (ENSBGRT00000012206/ENSBGRG00000006610, exon 4 of 5)	-2.05	0.000812831	0.504	up	1.00628	0.00903591	0.764328	1	up	no	21.5999	27.2334	27.2615	27.1165	18.4146
chr3	6507300	6507389	90	ENSBGRG00000012118	ENSBGRT00000022134	39460	ENSBGRG00000012118	GO:0002218(activation of innate immune response);GO:0035458(cellular response to interferon-beta)	04621(NOD-like receptor signaling pathway)	K20914	NA		Exon (ENSBGRT00000022134/ENSBGRG00000012118, exon 8 of 9)	-0.618	0.0831764	0.528	up	2.73831	1.45329	0.000150243	0.0709899	up	yes	18.0453	21.6648	6.75939	5.81753	9.17561
chr3	7519518	7519994	477	ENSBGRG00000013076	ENSBGRT00000023990	6219	VSIG8	NA	NA	NA	NA	V-set and immunoglobulin domain containing 8 [Source:HGNC Symbol;Acc:HGNC:32063]	Exon (ENSBGRT00000023990/ENSBGRG00000013076, exon 5 of 7)	-0.626	0.0794328	-0.831	down	0.652451	-0.616058	0.570428	1	down	no	0.0261715	0.332746	0.493793	0.148757	0.182609
chr3	7972624	7990393	17770	ENSBGRG00000015515	ENSBGRT00000028511	672	DCAF8	GO:0005515(protein binding);GO:0005634(nucleus);GO:0005654(nucleoplasm);GO:0005737(cytoplasm);GO:0005739(mitochondrion);GO:0005829(cytosol);GO:0080008(Cul4-RING E3 ubiquitin ligase complex);GO:0080008(Cul4-RING E3 ubiquitin ligase complex)	NA	NA	NA	DDB1 and CUL4 associated factor 8 [Source:HGNC Symbol;Acc:HGNC:24891]	5' UTR	-2.97	5.49541e-05	-0.262	down	1.14007	0.189117	0.834466	1	up	no	39.338	37.8426	35.0436	33.196	33.3079
chr3	9036662	9037864	1203	ENSBGRG00000000809	ENSBGRT00000001508	0	ENSBGRG00000000809	GO:0050337(thiosulfate-thiol sulfurtransferase activity);GO:0070221(sulfide oxidation, using sulfide:quinone oxidoreductase);GO:0070221(sulfide oxidation, using sulfide:quinone oxidoreductase)	04514(Cell adhesion molecules (CAMs));04530(Tight junction);04530(Tight junction)	K06089	NA		Exon (ENSBGRT00000001508/ENSBGRG00000000809, exon 1 of 4)	-0.885	0.0316228	0.488	up	1.02474	0.0352521	0.893007	1	up	no	11.0632	13.4818	11.9423	11.8996	12.0868
chr3	9039799	9040109	311	ENSBGRG00000000853	ENSBGRT00000001571	2414	USF1	GO:0000432(positive regulation of transcription from RNA polymerase II promoter by glucose);GO:0000790(nuclear chromatin);GO:0000981(DNA-binding transcription factor activity, RNA polymerase II-specific);GO:0001666(response to hypoxia);GO:0003677(DNA binding);GO:0003700(DNA-binding transcription factor activity);GO:0005634(nucleus);GO:0005654(nucleoplasm);GO:0005667(transcription factor complex);…	NA	NA	NA	upstream transcription factor 1 [Source:HGNC Symbol;Acc:HGNC:12593]	Exon (ENSBGRT00000001571/ENSBGRG00000000853, exon 8 of 9)	-0.786	0.0446684	-0.449	down	1.13037	0.176793	0.876234	1	up	no	44.7239	41.3185	31.9806	43.0783	39.1194
chr3	9100489	9113555	13067	ENSBGRG00000000941	ENSBGRT00000001738	0	ENSBGRG00000000941	GO:0006457(protein folding);GO:0016272(prefoldin complex);GO:0051082(unfolded protein binding)	NA	NA	NA	prefoldin subunit 2 [Source:HGNC Symbol;Acc:HGNC:8867]	3' UTR	-3.01	4.89779e-05	0.193	up	0.968111	-0.0467556	0.501315	1	down	no	54.6125	49.864	54.1834	53.87	53.8235
chr3	9226530	9226801	272	ENSBGRG00000001420	ENSBGRT00000002593	3246	NA	NA	NA	NA	NA	NA	Exon (ENSBGRT00000002593/ENSBGRG00000001420, exon 6 of 8)	-0.331	0.293089	1.2	up	1	0	1	1	no	no	NA	NA	NA	NA	NA
chr3	14832895	14833253	359	ENSBGRG00000003312	ENSBGRT00000006191	30745	ENSBGRG00000003312	GO:0016491(oxidoreductase activity);GO:0016620(oxidoreductase activity, acting on the aldehyde or oxo group of donors, NAD or NADP as acceptor);GO:0055114(oxidation-reduction process);GO:0055114(oxidation-reduction process)	00010(Glycolysis / Gluconeogenesis);00053(Ascorbate and aldarate metabolism);00620(Pyruvate metabolism);00071(Fatty acid degradation);00561(Glycerolipid metabolism);00280(Valine, leucine and isoleucine degradation);00310(Lysine degradation);00330(Arginine and proline metabolism);00340(Histidine metabolism);00380(Tryptophan metabolism);00410(beta-Alanine metabolism);00410(beta-Alanine metabolism)	K00149	EC:1.2.1.47;EC:1.2.1.3		3' UTR	-0.555	0.10617	-0.369	down	1.1576	0.211143	0.792275	1	up	no	29.4487	35.8272	21.1604	32.1361	31.2866
chr3	14897424	14897483	60	ENSBGRG00000003360	ENSBGRT00000006279	70869	TMCO1	GO:0005262(calcium channel activity);GO:0005783(endoplasmic reticulum);GO:0006983(ER overload response);GO:0016020(membrane);GO:0030176(integral component of endoplasmic reticulum membrane);GO:0032469(endoplasmic reticulum calcium ion homeostasis);GO:0070588(calcium ion transmembrane transport);GO:0070588(calcium ion transmembrane transport)	NA	NA	NA	transmembrane and coiled-coil domains 1 [Source:HGNC Symbol;Acc:HGNC:18188]	3' UTR	-0.379	0.230675	-0.566	down	1.12301	0.167377	0.905505	1	up	no	9.4095	10.5576	9.82894	8.24808	8.59288
chr3	16148735	16148829	95	ENSBGRG00000005859	ENSBGRT00000010843	0	TADA1	GO:0003713(transcription coactivator activity);GO:0005634(nucleus);GO:0005654(nucleoplasm);GO:0005829(cytosol);GO:0005925(focal adhesion);GO:0030914(STAGA complex);GO:0043966(histone H3 acetylation);GO:0070461(SAGA-type complex);GO:0070461(SAGA-type complex)	NA	NA	NA	transcriptional adaptor 1 [Source:HGNC Symbol;Acc:HGNC:30631]	Exon (ENSBGRT00000010843/ENSBGRG00000005859, exon 1 of 8)	-0.224	0.561048	0.848	up	1.26569	0.339923	0.461354	1	up	no	17.2001	13.5689	10.5226	12.9907	12.9519
chr3	19353001	19355804	2804	ENSBGRG00000012836	ENSBGRT00000023499	596	GJA5	GO:0001501(skeletal system development);GO:0001525(angiogenesis);GO:0001568(blood vessel development);GO:0003071(renal system process involved in regulation of systemic arterial blood pressure);GO:0003073(regulation of systemic arterial blood pressure);GO:0003151(outflow tract morphogenesis);GO:0003161(cardiac conduction system development);GO:0003174(mitral valve development);GO:0003193(pulmonar…	NA	NA	NA	gap junction protein alpha 5 [Source:HGNC Symbol;Acc:HGNC:4279]	Exon (ENSBGRT00000023499/ENSBGRG00000012836, exon 1 of 3)	-2.91	6.76083e-05	0.501	up	0.95812	-0.0617219	0.510357	1	down	no	26.1749	21.6387	23.4147	24.9478	26.4927
chr3	19778122	19779825	1704	ENSBGRG00000013601	ENSBGRT00000024904	6598	NUDT17	GO:0016787(hydrolase activity)	00230(Purine metabolism);00240(Pyrimidine metabolism);03020(RNA polymerase);04623(Cytosolic DNA-sensing pathway)	K03023	NA	nudix hydrolase 17 [Source:HGNC Symbol;Acc:HGNC:26618]	3' UTR	-0.865	0.0338844	-0.184	down	1.34959	0.432516	0.385949	1	up	no	15.7613	15.7577	10.4301	12.67	11.9318
chr3	19793975	19794125	151	ENSBGRG00000013826	ENSBGRT00000025532	17753	ANKRD35	GO:0005515(protein binding)	NA	NA	NA	ankyrin repeat domain 35 [Source:HGNC Symbol;Acc:HGNC:26323]	3' UTR	-0.696	0.0616595	1.39	up	0.97472	-0.0369395	0.821418	1	down	no	0.757579	0.51998	0.455588	0.725204	0.785247
chr3	19838957	19839312	356	ENSBGRG00000014702	ENSBGRT00000027149	4150	PEX11B	GO:0005739(mitochondrion);GO:0005777(peroxisome);GO:0005778(peroxisomal membrane);GO:0005779(integral component of peroxisomal membrane);GO:0007031(peroxisome organization);GO:0016559(peroxisome fission);GO:0032991(protein-containing complex);GO:0042802(identical protein binding);GO:0042803(protein homodimerization activity);GO:0043231(intracellular membrane-bounded organelle);GO:0044375(regulati…	04146(Peroxisome);04146(Peroxisome)	K13352	NA	peroxisomal biogenesis factor 11 beta [Source:HGNC Symbol;Acc:HGNC:8853]	Exon (ENSBGRT00000027149/ENSBGRG00000014702, exon 4 of 4)	-2.39	0.000295121	-0.795	down	1.59629	0.674723	0.311166	1	up	no	6.23637	4.27728	3.9847	2.54981	3.34494
chr3	20228905	20229323	419	ENSBGRG00000015767	ENSBGRT00000028931	17495	ENSBGRG00000015767	NA	03013(RNA transport);05134(Legionellosis);05134(Legionellosis)	K03231	NA		3' UTR	-0.91	0.0288403	-1.18	down	1.02767	0.0393716	0.880585	1	up	no	1.15571	1.68433	1.21694	1.44786	1.48057
chr3	20710302	20716246	5945	ENSBGRG00000017198	ENSBGRT00000031516	0	ENSBGRG00000017198	GO:0005515(protein binding)	NA	NA	NA		5' UTR	-3.96	3.46737e-06	-0.397	down	1.15774	0.211306	0.82749	1	up	no	31.3511	26.0221	24.4371	25.3358	24.5617
chr3	21074431	21076279	1849	ENSBGRG00000001008	ENSBGRT00000001891	0	ENSA	GO:0005102(signaling receptor binding);GO:0019870(potassium channel inhibitor activity);GO:0050796(regulation of insulin secretion);GO:0050796(regulation of insulin secretion)	04210(Apoptosis);04210(Apoptosis)	K02539	NA	endosulfine alpha [Source:HGNC Symbol;Acc:HGNC:3360]	Exon (ENSBGRT00000001891/ENSBGRG00000001008, exon 1 of 5)	-1.74	0.00199526	0.258	up	1.07515	0.104536	0.914758	1	up	no	87.2781	84.5738	82.6766	76.1101	80.9735
chr3	21457712	21457772	61	ENSBGRG00000001466	ENSBGRT00000002697	120	MINDY1	GO:0004843(thiol-dependent ubiquitin-specific protease activity);GO:0005654(nucleoplasm);GO:0016604(nuclear body);GO:0016807(cysteine-type carboxypeptidase activity);GO:0036435(K48-linked polyubiquitin modification-dependent protein binding);GO:1990380(Lys48-specific deubiquitinase activity)	NA	NA	NA	MINDY lysine 48 deubiquitinase 1 [Source:HGNC Symbol;Acc:HGNC:25648]	5' UTR	-1.23	0.01	-0.581	down	1.3392	0.421372	0.341966	1	up	no	44.2464	33.756	22.3674	34.9269	30.074
chr3	21556377	21557215	839	ENSBGRG00000001699	ENSBGRT00000003148	10393	SEMA6C	GO:0005515(protein binding);GO:0030215(semaphorin receptor binding);GO:0030215(semaphorin receptor binding)	04360(Axon guidance);04360(Axon guidance)	K06842	NA	semaphorin 6C [Source:HGNC Symbol;Acc:HGNC:10740]	Exon (ENSBGRT00000003148/ENSBGRG00000001699, exon 18 of 18)	-1.35	0.00660693	-0.582	down	1.29261	0.370291	0.593404	1	up	no	5.83798	4.01787	2.13174	5.39903	3.90636
chr3	21590417	21591028	612	ENSBGRG00000001747	ENSBGRT00000003229	7568	LYSMD1	GO:0005654(nucleoplasm)	NA	NA	NA	LysM domain containing 1 [Source:HGNC Symbol;Acc:HGNC:32070]	Exon (ENSBGRT00000003229/ENSBGRG00000001747, exon 2 of 3)	-1.09	0.0154882	0.687	up	1.22945	0.298012	0.736124	1	up	no	12.2182	9.47017	10.6063	8.03519	7.81956
chr3	21780755	21781324	570	ENSBGRG00000001920	ENSBGRT00000003588	300	PI4KB	GO:0016301(kinase activity);GO:0046854(phosphatidylinositol phosphorylation);GO:0048015(phosphatidylinositol-mediated signaling)	00562(Inositol phosphate metabolism);04070(Phosphatidylinositol signaling system)	K19801	EC:2.7.1.67	phosphatidylinositol 4-kinase beta [Source:HGNC Symbol;Acc:HGNC:8984]	5' UTR	-2.13	0.000630957	-0.228	down	1.29063	0.36808	0.39872	1	up	no	47.5086	37.661	31.1409	35.7288	32.1161
chr3	22363514	22364352	839	ENSBGRG00000002783	ENSBGRT00000005379	10096	RORC	GO:0000122(negative regulation of transcription by RNA polymerase II);GO:0000978(RNA polymerase II cis-regulatory region sequence-specific DNA binding);GO:0001227(DNA-binding transcription repressor activity, RNA polymerase II-specific);GO:0003677(DNA binding);GO:0003700(DNA-binding transcription factor activity);GO:0003707(steroid hormone receptor activity);GO:0004879(nuclear receptor activity);…	04659(Th17 cell differentiation);04710(Circadian rhythm);05321(Inflammatiory bowel disease (IBD));05321(Inflammatiory bowel disease (IBD))	K08534	NA	RAR related orphan receptor C [Source:HGNC Symbol;Acc:HGNC:10260]	3' UTR	-2.49	0.000218776	-2.65	down	7.93675	2.98855	0.00101625	0.266765	up	yes	1.40053	0.453319	0.17132	0.0292867	0.149761
chr3	28346292	28346764	473	ENSBGRG00000007127	ENSBGRT00000013135	30681	SASS6	GO:0005813(centrosome);GO:0005814(centriole);GO:0005829(cytosol);GO:0007099(centriole replication);GO:0034451(centriolar satellite);GO:0051298(centrosome duplication);GO:0098536(deuterosome);GO:0098536(deuterosome)	NA	NA	NA	SAS-6 centriolar assembly protein [Source:HGNC Symbol;Acc:HGNC:25403]	Exon (ENSBGRT00000013135/ENSBGRG00000007127, exon 9 of 17)	-0.319	0.310456	-0.213	down	0.982458	-0.0255323	0.715306	1	down	no	4.18128	4.12111	4.58571	4.50236	3.58786
chr3	29304010	29305912	1903	ENSBGRG00000009123	ENSBGRT00000016740	40119	DPH5	GO:0004164(diphthine synthase activity);GO:0008168(methyltransferase activity);GO:0017183(peptidyl-diphthamide biosynthetic process from peptidyl-histidine)	NA	NA	NA	diphthamide biosynthesis 5 [Source:HGNC Symbol;Acc:HGNC:24270]	Exon (ENSBGRT00000016740/ENSBGRG00000009123, exon 7 of 8)	-0.746	0.0512861	-0.27	down	1.11227	0.153509	0.946808	1	up	no	10.7102	10.2399	9.81949	9.07676	9.35689
chr3	29345464	29345762	299	ENSBGRG00000009123	ENSBGRT00000016740	269	DPH5	GO:0004164(diphthine synthase activity);GO:0008168(methyltransferase activity);GO:0017183(peptidyl-diphthamide biosynthetic process from peptidyl-histidine)	NA	NA	NA	diphthamide biosynthesis 5 [Source:HGNC Symbol;Acc:HGNC:24270]	5' UTR	-1.28	0.00831764	-3.35	down	1.11227	0.153509	0.946808	1	up	no	10.7102	10.2399	9.81949	9.07676	9.35689
chr3	37951424	37951603	180	ENSBGRG00000000773	ENSBGRT00000001687	41195	WDR47	GO:0005515(protein binding);GO:0005515(protein binding)	03013(RNA transport);03013(RNA transport)	K13175	NA	WD repeat domain 47 [Source:HGNC Symbol;Acc:HGNC:29141]	3' UTR	-0.653	0.0724436	0.596	up	1.14313	0.192983	0.829414	1	up	no	8.02547	7.54474	6.53723	6.65504	7.23883
chr3	37952381	37957187	4807	ENSBGRG00000000773	ENSBGRT00000001687	35611	WDR47	GO:0005515(protein binding);GO:0005515(protein binding)	03013(RNA transport);03013(RNA transport)	K13175	NA	WD repeat domain 47 [Source:HGNC Symbol;Acc:HGNC:29141]	3' UTR	-1.24	0.00954993	-0.379	down	1.14313	0.192983	0.829414	1	up	no	8.02547	7.54474	6.53723	6.65504	7.23883
chr3	37995045	38047653	52609	ENSBGRG00000000773	ENSBGRT00000001589	449	WDR47	GO:0005515(protein binding);GO:0005515(protein binding)	03013(RNA transport);03013(RNA transport)	K13175	NA	WD repeat domain 47 [Source:HGNC Symbol;Acc:HGNC:29141]	5' UTR	-0.457	0.161065	-0.748	down	1.14313	0.192983	0.829414	1	up	no	8.02547	7.54474	6.53723	6.65504	7.23883
chr3	39729490	39729670	181	ENSBGRG00000003166	ENSBGRT00000005892	1229	KCNA2	GO:0005216(ion channel activity);GO:0005249(voltage-gated potassium channel activity);GO:0005515(protein binding);GO:0005887(integral component of plasma membrane);GO:0006811(ion transport);GO:0006813(potassium ion transport);GO:0008076(voltage-gated potassium channel complex);GO:0014059(regulation of dopamine secretion);GO:0016020(membrane);GO:0021633(optic nerve structural organization);GO:0030…	NA	NA	NA	potassium voltage-gated channel subfamily A member 2 [Source:HGNC Symbol;Acc:HGNC:6220]	Exon (ENSBGRT00000005892/ENSBGRG00000003166, exon 1 of 1)	-0.309	0.331131	2.7	up	1.0957	0.131854	1	1	up	no	0.049817	0.189433	0.036641	0.168646	0.122243
chr3	40170067	40173359	3293	ENSBGRG00000003232	ENSBGRT00000006001	3049	LRIF1	GO:0000784(nuclear chromosome, telomeric region);GO:0001740(Barr body);GO:0005654(nucleoplasm);GO:0006355(regulation of transcription, DNA-templated);GO:0009048(dosage compensation by inactivation of X chromosome);GO:0034451(centriolar satellite);GO:0042974(retinoic acid receptor binding);GO:0042974(retinoic acid receptor binding)	NA	NA	NA	ligand dependent nuclear receptor interacting factor 1 [Source:HGNC Symbol;Acc:HGNC:30299]	Exon (ENSBGRT00000006001/ENSBGRG00000003232, exon 2 of 4)	-2.09	0.000707946	0.364	up	0.885363	-0.175659	0.389631	1	down	no	7.39729	5.32411	7.43501	6.9648	7.15304
chr3	40173597	40174312	716	ENSBGRG00000003232	ENSBGRT00000006001	2096	LRIF1	GO:0000784(nuclear chromosome, telomeric region);GO:0001740(Barr body);GO:0005654(nucleoplasm);GO:0006355(regulation of transcription, DNA-templated);GO:0009048(dosage compensation by inactivation of X chromosome);GO:0034451(centriolar satellite);GO:0042974(retinoic acid receptor binding);GO:0042974(retinoic acid receptor binding)	NA	NA	NA	ligand dependent nuclear receptor interacting factor 1 [Source:HGNC Symbol;Acc:HGNC:30299]	Exon (ENSBGRT00000006001/ENSBGRG00000003232, exon 2 of 4)	-2.35	0.000331131	-0.697	down	0.885363	-0.175659	0.389631	1	down	no	7.39729	5.32411	7.43501	6.9648	7.15304
chr3	40335043	40335251	209	ENSBGRG00000003249	ENSBGRT00000006022	0	DRAM2	GO:0001917(photoreceptor inner segment);GO:0005737(cytoplasm);GO:0005764(lysosome);GO:0005794(Golgi apparatus);GO:0007601(visual perception);GO:0010506(regulation of autophagy);GO:0016324(apical plasma membrane);GO:0043231(intracellular membrane-bounded organelle);GO:0045494(photoreceptor cell maintenance);GO:0045494(photoreceptor cell maintenance)	NA	NA	NA	DNA damage regulated autophagy modulator 2 [Source:HGNC Symbol;Acc:HGNC:28769]	5' UTR	-1.71	0.00223872	1.12	up	0.874631	-0.193253	0.545011	1	down	no	3.63049	7.48955	7.75221	6.47142	4.84734
chr3	40768271	40768360	90	ENSBGRG00000003894	ENSBGRT00000007182	11057	WDR77	GO:0005515(protein binding);GO:0005634(nucleus);GO:0005654(nucleoplasm);GO:0005737(cytoplasm);GO:0005794(Golgi apparatus);GO:0005829(cytosol);GO:0006357(regulation of transcription by RNA polymerase II);GO:0008284(positive regulation of cell population proliferation);GO:0008285(negative regulation of cell population proliferation);GO:0008327(methyl-CpG binding);GO:0030374(nuclear receptor transcr…	NA	NA	NA	WD repeat domain 77 [Source:HGNC Symbol;Acc:HGNC:29652]	3' UTR	-0.9	0.0301995	0.745	up	0.973365	-0.0389474	0.610119	1	down	no	6.65275	6.73019	7.51271	7.87931	5.23171
chr3	42479327	42479447	121	ENSBGRG00000004446	ENSBGRT00000008292	358	SLC16A1	GO:0005887(integral component of plasma membrane);GO:0008028(monocarboxylic acid transmembrane transporter activity);GO:0015129(lactate transmembrane transporter activity);GO:0015718(monocarboxylic acid transport);GO:0016021(integral component of membrane);GO:0022857(transmembrane transporter activity);GO:0055085(transmembrane transport);GO:0055085(transmembrane transport)	NA	NA	NA	solute carrier family 16 member 1 [Source:HGNC Symbol;Acc:HGNC:10922]	5' UTR	-0.183	0.64121	0.807	up	1.07176	0.0999772	0.981332	1	up	no	2.63563	5.54928	5.4588	3.37556	2.62101
chr3	43476305	43477103	799	ENSBGRG00000005734	ENSBGRT00000010589	3220	AP4B1	GO:0005802(trans-Golgi network);GO:0005829(cytosol);GO:0006886(intracellular protein transport);GO:0015031(protein transport);GO:0016192(vesicle-mediated transport);GO:0019898(extrinsic component of membrane);GO:0030117(membrane coat);GO:0030124(AP-4 adaptor complex);GO:0030131(clathrin adaptor complex);GO:0030276(clathrin binding)	04142(Lysosome)	K12401	NA	adaptor related protein complex 4 subunit beta 1 [Source:HGNC Symbol;Acc:HGNC:572]	Exon (ENSBGRT00000010589/ENSBGRG00000005734, exon 4 of 10)	-0.617	0.0831764	-0.401	down	1.16942	0.225794	0.796026	1	up	no	9.19081	6.43363	7.31049	6.14942	6.58134
chr3	50273099	50273368	270	ENSBGRG00000013357	ENSBGRT00000025090	183815	NOTCH2	GO:0000122(negative regulation of transcription by RNA polymerase II);GO:0001701(in utero embryonic development);GO:0001889(liver development);GO:0001890(placenta development);GO:0001947(heart looping);GO:0002011(morphogenesis of an epithelial sheet);GO:0002315(marginal zone B cell differentiation);GO:0002437(inflammatory response to antigenic stimulus);GO:0003184(pulmonary valve morphogenesis);G…	04330(Notch signaling pathway);04658(Th1 and Th2 cell differentiation);04919(Thyroid hormone signaling pathway);05200(Pathways in cancer);05206(MicroRNAs in cancer);05224(Breast cancer);05165(Human papillomavirus infection);01522(Endocrine resistance)	K20994	NA	notch receptor 2 [Source:HGNC Symbol;Acc:HGNC:7882]	Exon (ENSBGRT00000025090/ENSBGRG00000013357, exon 35 of 36)	-3.19	2.95121e-05	-0.288	down	0.966577	-0.0490428	0.556508	1	down	no	30.2145	39.4071	41.3329	33.8863	32.8243
chr3	54189375	54189435	61	ENSBGRG00000000575	ENSBGRT00000001001	120	NA	NA	NA	NA	NA	NA	Exon (ENSBGRT00000001001/ENSBGRG00000000575, exon 1 of 2)	-0.248	0.500035	1.32	up	1	0	1	1	no	no	NA	NA	NA	NA	NA
chr3	54649732	54650037	306	ENSBGRG00000000861	ENSBGRT00000001574	80140	CCDC18	NA	NA	NA	NA	coiled-coil domain containing 18 [Source:HGNC Symbol;Acc:HGNC:30370]	Exon (ENSBGRT00000001574/ENSBGRG00000000861, exon 20 of 29)	-0.561	0.103992	2.51	up	1.02133	0.0304462	0.888098	1	up	no	0.952859	1.2221	1.3103	0.762188	1.12182
chr3	54667999	54668059	61	ENSBGRG00000000861	ENSBGRT00000001574	62118	CCDC18	NA	NA	NA	NA	coiled-coil domain containing 18 [Source:HGNC Symbol;Acc:HGNC:30370]	Exon (ENSBGRT00000001574/ENSBGRG00000000861, exon 16 of 29)	-0.237	0.530884	1.17	up	1.02133	0.0304462	0.888098	1	up	no	0.952859	1.2221	1.3103	0.762188	1.12182
chr3	55750334	55753223	2890	ENSBGRG00000001711	ENSBGRT00000003268	90044	BTBD8	GO:0005515(protein binding);GO:0030122(AP-2 adaptor complex);GO:0150007(clathrin-dependent synaptic vesicle endocytosis);GO:0150007(clathrin-dependent synaptic vesicle endocytosis)	NA	NA	NA	BTB domain containing 8 [Source:HGNC Symbol;Acc:HGNC:21019]	Exon (ENSBGRT00000003268/ENSBGRG00000001711, exon 16 of 18)	-0.461	0.158125	-0.185	down	1.11048	0.151183	0.958759	1	up	no	3.83936	2.57465	2.18329	3.91578	2.56477
chr3	57941844	57949912	8069	ENSBGRG00000002303	ENSBGRT00000004425	17489	ZNF326	GO:0000993(RNA polymerase II complex binding);GO:0003677(DNA binding);GO:0005634(nucleus);GO:0005654(nucleoplasm);GO:0032784(regulation of DNA-templated transcription, elongation);GO:0043231(intracellular membrane-bounded organelle);GO:0043484(regulation of RNA splicing);GO:0044609(DBIRD complex);GO:0044609(DBIRD complex)	NA	NA	NA	zinc finger protein 326 [Source:HGNC Symbol;Acc:HGNC:14104]	Exon (ENSBGRT00000004425/ENSBGRG00000002303, exon 5 of 11)	-0.918	0.0281838	-0.174	down	1.03926	0.0555632	0.780628	1	up	no	44.1131	43.3964	39.4261	44.2766	42.6022
chr3	59095348	59095707	360	ENSBGRG00000002946	ENSBGRT00000005522	7205	NA	NA	NA	NA	NA	NA	Exon (ENSBGRT00000005522/ENSBGRG00000002946, exon 2 of 2)	-0.247	0.504661	0.608	up	1	0	1	1	no	no	NA	NA	NA	NA	NA
chr3	59412879	59413822	944	ENSBGRG00000003620	ENSBGRT00000006764	149473	PKN2	GO:0004672(protein kinase activity);GO:0004674(protein serine/threonine kinase activity);GO:0005524(ATP binding);GO:0005634(nucleus);GO:0005654(nucleoplasm);GO:0005737(cytoplasm);GO:0005813(centrosome);GO:0005829(cytosol);GO:0005886(plasma membrane);GO:0006468(protein phosphorylation);GO:0007165(signal transduction);GO:0010631(epithelial cell migration);GO:0016301(kinase activity);GO:0016604(nucl…	04151(PI3K-Akt signaling pathway);05132(Salmonella infection);05132(Salmonella infection)	K06071	EC:2.7.11.13	protein kinase N2 [Source:HGNC Symbol;Acc:HGNC:9406]	Exon (ENSBGRT00000006764/ENSBGRG00000003620, exon 20 of 22)	-1.19	0.0112202	0.511	up	0.861407	-0.215233	0.302983	1	down	no	5.42571	5.942	7.95934	5.96586	5.86981
chr3	61504473	61505640	1168	ENSBGRG00000003851	ENSBGRT00000007281	202977	ENSBGRG00000003851	GO:0004394(heparan sulfate 2-O-sulfotransferase activity);GO:0008146(sulfotransferase activity);GO:0015014(heparan sulfate proteoglycan biosynthetic process, polysaccharide chain biosynthetic process);GO:0016021(integral component of membrane);GO:0030202(heparin metabolic process);GO:0060676(ureteric bud formation);GO:0060676(ureteric bud formation)	00534(Glycosaminoglycan biosynthesis - heparan sulfate / heparin);00534(Glycosaminoglycan biosynthesis - heparan sulfate / heparin)	K02513	EC:2.8.2.-		Exon (ENSBGRT00000007281/ENSBGRG00000003851, exon 7 of 9)	-0.992	0.0218776	-1.37	down	0.604496	-0.726196	0.285067	1	down	no	0.379606	0.585273	1.07535	0.683667	0.63524
chr3	64409898	64411540	1643	ENSBGRG00000000983	ENSBGRT00000001818	0	RPF1	GO:0003723(RNA binding);GO:0005730(nucleolus);GO:0005730(nucleolus)	NA	NA	NA	ribosome production factor 1 homolog [Source:HGNC Symbol;Acc:HGNC:30350]	Exon (ENSBGRT00000001818/ENSBGRG00000000983, exon 1 of 9)	-3.15	3.38844e-05	0.411	up	1.1942	0.25604	0.639867	1	up	no	43.8753	39.9887	32.8952	37.9971	34.4472
chr3	67507768	67509078	1311	ENSBGRG00000001750	ENSBGRT00000003295	327573	ADGRL2	GO:0004888(transmembrane signaling receptor activity);GO:0004930(G protein-coupled receptor activity);GO:0007166(cell surface receptor signaling pathway);GO:0007186(G protein-coupled receptor signaling pathway);GO:0016020(membrane);GO:0016021(integral component of membrane);GO:0030246(carbohydrate binding);GO:0030246(carbohydrate binding)	NA	NA	NA	adhesion G protein-coupled receptor L2 [Source:HGNC Symbol;Acc:HGNC:18582]	3' UTR	-6.12	1.23027e-08	-1.05	down	0.972378	-0.0404112	0.580712	1	down	no	11.5552	14.059	16.7916	10.8235	11.8975
chr3	73646354	74044240	397887	ENSBGRG00000003212	ENSBGRT00000005959	285345	ST6GALNAC3	GO:0005654(nucleoplasm);GO:0006486(protein glycosylation);GO:0006677(glycosylceramide metabolic process);GO:0006687(glycosphingolipid metabolic process);GO:0008373(sialyltransferase activity);GO:0009100(glycoprotein metabolic process)	00604(Glycosphingolipid biosynthesis - ganglio series)	K03373	EC:2.4.99.-	ST6 N-acetylgalactosaminide alpha-2,6-sialyltransferase 3 [Source:HGNC Symbol;Acc:HGNC:19343]	Exon (ENSBGRT00000005959/ENSBGRG00000003212, exon 2 of 5)	-0.435	0.177419	0.26	up	0.881704	-0.181634	0.693813	1	down	no	1.52438	2.40888	1.81568	2.53285	2.34294
chr3	84429732	84429940	209	ENSBGRG00000009248	ENSBGRT00000017016	1659	IL12RB2	GO:0004896(cytokine receptor activity);GO:0005515(protein binding);GO:0009897(external side of plasma membrane);GO:0016020(membrane);GO:0018108(peptidyl-tyrosine phosphorylation);GO:0019901(protein kinase binding);GO:0032496(response to lipopolysaccharide);GO:0032609(interferon-gamma production);GO:0034097(response to cytokine)	04630(Jak-STAT signaling pathway);04060(Cytokine-cytokine receptor interaction);04658(Th1 and Th2 cell differentiation);05200(Pathways in cancer);05321(Inflammatiory bowel disease (IBD))	K05064	NA	interleukin 12 receptor subunit beta 2 [Source:HGNC Symbol;Acc:HGNC:5972]	Exon (ENSBGRT00000017016/ENSBGRG00000009248, exon 2 of 15)	-0.88	0.0316228	-2.58	down	1.20864	0.273382	1	1	up	no	0	0.103378	0.049473	0	0.078826
chr3	84792110	84804146	12037	ENSBGRG00000009812	ENSBGRT00000018431	58130	MIER1	GO:0003677(DNA binding);GO:0004407(histone deacetylase activity);GO:0005634(nucleus);GO:0005654(nucleoplasm);GO:0006355(regulation of transcription, DNA-templated);GO:0016575(histone deacetylation);GO:0017053(transcriptional repressor complex);GO:0031937(positive regulation of chromatin silencing);GO:0032991(protein-containing complex);GO:0042826(histone deacetylase binding);GO:0042826(histone de…	NA	NA	NA	MIER1 transcriptional regulator [Source:HGNC Symbol;Acc:HGNC:29657]	Exon (ENSBGRT00000018431/ENSBGRG00000009812, exon 9 of 13)	-3.53	1.12202e-05	-0.369	down	1.20071	0.263882	0.665669	1	up	no	10.2045	9.00923	8.13888	7.68927	8.17486
chr3	84828815	84845861	17047	ENSBGRG00000010112	ENSBGRT00000018502	0	NA	NA	NA	NA	NA	NA	Exon (ENSBGRT00000018502/ENSBGRG00000010112, exon 1 of 1)	-0.691	0.0630957	0.292	up	1	0	1	1	no	no	NA	NA	NA	NA	NA
chr3	85455013	85455427	415	ENSBGRG00000012022	ENSBGRT00000021953	0	ENSBGRG00000012022	NA	NA	NA	NA		Exon (ENSBGRT00000021953/ENSBGRG00000012022, exon 1 of 1)	-1.03	0.0190546	-1.28	down	2.47555	1.30775	1	1	up	no	1.4999	1.61975	0.409401	0.285967	1.19491
chr3	90089416	90090075	660	ENSBGRG00000021990	ENSBGRT00000040653	8325	USP1	GO:0001501(skeletal system development);GO:0004197(cysteine-type endopeptidase activity);GO:0004843(thiol-dependent ubiquitin-specific protease activity);GO:0005634(nucleus);GO:0005654(nucleoplasm);GO:0006282(regulation of DNA repair);GO:0006511(ubiquitin-dependent protein catabolic process);GO:0009411(response to UV);GO:0016579(protein deubiquitination);GO:0035520(monoubiquitinated protein deubi…	03460(Fanconi anemia pathway);03460(Fanconi anemia pathway)	K11832	EC:3.4.19.12	ubiquitin specific peptidase 1 [Source:HGNC Symbol;Acc:HGNC:12607]	Exon (ENSBGRT00000040653/ENSBGRG00000021990, exon 8 of 8)	-1.07	0.0165959	-0.149	down	1.15245	0.204705	0.790797	1	up	no	20.9426	19.484	18.1256	16.3954	18.0973
chr3	91740032	91740537	506	ENSBGRG00000023142	ENSBGRT00000043545	6120	NFIA	GO:0000978(RNA polymerase II cis-regulatory region sequence-specific DNA binding);GO:0001228(DNA-binding transcription activator activity, RNA polymerase II-specific);GO:0003677(DNA binding);GO:0003682(chromatin binding);GO:0003700(DNA-binding transcription factor activity);GO:0005634(nucleus);GO:0005654(nucleoplasm);GO:0006355(regulation of transcription, DNA-templated);GO:0008134(transcription …	NA	NA	NA	nuclear factor I A [Source:HGNC Symbol;Acc:HGNC:7784]	Exon (ENSBGRT00000043545/ENSBGRG00000023142, exon 2 of 10)	-0.43	0.183231	0.3	up	1.10918	0.149497	0.956427	1	up	no	7.1635	7.67955	7.94557	5.45614	6.67124
chr3	94670549	94670785	237	ENSBGRG00000024541	ENSBGRT00000045292	29	ENSBGRG00000024541	NA	04390(Hippo signaling pathway);04520(Adherens junction);04670(Leukocyte transendothelial migration);05200(Pathways in cancer);05226(Gastric cancer);05213(Endometrial cancer);05412(Arrhythmogenic right ventricular cardiomyopathy (ARVC));05100(Bacterial invasion of epithelial cells)	K05691	NA		Exon (ENSBGRT00000045292/ENSBGRG00000024541, exon 1 of 1)	-0.252	0.481948	1.1	up	0.814314	-0.296343	1	1	down	no	0.094397	0.209347	0.193757	0.102348	0.263404
chr3	97283285	97283345	61	ENSBGRG00000000593	ENSBGRT00000001054	73318	PRKAA2	GO:0003682(chromatin binding);GO:0004672(protein kinase activity);GO:0004674(protein serine/threonine kinase activity);GO:0004679(AMP-activated protein kinase activity);GO:0004712(protein serine/threonine/tyrosine kinase activity);GO:0005524(ATP binding);GO:0005634(nucleus);GO:0005794(Golgi apparatus);GO:0006468(protein phosphorylation);GO:0008610(lipid biosynthetic process);GO:0010468(regulation…	04371(Apelin signaling pathway);04068(FoxO signaling pathway);04151(PI3K-Akt signaling pathway);04152(AMPK signaling pathway);04150(mTOR signaling pathway);04140(Autophagy - animal);04530(Tight junction);04910(Insulin signaling pathway);04922(Glucagon signaling pathway);04920(Adipocytokine signaling pathway);04921(Oxytocin signaling pathway);04211(Longevity regulating pathway - mammal);04213(Long…	K07198	EC:2.7.11.11	protein kinase AMP-activated catalytic subunit alpha 2 [Source:HGNC Symbol;Acc:HGNC:9377]	Exon (ENSBGRT00000001054/ENSBGRG00000000593, exon 7 of 9)	-0.303	0.342768	1.91	up	1.38699	0.471953	0.674524	1	up	no	0.540975	0.967424	0.683542	0.175597	0.772167
chr3	99684273	99684602	330	ENSBGRG00000001202	ENSBGRT00000002235	29210	ENSBGRG00000001202	NA	NA	NA	NA		3' UTR	-0.679	0.0660693	-1.16	down	2.28326	1.1911	0.492554	1	up	no	1.337	0	0.447744	0.430606	0
chr3	100259844	100260052	209	ENSBGRG00000001607	ENSBGRT00000002985	0	TCEANC2	GO:0005634(nucleus);GO:0006351(transcription, DNA-templated);GO:0006351(transcription, DNA-templated)	NA	NA	NA	transcription elongation factor A N-terminal and central domain containing 2 [Source:HGNC Symbol;Acc:HGNC:26494]	5' UTR	-0.333	0.289068	1.19	up	1.11685	0.159436	0.948205	1	up	no	5.30286	4.15215	4.96041	3.77209	3.96618
chr3	101243102	101244079	978	ENSBGRG00000002941	ENSBGRT00000005545	22089	CPT2	GO:0005654(nucleoplasm);GO:0005730(nucleolus);GO:0005739(mitochondrion);GO:0016746(transferase activity, transferring acyl groups);GO:0120162(positive regulation of cold-induced thermogenesis)	00071(Fatty acid degradation);03320(PPAR signaling pathway);04714(Thermogenesis)	K08766	EC:2.3.1.21	carnitine palmitoyltransferase 2 [Source:HGNC Symbol;Acc:HGNC:2330]	Exon (ENSBGRT00000005545/ENSBGRG00000002941, exon 4 of 5)	-0.96	0.0239883	-0.173	down	0.906049	-0.142339	0.332357	1	down	no	14.736	14.0726	15.6037	15.3926	16.6973
chr3	101633519	101645154	11636	ENSBGRG00000003114	ENSBGRT00000005798	0	SCP2	GO:0000062(fatty-acyl-CoA binding);GO:0003824(catalytic activity);GO:0005102(signaling receptor binding);GO:0005654(nucleoplasm);GO:0005777(peroxisome);GO:0007031(peroxisome organization);GO:0015485(cholesterol binding);GO:0016747(transferase activity, transferring acyl groups other than amino-acyl groups);GO:0032385(positive regulation of intracellular cholesterol transport);GO:0032991(protein-c…	00120(Primary bile acid biosynthesis);04146(Peroxisome);03320(PPAR signaling pathway);03320(PPAR signaling pathway)	K08764	EC:2.3.1.176	sterol carrier protein 2 [Source:HGNC Symbol;Acc:HGNC:10606]	Exon (ENSBGRT00000005798/ENSBGRG00000003114, exon 1 of 16)	-0.862	0.0338844	0.781	up	1.01605	0.0229644	0.676723	1	up	no	31.6106	29.3654	27.6638	30.8681	31.4877
chr3	102254131	102255426	1296	ENSBGRG00000003548	ENSBGRT00000006615	19808	PRPF38A	GO:0000398(mRNA splicing, via spliceosome);GO:0005634(nucleus);GO:0005654(nucleoplasm);GO:0031965(nuclear membrane);GO:0071005(U2-type precatalytic spliceosome);GO:0071011(precatalytic spliceosome);GO:0071011(precatalytic spliceosome)	03040(Spliceosome);03040(Spliceosome)	K12849	NA	pre-mRNA processing factor 38A [Source:HGNC Symbol;Acc:HGNC:25930]	3' UTR	-7.58	3.23594e-10	0.803	up	1.2266	0.294669	0.603738	1	up	no	21.9382	15.5106	14.5571	16.0435	15.1952
chr3	102653278	102653534	257	ENSBGRG00000004057	ENSBGRT00000007491	0	NA	NA	NA	NA	NA	NA	Exon (ENSBGRT00000007491/ENSBGRG00000004057, exon 1 of 2)	-1.14	0.0131826	-1.29	down	1	0	1	1	no	no	NA	NA	NA	NA	NA
chr3	103445609	103492174	46566	ENSBGRG00000007453	ENSBGRT00000013658	0	ENSBGRG00000007453	NA	NA	NA	NA	ring finger protein 11 [Source:HGNC Symbol;Acc:HGNC:10056]	5' UTR	-3.85	4.57088e-06	-0.329	down	1.09334	0.12874	0.991904	1	up	no	38.0096	36.2854	27.4372	37.0634	37.4281
chr3	106845746	106845806	61	ENSBGRG00000000677	ENSBGRT00000001232	1394	ENSBGRG00000000677	NA	04144(Endocytosis)	K18461	NA		Exon (ENSBGRT00000001232/ENSBGRG00000000677, exon 5 of 5)	-0.401	0.207491	1.68	up	1.66777	0.737919	0.324533	1	up	no	5.30587	2.64985	2.23723	2.68327	2.23491
chr3	108674396	108675245	850	ENSBGRG00000001974	ENSBGRT00000003697	24466	NSUN4	GO:0005739(mitochondrion);GO:0005762(mitochondrial large ribosomal subunit);GO:0008168(methyltransferase activity);GO:0031167(rRNA methylation);GO:0042256(mature ribosome assembly);GO:0070131(positive regulation of mitochondrial translation);GO:0070181(small ribosomal subunit rRNA binding);GO:0070181(small ribosomal subunit rRNA binding)	NA	NA	NA	NOP2/Sun RNA methyltransferase 4 [Source:HGNC Symbol;Acc:HGNC:31802]	Exon (ENSBGRT00000003697/ENSBGRG00000001974, exon 5 of 6)	-0.597	0.0912011	-0.437	down	1.20494	0.268958	0.777687	1	up	no	5.90971	4.81765	3.94002	5.25026	4.16396
chr3	108722459	108723967	1509	ENSBGRG00000002038	ENSBGRT00000003789	0	ENSBGRG00000002038	GO:0006122(mitochondrial electron transport, ubiquinol to cytochrome c);GO:0008121(ubiquinol-cytochrome-c reductase activity)	00190(Oxidative phosphorylation);04260(Cardiac muscle contraction);04714(Thermogenesis);05010(Alzheimer disease);05012(Parkinson disease);05016(Huntington disease);04932(Non-alcoholic fatty liver disease (NAFLD))	K00416	NA		Exon (ENSBGRT00000003765/ENSBGRG00000002005, exon 3 of 5)	-3.75	6.16595e-06	0.512	up	1.19108	0.252275	0.691337	1	up	no	55.1534	50.9663	38.374	47.0908	48.1779
chr3	109028548	109029836	1289	ENSBGRG00000002399	ENSBGRT00000004474	223025	MAST2	GO:0000287(magnesium ion binding);GO:0004672(protein kinase activity);GO:0004674(protein serine/threonine kinase activity);GO:0005515(protein binding);GO:0005524(ATP binding);GO:0006468(protein phosphorylation);GO:0019902(phosphatase binding);GO:0045075(regulation of interleukin-12 biosynthetic process);GO:0045075(regulation of interleukin-12 biosynthetic process)	NA	NA	NA	microtubule associated serine/threonine kinase 2 [Source:HGNC Symbol;Acc:HGNC:19035]	Exon (ENSBGRT00000004474/ENSBGRG00000002399, exon 30 of 30)	-10.3	3.98107e-13	-0.258	down	1.42462	0.510577	0.22151	1	up	no	44.2262	51.0362	26.4763	32.9197	40.9069
chr3	109469970	109485059	15090	ENSBGRG00000002640	ENSBGRT00000004977	0	NASP	GO:0000790(nuclear chromatin);GO:0005515(protein binding);GO:0005654(nucleoplasm);GO:0006335(DNA replication-dependent nucleosome assembly);GO:0006336(DNA replication-independent nucleosome assembly);GO:0032991(protein-containing complex);GO:0042393(histone binding);GO:0042393(histone binding)	NA	NA	NA	nuclear autoantigenic sperm protein [Source:HGNC Symbol;Acc:HGNC:7644]	5' UTR	-0.635	0.0776247	0.803	up	1.12757	0.173218	0.866611	1	up	no	39.6568	57.8082	51.6886	42.66	35.3085
chr3	109738582	109738731	150	ENSBGRG00000002959	ENSBGRT00000005552	210	TOE1	GO:0000175(3'-5'-exoribonuclease activity);GO:0003676(nucleic acid binding);GO:0004535(poly(A)-specific ribonuclease activity);GO:0005654(nucleoplasm);GO:0005737(cytoplasm);GO:0015030(Cajal body);GO:0016604(nuclear body);GO:0017069(snRNA binding);GO:0034472(snRNA 3'-end processing);GO:0046872(metal ion binding);GO:0090503(RNA phosphodiester bond hydrolysis, exonucleolytic)	NA	NA	NA	target of EGR1, exonuclease [Source:HGNC Symbol;Acc:HGNC:15954]	5' UTR	-0.799	0.042658	0.926	up	1.05188	0.0729742	0.816365	1	up	no	16.1607	12.4101	13.9418	13.175	13.6256
chr3	110286551	110286640	90	ENSBGRG00000003896	ENSBGRT00000007183	957	RPS8	GO:0003735(structural constituent of ribosome);GO:0005783(endoplasmic reticulum);GO:0005829(cytosol);GO:0005840(ribosome);GO:0006412(translation);GO:0022627(cytosolic small ribosomal subunit);GO:1990904(ribonucleoprotein complex);GO:1990904(ribonucleoprotein complex)	03010(Ribosome);03010(Ribosome)	K02995	NA	ribosomal protein S8 [Source:HGNC Symbol;Acc:HGNC:10441]	Exon (ENSBGRT00000007297/ENSBGRG00000003896, exon 2 of 6)	-68.6	1.58489e-72	2.44	up	1.0371	0.0525547	0.780657	1	up	no	1974.43	1797.33	1824.9	1881.16	1749.19
chr3	110445467	110445616	150	ENSBGRG00000004656	ENSBGRT00000008799	22823	TMEM53	NA	NA	NA	NA	transmembrane protein 53 [Source:HGNC Symbol;Acc:HGNC:26186]	3' UTR	-1.11	0.0144544	-0.302	down	1.39032	0.475416	0.478448	1	up	no	9.58288	5.42504	5.18484	5.11025	5.8968
chr3	110958825	110960376	1552	ENSBGRG00000007314	ENSBGRT00000013429	7924	DMAP1	GO:0000122(negative regulation of transcription by RNA polymerase II);GO:0001103(RNA polymerase II repressing transcription factor binding);GO:0005634(nucleus);GO:0005654(nucleoplasm);GO:0005737(cytoplasm);GO:0005829(cytosol);GO:0006281(DNA repair);GO:0006338(chromatin remodeling);GO:0035267(NuA4 histone acetyltransferase complex);GO:0042307(positive regulation of protein import into nucleus);GO:…	NA	NA	NA	DNA methyltransferase 1 associated protein 1 [Source:HGNC Symbol;Acc:HGNC:18291]	Exon (ENSBGRT00000013429/ENSBGRG00000007314, exon 6 of 11)	-2.26	0.00042658	-0.369	down	1.31514	0.395221	0.341723	1	up	no	13.9093	11.9736	8.91155	9.92261	10.6868
chr3	111207063	111207441	379	ENSBGRG00000007818	ENSBGRT00000014348	2258	DPH2	GO:0017183(peptidyl-diphthamide biosynthetic process from peptidyl-histidine)	NA	NA	NA	diphthamide biosynthesis 2 [Source:HGNC Symbol;Acc:HGNC:3004]	3' UTR	-1.04	0.018197	-0.509	down	1.17127	0.228076	0.783002	1	up	no	11.9375	7.9917	7.55828	9.22033	8.7439
chr3	111253882	111254868	987	ENSBGRG00000008435	ENSBGRT00000015858	226247	ST3GAL3	GO:0003836(beta-galactoside (CMP) alpha-2,3-sialyltransferase activity);GO:0006486(protein glycosylation);GO:0008373(sialyltransferase activity);GO:0008373(sialyltransferase activity)	00515(Mannose type O-glycan biosyntheis);00514(Other types of O-glycan biosynthesis);00533(Glycosaminoglycan biosynthesis - keratan sulfate);00601(Glycosphingolipid biosynthesis - lacto and neolacto series);00601(Glycosphingolipid biosynthesis - lacto and neolacto series)	K00781	EC:2.4.99.6	ST3 beta-galactoside alpha-2,3-sialyltransferase 3 [Source:HGNC Symbol;Acc:HGNC:10866]	3' UTR	-4.23	1.69824e-06	0.287	up	1.0182	0.0260213	0.706144	1	up	no	31.5905	27.7354	34.7636	26.8195	25.815
chr3	111842515	111842815	301	ENSBGRG00000009657	ENSBGRT00000017779	0	MED8	GO:0003712(transcription coregulator activity);GO:0006357(regulation of transcription by RNA polymerase II);GO:0016592(mediator complex);GO:0016592(mediator complex)	05168(Herpes simplex infection);05168(Herpes simplex infection)	K15129	NA	mediator complex subunit 8 [Source:HGNC Symbol;Acc:HGNC:19971]	5' UTR	-1.18	0.011749	1.37	up	1.23367	0.302959	0.620153	1	up	no	17.3792	17.5905	13.5794	14.3193	14.6203
chr3	112732591	112737487	4897	ENSBGRG00000012038	ENSBGRT00000022042	7151	TMEM269	NA	NA	NA	NA	transmembrane protein 269 [Source:HGNC Symbol;Acc:HGNC:52381]	Exon (ENSBGRT00000022042/ENSBGRG00000012038, exon 4 of 5)	-0.437	0.176604	0.625	up	0.69777	-0.519176	0.442796	1	down	no	0.617562	0.77644	0.964943	1.34667	0.685077
chr3	112767482	112767572	91	ENSBGRG00000012101	ENSBGRT00000022109	287	C1orf50	GO:0042802(identical protein binding);GO:0042802(identical protein binding)	04742(Taste transduction);04742(Taste transduction)	K08474	NA	chromosome 1 open reading frame 50 [Source:HGNC Symbol;Acc:HGNC:28795]	Exon (ENSBGRT00000022109/ENSBGRG00000012101, exon 1 of 4)	-0.525	0.118577	0.683	up	1.41023	0.495932	0.330946	1	up	no	5.90211	6.47027	4.36776	3.60164	5.19055
chr3	112767839	112769037	1199	ENSBGRG00000012101	ENSBGRT00000022109	0	C1orf50	GO:0042802(identical protein binding);GO:0042802(identical protein binding)	04742(Taste transduction);04742(Taste transduction)	K08474	NA	chromosome 1 open reading frame 50 [Source:HGNC Symbol;Acc:HGNC:28795]	5' UTR	-2.55	0.000186209	0.971	up	1.41023	0.495932	0.330946	1	up	no	5.90211	6.47027	4.36776	3.60164	5.19055
chr3	113019643	113035350	15708	ENSBGRG00000012821	ENSBGRT00000023466	0	ENSBGRG00000012821	NA	NA	NA	NA		5' UTR	-1.85	0.00147911	-0.467	down	0.914439	-0.129041	0.589849	1	down	no	2.84066	3.56754	3.70324	3.1393	3.66915
chr3	115174429	115175044	616	ENSBGRG00000016941	ENSBGRT00000031158	9538	ZNF684	GO:0003676(nucleic acid binding);GO:0006355(regulation of transcription, DNA-templated);GO:1990837(sequence-specific double-stranded DNA binding)	NA	NA	NA	zinc finger protein 684 [Source:HGNC Symbol;Acc:HGNC:28418]	Exon (ENSBGRT00000031158/ENSBGRG00000016941, exon 4 of 4)	-0.476	0.146555	1.07	up	0.276749	-1.85335	1	1	down	no	0	0.256399	0.549897	0.60021	0.239592
chr3	115235354	115235502	149	ENSBGRG00000017030	ENSBGRT00000031259	89	ZFP69	GO:0003676(nucleic acid binding);GO:0003700(DNA-binding transcription factor activity);GO:0005634(nucleus);GO:0006355(regulation of transcription, DNA-templated);GO:0019216(regulation of lipid metabolic process)	NA	NA	NA	ZFP69 zinc finger protein [Source:HGNC Symbol;Acc:HGNC:24708]	5' UTR	-0.683	0.0645654	-0.692	down	1.17647	0.23446	0.713194	1	up	no	19.5841	18.6206	15.1153	17.3054	16.2904
chr3	115501874	115508636	6763	ENSBGRG00000000236	ENSBGRT00000000380	81708	RLF	GO:0003676(nucleic acid binding);GO:0015074(DNA integration);GO:0044030(regulation of DNA methylation);GO:0051276(chromosome organization);GO:0097692(histone H3-K4 monomethylation)	04742(Taste transduction)	K08474	NA	rearranged L-myc fusion [Source:HGNC Symbol;Acc:HGNC:10025]	Exon (ENSBGRT00000000380/ENSBGRG00000000236, exon 7 of 8)	-1.35	0.00660693	-0.418	down	1.16165	0.216178	0.753273	1	up	no	7.4338	8.04986	6.55701	6.38666	7.04983
chr3	116372191	116372520	330	ENSBGRG00000001404	ENSBGRT00000008991	116682	MACF1	GO:0003779(actin binding);GO:0005509(calcium ion binding);GO:0005515(protein binding);GO:0005737(cytoplasm);GO:0005794(Golgi apparatus);GO:0005856(cytoskeleton);GO:0005874(microtubule);GO:0005886(plasma membrane);GO:0007010(cytoskeleton organization);GO:0008017(microtubule binding);GO:0008092(cytoskeletal protein binding);GO:0030334(regulation of cell migration);GO:0032587(ruffle membrane);GO:003…	NA	NA	NA	microtubule actin crosslinking factor 1 [Source:HGNC Symbol;Acc:HGNC:13664]	Exon (ENSBGRT00000008845/ENSBGRG00000001404, exon 38 of 103)	-0.577	0.0977237	1.19	up	1.03392	0.0481274	0.780075	1	up	no	18.7985	23.312	18.3001	20.6989	22.0944
chr3	116372640	116372700	61	ENSBGRG00000001404	ENSBGRT00000008991	116502	MACF1	GO:0003779(actin binding);GO:0005509(calcium ion binding);GO:0005515(protein binding);GO:0005737(cytoplasm);GO:0005794(Golgi apparatus);GO:0005856(cytoskeleton);GO:0005874(microtubule);GO:0005886(plasma membrane);GO:0007010(cytoskeleton organization);GO:0008017(microtubule binding);GO:0008092(cytoskeletal protein binding);GO:0030334(regulation of cell migration);GO:0032587(ruffle membrane);GO:003…	NA	NA	NA	microtubule actin crosslinking factor 1 [Source:HGNC Symbol;Acc:HGNC:13664]	Exon (ENSBGRT00000008845/ENSBGRG00000001404, exon 38 of 103)	-0.262	0.44978	-1.87	down	1.03392	0.0481274	0.780075	1	up	no	18.7985	23.312	18.3001	20.6989	22.0944
chr3	116660804	116664164	3361	ENSBGRG00000005084	ENSBGRT00000009390	25289	AKIRIN1	GO:0005634(nucleus);GO:0005654(nucleoplasm);GO:0010592(positive regulation of lamellipodium assembly);GO:0010759(positive regulation of macrophage chemotaxis);GO:0014839(myoblast migration involved in skeletal muscle regeneration);GO:0031965(nuclear membrane);GO:0045663(positive regulation of myoblast differentiation);GO:1902723(negative regulation of skeletal muscle satellite cell proliferation)…	00190(Oxidative phosphorylation);04723(Retrograde endocannabinoid signaling);04714(Thermogenesis);05010(Alzheimer disease);05012(Parkinson disease);05016(Huntington disease);04932(Non-alcoholic fatty liver disease (NAFLD));04932(Non-alcoholic fatty liver disease (NAFLD))	K03938	NA	akirin 1 [Source:HGNC Symbol;Acc:HGNC:25744]	Exon (ENSBGRT00000009390/ENSBGRG00000005084, exon 4 of 5)	-3.6	9.12011e-06	0.357	up	1.14178	0.191288	0.832212	1	up	no	44.299	39.2463	36.0768	38.0545	35.6252
chr3	116679635	116679875	241	ENSBGRG00000005084	ENSBGRT00000009390	9578	AKIRIN1	GO:0005634(nucleus);GO:0005654(nucleoplasm);GO:0010592(positive regulation of lamellipodium assembly);GO:0010759(positive regulation of macrophage chemotaxis);GO:0014839(myoblast migration involved in skeletal muscle regeneration);GO:0031965(nuclear membrane);GO:0045663(positive regulation of myoblast differentiation);GO:1902723(negative regulation of skeletal muscle satellite cell proliferation)…	00190(Oxidative phosphorylation);04723(Retrograde endocannabinoid signaling);04714(Thermogenesis);05010(Alzheimer disease);05012(Parkinson disease);05016(Huntington disease);04932(Non-alcoholic fatty liver disease (NAFLD));04932(Non-alcoholic fatty liver disease (NAFLD))	K03938	NA	akirin 1 [Source:HGNC Symbol;Acc:HGNC:25744]	3' UTR	-1.4	0.0057544	0.324	up	1.14178	0.191288	0.832212	1	up	no	44.299	39.2463	36.0768	38.0545	35.6252
chr3	117775172	117775232	61	ENSBGRG00000005350	ENSBGRT00000009938	16517	UTP11	GO:0005615(extracellular space);GO:0005730(nucleolus);GO:0005737(cytoplasm);GO:0006364(rRNA processing);GO:0007399(nervous system development);GO:0032040(small-subunit processome);GO:0043065(positive regulation of apoptotic process);GO:0043065(positive regulation of apoptotic process)	NA	NA	NA	UTP11 small subunit processome component [Source:HGNC Symbol;Acc:HGNC:24329]	3' UTR	-1.09	0.0154882	1.1	up	0.927845	-0.108045	0.397698	1	down	no	21.376	29.237	27.0832	26.6765	28.0638
chr3	117776095	117777083	989	ENSBGRG00000005350	ENSBGRT00000009938	14666	UTP11	GO:0005615(extracellular space);GO:0005730(nucleolus);GO:0005737(cytoplasm);GO:0006364(rRNA processing);GO:0007399(nervous system development);GO:0032040(small-subunit processome);GO:0043065(positive regulation of apoptotic process);GO:0043065(positive regulation of apoptotic process)	NA	NA	NA	UTP11 small subunit processome component [Source:HGNC Symbol;Acc:HGNC:24329]	3' UTR	-5.01	2.18776e-07	0.599	up	0.927845	-0.108045	0.397698	1	down	no	21.376	29.237	27.0832	26.6765	28.0638
chr3	117968823	117969051	229	ENSBGRG00000005887	ENSBGRT00000010867	0	C1orf122	NA	NA	NA	NA	chromosome 1 open reading frame 122 [Source:HGNC Symbol;Acc:HGNC:24789]	Exon (ENSBGRT00000010867/ENSBGRG00000005887, exon 1 of 3)	-1.1	0.0147911	1.03	up	1.00684	0.00983282	0.886962	1	up	no	6.12887	9.11695	8.7788	5.85716	8.07743
chr3	119630153	119630857	705	ENSBGRG00000008077	ENSBGRT00000014754	16693	ENSBGRG00000008077	GO:0005515(protein binding);GO:0005515(protein binding)	NA	NA	NA		3' UTR	-4.87	3.16228e-07	0.923	up	1.18603	0.246139	0.746294	1	up	no	7.41237	5.34177	7.14626	4.34071	4.64351
chr3	119840555	119842849	2295	ENSBGRG00000009212	ENSBGRT00000016975	7717	ADPRS	GO:0000287(magnesium ion binding);GO:0004553(hydrolase activity, hydrolyzing O-glycosyl compounds);GO:0004649(poly(ADP-ribose) glycohydrolase activity);GO:0005634(nucleus);GO:0005654(nucleoplasm);GO:0005737(cytoplasm);GO:0005739(mitochondrion);GO:0006281(DNA repair);GO:0016604(nuclear body);GO:0061463(O-acetyl-ADP-ribose deacetylase activity);GO:0071451(cellular response to superoxide);GO:0090734…	NA	NA	NA	ADP-ribosylhydrolase like 2 [Source:HGNC Symbol;Acc:HGNC:21304]	3' UTR	-3.4	1.62181e-05	-0.45	down	1.43114	0.517162	0.250568	1	up	no	14.5144	12.8277	9.78212	8.75586	10.1197
chr3	119880966	119881812	847	ENSBGRG00000009562	ENSBGRT00000017850	124582	AGO4	GO:0000932(P-body);GO:0003676(nucleic acid binding);GO:0003723(RNA binding);GO:0003725(double-stranded RNA binding);GO:0003727(single-stranded RNA binding);GO:0005515(protein binding);GO:0005634(nucleus);GO:0005737(cytoplasm);GO:0006402(mRNA catabolic process);GO:0007130(synaptonemal complex assembly);GO:0007140(male meiotic nuclear division);GO:0008584(male gonad development);GO:0010501(RNA seco…	NA	NA	NA	argonaute RISC component 4 [Source:HGNC Symbol;Acc:HGNC:18424]	3' UTR	-0.462	0.157036	2.24	up	0.86603	-0.207512	0.365804	1	down	no	1.79481	2.31564	2.5566	2.54516	2.01771
chr3	120393095	120394906	1812	ENSBGRG00000010990	ENSBGRT00000020105	978	NCDN	GO:0005829(cytosol);GO:0016020(membrane);GO:0031175(neuron projection development);GO:0043005(neuron projection);GO:0045453(bone resorption);GO:0045453(bone resorption)	NA	NA	NA	neurochondrin [Source:HGNC Symbol;Acc:HGNC:17597]	Exon (ENSBGRT00000020105/ENSBGRG00000010990, exon 3 of 8)	-5.06	1.94984e-07	-0.561	down	1.13288	0.179999	0.870808	1	up	no	18.9371	13.6343	13.0303	16.2893	13.8068
chr3	120527286	120540248	12963	ENSBGRG00000011314	ENSBGRT00000020630	164403	ZMYM4	GO:0007010(cytoskeleton organization);GO:0008270(zinc ion binding);GO:0022604(regulation of cell morphogenesis)	NA	NA	NA	zinc finger MYM-type containing 4 [Source:HGNC Symbol;Acc:HGNC:13055]	Exon (ENSBGRT00000020630/ENSBGRG00000011314, exon 28 of 30)	-1.49	0.0042658	-0.341	down	0.975981	-0.0350747	0.587944	1	down	no	5.73806	6.69336	7.41189	6.23246	5.4617
chr3	121158579	121158728	150	ENSBGRG00000007563	ENSBGRT00000013827	1303	GJA4	GO:0001568(blood vessel development);GO:0005922(connexin complex);GO:0007154(cell communication);GO:0007154(cell communication)	NA	NA	NA	gap junction protein alpha 4 [Source:HGNC Symbol;Acc:HGNC:4278]	3' UTR	-0.812	0.040738	0.673	up	0.923687	-0.114525	0.514851	1	down	no	24.3565	18.2963	18.9967	36.1807	14.0876
chr3	123791504	123795308	3805	ENSBGRG00000012788	ENSBGRT00000023703	80321	USP40	GO:0006511(ubiquitin-dependent protein catabolic process);GO:0016579(protein deubiquitination);GO:0036459(thiol-dependent ubiquitinyl hydrolase activity);GO:0036459(thiol-dependent ubiquitinyl hydrolase activity)	NA	NA	NA	ubiquitin specific peptidase 40 [Source:HGNC Symbol;Acc:HGNC:20069]	Exon (ENSBGRT00000023703/ENSBGRG00000012788, exon 27 of 29)	-1.74	0.00204174	0.734	up	1.12053	0.164187	0.902564	1	up	no	9.7425	12.9936	10.8293	8.89026	10.7161
chr3	130376613	130392871	16259	ENSBGRG00000022816	ENSBGRT00000042140	30592	NDUFA10	GO:0005739(mitochondrion);GO:0005747(mitochondrial respiratory chain complex I);GO:0006120(mitochondrial electron transport, NADH to ubiquinone);GO:0008137(NADH dehydrogenase (ubiquinone) activity);GO:0032981(mitochondrial respiratory chain complex I assembly);GO:0032981(mitochondrial respiratory chain complex I assembly)	00190(Oxidative phosphorylation);04723(Retrograde endocannabinoid signaling);04714(Thermogenesis);05010(Alzheimer disease);05012(Parkinson disease);05016(Huntington disease);04932(Non-alcoholic fatty liver disease (NAFLD));04932(Non-alcoholic fatty liver disease (NAFLD))	K03954	NA	NADH:ubiquinone oxidoreductase subunit A10 [Source:HGNC Symbol;Acc:HGNC:7684]	Exon (ENSBGRT00000042140/ENSBGRG00000022816, exon 10 of 10)	-1.6	0.0030903	-0.681	down	1.05624	0.078942	0.851496	1	up	no	43.9494	50.0474	48.8905	41.923	42.6739
chr3	131074192	131076187	1996	ENSBGRG00000000242	ENSBGRT00000000390	15593	ENSBGRG00000000242	GO:0005515(protein binding);GO:0005515(protein binding)	NA	NA	NA		Exon (ENSBGRT00000000390/ENSBGRG00000000242, exon 6 of 19)	-0.481	0.14388	1.02	up	0.459239	-1.12268	0.0745501	1	down	no	0.481656	0.597866	1.85501	0.96527	0.705731
chr3	131596711	131598563	1853	ENSBGRG00000001050	ENSBGRT00000002558	14097	PASK	GO:0004672(protein kinase activity);GO:0004674(protein serine/threonine kinase activity);GO:0005524(ATP binding);GO:0005634(nucleus);GO:0005737(cytoplasm);GO:0005829(cytosol);GO:0006468(protein phosphorylation);GO:0035091(phosphatidylinositol binding);GO:0043576(regulation of respiratory gaseous exchange);GO:0045719(negative regulation of glycogen biosynthetic process);GO:0046777(protein autophos…	NA	NA	NA	PAS domain containing serine/threonine kinase [Source:HGNC Symbol;Acc:HGNC:17270]	Exon (ENSBGRT00000002558/ENSBGRG00000001050, exon 9 of 18)	-0.796	0.0436516	0.609	up	0.57795	-0.790984	0.0500295	1	down	no	1.58023	1.68105	2.14822	3.99032	2.32574
chr3	132168910	132170556	1647	ENSBGRG00000001972	ENSBGRT00000003692	11808	PDCD1	GO:0016020(membrane);GO:0016021(integral component of membrane);GO:0050777(negative regulation of immune response);GO:0050777(negative regulation of immune response)	04514(Cell adhesion molecules (CAMs));04660(T cell receptor signaling pathway);04660(T cell receptor signaling pathway)	K06744	NA		Exon (ENSBGRT00000003692/ENSBGRG00000001972, exon 3 of 4)	-0.952	0.0251189	-0.695	down	0.84664	-0.240179	0.482992	1	down	no	5.35126	9.92682	10.6819	8.4599	7.92651
chr3	132226381	132226470	90	ENSBGRG00000002040	ENSBGRT00000003800	8383	ENSBGRG00000002040	NA	NA	NA	NA		Exon (ENSBGRT00000003800/ENSBGRG00000002040, exon 2 of 2)	-0.309	0.331131	-2.7	down	0.239199	-2.06372	1	1	down	no	0	0.108467	0.139619	0.255287	0.285284
chr3	132301764	132303304	1541	ENSBGRG00000002051	ENSBGRT00000003835	0	ENSBGRG00000002051	NA	03040(Spliceosome)	K12866	NA		Exon (ENSBGRT00000003835/ENSBGRG00000002051, exon 1 of 4)	-0.318	0.312608	-0.496	down	1.31396	0.393921	0.749972	1	up	no	0.521246	1.23331	0.309143	0.949283	0.744553
chr4	2428977	2429236	260	ENSBGRG00000011664	ENSBGRT00000021227	745	NA	NA	NA	NA	NA	NA	Exon (ENSBGRT00000021472/ENSBGRG00000011692, exon 7 of 10)	-0.183	0.639735	0.678	up	1	0	1	1	no	no	NA	NA	NA	NA	NA
chr4	7269133	7269402	270	ENSBGRG00000012528	ENSBGRT00000023045	63939	ENSBGRG00000012528	GO:0006511(ubiquitin-dependent protein catabolic process);GO:0031461(cullin-RING ubiquitin ligase complex);GO:0031625(ubiquitin protein ligase binding);GO:0031625(ubiquitin protein ligase binding)	04141(Protein processing in endoplasmic reticulum);04120(Ubiquitin mediated proteolysis);04310(Wnt signaling pathway);04340(Hedgehog signaling pathway);04350(TGF-beta signaling pathway);04110(Cell cycle);04114(Oocyte meiosis);04710(Circadian rhythm);05200(Pathways in cancer);05168(Herpes simplex infection);05168(Herpes simplex infection)	K03347	NA		3' UTR	-7.52	3.71535e-10	1.27	up	1.03915	0.055408	0.779621	1	up	no	15.3888	15.3998	14.852	15.0386	14.5522
chr4	7623964	7637436	13473	ENSBGRG00000014546	ENSBGRT00000026719	867	ZNF212	GO:0003676(nucleic acid binding);GO:0005654(nucleoplasm);GO:0006355(regulation of transcription, DNA-templated);GO:0042802(identical protein binding);GO:0042802(identical protein binding)	NA	NA	NA	zinc finger protein 212 [Source:HGNC Symbol;Acc:HGNC:13004]	5' UTR	-0.461	0.158489	-0.529	down	1.15617	0.209354	0.818494	1	up	no	8.01873	4.75458	5.96193	5.40334	5.20665
chr4	7642566	7642835	270	ENSBGRG00000014546	ENSBGRT00000026719	19469	ZNF212	GO:0003676(nucleic acid binding);GO:0005654(nucleoplasm);GO:0006355(regulation of transcription, DNA-templated);GO:0042802(identical protein binding);GO:0042802(identical protein binding)	NA	NA	NA	zinc finger protein 212 [Source:HGNC Symbol;Acc:HGNC:13004]	Exon (ENSBGRT00000026719/ENSBGRG00000014546, exon 5 of 5)	-0.511	0.125314	2.35	up	1.15617	0.209354	0.818494	1	up	no	8.01873	4.75458	5.96193	5.40334	5.20665
chr4	7810879	7813018	2140	ENSBGRG00000014856	ENSBGRT00000027301	60	ENSBGRG00000014856	NA	NA	NA	NA		Exon (ENSBGRT00000027301/ENSBGRG00000014856, exon 1 of 2)	-2.02	0.000870964	-0.469	down	-inf	-inf	1	1	down	no	0	0	0	0	0.044955
chr4	8163248	8163903	656	ENSBGRG00000018284	ENSBGRT00000033420	119	ENSBGRG00000018284	GO:0003676(nucleic acid binding);GO:0003676(nucleic acid binding)	NA	NA	NA		5' UTR	-1.45	0.0047863	0.885	up	1.04246	0.0599927	0.89268	1	up	no	3.35681	3.76964	4.1737	3.61079	2.46977
chr4	8195378	8195590	213	ENSBGRG00000018358	ENSBGRT00000033662	30	ENSBGRG00000018358	GO:0003676(nucleic acid binding)	NA	NA	NA		Exon (ENSBGRT00000033662/ENSBGRG00000018358, exon 1 of 4)	-0.501	0.13122	1	up	1.6004	0.678433	0.448679	1	up	no	9.2617	6.99422	3.60502	5.60193	6.02916
chr4	8285831	8285980	150	ENSBGRG00000018454	ENSBGRT00000033777	89	ENSBGRG00000018454	GO:0005525(GTP binding)	NA	NA	NA		Exon (ENSBGRT00000033777/ENSBGRG00000018454, exon 1 of 2)	-0.307	0.333426	0.708	up	0.89885	-0.153847	0.702997	1	down	no	2.34496	1.48263	2.64846	2.53451	1.2045
chr4	8753893	8753953	61	ENSBGRG00000004423	ENSBGRT00000008848	30	NOS3	GO:0003100(regulation of systemic arterial blood pressure by endothelin);GO:0003785(actin monomer binding);GO:0004517(nitric-oxide synthase activity);GO:0005516(calmodulin binding);GO:0005737(cytoplasm);GO:0005794(Golgi apparatus);GO:0005886(plasma membrane);GO:0005901(caveola);GO:0006527(arginine catabolic process);GO:0006809(nitric oxide biosynthetic process);GO:0010181(FMN binding);GO:0016491(…	00220(Arginine biosynthesis);00330(Arginine and proline metabolism);04370(VEGF signaling pathway);04371(Apelin signaling pathway);04066(HIF-1 signaling pathway);04020(Calcium signaling pathway);04071(Sphingolipid signaling pathway);04022(cGMP - PKG signaling pathway);04151(PI3K-Akt signaling pathway);04611(Platelet activation);04915(Estrogen signaling pathway);04921(Oxytocin signaling pathway);04…	K13242	EC:1.14.13.39	nitric oxide synthase 3 [Source:HGNC Symbol;Acc:HGNC:7876]	Exon (ENSBGRT00000008848/ENSBGRG00000004423, exon 1 of 26)	-0.53	0.116413	1.36	up	1.12963	0.175847	0.906744	1	up	no	11.0748	7.139	4.62686	12.2804	7.27835
chr4	8809453	8809550	98	ENSBGRG00000005367	ENSBGRT00000010110	3853	ASIC3	GO:0005261(cation channel activity);GO:0005272(sodium channel activity);GO:0005887(integral component of plasma membrane);GO:0006812(cation transport);GO:0006814(sodium ion transport);GO:0009408(response to heat);GO:0009612(response to mechanical stimulus);GO:0010447(response to acidic pH);GO:0015280(ligand-gated sodium channel activity);GO:0016020(membrane);GO:0016021(integral component of membr…	04750(Inflammatory mediator regulation of TRP channels);04750(Inflammatory mediator regulation of TRP channels)	K04830	NA	acid sensing ion channel subunit 3 [Source:HGNC Symbol;Acc:HGNC:101]	Exon (ENSBGRT00000010110/ENSBGRG00000005367, exon 11 of 12)	-0.307	0.33266	1.78	up	0.569697	-0.811732	0.279839	1	down	no	0.306652	0.332063	0.780359	0.46941	0.431953
chr4	8893279	8893457	179	ENSBGRG00000006360	ENSBGRT00000011879	46535	ENSBGRG00000006360	GO:0003924(GTPase activity);GO:0005525(GTP binding);GO:0007165(signal transduction);GO:0016020(membrane);GO:0016020(membrane)	04144(Endocytosis);04144(Endocytosis)	K12491	NA		3' UTR	-1.19	0.0114815	1.05	up	1.20078	0.26397	0.657035	1	up	no	15.4108	12.7763	10.9198	12.7575	11.5336
chr4	13150738	13158441	7704	ENSBGRG00000011152	ENSBGRT00000021318	44025	RBM33	GO:0003676(nucleic acid binding);GO:0003676(nucleic acid binding)	NA	NA	NA	RNA binding motif protein 33 [Source:HGNC Symbol;Acc:HGNC:27223]	Exon (ENSBGRT00000021318/ENSBGRG00000011152, exon 7 of 8)	-1.65	0.00263027	0.816	up	1.03048	0.0433224	0.734577	1	up	no	8.64406	8.37467	7.54378	8.33709	8.89203
chr4	13225853	13226062	210	ENSBGRG00000011152	ENSBGRT00000021127	119140	RBM33	GO:0003676(nucleic acid binding);GO:0003676(nucleic acid binding)	NA	NA	NA	RNA binding motif protein 33 [Source:HGNC Symbol;Acc:HGNC:27223]	3' UTR	-1.26	0.00912011	0.738	up	1.03048	0.0433224	0.734577	1	up	no	8.64406	8.37467	7.54378	8.33709	8.89203
chr4	13970291	13989544	19254	ENSBGRG00000011799	ENSBGRT00000022005	2800	RNF32	GO:0005515(protein binding);GO:0005768(endosome);GO:0016235(aggresome);GO:0016235(aggresome)	NA	NA	NA	ring finger protein 32 [Source:HGNC Symbol;Acc:HGNC:17118]	5' UTR	-1.15	0.0125893	0.787	up	0.681934	-0.552297	0.41199	1	down	no	0.530787	0.37761	0.698005	0.425809	0.874321
chr4	14250625	14250685	61	ENSBGRG00000012801	ENSBGRT00000023409	14616	NOM1	GO:0003723(RNA binding);GO:0005515(protein binding);GO:0005730(nucleolus);GO:0048820(hair follicle maturation);GO:0048820(hair follicle maturation)	NA	NA	NA	nucleolar protein with MIF4G domain 1 [Source:HGNC Symbol;Acc:HGNC:13244]	3' UTR	-0.356	0.258821	-0.613	down	1.24639	0.317753	0.511326	1	up	no	6.28903	7.79465	5.43205	6.37078	5.14656
chr4	14251704	14251854	151	ENSBGRG00000012801	ENSBGRT00000023409	15695	NOM1	GO:0003723(RNA binding);GO:0005515(protein binding);GO:0005730(nucleolus);GO:0048820(hair follicle maturation);GO:0048820(hair follicle maturation)	NA	NA	NA	nucleolar protein with MIF4G domain 1 [Source:HGNC Symbol;Acc:HGNC:13244]	3' UTR	-1.61	0.00301995	-0.766	down	1.24639	0.317753	0.511326	1	up	no	6.28903	7.79465	5.43205	6.37078	5.14656
chr4	14516036	14517171	1136	ENSBGRG00000013115	ENSBGRT00000024183	137198	UBE3C	GO:0000209(protein polyubiquitination);GO:0004842(ubiquitin-protein transferase activity);GO:0005515(protein binding);GO:0061630(ubiquitin protein ligase activity);GO:0061630(ubiquitin protein ligase activity)	04120(Ubiquitin mediated proteolysis);04120(Ubiquitin mediated proteolysis)	K10589	EC:2.3.2.26	ubiquitin protein ligase E3C [Source:HGNC Symbol;Acc:HGNC:16803]	3' UTR	-1.52	0.00398107	0.351	up	1.00905	0.0129924	0.664956	1	up	no	6.51287	6.43781	6.61933	6.66889	5.96365
chr4	16329273	16329333	61	ENSBGRG00000016745	ENSBGRT00000030788	54780	DENND11	NA	NA	NA	NA	DENN domain containing 11 [Source:HGNC Symbol;Acc:HGNC:29472]	3' UTR	-0.388	0.221309	2.13	up	1.16329	0.218214	0.870803	1	up	no	2.16495	0.920913	1.21853	1.4041	1.35641
chr4	17047214	17051293	4080	ENSBGRG00000000233	ENSBGRT00000000374	174	ENSBGRG00000000233	NA	NA	NA	NA		Exon (ENSBGRT00000000374/ENSBGRG00000000233, exon 1 of 3)	-3.27	2.34423e-05	-3.35	down	0.53918	-0.891162	0.458652	1	down	no	0	10.1709	8.26548	11.7481	8.28208
chr4	17304011	17316793	12783	ENSBGRG00000000301	ENSBGRT00000000720	171218	BRAF	GO:0002318(myeloid progenitor cell differentiation);GO:0004672(protein kinase activity);GO:0005524(ATP binding);GO:0005737(cytoplasm);GO:0005739(mitochondrion);GO:0005829(cytosol);GO:0005886(plasma membrane);GO:0006468(protein phosphorylation);GO:0007165(signal transduction);GO:0008542(visual learning);GO:0010628(positive regulation of gene expression);GO:0010764(negative regulation of fibroblast…	04015(Rap1 signaling pathway);04010(MAPK signaling pathway);04012(ErbB signaling pathway);04068(FoxO signaling pathway);04024(cAMP signaling pathway);04150(mTOR signaling pathway);04510(Focal adhesion);04810(Regulation of actin cytoskeleton);04650(Natural killer cell mediated cytotoxicity);04062(Chemokine signaling pathway);04910(Insulin signaling pathway);04914(Progesterone-mediated oocyte matur…	K04365	EC:2.7.11.1	B-Raf proto-oncogene, serine/threonine kinase [Source:HGNC Symbol;Acc:HGNC:1097]	3' UTR	-0.874	0.0323594	0.982	up	1.16005	0.214181	0.798239	1	up	no	5.08498	5.93287	5.27103	4.77869	4.19695
chr4	22914072	22915286	1215	ENSBGRG00000003897	ENSBGRT00000007214	1494	CYREN	GO:0005634(nucleus);GO:0005737(cytoplasm);GO:0006303(double-strand break repair via nonhomologous end joining);GO:2001033(negative regulation of double-strand break repair via nonhomologous end joining)	NA	NA	NA	cell cycle regulator of NHEJ [Source:HGNC Symbol;Acc:HGNC:22432]	Exon (ENSBGRT00000007214/ENSBGRG00000003897, exon 2 of 3)	-0.326	0.300608	-0.585	down	1.25738	0.330419	0.707436	1	up	no	3.65717	3.92786	2.27373	3.59654	3.17836
chr4	28384509	28389289	4781	ENSBGRG00000006532	ENSBGRT00000012162	28617	TMEM209	NA	NA	NA	NA	transmembrane protein 209 [Source:HGNC Symbol;Acc:HGNC:21898]	Exon (ENSBGRT00000012162/ENSBGRG00000006532, exon 14 of 15)	-0.433	0.179061	-1.26	down	0.882398	-0.180498	0.461502	1	down	no	5.12633	3.51903	4.90708	4.36447	5.4248
chr4	28618393	28668958	50566	ENSBGRG00000007819	ENSBGRT00000014442	0	UBE2H	GO:0004842(ubiquitin-protein transferase activity);GO:0043161(proteasome-mediated ubiquitin-dependent protein catabolic process);GO:0061631(ubiquitin conjugating enzyme activity);GO:0070936(protein K48-linked ubiquitination);GO:0070979(protein K11-linked ubiquitination);GO:0070979(protein K11-linked ubiquitination)	04120(Ubiquitin mediated proteolysis);04120(Ubiquitin mediated proteolysis)	K10576	EC:2.3.2.23	ubiquitin conjugating enzyme E2 H [Source:HGNC Symbol;Acc:HGNC:12484]	5' UTR	-0.684	0.0645654	-0.324	down	0.949079	-0.0753994	0.555228	1	down	no	10.823	10.7505	10.3965	12.3652	11.3348
chr4	28721137	28725527	4391	ENSBGRG00000007819	ENSBGRT00000014340	103070	UBE2H	GO:0004842(ubiquitin-protein transferase activity);GO:0043161(proteasome-mediated ubiquitin-dependent protein catabolic process);GO:0061631(ubiquitin conjugating enzyme activity);GO:0070936(protein K48-linked ubiquitination);GO:0070979(protein K11-linked ubiquitination);GO:0070979(protein K11-linked ubiquitination)	04120(Ubiquitin mediated proteolysis);04120(Ubiquitin mediated proteolysis)	K10576	EC:2.3.2.23	ubiquitin conjugating enzyme E2 H [Source:HGNC Symbol;Acc:HGNC:12484]	Exon (ENSBGRT00000014340/ENSBGRG00000007819, exon 6 of 7)	-0.432	0.180302	0.156	up	0.949079	-0.0753994	0.555228	1	down	no	10.823	10.7505	10.3965	12.3652	11.3348
chr4	30822531	30822860	330	ENSBGRG00000023955	ENSBGRT00000044236	3709	GCC1	NA	NA	NA	NA	GRIP and coiled-coil domain containing 1 [Source:HGNC Symbol;Acc:HGNC:19095]	3' UTR	-0.889	0.030903	-0.666	down	1.27411	0.349487	0.575321	1	up	no	4.70045	4.06575	3.46033	3.16496	3.69511
chr4	31052282	31077380	25099	ENSBGRG00000023997	ENSBGRT00000044290	78359	ZNF800	GO:0003676(nucleic acid binding);GO:0003676(nucleic acid binding)	NA	NA	NA	zinc finger protein 800 [Source:HGNC Symbol;Acc:HGNC:27267]	3' UTR	-0.642	0.0758578	-0.422	down	1.10373	0.142393	0.973762	1	up	no	5.00455	5.09686	4.56925	4.44075	4.71804
chr4	34989207	34989385	179	ENSBGRG00000024616	ENSBGRT00000045457	73079	WASL	GO:0003779(actin binding);GO:0005634(nucleus);GO:0005829(cytosol);GO:0007015(actin filament organization);GO:0009617(response to bacterium);GO:0030027(lamellipodium);GO:0030036(actin cytoskeleton organization);GO:0030041(actin filament polymerization);GO:0030478(actin cap);GO:0032880(regulation of protein localization);GO:0034629(cellular protein-containing complex localization);GO:0045944(positi…	04144(Endocytosis);04520(Adherens junction);04530(Tight junction);04810(Regulation of actin cytoskeleton);04666(Fc gamma R-mediated phagocytosis);04062(Chemokine signaling pathway);05231(Choline metabolism in cancer);05132(Salmonella infection);05100(Bacterial invasion of epithelial cells);05100(Bacterial invasion of epithelial cells)	K05747	NA	WASP like actin nucleation promoting factor [Source:HGNC Symbol;Acc:HGNC:12735]	Exon (ENSBGRT00000045457/ENSBGRG00000024616, exon 10 of 10)	-0.781	0.0457088	0.385	up	0.945174	-0.0813483	0.56141	1	down	no	7.9221	12.1475	10.6221	9.38208	11.8464
chr4	36507006	36507287	282	ENSBGRG00000025742	ENSBGRT00000047580	0	ENSBGRG00000025742	NA	NA	NA	NA		Exon (ENSBGRT00000047580/ENSBGRG00000025742, exon 1 of 1)	-1.29	0.00812831	-2.54	down	1.47453	0.560255	1	1	up	no	0.730518	0.054041	0.69603	0	0.102081
chr4	42598029	42598268	240	ENSBGRG00000009206	ENSBGRT00000017261	239	CDK13	GO:0000380(alternative mRNA splicing, via spliceosome);GO:0002945(cyclin K-CDK13 complex);GO:0004672(protein kinase activity);GO:0005524(ATP binding);GO:0005794(Golgi apparatus);GO:0005829(cytosol);GO:0006468(protein phosphorylation);GO:0008353(RNA polymerase II CTD heptapeptide repeat kinase activity);GO:0016607(nuclear speck);GO:0019901(protein kinase binding);GO:0019908(nuclear cyclin-dependen…	NA	NA	NA	cyclin dependent kinase 13 [Source:HGNC Symbol;Acc:HGNC:1733]	Exon (ENSBGRT00000017261/ENSBGRG00000009206, exon 1 of 14)	-0.399	0.209411	2.12	up	1.18001	0.238798	0.689574	1	up	no	13.8787	12.58	10.5116	12.3838	10.7384
chr4	42598327	42598805	479	ENSBGRG00000009206	ENSBGRT00000017261	537	CDK13	GO:0000380(alternative mRNA splicing, via spliceosome);GO:0002945(cyclin K-CDK13 complex);GO:0004672(protein kinase activity);GO:0005524(ATP binding);GO:0005794(Golgi apparatus);GO:0005829(cytosol);GO:0006468(protein phosphorylation);GO:0008353(RNA polymerase II CTD heptapeptide repeat kinase activity);GO:0016607(nuclear speck);GO:0019901(protein kinase binding);GO:0019908(nuclear cyclin-dependen…	NA	NA	NA	cyclin dependent kinase 13 [Source:HGNC Symbol;Acc:HGNC:1733]	Exon (ENSBGRT00000017261/ENSBGRG00000009206, exon 1 of 14)	-0.961	0.0239883	-0.918	down	1.18001	0.238798	0.689574	1	up	no	13.8787	12.58	10.5116	12.3838	10.7384
chr4	46875639	46877301	1663	ENSBGRG00000011094	ENSBGRT00000020222	6103	AEBP1	GO:0000122(negative regulation of transcription by RNA polymerase II);GO:0000977(RNA polymerase II regulatory region sequence-specific DNA binding);GO:0001227(DNA-binding transcription repressor activity, RNA polymerase II-specific);GO:0004181(metallocarboxypeptidase activity);GO:0005518(collagen binding);GO:0006508(proteolysis);GO:0008270(zinc ion binding);GO:1904026(regulation of collagen fibri…	NA	NA	NA	AE binding protein 1 [Source:HGNC Symbol;Acc:HGNC:303]	Exon (ENSBGRT00000020222/ENSBGRG00000011094, exon 8 of 22)	-9.01	1e-11	-0.683	down	1.02847	0.0404963	0.758978	1	up	no	75.4689	92.0001	84.6889	76.8406	82.7208
chr4	47545553	47545792	240	ENSBGRG00000018927	ENSBGRT00000034691	0	CCM2	GO:0001568(blood vessel development);GO:0001570(vasculogenesis);GO:0001701(in utero embryonic development);GO:0001885(endothelial cell development);GO:0001944(vasculature development);GO:0005515(protein binding);GO:0005737(cytoplasm);GO:0005739(mitochondrion);GO:0007507(heart development);GO:0032991(protein-containing complex);GO:0035264(multicellular organism growth);GO:0045216(cell-cell junctio…	NA	NA	NA	CCM2 scaffold protein [Source:HGNC Symbol;Acc:HGNC:21708]	Exon (ENSBGRT00000034691/ENSBGRG00000018927, exon 1 of 10)	-1.13	0.0138038	-3.44	down	0.868901	-0.202735	0.274301	1	down	no	11.9897	15.2601	15.5593	19.7059	11.7766
chr4	47608475	47608535	61	ENSBGRG00000018927	ENSBGRT00000034691	62922	CCM2	GO:0001568(blood vessel development);GO:0001570(vasculogenesis);GO:0001701(in utero embryonic development);GO:0001885(endothelial cell development);GO:0001944(vasculature development);GO:0005515(protein binding);GO:0005737(cytoplasm);GO:0005739(mitochondrion);GO:0007507(heart development);GO:0032991(protein-containing complex);GO:0035264(multicellular organism growth);GO:0045216(cell-cell junctio…	NA	NA	NA	CCM2 scaffold protein [Source:HGNC Symbol;Acc:HGNC:21708]	3' UTR	-0.263	0.445656	1.49	up	0.868901	-0.202735	0.274301	1	down	no	11.9897	15.2601	15.5593	19.7059	11.7766
chr4	52280067	52283189	3123	ENSBGRG00000021029	ENSBGRT00000038943	9170	SRI	GO:0005509(calcium ion binding)	NA	NA	NA	sorcin [Source:HGNC Symbol;Acc:HGNC:11292]	Exon (ENSBGRT00000038943/ENSBGRG00000021029, exon 2 of 8)	-1.04	0.018197	0.396	up	1.12133	0.16521	0.893965	1	up	no	34.0996	36.6398	31.7512	33.9754	28.9014
chr4	55152549	55152698	150	ENSBGRG00000001597	ENSBGRT00000002981	3510	ENSBGRG00000001597	GO:0005634(nucleus);GO:0005719(nuclear euchromatin);GO:0045892(negative regulation of transcription, DNA-templated);GO:0045892(negative regulation of transcription, DNA-templated)	NA	NA	NA	chromobox 3 [Source:HGNC Symbol;Acc:HGNC:1553]	5' UTR	-0.469	0.151705	0.94	up	1.12274	0.167022	0.89031	1	up	no	24.9902	27.711	25.4625	22.8043	22.1429
chr4	59014791	59014970	180	ENSBGRG00000003061	ENSBGRT00000006094	67514	PLEKHA8	GO:0005654(nucleoplasm);GO:0005737(cytoplasm);GO:0005794(Golgi apparatus);GO:0005802(trans-Golgi network);GO:0006869(lipid transport);GO:0017089(glycolipid transfer activity);GO:0035621(ER to Golgi ceramide transport);GO:0051861(glycolipid binding);GO:0070273(phosphatidylinositol-4-phosphate binding);GO:0097001(ceramide binding);GO:0120009(intermembrane lipid transfer);GO:0120013(lipid transfer a…	NA	NA	NA	pleckstrin homology domain containing A8 [Source:HGNC Symbol;Acc:HGNC:30037]	3' UTR	-0.753	0.0501187	0.942	up	0.896423	-0.157749	0.293389	1	down	no	8.45561	6.67913	9.47983	7.98586	7.85953
chr4	59585276	59585335	60	ENSBGRG00000003504	ENSBGRT00000006522	418	GARS1	GO:0000166(nucleotide binding);GO:0004081(bis(5'-nucleosyl)-tetraphosphatase (asymmetrical) activity);GO:0004812(aminoacyl-tRNA ligase activity);GO:0004820(glycine-tRNA ligase activity);GO:0005524(ATP binding);GO:0005737(cytoplasm);GO:0005829(cytosol);GO:0006418(tRNA aminoacylation for protein translation);GO:0006426(glycyl-tRNA aminoacylation);GO:0015966(diadenosine tetraphosphate biosynthetic p…	00970(Aminoacyl-tRNA biosynthesis);00970(Aminoacyl-tRNA biosynthesis)	K01880	EC:6.1.1.14	glycyl-tRNA synthetase 1 [Source:HGNC Symbol;Acc:HGNC:4162]	Exon (ENSBGRT00000006522/ENSBGRG00000003504, exon 1 of 17)	-0.201	0.606736	-0.737	down	0.83418	-0.261569	0.186669	1	down	no	19.9492	22.0156	32.2621	23.3851	19.8127
chr4	59916816	59917114	299	ENSBGRG00000003692	ENSBGRT00000006858	130522	MINDY4	NA	NA	NA	NA	MINDY lysine 48 deubiquitinase 4 [Source:HGNC Symbol;Acc:HGNC:21916]	3' UTR	-1.49	0.0042658	0.729	up	1.08037	0.111525	0.966019	1	up	no	4.91302	6.45339	5.08522	5.65129	5.04478
chr4	61589575	61592147	2573	ENSBGRG00000005054	ENSBGRT00000009325	56993	AVL9	GO:0016477(cell migration);GO:0055037(recycling endosome);GO:0055037(recycling endosome)	NA	NA	NA	AVL9 cell migration associated [Source:HGNC Symbol;Acc:HGNC:28994]	Exon (ENSBGRT00000009325/ENSBGRG00000005054, exon 15 of 16)	-0.346	0.271644	0.448	up	0.936844	-0.0941193	0.717603	1	down	no	1.71535	1.93573	2.4694	1.59609	1.78034
chr4	72802602	72803229	628	ENSBGRG00000001901	ENSBGRT00000003641	622850	FOXP2	GO:0000122(negative regulation of transcription by RNA polymerase II);GO:0000978(RNA polymerase II cis-regulatory region sequence-specific DNA binding);GO:0001227(DNA-binding transcription repressor activity, RNA polymerase II-specific);GO:0002053(positive regulation of mesenchymal cell proliferation);GO:0003677(DNA binding);GO:0003700(DNA-binding transcription factor activity);GO:0006355(regulat…	NA	NA	NA	forkhead box P2 [Source:HGNC Symbol;Acc:HGNC:13875]	3' UTR	-0.654	0.0724436	0.182	up	0.775582	-0.366649	0.0628234	1	down	no	8.02171	7.29751	9.71167	10.4499	9.46631
chr4	76853073	76853221	149	ENSBGRG00000004851	ENSBGRT00000008941	27969	ENSBGRG00000004851	NA	NA	NA	NA		3' UTR	-0.71	0.0588844	-1.36	down	0.337531	-1.56691	0.0242659	1	down	yes	0.779518	0.6987	3.07783	1.81278	1.67865
chr4	77331829	77333184	1356	ENSBGRG00000005147	ENSBGRT00000009506	0	PNPLA8	GO:0001516(prostaglandin biosynthetic process);GO:0005777(peroxisome);GO:0005778(peroxisomal membrane);GO:0006629(lipid metabolic process);GO:0006631(fatty acid metabolic process);GO:0008219(cell death);GO:0016020(membrane);GO:0019369(arachidonic acid metabolic process);GO:0034638(phosphatidylcholine catabolic process);GO:0043651(linoleic acid metabolic process);GO:0046338(phosphatidylethanolamin…	NA	NA	NA	patatin like phospholipase domain containing 8 [Source:HGNC Symbol;Acc:HGNC:28900]	5' UTR	-2.35	0.000331131	-0.394	down	1.24059	0.311027	0.562291	1	up	no	10.2141	9.3717	7.91314	7.3055	8.46256
chr4	77377091	77377301	211	ENSBGRG00000005147	ENSBGRT00000009479	45262	PNPLA8	GO:0001516(prostaglandin biosynthetic process);GO:0005777(peroxisome);GO:0005778(peroxisomal membrane);GO:0006629(lipid metabolic process);GO:0006631(fatty acid metabolic process);GO:0008219(cell death);GO:0016020(membrane);GO:0019369(arachidonic acid metabolic process);GO:0034638(phosphatidylcholine catabolic process);GO:0043651(linoleic acid metabolic process);GO:0046338(phosphatidylethanolamin…	NA	NA	NA	patatin like phospholipase domain containing 8 [Source:HGNC Symbol;Acc:HGNC:28900]	Exon (ENSBGRT00000009479/ENSBGRG00000005147, exon 9 of 9)	-0.938	0.0263027	-1.34	down	1.24059	0.311027	0.562291	1	up	no	10.2141	9.3717	7.91314	7.3055	8.46256
chr4	78506810	78515254	8445	ENSBGRG00000006539	ENSBGRT00000012759	90	COG5	GO:0005654(nucleoplasm);GO:0005794(Golgi apparatus);GO:0006891(intra-Golgi vesicle-mediated transport);GO:0017119(Golgi transport complex);GO:0048219(inter-Golgi cisterna vesicle-mediated transport);GO:0048219(inter-Golgi cisterna vesicle-mediated transport)	NA	NA	NA	component of oligomeric golgi complex 5 [Source:HGNC Symbol;Acc:HGNC:14857]	Exon (ENSBGRT00000012759/ENSBGRG00000006539, exon 1 of 6)	-0.873	0.0331131	3.18	up	1.11565	0.157883	0.933672	1	up	no	10.1699	8.6557	8.64201	8.14896	8.52018
chr4	80409541	80435148	25608	ENSBGRG00000008420	ENSBGRT00000015500	116931	ATXN7L1	NA	NA	NA	NA	ataxin 7 like 1 [Source:HGNC Symbol;Acc:HGNC:22210]	3' UTR	-1.66	0.0025704	0.444	up	1.17353	0.230852	0.760906	1	up	no	4.0448	3.65256	3.1066	3.31519	3.41695
chr4	80601685	80615851	14167	ENSBGRG00000008616	ENSBGRT00000016146	0	EFCAB10	GO:0005509(calcium ion binding);GO:0005509(calcium ion binding)	NA	NA	NA	EF-hand calcium binding domain 10 [Source:HGNC Symbol;Acc:HGNC:34531]	5' UTR	-0.674	0.0676083	1.5	up	0.486513	-1.03945	0.292114	1	down	no	0.859325	1.59283	6.00201	0.837142	0.721261
chr4	82910349	82913777	3429	ENSBGRG00000010632	ENSBGRT00000019518	30	DNAJC2	GO:0003677(DNA binding);GO:0003682(chromatin binding);GO:0005634(nucleus);GO:0005730(nucleolus);GO:0005737(cytoplasm);GO:0005829(cytosol);GO:0006260(DNA replication);GO:0030544(Hsp70 protein binding);GO:0031965(nuclear membrane);GO:0042393(histone binding);GO:0045893(positive regulation of transcription, DNA-templated);GO:0061649(ubiquitin modification-dependent histone binding);GO:2000279(negati…	NA	NA	NA	DnaJ heat shock protein family (Hsp40) member C2 [Source:HGNC Symbol;Acc:HGNC:13192]	5' UTR	-0.725	0.0562341	-0.396	down	0.924653	-0.113015	0.371354	1	down	no	21.3266	26.2646	26.3943	26.2748	24.5348
chr4	82941462	82946622	5161	ENSBGRG00000010632	ENSBGRT00000019518	31143	DNAJC2	GO:0003677(DNA binding);GO:0003682(chromatin binding);GO:0005634(nucleus);GO:0005730(nucleolus);GO:0005737(cytoplasm);GO:0005829(cytosol);GO:0006260(DNA replication);GO:0030544(Hsp70 protein binding);GO:0031965(nuclear membrane);GO:0042393(histone binding);GO:0045893(positive regulation of transcription, DNA-templated);GO:0061649(ubiquitin modification-dependent histone binding);GO:2000279(negati…	NA	NA	NA	DnaJ heat shock protein family (Hsp40) member C2 [Source:HGNC Symbol;Acc:HGNC:13192]	Exon (ENSBGRT00000019518/ENSBGRG00000010632, exon 16 of 19)	-0.857	0.0346737	0.176	up	0.924653	-0.113015	0.371354	1	down	no	21.3266	26.2646	26.3943	26.2748	24.5348
chr4	83041957	83065576	23620	ENSBGRG00000011018	ENSBGRT00000020136	10235	NAPEPLD	GO:0001659(temperature homeostasis);GO:0005794(Golgi apparatus);GO:0005829(cytosol);GO:0008270(zinc ion binding);GO:0042802(identical protein binding);GO:0048874(host-mediated regulation of intestinal microbiota composition);GO:0050729(positive regulation of inflammatory response);GO:0070290(N-acylphosphatidylethanolamine-specific phospholipase D activity);GO:0070291(N-acylethanolamine metabolic …	04723(Retrograde endocannabinoid signaling)	K13985	EC:3.1.4.54	N-acyl phosphatidylethanolamine phospholipase D [Source:HGNC Symbol;Acc:HGNC:21683]	Exon (ENSBGRT00000020136/ENSBGRG00000011018, exon 2 of 5)	-3.43	1.47911e-05	0.531	up	1.47393	0.559665	0.359203	1	up	no	5.47891	4.67188	3.41528	2.86811	4.04696
chr4	83265649	83290327	24679	ENSBGRG00000011795	ENSBGRT00000023906	130655	FBXL13	GO:0005515(protein binding)	NA	NA	NA	F-box and leucine rich repeat protein 13 [Source:HGNC Symbol;Acc:HGNC:21658]	Exon (ENSBGRT00000023906/ENSBGRG00000011795, exon 12 of 20)	-0.737	0.0537032	0.924	up	-inf	-inf	1	1	down	no	0	0	0.458897	0	0
chr4	84037656	84037895	240	ENSBGRG00000015320	ENSBGRT00000028328	0	RSBN1L	GO:0005634(nucleus)	NA	NA	NA	round spermatid basic protein 1 like [Source:HGNC Symbol;Acc:HGNC:24765]	Exon (ENSBGRT00000028328/ENSBGRG00000015320, exon 1 of 8)	-0.614	0.0831764	0.981	up	1.07853	0.109063	0.941428	1	up	no	7.68192	6.82422	5.94596	6.53159	7.69738
chr4	95189012	95189221	210	ENSBGRG00000023340	ENSBGRT00000043178	47225	DMTF1	GO:0003677(DNA binding);GO:0005654(nucleoplasm);GO:0005829(cytosol);GO:0005829(cytosol)	NA	NA	NA	cyclin D binding myb like transcription factor 1 [Source:HGNC Symbol;Acc:HGNC:14603]	Exon (ENSBGRT00000043178/ENSBGRG00000023340, exon 16 of 18)	-1.17	0.0120226	-0.275	down	1.18004	0.238839	0.697138	1	up	no	22.6221	20.1364	17.0678	17.6903	19.5941
chr4	95816035	95819325	3291	ENSBGRG00000000299	ENSBGRT00000000485	15469	TRA2A	GO:0000398(mRNA splicing, via spliceosome);GO:0003676(nucleic acid binding);GO:0005634(nucleus);GO:0005654(nucleoplasm);GO:0005730(nucleolus);GO:0043231(intracellular membrane-bounded organelle);GO:0043231(intracellular membrane-bounded organelle)	03040(Spliceosome);03040(Spliceosome)	K12897	NA	transformer 2 alpha homolog [Source:HGNC Symbol;Acc:HGNC:16645]	Exon (ENSBGRT00000000485/ENSBGRG00000000299, exon 4 of 7)	-4.97	2.45471e-07	0.213	up	1.0588	0.0824307	0.861741	1	up	no	162.796	152.773	145.454	160.795	140.817
chr4	99714501	99714886	386	ENSBGRG00000001608	ENSBGRT00000002999	10239	TWISTNB	GO:0006351(transcription, DNA-templated);GO:0006351(transcription, DNA-templated)	00230(Purine metabolism);00240(Pyrimidine metabolism);03020(RNA polymerase);03020(RNA polymerase)	K03004	NA	TWIST neighbor [Source:HGNC Symbol;Acc:HGNC:18027]	3' UTR	-1.6	0.0030903	0.604	up	1.064	0.0894924	0.925482	1	up	no	7.33123	7.75496	7.16818	8.01141	6.08862
chr4	106357023	106357112	90	ENSBGRG00000002870	ENSBGRT00000005432	966383	DGKB	GO:0003951(NAD+ kinase activity);GO:0004143(diacylglycerol kinase activity);GO:0005509(calcium ion binding);GO:0005886(plasma membrane);GO:0007165(signal transduction);GO:0007205(protein kinase C-activating G protein-coupled receptor signaling pathway);GO:0008289(lipid binding);GO:0009617(response to bacterium);GO:0016301(kinase activity);GO:0035556(intracellular signal transduction);GO:0046486(g…	00561(Glycerolipid metabolism);00564(Glycerophospholipid metabolism);04070(Phosphatidylinositol signaling system);04072(Phospholipase D signaling pathway);05231(Choline metabolism in cancer);05231(Choline metabolism in cancer)	K00901	EC:2.7.1.107	diacylglycerol kinase beta [Source:HGNC Symbol;Acc:HGNC:2850]	3' UTR	-0.394	0.214783	1.81	up	1.74043	0.799443	0.332173	1	up	no	0.777666	0.911261	0.797355	0.24879	0.409467
chr4	113113586	113116519	2934	ENSBGRG00000006607	ENSBGRT00000012352	111457	ICA1	GO:0000139(Golgi membrane);GO:0005829(cytosol);GO:0019904(protein domain specific binding);GO:0030667(secretory granule membrane);GO:0030672(synaptic vesicle membrane);GO:0043231(intracellular membrane-bounded organelle);GO:0050796(regulation of insulin secretion);GO:0140090(membrane curvature sensor activity);GO:0140090(membrane curvature sensor activity)	04940(Type I diabetes mellitus);04940(Type I diabetes mellitus)	K19863	NA	islet cell autoantigen 1 [Source:HGNC Symbol;Acc:HGNC:5343]	Exon (ENSBGRT00000012352/ENSBGRG00000006607, exon 10 of 15)	-0.376	0.234423	0.642	up	1.15703	0.210427	0.825577	1	up	no	10.6558	14.5596	10.6284	8.28811	13.7732
chr4	113982220	113982429	210	ENSBGRG00000007346	ENSBGRT00000013477	184057	COL28A1	GO:0004867(serine-type endopeptidase inhibitor activity);GO:0005604(basement membrane)	04512(ECM-receptor interaction);04510(Focal adhesion)	K06238	NA	collagen type XXVIII alpha 1 chain [Source:HGNC Symbol;Acc:HGNC:22442]	Exon (ENSBGRT00000013477/ENSBGRG00000007346, exon 31 of 36)	-0.852	0.0354813	2.86	up	0.55839	-0.840656	0.185697	1	down	no	0.670347	1.04571	2.80283	0.761789	1.0452
chr4	114341796	114342005	210	ENSBGRG00000007541	ENSBGRT00000014012	23576	ASNS	GO:0004066(asparagine synthase (glutamine-hydrolyzing) activity);GO:0005829(cytosol);GO:0006529(asparagine biosynthetic process);GO:0042149(cellular response to glucose starvation);GO:0043066(negative regulation of apoptotic process);GO:0045931(positive regulation of mitotic cell cycle);GO:0045931(positive regulation of mitotic cell cycle)	00250(Alanine, aspartate and glutamate metabolism);00250(Alanine, aspartate and glutamate metabolism)	K01953	EC:6.3.5.4	asparagine synthetase (glutamine-hydrolyzing) [Source:HGNC Symbol;Acc:HGNC:753]	3' UTR	-3.69	7.07946e-06	2	up	1.12918	0.17528	0.895741	1	up	no	16.6676	9.30083	15.3815	11.5485	7.56629
chr4	115142923	115143073	151	ENSBGRG00000008025	ENSBGRT00000014649	5287	DLX5	GO:0000790(nuclear chromatin);GO:0000976(transcription regulatory region sequence-specific DNA binding);GO:0000978(RNA polymerase II cis-regulatory region sequence-specific DNA binding);GO:0001228(DNA-binding transcription activator activity, RNA polymerase II-specific);GO:0001649(osteoblast differentiation);GO:0001958(endochondral ossification);GO:0003677(DNA binding);GO:0005634(nucleus);GO:0005…	04550(Signaling pathways regulating pluripotency of stem cells);04550(Signaling pathways regulating pluripotency of stem cells)	K18489	NA	distal-less homeobox 5 [Source:HGNC Symbol;Acc:HGNC:2918]	3' UTR	-0.27	0.425598	1.39	up	0.249183	-2.00472	0.0999779	1	down	no	0	0.258004	0.414799	0.672816	0.465484
chr4	117106008	117106307	300	ENSBGRG00000009075	ENSBGRT00000016961	27258	PON2	GO:0004064(arylesterase activity);GO:0005576(extracellular region);GO:0005886(plasma membrane);GO:0019439(aromatic compound catabolic process);GO:0042802(identical protein binding)	NA	NA	NA	paraoxonase 2 [Source:HGNC Symbol;Acc:HGNC:9205]	3' UTR	-8.15	7.94328e-11	0.792	up	1.06558	0.0916435	0.925745	1	up	no	6.6692	8.52795	9.82626	5.45574	6.11071
chr4	117745231	117764542	19312	ENSBGRG00000010402	ENSBGRT00000023128	0	SGCE	GO:0005794(Golgi apparatus);GO:0005886(plasma membrane);GO:0016012(sarcoglycan complex);GO:0016020(membrane);GO:0032590(dendrite membrane);GO:0032590(dendrite membrane)	05410(Hypertrophic cardiomyopathy (HCM));05412(Arrhythmogenic right ventricular cardiomyopathy (ARVC));05414(Dilated cardiomyopathy (DCM));05416(Viral myocarditis);05416(Viral myocarditis)	K12565	NA	sarcoglycan epsilon [Source:HGNC Symbol;Acc:HGNC:10808]	5' UTR	-0.987	0.0218776	0.28	up	1.13529	0.183055	0.859387	1	up	no	64.5644	57.0922	50.3962	56.0918	54.2512
chr4	119412344	119412404	61	ENSBGRG00000016378	ENSBGRT00000030625	7301	HEPACAM2	GO:0005654(nucleoplasm);GO:0005794(Golgi apparatus);GO:0005813(centrosome);GO:0005819(spindle);GO:0007098(centrosome cycle);GO:0030496(midbody);GO:0043231(intracellular membrane-bounded organelle);GO:0072686(mitotic spindle);GO:0072686(mitotic spindle)	NA	NA	NA	HEPACAM family member 2 [Source:HGNC Symbol;Acc:HGNC:27364]	Exon (ENSBGRT00000030625/ENSBGRG00000016378, exon 2 of 10)	-0.179	0.642688	1	up	0.430235	-1.2168	1	1	down	no	0	0.306528	0.392694	0.441461	0.234544
chr4	119530902	119531709	808	ENSBGRG00000016732	ENSBGRT00000030847	2842	SAMD9	GO:0005515(protein binding);GO:0005737(cytoplasm);GO:0005829(cytosol);GO:0034058(endosomal vesicle fusion);GO:0043231(intracellular membrane-bounded organelle)	NA	NA	NA	sterile alpha motif domain containing 9 [Source:HGNC Symbol;Acc:HGNC:1348]	Exon (ENSBGRT00000030847/ENSBGRG00000016732, exon 2 of 3)	-1.24	0.00933254	-0.879	down	1.27033	0.345199	0.695119	1	up	no	1.01376	1.32786	1.01492	0.910305	0.839765
chr4	120198462	120198998	537	ENSBGRG00000017448	ENSBGRT00000033690	25966	PEX1	GO:0005524(ATP binding);GO:0005737(cytoplasm);GO:0005777(peroxisome);GO:0005778(peroxisomal membrane);GO:0005829(cytosol);GO:0006625(protein targeting to peroxisome);GO:0007031(peroxisome organization);GO:0008022(protein C-terminus binding);GO:0016558(protein import into peroxisome matrix);GO:0016887(ATPase activity);GO:0044877(protein-containing complex binding);GO:0060152(microtubule-based pero…	04146(Peroxisome)	K13338	NA	peroxisomal biogenesis factor 1 [Source:HGNC Symbol;Acc:HGNC:8850]	Exon (ENSBGRT00000033690/ENSBGRG00000017448, exon 5 of 25)	-1.02	0.0194984	-0.612	down	1.04125	0.0583168	0.827806	1	up	no	5.09991	4.29162	4.20805	4.90293	4.41823
chr4	120854685	120860093	5409	ENSBGRG00000019825	ENSBGRT00000036448	489	MTERF1	GO:0003690(double-stranded DNA binding);GO:0005739(mitochondrion);GO:0005829(cytosol);GO:0006353(DNA-templated transcription, termination);GO:0006355(regulation of transcription, DNA-templated);GO:0006393(termination of mitochondrial transcription);GO:0032392(DNA geometric change);GO:0042645(mitochondrial nucleoid);GO:0042645(mitochondrial nucleoid)	NA	NA	NA	mitochondrial transcription termination factor 1 [Source:HGNC Symbol;Acc:HGNC:21463]	5' UTR	-4.36	1.1749e-06	0.437	up	0.916663	-0.125537	0.490718	1	down	no	9.49485	7.07192	8.78984	8.37767	9.94186
chr4	122317678	122334797	17120	ENSBGRG00000020716	ENSBGRT00000038136	2326	ENSBGRG00000020716	NA	NA	NA	NA		Exon (ENSBGRT00000038136/ENSBGRG00000020716, exon 2 of 3)	-0.375	0.235505	-0.501	down	2.1135	1.07963	0.272141	1	up	no	0.556107	0.510486	0.161605	0.438154	0.157227
chr4	903341	903848	508	ENSBGRG00000007606	ENSBGRT00000014495	7490	ENSBGRG00000007606	GO:0005216(ion channel activity);GO:0005262(calcium channel activity);GO:0005515(protein binding);GO:0006811(ion transport);GO:0006816(calcium ion transport);GO:0016020(membrane);GO:0016021(integral component of membrane);GO:0055085(transmembrane transport);GO:0055085(transmembrane transport)	04970(Salivary secretion);04978(Mineral absorption);04978(Mineral absorption)	K04975	NA		Exon (ENSBGRT00000014495/ENSBGRG00000007606, exon 11 of 15)	-0.305	0.338065	0.907	up	1.05238	0.0736572	1	1	up	no	0.213064	0.0262931	0.341165	0	0
chr4	1812346	1812495	150	ENSBGRG00000010546	ENSBGRT00000019306	9399	ENSBGRG00000010546	GO:0002244(hematopoietic progenitor cell differentiation);GO:0002244(hematopoietic progenitor cell differentiation)	NA	NA	NA		Exon (ENSBGRT00000019306/ENSBGRG00000010546, exon 6 of 7)	-0.804	0.0416869	-1.07	down	0.981699	-0.0266477	0.699652	1	down	no	4.51614	1.87649	3.13018	2.82071	3.81683
chr4	2428992	2429261	270	ENSBGRG00000011664	ENSBGRT00000021227	720	NA	NA	NA	NA	NA	NA	Exon (ENSBGRT00000021472/ENSBGRG00000011692, exon 7 of 10)	-0.198	0.61235	0.83	up	1	0	1	1	no	no	NA	NA	NA	NA	NA
chr4	2475993	2478020	2028	ENSBGRG00000011930	ENSBGRT00000021816	7853	NOBOX	GO:0003677(DNA binding);GO:0003700(DNA-binding transcription factor activity);GO:0004788(thiamine diphosphokinase activity);GO:0005524(ATP binding);GO:0006357(regulation of transcription by RNA polymerase II);GO:0006772(thiamine metabolic process);GO:0009229(thiamine diphosphate biosynthetic process);GO:0030975(thiamine binding);GO:0043565(sequence-specific DNA binding);GO:0043565(sequence-specif…	00730(Thiamine metabolism);00730(Thiamine metabolism)	K00949	EC:2.7.6.2	NOBOX oogenesis homeobox [Source:HGNC Symbol;Acc:HGNC:22448]	3' UTR	-0.998	0.0213796	-0.593	down	1.10161	0.139611	0.974612	1	up	no	3.80765	3.46479	3.53511	3.27064	3.09674
chr4	2537294	2598676	61383	ENSBGRG00000011930	ENSBGRT00000022075	203849	NOBOX	GO:0003677(DNA binding);GO:0003700(DNA-binding transcription factor activity);GO:0004788(thiamine diphosphokinase activity);GO:0005524(ATP binding);GO:0006357(regulation of transcription by RNA polymerase II);GO:0006772(thiamine metabolic process);GO:0009229(thiamine diphosphate biosynthetic process);GO:0030975(thiamine binding);GO:0043565(sequence-specific DNA binding);GO:0043565(sequence-specif…	00730(Thiamine metabolism);00730(Thiamine metabolism)	K00949	EC:2.7.6.2	NOBOX oogenesis homeobox [Source:HGNC Symbol;Acc:HGNC:22448]	3' UTR	-1.26	0.00891251	0.399	up	1.10161	0.139611	0.974612	1	up	no	3.80765	3.46479	3.53511	3.27064	3.09674
chr4	2968177	2968327	151	ENSBGRG00000011930	ENSBGRT00000022207	510	NOBOX	GO:0003677(DNA binding);GO:0003700(DNA-binding transcription factor activity);GO:0004788(thiamine diphosphokinase activity);GO:0005524(ATP binding);GO:0006357(regulation of transcription by RNA polymerase II);GO:0006772(thiamine metabolic process);GO:0009229(thiamine diphosphate biosynthetic process);GO:0030975(thiamine binding);GO:0043565(sequence-specific DNA binding);GO:0043565(sequence-specif…	00730(Thiamine metabolism);00730(Thiamine metabolism)	K00949	EC:2.7.6.2	NOBOX oogenesis homeobox [Source:HGNC Symbol;Acc:HGNC:22448]	5' UTR	-0.293	0.363078	1.15	up	1.10161	0.139611	0.974612	1	up	no	3.80765	3.46479	3.53511	3.27064	3.09674
chr4	7752997	7753533	537	ENSBGRG00000014774	ENSBGRT00000027152	31041	ZNF777	GO:0003676(nucleic acid binding);GO:0006355(regulation of transcription, DNA-templated)	NA	NA	NA	zinc finger protein 777 [Source:HGNC Symbol;Acc:HGNC:22213]	3' UTR	-1.74	0.00199526	-0.582	down	1.23651	0.306269	0.529422	1	up	no	11.4428	10.7015	8.23917	9.96207	8.66198
chr4	7964497	7967890	3394	ENSBGRG00000015050	ENSBGRT00000027675	1416	ENSBGRG00000015050	NA	NA	NA	NA		Exon (ENSBGRT00000027675/ENSBGRG00000015050, exon 1 of 3)	-0.424	0.187499	0.926	up	0.648649	-0.62449	1	1	down	no	0.259658	0.229135	0.266313	0.368614	0.495406
chr4	8114879	8116716	1838	ENSBGRG00000018154	ENSBGRT00000033216	0	LRRC61	GO:0005515(protein binding)	NA	NA	NA	leucine rich repeat containing 61 [Source:HGNC Symbol;Acc:HGNC:21704]	3' UTR	-2.53	0.000194984	-0.396	down	2.07285	1.05162	0.202522	1	up	no	5.54749	3.20507	1.45582	2.12865	2.74922
chr4	8343848	8344290	443	ENSBGRG00000018485	ENSBGRT00000033859	42446	ENSBGRG00000018485	GO:0005525(GTP binding);GO:0005525(GTP binding)	NA	NA	NA		Exon (ENSBGRT00000034199/ENSBGRG00000018664, exon 1 of 1)	-0.897	0.0301995	-0.57	down	1.18238	0.241694	0.841543	1	up	no	1.42921	1.17786	1.62382	1.02898	0.65459
chr4	8390713	8398433	7721	ENSBGRG00000004056	ENSBGRT00000007477	59	ENSBGRG00000004056	GO:0005525(GTP binding)	NA	NA	NA		Exon (ENSBGRT00000007477/ENSBGRG00000004056, exon 1 of 3)	-1.86	0.00141254	-1.51	down	1.41586	0.501676	0.618707	1	up	no	2.02342	1.24591	1.01927	1.69277	0.751582
chr4	8835606	8835911	306	ENSBGRG00000006171	ENSBGRT00000011531	4802	FASTK	GO:0004672(protein kinase activity);GO:0004674(protein serine/threonine kinase activity);GO:0006468(protein phosphorylation);GO:0043484(regulation of RNA splicing)	NA	NA	NA	Fas activated serine/threonine kinase [Source:HGNC Symbol;Acc:HGNC:24676]	Exon (ENSBGRT00000011531/ENSBGRG00000006171, exon 9 of 10)	-1.09	0.0158489	-0.456	down	1.449	0.535059	0.135816	1	up	no	42.0727	31.5553	27.4367	24.6448	24.1379
chr4	9927433	9928212	780	ENSBGRG00000008413	ENSBGRT00000015316	275834	KMT2C	GO:0005515(protein binding);GO:0005634(nucleus);GO:0006355(regulation of transcription, DNA-templated);GO:0035097(histone methyltransferase complex);GO:0042054(histone methyltransferase activity);GO:0042800(histone methyltransferase activity (H3-K4 specific));GO:0044666(MLL3/4 complex);GO:0097692(histone H3-K4 monomethylation)	00310(Lysine degradation)	K09188	EC:2.1.1.43	lysine methyltransferase 2C [Source:HGNC Symbol;Acc:HGNC:13726]	Exon (ENSBGRT00000015316/ENSBGRG00000008413, exon 55 of 62)	-1.8	0.00169824	-0.282	down	1.04937	0.0695248	0.824481	1	up	no	7.36314	8.09616	6.67718	7.56037	7.86041
chr4	9943389	9943839	451	ENSBGRG00000008413	ENSBGRT00000015316	260207	KMT2C	GO:0005515(protein binding);GO:0005634(nucleus);GO:0006355(regulation of transcription, DNA-templated);GO:0035097(histone methyltransferase complex);GO:0042054(histone methyltransferase activity);GO:0042800(histone methyltransferase activity (H3-K4 specific));GO:0044666(MLL3/4 complex);GO:0097692(histone H3-K4 monomethylation)	00310(Lysine degradation)	K09188	EC:2.1.1.43	lysine methyltransferase 2C [Source:HGNC Symbol;Acc:HGNC:13726]	Exon (ENSBGRT00000015316/ENSBGRG00000008413, exon 46 of 62)	-0.631	0.0794328	-0.307	down	1.04937	0.0695248	0.824481	1	up	no	7.36314	8.09616	6.67718	7.56037	7.86041
chr4	9985633	9985693	61	ENSBGRG00000008413	ENSBGRT00000015316	218353	KMT2C	GO:0005515(protein binding);GO:0005634(nucleus);GO:0006355(regulation of transcription, DNA-templated);GO:0035097(histone methyltransferase complex);GO:0042054(histone methyltransferase activity);GO:0042800(histone methyltransferase activity (H3-K4 specific));GO:0044666(MLL3/4 complex);GO:0097692(histone H3-K4 monomethylation)	00310(Lysine degradation)	K09188	EC:2.1.1.43	lysine methyltransferase 2C [Source:HGNC Symbol;Acc:HGNC:13726]	Exon (ENSBGRT00000015316/ENSBGRG00000008413, exon 27 of 62)	-0.368	0.24322	-0.512	down	1.04937	0.0695248	0.824481	1	up	no	7.36314	8.09616	6.67718	7.56037	7.86041
chr4	10404166	10404400	235	ENSBGRG00000008528	ENSBGRT00000015564	23532	XRCC2	GO:0000278(mitotic cell cycle);GO:0000400(four-way junction DNA binding);GO:0000724(double-strand break repair via homologous recombination);GO:0001701(in utero embryonic development);GO:0001756(somitogenesis);GO:0003677(DNA binding);GO:0005524(ATP binding);GO:0005654(nucleoplasm);GO:0005657(replication fork);GO:0005813(centrosome);GO:0006281(DNA repair);GO:0006974(cellular response to DNA damage…	03440(Homologous recombination);03440(Homologous recombination)	K10879	NA	X-ray repair cross complementing 2 [Source:HGNC Symbol;Acc:HGNC:12829]	Exon (ENSBGRT00000015564/ENSBGRG00000008528, exon 3 of 3)	-0.631	0.0794328	-1.84	down	1.76063	0.816093	1	1	up	no	0.68852	0.632291	0.448946	0.487505	0.188837
chr4	12600911	12601269	359	ENSBGRG00000010084	ENSBGRT00000019180	20641	PAXIP1	GO:0000416(positive regulation of histone H3-K36 methylation);GO:0001570(vasculogenesis);GO:0005634(nucleus);GO:0006974(cellular response to DNA damage stimulus);GO:0010212(response to ionizing radiation);GO:0030330(DNA damage response, signal transduction by p53 class mediator);GO:0031398(positive regulation of protein ubiquitination);GO:0035066(positive regulation of histone acetylation);GO:003…	NA	NA	NA	PAX interacting protein 1 [Source:HGNC Symbol;Acc:HGNC:8624]	Exon (ENSBGRT00000019180/ENSBGRG00000010084, exon 6 of 20)	-0.308	0.331894	-0.16	down	1.31371	0.393647	0.405795	1	up	no	5.81726	6.12838	4.71488	4.97933	3.94539
chr4	15424999	15438275	13277	ENSBGRG00000014530	ENSBGRT00000026681	0	NA	NA	NA	NA	NA	NA	3' UTR	-1.88	0.00131826	0.478	up	1	0	1	1	no	no	NA	NA	NA	NA	NA
chr4	22918364	22918454	91	ENSBGRG00000003927	ENSBGRT00000007241	329	TMEM140	NA	NA	NA	NA	transmembrane protein 140 [Source:HGNC Symbol;Acc:HGNC:21870]	Exon (ENSBGRT00000007241/ENSBGRG00000003927, exon 1 of 1)	-0.295	0.358922	0.7	up	0.845154	-0.242714	0.670626	1	down	no	1.55198	2.17892	1.68136	2.30874	2.63159
chr4	22918514	22918693	180	ENSBGRG00000003927	ENSBGRT00000007241	90	TMEM140	NA	NA	NA	NA	transmembrane protein 140 [Source:HGNC Symbol;Acc:HGNC:21870]	Exon (ENSBGRT00000007241/ENSBGRG00000003927, exon 1 of 1)	-0.27	0.42462	0.279	up	0.845154	-0.242714	0.670626	1	down	no	1.55198	2.17892	1.68136	2.30874	2.63159
chr4	23109313	23109522	210	ENSBGRG00000004004	ENSBGRT00000007386	0	ENSBGRG00000004004	GO:0003779(actin binding);GO:0005516(calmodulin binding);GO:0006936(muscle contraction);GO:0017022(myosin binding);GO:0017022(myosin binding)	04270(Vascular smooth muscle contraction);04270(Vascular smooth muscle contraction)	K12327	NA		5' UTR	-2.91	6.76083e-05	0.28	up	0.850026	-0.234421	0.214669	1	down	no	125.366	144.515	144.438	162.944	168.862
chr4	28203742	28203978	237	ENSBGRG00000005976	ENSBGRT00000011076	20701	CPA5	GO:0004180(carboxypeptidase activity);GO:0004181(metallocarboxypeptidase activity);GO:0006508(proteolysis);GO:0008233(peptidase activity);GO:0008270(zinc ion binding);GO:0008270(zinc ion binding)	NA	NA	NA	carboxypeptidase A5 [Source:HGNC Symbol;Acc:HGNC:15722]	3' UTR	-0.439	0.174582	0.799	up	1.83018	0.871989	0.389964	1	up	no	1.92651	0.499491	1.06636	0.623303	0.29866
chr4	28425286	28428198	2913	ENSBGRG00000007183	ENSBGRT00000013403	64920	KLHDC10	GO:0005515(protein binding);GO:0005654(nucleoplasm);GO:0005654(nucleoplasm)	03015(mRNA surveillance pathway);03015(mRNA surveillance pathway)	K14403	EC:3.1.27.-	kelch domain containing 10 [Source:HGNC Symbol;Acc:HGNC:22194]	3' UTR	-4.06	2.63027e-06	0.577	up	0.79084	-0.338542	0.192561	1	down	no	8.17838	10.7244	14.8614	11.1358	9.85596
chr4	29305493	29306215	723	ENSBGRG00000009570	ENSBGRT00000017712	28542	SMO	GO:0000122(negative regulation of transcription by RNA polymerase II);GO:0001503(ossification);GO:0001570(vasculogenesis);GO:0001649(osteoblast differentiation);GO:0001701(in utero embryonic development);GO:0001708(cell fate specification);GO:0001755(neural crest cell migration);GO:0001947(heart looping);GO:0002052(positive regulation of neuroblast proliferation);GO:0002053(positive regulation of…	04340(Hedgehog signaling pathway);04360(Axon guidance);05200(Pathways in cancer);05205(Proteoglycans in cancer);05217(Basal cell carcinoma)	K06226	NA	smoothened, frizzled class receptor [Source:HGNC Symbol;Acc:HGNC:11119]	Exon (ENSBGRT00000017712/ENSBGRG00000009570, exon 11 of 12)	-5.61	4.57088e-08	-0.548	down	1.12715	0.172679	0.876579	1	up	no	33.767	32.1968	29.7035	31.6017	26.4788
chr4	29551043	29551163	121	ENSBGRG00000010195	ENSBGRT00000018937	9006	IRF5	GO:0001228(DNA-binding transcription activator activity, RNA polymerase II-specific);GO:0003700(DNA-binding transcription factor activity);GO:0005515(protein binding);GO:0005634(nucleus);GO:0005737(cytoplasm);GO:0006355(regulation of transcription, DNA-templated);GO:0006357(regulation of transcription by RNA polymerase II);GO:0019221(cytokine-mediated signaling pathway);GO:0032494(response to pep…	04620(Toll-like receptor signaling pathway);04620(Toll-like receptor signaling pathway)	K09446	NA	interferon regulatory factor 5 [Source:HGNC Symbol;Acc:HGNC:6120]	3' UTR	-0.906	0.0288403	1.95	up	1.87915	0.910078	0.131826	1	up	no	4.34605	2.03444	1.90034	1.67055	1.52223
chr4	29551552	29552001	450	ENSBGRG00000010195	ENSBGRT00000018937	8168	IRF5	GO:0001228(DNA-binding transcription activator activity, RNA polymerase II-specific);GO:0003700(DNA-binding transcription factor activity);GO:0005515(protein binding);GO:0005634(nucleus);GO:0005737(cytoplasm);GO:0006355(regulation of transcription, DNA-templated);GO:0006357(regulation of transcription by RNA polymerase II);GO:0019221(cytokine-mediated signaling pathway);GO:0032494(response to pep…	04620(Toll-like receptor signaling pathway);04620(Toll-like receptor signaling pathway)	K09446	NA	interferon regulatory factor 5 [Source:HGNC Symbol;Acc:HGNC:6120]	3' UTR	-0.941	0.025704	-0.713	down	1.87915	0.910078	0.131826	1	up	no	4.34605	2.03444	1.90034	1.67055	1.52223
chr4	30808609	30808846	238	ENSBGRG00000023869	ENSBGRT00000044129	5404	ARF5	GO:0005525(GTP binding);GO:0005737(cytoplasm);GO:0005886(plasma membrane);GO:0006890(retrograde vesicle-mediated transport, Golgi to endoplasmic reticulum);GO:0006890(retrograde vesicle-mediated transport, Golgi to endoplasmic reticulum)	04144(Endocytosis);04144(Endocytosis)	K07940	NA	ADP ribosylation factor 5 [Source:HGNC Symbol;Acc:HGNC:658]	3' UTR	-0.345	0.272898	0.852	up	0.989711	-0.0149202	0.693592	1	down	no	7.96148	9.0383	9.3751	9.33385	7.0558
chr4	40711418	40714805	3388	ENSBGRG00000007313	ENSBGRT00000013488	4713	ENSBGRG00000007313	GO:0000398(mRNA splicing, via spliceosome);GO:0005688(U6 snRNP);GO:0046540(U4/U6 x U5 tri-snRNP complex);GO:0046540(U4/U6 x U5 tri-snRNP complex)	03040(Spliceosome);03018(RNA degradation);03018(RNA degradation)	K12627	NA		3' UTR	-1.12	0.0144544	-0.301	down	0.977913	-0.0322216	0.615293	1	down	no	7.52539	6.76523	7.38571	8.03019	6.50418
chr4	40978309	40978368	60	ENSBGRG00000007724	ENSBGRT00000014149	406	ENSBGRG00000007724	NA	NA	NA	NA		Exon (ENSBGRT00000014149/ENSBGRG00000007724, exon 2 of 6)	-0.287	0.377572	-1.38	down	0.655293	-0.609788	0.345911	1	down	no	1.21803	1.24996	1.53649	2.71263	1.40024
chr4	40978427	40978774	348	ENSBGRG00000007724	ENSBGRT00000014149	0	ENSBGRG00000007724	NA	NA	NA	NA		Exon (ENSBGRT00000014149/ENSBGRG00000007724, exon 1 of 6)	-0.259	0.459198	0.35	up	0.655293	-0.609788	0.345911	1	down	no	1.21803	1.24996	1.53649	2.71263	1.40024
chr4	45838819	45839025	207	ENSBGRG00000009953	ENSBGRT00000018252	0	C7orf25	NA	NA	NA	NA	chromosome 7 open reading frame 25 [Source:HGNC Symbol;Acc:HGNC:21703]	Exon (ENSBGRT00000018252/ENSBGRG00000009953, exon 1 of 1)	-0.437	0.175792	0.481	up	0.992758	-0.0104855	0.764304	1	down	no	7.19457	5.91176	6.27677	6.31061	7.21551
chr4	46912439	46912812	374	ENSBGRG00000011827	ENSBGRT00000022122	14558	GCK	GO:0001678(cellular glucose homeostasis);GO:0004340(glucokinase activity);GO:0004396(hexokinase activity);GO:0005524(ATP binding);GO:0005536(glucose binding);GO:0005634(nucleus);GO:0005739(mitochondrion);GO:0005829(cytosol);GO:0005975(carbohydrate metabolic process);GO:0006006(glucose metabolic process);GO:0006096(glycolytic process);GO:0006739(NADP metabolic process);GO:0016773(phosphotransferas…	00010(Glycolysis / Gluconeogenesis);00052(Galactose metabolism);00500(Starch and sucrose metabolism);00520(Amino sugar and nucleotide sugar metabolism);00524(Neomycin, kanamycin and gentamicin biosynthesis);04911(Insulin secretion);04910(Insulin signaling pathway);04922(Glucagon signaling pathway);04917(Prolactin signaling pathway);05230(Central carbon metabolism in cancer);04930(Type II diabetes…	K12407	EC:2.7.1.2	glucokinase [Source:HGNC Symbol;Acc:HGNC:4195]	Exon (ENSBGRT00000022122/ENSBGRG00000011827, exon 9 of 10)	-0.267	0.432514	1.22	up	0.526197	-0.926324	1	1	down	no	0.258536	0.0831217	0.202828	0.252216	0.518901
chr4	47273461	47273700	240	ENSBGRG00000014704	ENSBGRT00000027587	0	DDX56	GO:0003676(nucleic acid binding);GO:0005524(ATP binding);GO:0005730(nucleolus);GO:0005730(nucleolus)	NA	NA	NA	DEAD-box helicase 56 [Source:HGNC Symbol;Acc:HGNC:18193]	Exon (ENSBGRT00000027587/ENSBGRG00000014704, exon 1 of 14)	-0.647	0.074131	0.726	up	1.15902	0.212904	0.773374	1	up	no	14.6818	15.3736	12.8923	15.6976	10.3077
chr4	47276837	47277102	266	ENSBGRG00000015262	ENSBGRT00000028264	2488	TMED4	NA	NA	NA	NA	transmembrane p24 trafficking protein 4 [Source:HGNC Symbol;Acc:HGNC:22301]	3' UTR	-1.52	0.00389045	0.231	up	1.17469	0.232283	0.723574	1	up	no	74.7928	67.2953	71.2182	53.043	57.1753
chr4	47538578	47538961	384	ENSBGRG00000018869	ENSBGRT00000034593	0	ENSBGRG00000018869	NA	NA	NA	NA		5' UTR	-0.281	0.392645	1.25	up	1.28888	0.366116	0.68225	1	up	no	2.14533	6.46257	3.84411	4.0068	2.16698
chr4	47617123	47617243	121	ENSBGRG00000019261	ENSBGRT00000035367	3277	ENSBGRG00000019261	GO:0005854(nascent polypeptide-associated complex);GO:0005854(nascent polypeptide-associated complex)	04928(Parathyroid hormone synthesis, secretion and action);04928(Parathyroid hormone synthesis, secretion and action)	K03626	NA		Exon (ENSBGRT00000035367/ENSBGRG00000019261, exon 2 of 11)	-1.34	0.00676083	2.03	up	0.955878	-0.0651013	0.593429	1	down	no	2.01624	1.98943	1.90929	2.44629	1.93028
chr4	47619890	47620130	241	ENSBGRG00000019261	ENSBGRT00000035367	390	ENSBGRG00000019261	GO:0005854(nascent polypeptide-associated complex);GO:0005854(nascent polypeptide-associated complex)	04928(Parathyroid hormone synthesis, secretion and action);04928(Parathyroid hormone synthesis, secretion and action)	K03626	NA		Exon (ENSBGRT00000035367/ENSBGRG00000019261, exon 1 of 11)	-1.13	0.0138038	3.42	up	0.955878	-0.0651013	0.593429	1	down	no	2.01624	1.98943	1.90929	2.44629	1.93028
chr4	49814058	49816259	2202	ENSBGRG00000020382	ENSBGRT00000037457	10438	HUS1	GO:0000077(DNA damage checkpoint);GO:0005634(nucleus);GO:0005730(nucleolus);GO:0030896(checkpoint clamp complex);GO:0071479(cellular response to ionizing radiation)	04218(Cellular senescence)	K10903	NA	HUS1 checkpoint clamp component [Source:HGNC Symbol;Acc:HGNC:5309]	Exon (ENSBGRT00000037457/ENSBGRG00000020382, exon 7 of 8)	-1.5	0.0040738	0.657	up	1.06537	0.0913479	0.909702	1	up	no	20.8947	22.545	20.999	19.6976	20.465
chr4	56058365	56058513	149	ENSBGRG00000002016	ENSBGRT00000003752	11952	HOXA4	GO:0003677(DNA binding);GO:0003700(DNA-binding transcription factor activity);GO:0005634(nucleus);GO:0006355(regulation of transcription, DNA-templated);GO:0016604(nuclear body);GO:0043565(sequence-specific DNA binding);GO:1990837(sequence-specific double-stranded DNA binding)	NA	NA	NA	homeobox A4 [Source:HGNC Symbol;Acc:HGNC:5105]	Exon (ENSBGRT00000003752/ENSBGRG00000002016, exon 3 of 3)	-0.923	0.0275423	0.959	up	1.38389	0.46873	0.633745	1	up	no	2.54478	2.22923	1.58621	0.732455	2.85588
chr4	56059807	56059985	179	ENSBGRG00000002016	ENSBGRT00000003752	10480	HOXA4	GO:0003677(DNA binding);GO:0003700(DNA-binding transcription factor activity);GO:0005634(nucleus);GO:0006355(regulation of transcription, DNA-templated);GO:0016604(nuclear body);GO:0043565(sequence-specific DNA binding);GO:1990837(sequence-specific double-stranded DNA binding)	NA	NA	NA	homeobox A4 [Source:HGNC Symbol;Acc:HGNC:5105]	5' UTR	-0.603	0.0870964	2.11	up	1.38389	0.46873	0.633745	1	up	no	2.54478	2.22923	1.58621	0.732455	2.85588
chr4	56414088	56448694	34607	ENSBGRG00000002143	ENSBGRT00000004027	106078	HIBADH	GO:0006574(valine catabolic process);GO:0008442(3-hydroxyisobutyrate dehydrogenase activity);GO:0016491(oxidoreductase activity);GO:0050661(NADP binding);GO:0051287(NAD binding);GO:0055114(oxidation-reduction process);GO:0055114(oxidation-reduction process)	00280(Valine, leucine and isoleucine degradation);00280(Valine, leucine and isoleucine degradation)	K00020	EC:1.1.1.31	3-hydroxyisobutyrate dehydrogenase [Source:HGNC Symbol;Acc:HGNC:4907]	3' UTR	-1.08	0.0162181	-0.191	down	1.01426	0.0204251	0.69576	1	up	no	19.3534	19.9401	19.8779	19.7595	18.4743
chr4	60769136	60829744	60609	ENSBGRG00000004660	ENSBGRT00000008967	301029	PDE1C	GO:0004114(3',5'-cyclic-nucleotide phosphodiesterase activity);GO:0005929(cilium);GO:0007165(signal transduction);GO:0007608(sensory perception of smell);GO:0008081(phosphoric diester hydrolase activity);GO:0008081(phosphoric diester hydrolase activity)	00230(Purine metabolism);04020(Calcium signaling pathway);04924(Renin secretion);04740(Olfactory transduction);04742(Taste transduction);05032(Morphine addiction);05032(Morphine addiction)	K13755	EC:3.1.4.17	phosphodiesterase 1C [Source:HGNC Symbol;Acc:HGNC:8776]	Exon (ENSBGRT00000008967/ENSBGRG00000004660, exon 14 of 18)	-1.15	0.0128825	-0.396	down	1.67396	0.743268	0.149396	1	up	no	3.35097	5.04747	2.56455	2.51298	2.44811
chr4	61624480	61628816	4337	ENSBGRG00000005174	ENSBGRT00000009546	8593	KBTBD2	GO:0005515(protein binding)	NA	NA	NA	kelch repeat and BTB domain containing 2 [Source:HGNC Symbol;Acc:HGNC:21751]	3' UTR	-8.4	3.98107e-11	-0.385	down	1.26382	0.337792	0.457204	1	up	no	16.8413	14.8879	13.5627	12.282	11.8141
chr4	64948497	64970349	21853	ENSBGRG00000000402	ENSBGRT00000000803	2747	KIAA0895	NA	NA	NA	NA	KIAA0895 [Source:HGNC Symbol;Acc:HGNC:22206]	Exon (ENSBGRT00000000803/ENSBGRG00000000402, exon 3 of 5)	-0.668	0.0691831	1.28	up	0.819922	-0.286442	0.62373	1	down	no	0.284473	0.457271	0.518737	0.383444	0.454798
chr4	69691162	69691461	300	ENSBGRG00000001275	ENSBGRT00000003110	70128	DOCK4	GO:0005085(guanyl-nucleotide exchange factor activity);GO:0005096(GTPase activator activity);GO:0005515(protein binding);GO:0005730(nucleolus);GO:0005794(Golgi apparatus);GO:0005829(cytosol);GO:0005886(plasma membrane);GO:0007264(small GTPase mediated signal transduction);GO:0016020(membrane);GO:0030165(PDZ domain binding);GO:0030676(Rac guanyl-nucleotide exchange factor activity);GO:0030971(rece…	04015(Rap1 signaling pathway);04015(Rap1 signaling pathway)	K17697	NA	dedicator of cytokinesis 4 [Source:HGNC Symbol;Acc:HGNC:19192]	Exon (ENSBGRT00000003110/ENSBGRG00000001275, exon 22 of 22)	-0.624	0.0794328	-0.729	down	1.12553	0.170601	0.896253	1	up	no	2.4485	2.99155	2.76258	2.53083	1.95661
chr4	70839442	70839800	359	ENSBGRG00000001815	ENSBGRT00000003367	3805	TMEM168	GO:0030133(transport vesicle)	NA	NA	NA	transmembrane protein 168 [Source:HGNC Symbol;Acc:HGNC:25826]	Exon (ENSBGRT00000003367/ENSBGRG00000001815, exon 2 of 5)	-0.718	0.057544	-0.542	down	1.09302	0.128321	1	1	up	no	5.35996	4.71881	5.20756	4.53046	4.09351
chr4	71107414	71107743	330	ENSBGRG00000001841	ENSBGRT00000003423	4344	ENSBGRG00000001841	NA	NA	NA	NA		Exon (ENSBGRT00000003423/ENSBGRG00000001841, exon 4 of 4)	-0.34	0.279254	1.87	up	1.14388	0.19393	1	1	up	no	0.314861	0	0.0609081	0.0311691	0.32081
chr4	76428776	76444627	15852	ENSBGRG00000004719	ENSBGRT00000008705	629	CTTNBP2	GO:0005515(protein binding)	NA	NA	NA	cortactin binding protein 2 [Source:HGNC Symbol;Acc:HGNC:15679]	5' UTR	-0.326	0.301301	1.69	up	1.13127	0.177939	0.862347	1	up	no	7.0869	8.84917	5.79559	8.63232	6.70247
chr4	77166466	77167743	1278	ENSBGRG00000004974	ENSBGRT00000009155	37763	EPDR1	GO:0005509(calcium ion binding);GO:0005576(extracellular region);GO:0007160(cell-matrix adhesion);GO:0007160(cell-matrix adhesion)	NA	NA	NA	ependymin related 1 [Source:HGNC Symbol;Acc:HGNC:17572]	Exon (ENSBGRT00000009155/ENSBGRG00000004974, exon 2 of 3)	-1.12	0.0138038	-2.65	down	0.900268	-0.151573	0.517215	1	down	no	5.76436	9.55475	9.59834	6.64477	9.28112
chr4	77205416	77205506	91	ENSBGRG00000004974	ENSBGRT00000009155	0	EPDR1	GO:0005509(calcium ion binding);GO:0005576(extracellular region);GO:0007160(cell-matrix adhesion);GO:0007160(cell-matrix adhesion)	NA	NA	NA	ependymin related 1 [Source:HGNC Symbol;Acc:HGNC:17572]	Exon (ENSBGRT00000009155/ENSBGRG00000004974, exon 1 of 3)	-0.287	0.376704	-0.874	down	0.900268	-0.151573	0.517215	1	down	no	5.76436	9.55475	9.59834	6.64477	9.28112
chr4	78302363	78302482	120	ENSBGRG00000006083	ENSBGRT00000011209	89648	SLC26A4	GO:0006885(regulation of pH);GO:0008271(secondary active sulfate transmembrane transporter activity);GO:0008272(sulfate transport);GO:0015116(sulfate transmembrane transporter activity);GO:0016020(membrane);GO:0016021(integral component of membrane);GO:0016324(apical plasma membrane);GO:0031526(brush border membrane);GO:0032880(regulation of protein localization);GO:0055085(transmembrane transpor…	04918(Thyroid hormone synthesis);04918(Thyroid hormone synthesis)	K14702	NA	solute carrier family 26 member 4 [Source:HGNC Symbol;Acc:HGNC:8818]	3' UTR	-0.267	0.432514	1.22	up	4.01624	2.00585	1	1	up	no	0.183131	0.157409	0	0.124903	0.002283
chr4	78436891	78465295	28405	ENSBGRG00000006309	ENSBGRT00000011629	0	NA	NA	NA	NA	NA	NA	Exon (ENSBGRT00000011629/ENSBGRG00000006309, exon 1 of 1)	-1.79	0.00177828	-0.333	down	1	0	1	1	no	no	NA	NA	NA	NA	NA
chr4	79105610	79105760	151	ENSBGRG00000007268	ENSBGRT00000013367	35776	PIK3CG	GO:0001932(regulation of protein phosphorylation);GO:0005737(cytoplasm);GO:0005829(cytosol);GO:0005886(plasma membrane);GO:0005944(phosphatidylinositol 3-kinase complex, class IB);GO:0006468(protein phosphorylation);GO:0007186(G protein-coupled receptor signaling pathway);GO:0014065(phosphatidylinositol 3-kinase signaling);GO:0016020(membrane);GO:0016301(kinase activity);GO:0016310(phosphorylatio…	00562(Inositol phosphate metabolism);04371(Apelin signaling pathway);04072(Phospholipase D signaling pathway);04022(cGMP - PKG signaling pathway);04151(PI3K-Akt signaling pathway);04611(Platelet activation);04921(Oxytocin signaling pathway);04261(Adrenergic signaling in cardiomyocytes);04725(Cholinergic synapse);05167(Kaposi sarcoma-associated herpesvirus infection);05145(Toxoplasmosis);05145(Tox…	K21289	EC:2.7.1.153	phosphatidylinositol-4,5-bisphosphate 3-kinase catalytic subunit gamma [Source:HGNC Symbol;Acc:HGNC:8978]	Exon (ENSBGRT00000013462/ENSBGRG00000007268, exon 11 of 11)	-0.38	0.229615	0.708	up	0.914139	-0.129515	0.68794	1	down	no	0.916278	0.990889	1.05759	1.15268	0.919177
chr4	79337167	79338167	1001	ENSBGRG00000007275	ENSBGRT00000013336	0	ENSBGRG00000007275	NA	NA	NA	NA		Exon (ENSBGRT00000013336/ENSBGRG00000007275, exon 1 of 2)	-0.696	0.0616595	-0.724	down	2.78983	1.48018	1	1	up	no	0.123948	0.125874	0.053993	0.080328	0
chr4	80618765	80620060	1296	ENSBGRG00000008616	ENSBGRT00000016038	17080	EFCAB10	GO:0005509(calcium ion binding);GO:0005509(calcium ion binding)	NA	NA	NA	EF-hand calcium binding domain 10 [Source:HGNC Symbol;Acc:HGNC:34531]	Exon (ENSBGRT00000016038/ENSBGRG00000008616, exon 5 of 5)	-0.875	0.0323594	-0.341	down	0.486513	-1.03945	0.292114	1	down	no	0.859325	1.59283	6.00201	0.837142	0.721261
chr4	81034702	81035726	1025	ENSBGRG00000009356	ENSBGRT00000017163	68788	KMT2E	GO:0000785(chromatin);GO:0002446(neutrophil mediated immunity);GO:0005515(protein binding);GO:0005634(nucleus);GO:0005654(nucleoplasm);GO:0006306(DNA methylation);GO:0016604(nuclear body);GO:0019899(enzyme binding);GO:0030218(erythrocyte differentiation);GO:0032991(protein-containing complex);GO:0035064(methylated histone binding);GO:0035327(transcriptionally active chromatin);GO:0042119(neutroph…	00310(Lysine degradation)	K09189	EC:2.1.1.43	lysine methyltransferase 2E [Source:HGNC Symbol;Acc:HGNC:18541]	Exon (ENSBGRT00000017163/ENSBGRG00000009356, exon 20 of 27)	-2.22	0.00047863	-0.246	down	1.11633	0.158764	0.92635	1	up	no	53.1211	47.6081	44.3984	46.6034	44.3468
chr4	86964657	86964776	120	ENSBGRG00000019597	ENSBGRT00000035996	60	ENSBGRG00000019597	GO:0006511(ubiquitin-dependent protein catabolic process);GO:0031461(cullin-RING ubiquitin ligase complex);GO:0031625(ubiquitin protein ligase binding)	04141(Protein processing in endoplasmic reticulum);04120(Ubiquitin mediated proteolysis);04310(Wnt signaling pathway);04340(Hedgehog signaling pathway);04350(TGF-beta signaling pathway);04110(Cell cycle);04114(Oocyte meiosis);04710(Circadian rhythm);05200(Pathways in cancer);05168(Herpes simplex infection)	K03347	NA		Exon (ENSBGRT00000035996/ENSBGRG00000019597, exon 1 of 1)	-0.218	0.57544	1.22	up	6.75176	2.75526	1	1	up	no	0.16044	0.267212	0.034595	0.040748	0.019666
chr4	95192364	95214072	21709	ENSBGRG00000023481	ENSBGRT00000043377	59	TMEM243	NA	NA	NA	NA	transmembrane protein 243 [Source:HGNC Symbol;Acc:HGNC:21707]	Exon (ENSBGRT00000043377/ENSBGRG00000023481, exon 1 of 4)	-0.456	0.161436	-0.265	down	1.51413	0.59849	0.460714	1	up	no	14.612	8.81306	6.54149	7.55813	9.10683
chr4	95707891	95707951	61	ENSBGRG00000000265	ENSBGRT00000000420	328	CCDC126	NA	00510(N-Glycan biosynthesis)	K00744	EC:2.4.1.155	coiled-coil domain containing 126 [Source:HGNC Symbol;Acc:HGNC:22398]	5' UTR	-0.274	0.409261	-0.358	down	1.00639	0.00919007	0.786909	1	up	no	5.91456	4.17259	4.91553	5.44783	4.6713
chr4	96147645	96155667	8023	ENSBGRG00000000725	ENSBGRT00000001301	61958	ENSBGRG00000000725	GO:0000387(spliceosomal snRNP assembly);GO:0005515(protein binding);GO:0005681(spliceosomal complex);GO:0016567(protein ubiquitination);GO:0031463(Cul3-RING ubiquitin ligase complex);GO:0031463(Cul3-RING ubiquitin ligase complex)	NA	NA	NA		3' UTR	-3.1	3.89045e-05	-0.658	down	1.24164	0.312246	0.591258	1	up	no	4.9522	5.1327	4.12175	4.54983	3.5118
chr4	98941401	98941490	90	ENSBGRG00000001411	ENSBGRT00000002582	95618	ITGB8	GO:0001570(vasculogenesis);GO:0001573(ganglioside metabolic process);GO:0007155(cell adhesion);GO:0007160(cell-matrix adhesion);GO:0007229(integrin-mediated signaling pathway);GO:0008305(integrin complex);GO:0009986(cell surface);GO:0010628(positive regulation of gene expression);GO:0010629(negative regulation of gene expression);GO:0034686(integrin alphav-beta8 complex);GO:0038023(signaling rece…	04151(PI3K-Akt signaling pathway);04512(ECM-receptor interaction);04514(Cell adhesion molecules (CAMs));04510(Focal adhesion);04810(Regulation of actin cytoskeleton);05410(Hypertrophic cardiomyopathy (HCM));05412(Arrhythmogenic right ventricular cardiomyopathy (ARVC));05414(Dilated cardiomyopathy (DCM));05165(Human papillomavirus infection);05165(Human papillomavirus infection)	K06591	NA	integrin subunit beta 8 [Source:HGNC Symbol;Acc:HGNC:6163]	Exon (ENSBGRT00000002582/ENSBGRG00000001411, exon 11 of 15)	-0.306	0.335738	-1.32	down	1.59941	0.677541	0.297043	1	up	no	2.21323	1.74527	1.35537	1.03914	1.31795
chr4	99036810	99037019	210	ENSBGRG00000001411	ENSBGRT00000002582	89	ITGB8	GO:0001570(vasculogenesis);GO:0001573(ganglioside metabolic process);GO:0007155(cell adhesion);GO:0007160(cell-matrix adhesion);GO:0007229(integrin-mediated signaling pathway);GO:0008305(integrin complex);GO:0009986(cell surface);GO:0010628(positive regulation of gene expression);GO:0010629(negative regulation of gene expression);GO:0034686(integrin alphav-beta8 complex);GO:0038023(signaling rece…	04151(PI3K-Akt signaling pathway);04512(ECM-receptor interaction);04514(Cell adhesion molecules (CAMs));04510(Focal adhesion);04810(Regulation of actin cytoskeleton);05410(Hypertrophic cardiomyopathy (HCM));05412(Arrhythmogenic right ventricular cardiomyopathy (ARVC));05414(Dilated cardiomyopathy (DCM));05165(Human papillomavirus infection);05165(Human papillomavirus infection)	K06591	NA	integrin subunit beta 8 [Source:HGNC Symbol;Acc:HGNC:6163]	5' UTR	-0.407	0.202302	1.15	up	1.59941	0.677541	0.297043	1	up	no	2.21323	1.74527	1.35537	1.03914	1.31795
chr4	100513384	100513533	150	ENSBGRG00000001751	ENSBGRT00000003470	629738	HDAC9	GO:0000118(histone deacetylase complex);GO:0000122(negative regulation of transcription by RNA polymerase II);GO:0004407(histone deacetylase activity);GO:0005080(protein kinase C binding);GO:0005634(nucleus);GO:0005667(transcription factor complex);GO:0005737(cytoplasm);GO:0006325(chromatin organization);GO:0008134(transcription factor binding);GO:0016575(histone deacetylation);GO:0032869(cellula…	05203(Viral carcinogenesis);05034(Alcoholism);05165(Human papillomavirus infection);05165(Human papillomavirus infection)	K11409	EC:3.5.1.98	histone deacetylase 9 [Source:HGNC Symbol;Acc:HGNC:14065]	3' UTR	-0.335	0.286418	1.42	up	1.54494	0.627553	0.27304	1	up	no	4.44804	2.08815	1.43725	2.66448	2.24433
chr4	113164030	113164090	61	ENSBGRG00000006953	ENSBGRT00000012811	22631	ENSBGRG00000006953	NA	NA	NA	NA		Exon (ENSBGRT00000012811/ENSBGRG00000006953, exon 2 of 2)	-0.234	0.5236	2	up	1.64843	0.72109	1	1	up	no	0.177431	0.133977	0.080486	0.115385	0.087497
chr4	113725392	113726681	1290	ENSBGRG00000007029	ENSBGRT00000012978	21342	MIOS	GO:0005515(protein binding);GO:0005654(nucleoplasm);GO:0005765(lysosomal membrane);GO:0005829(cytosol);GO:0030054(cell junction);GO:0032008(positive regulation of TOR signaling);GO:0034198(cellular response to amino acid starvation);GO:0034629(cellular protein-containing complex localization);GO:0061700(GATOR2 complex);GO:0061700(GATOR2 complex)	00562(Inositol phosphate metabolism);04070(Phosphatidylinositol signaling system);04150(mTOR signaling pathway);04150(mTOR signaling pathway)	K20407	NA	meiosis regulator for oocyte development [Source:HGNC Symbol;Acc:HGNC:21905]	Exon (ENSBGRT00000013172/ENSBGRG00000007029, exon 9 of 10)	-0.393	0.215278	0.31	up	1.09692	0.13346	0.991425	1	up	no	8.39439	5.56938	6.65551	6.06898	6.37047
chr4	113734914	113736409	1496	ENSBGRG00000007029	ENSBGRT00000012978	11614	MIOS	GO:0005515(protein binding);GO:0005654(nucleoplasm);GO:0005765(lysosomal membrane);GO:0005829(cytosol);GO:0030054(cell junction);GO:0032008(positive regulation of TOR signaling);GO:0034198(cellular response to amino acid starvation);GO:0034629(cellular protein-containing complex localization);GO:0061700(GATOR2 complex);GO:0061700(GATOR2 complex)	00562(Inositol phosphate metabolism);04070(Phosphatidylinositol signaling system);04150(mTOR signaling pathway);04150(mTOR signaling pathway)	K20407	NA	meiosis regulator for oocyte development [Source:HGNC Symbol;Acc:HGNC:21905]	Exon (ENSBGRT00000013172/ENSBGRG00000007029, exon 7 of 10)	-0.451	0.165577	1.44	up	1.09692	0.13346	0.991425	1	up	no	8.39439	5.56938	6.65551	6.06898	6.37047
chr4	114130233	114142180	11948	ENSBGRG00000007477	ENSBGRT00000013719	34301	C1GALT1	GO:0001525(angiogenesis);GO:0001822(kidney development);GO:0006493(protein O-linked glycosylation);GO:0016020(membrane);GO:0016021(integral component of membrane);GO:0016263(glycoprotein-N-acetylgalactosamine 3-beta-galactosyltransferase activity);GO:0016266(O-glycan processing);GO:0016757(transferase activity, transferring glycosyl groups);GO:0060576(intestinal epithelial cell development);GO:00…	00512(Mucin type O-glycan biosynthesis);00512(Mucin type O-glycan biosynthesis)	K00731	EC:2.4.1.122	core 1 synthase, glycoprotein-N-acetylgalactosamine 3-beta-galactosyltransferase 1 [Source:HGNC Symbol;Acc:HGNC:24337]	Exon (ENSBGRT00000013719/ENSBGRG00000007477, exon 3 of 5)	-0.807	0.0416869	-0.364	down	1.12404	0.168696	0.945644	1	up	no	2.30955	1.97854	2.01405	1.68453	2.02374
chr4	117597419	117597717	299	ENSBGRG00000009644	ENSBGRT00000018575	1974	PPP1R9A	GO:0005515(protein binding);GO:0007015(actin filament organization);GO:0019722(calcium-mediated signaling);GO:0030175(filopodium);GO:0030864(cortical actin cytoskeleton);GO:0043197(dendritic spine);GO:0050804(modulation of chemical synaptic transmission);GO:0050804(modulation of chemical synaptic transmission)	NA	NA	NA	protein phosphatase 1 regulatory subunit 9A [Source:HGNC Symbol;Acc:HGNC:14946]	Exon (ENSBGRT00000018575/ENSBGRG00000009644, exon 2 of 19)	-1.2	0.0107152	2.18	up	0.955882	-0.0650953	0.772562	1	down	no	1.41791	0.639917	1.41032	1.01219	0.8067
chr4	117884087	117892363	8277	ENSBGRG00000012722	ENSBGRT00000023306	52873	CASD1	GO:0005975(carbohydrate metabolic process);GO:0030173(integral component of Golgi membrane);GO:0047186(N-acetylneuraminate 7-O(or 9-O)-acetyltransferase activity);GO:0047186(N-acetylneuraminate 7-O(or 9-O)-acetyltransferase activity)	NA	NA	NA	CAS1 domain containing 1 [Source:HGNC Symbol;Acc:HGNC:16014]	3' UTR	-1.64	0.00275423	0.369	up	1.04433	0.0625829	0.829569	1	up	no	6.74745	5.16852	5.79817	5.5716	5.7454
chr4	125702594	125703252	659	ENSBGRG00000022377	ENSBGRT00000041497	231826	COBL	GO:0000578(embryonic axis specification);GO:0001726(ruffle);GO:0001757(somite specification);GO:0001843(neural tube closure);GO:0001889(liver development);GO:0003779(actin binding);GO:0003785(actin monomer binding);GO:0005884(actin filament);GO:0005938(cell cortex);GO:0016020(membrane);GO:0030036(actin cytoskeleton organization);GO:0030041(actin filament polymerization);GO:0030424(axon);GO:003042…	NA	NA	NA	cordon-bleu WH2 repeat protein [Source:HGNC Symbol;Acc:HGNC:22199]	Exon (ENSBGRT00000041497/ENSBGRG00000022377, exon 10 of 13)	-0.834	0.0380189	-0.715	down	1.7063	0.770868	0.310365	1	up	no	0.788564	1.22576	0.601369	0.367659	0.801758
chr5	850471	850861	391	ENSBGRG00000010296	ENSBGRT00000018969	22275	RIMKLB	GO:0005524(ATP binding);GO:0005737(cytoplasm);GO:0006464(cellular protein modification process);GO:0046872(metal ion binding);GO:0072590(N-acetyl-L-aspartate-L-glutamate ligase activity);GO:0072591(citrate-L-glutamate ligase activity);GO:0072591(citrate-L-glutamate ligase activity)	00250(Alanine, aspartate and glutamate metabolism);00250(Alanine, aspartate and glutamate metabolism)	K18310	EC:6.3.1.17;EC:6.3.2.41	ribosomal modification protein rimK like family member B [Source:HGNC Symbol;Acc:HGNC:29228]	3' UTR	-1.24	0.00977237	0.283	up	1.14794	0.199042	0.81252	1	up	no	15.9213	16.3344	14.6603	13.3189	14.1692
chr5	2607055	2607115	61	ENSBGRG00000021140	ENSBGRT00000039152	5293	ENSBGRG00000021140	NA	04650(Natural killer cell mediated cytotoxicity);04612(Antigen processing and presentation);04612(Antigen processing and presentation)	K06541	NA		Exon (ENSBGRT00000039152/ENSBGRG00000021140, exon 6 of 6)	-0.318	0.313329	1.74	up	0.175831	-2.50774	0.00528162	0.686853	down	yes	0.0953846	0.0988871	0.43275	0.498792	0.725771
chr5	3287774	3287951	178	ENSBGRG00000022373	ENSBGRT00000041310	29	SMIM10L1	NA	NA	NA	NA	small integral membrane protein 10 like 1 [Source:HGNC Symbol;Acc:HGNC:49847]	Exon (ENSBGRT00000041310/ENSBGRG00000022373, exon 1 of 1)	-5.78	2.88403e-08	-1.33	down	1.63399	0.708395	0.329695	1	up	no	36.7292	24.784	13.0679	18.2553	25.146
chr5	4668766	4669390	625	ENSBGRG00000000670	ENSBGRT00000001218	110854	BORCS5	GO:0005873(plus-end kinesin complex);GO:0031224(intrinsic component of membrane);GO:0032418(lysosome localization);GO:0072384(organelle transport along microtubule);GO:0098574(cytoplasmic side of lysosomal membrane);GO:0099078(BORC complex);GO:0099078(BORC complex)	NA	NA	NA	BLOC-1 related complex subunit 5 [Source:HGNC Symbol;Acc:HGNC:17950]	3' UTR	-2.38	0.00030903	-0.565	down	1.54065	0.623536	0.294991	1	up	no	7.23069	5.46356	3.52793	2.91803	5.91339
chr5	4928790	4931892	3103	ENSBGRG00000000764	ENSBGRT00000001389	800	CDKN1B	GO:0000079(regulation of cyclin-dependent protein serine/threonine kinase activity);GO:0000082(G1/S transition of mitotic cell cycle);GO:0001890(placenta development);GO:0004860(protein kinase inhibitor activity);GO:0004861(cyclin-dependent protein serine/threonine kinase inhibitor activity);GO:0005634(nucleus);GO:0005654(nucleoplasm);GO:0005737(cytoplasm);GO:0005829(cytosol);GO:0006813(potassium…	04012(ErbB signaling pathway);04066(HIF-1 signaling pathway);04068(FoxO signaling pathway);04151(PI3K-Akt signaling pathway);04110(Cell cycle);05200(Pathways in cancer);05202(Transcriptional misregulation in cancers);05206(MicroRNAs in cancer);05203(Viral carcinogenesis);05226(Gastric cancer);05220(Chronic myeloid leukemia);05215(Prostate cancer);05222(Small cell lung cancer);04933(AGE-RAGE signa…	K06624	NA	cyclin dependent kinase inhibitor 1B [Source:HGNC Symbol;Acc:HGNC:1785]	3' UTR	-12.2	3.98107e-15	0.433	up	1.11842	0.161467	0.940451	1	up	no	54.3078	37.921	33.0978	44.2085	46.3885
chr5	4994522	4994966	445	ENSBGRG00000000781	ENSBGRT00000001407	0	APOLD1	GO:0005576(extracellular region);GO:0005654(nucleoplasm);GO:0005829(cytosol);GO:0006869(lipid transport);GO:0008289(lipid binding);GO:0042157(lipoprotein metabolic process)	NA	NA	NA	apolipoprotein L domain containing 1 [Source:HGNC Symbol;Acc:HGNC:25268]	Exon (ENSBGRT00000001407/ENSBGRG00000000781, exon 1 of 1)	-1.99	0.000954993	-2.21	down	2.74788	1.45832	0.0831505	1	up	no	5.72888	2.7224	0.923448	1.78392	1.90598
chr5	5297533	5297653	121	ENSBGRG00000000937	ENSBGRT00000001776	45231	FAM234B	NA	NA	NA	NA	family with sequence similarity 234 member B [Source:HGNC Symbol;Acc:HGNC:29288]	3' UTR	-0.476	0.146555	-0.765	down	1.33752	0.419563	0.374591	1	up	no	6.30568	7.48619	6.19612	3.58534	5.6858
chr5	7154362	7154751	390	ENSBGRG00000001553	ENSBGRT00000002877	0	H2AJ	GO:0000786(nucleosome);GO:0003677(DNA binding);GO:0046982(protein heterodimerization activity)	04217(Necroptosis);05322(Systemic lupus erythematosus);05034(Alcoholism)	K11251	NA	H2A.J histone [Source:HGNC Symbol;Acc:HGNC:14456]	Exon (ENSBGRT00000002877/ENSBGRG00000001553, exon 1 of 1)	-3.49	1.28825e-05	0.273	up	1.02468	0.0351767	0.745743	1	up	no	75.9895	83.0813	72.7928	87.9125	72.1533
chr5	7206706	7207153	448	ENSBGRG00000001617	ENSBGRT00000002989	30	C12orf60	NA	NA	NA	NA	chromosome 12 open reading frame 60 [Source:HGNC Symbol;Acc:HGNC:28726]	Exon (ENSBGRT00000002989/ENSBGRG00000001617, exon 1 of 1)	-0.464	0.155955	-0.86	down	inf	inf	1	1	up	no	0.15633	0	0	0	0
chr5	8405872	8406693	822	ENSBGRG00000002181	ENSBGRT00000004077	21862	STRAP	GO:0000122(negative regulation of transcription by RNA polymerase II);GO:0000387(spliceosomal snRNP assembly);GO:0005102(signaling receptor binding);GO:0005515(protein binding);GO:0005737(cytoplasm);GO:0005829(cytosol);GO:0010633(negative regulation of epithelial cell migration);GO:0010719(negative regulation of epithelial to mesenchymal transition);GO:0030277(maintenance of gastrointestinal epit…	03013(RNA transport);03013(RNA transport)	K13137	NA	serine/threonine kinase receptor associated protein [Source:HGNC Symbol;Acc:HGNC:30796]	Exon (ENSBGRT00000004077/ENSBGRG00000002181, exon 9 of 10)	-2.41	0.000275423	0.289	up	0.934698	-0.0974279	0.420342	1	down	no	37.5625	46.0133	46.9611	44.3528	42.8083
chr5	14203294	14203474	181	ENSBGRG00000003299	ENSBGRT00000006197	32581	PYROXD1	GO:0005634(nucleus);GO:0005737(cytoplasm);GO:0016491(oxidoreductase activity);GO:0030017(sarcomere);GO:0034599(cellular response to oxidative stress);GO:0055114(oxidation-reduction process)	NA	NA	NA	pyridine nucleotide-disulphide oxidoreductase domain 1 [Source:HGNC Symbol;Acc:HGNC:26162]	3' UTR	-4.25	1.62181e-06	-1.24	down	1.65816	0.729581	0.0886712	1	up	no	16.2901	11.1292	7.72637	7.41371	9.6639
chr5	14251812	14252164	353	ENSBGRG00000003380	ENSBGRT00000006300	14145	GOLT1B	GO:0005783(endoplasmic reticulum);GO:0016192(vesicle-mediated transport);GO:0032991(protein-containing complex);GO:0032991(protein-containing complex)	03015(mRNA surveillance pathway);03015(mRNA surveillance pathway)	K14396	NA	golgi transport 1B [Source:HGNC Symbol;Acc:HGNC:20175]	3' UTR	-1.64	0.00269153	0.375	up	0.818855	-0.288321	0.27668	1	down	no	11.5265	11.4622	15.5401	12.223	14.3482
chr5	18384163	18384253	91	ENSBGRG00000001276	ENSBGRT00000002330	46751	IRAG2	NA	04022(cGMP - PKG signaling pathway);04270(Vascular smooth muscle contraction);04270(Vascular smooth muscle contraction)	K12337	NA	lymphoid restricted membrane protein [Source:HGNC Symbol;Acc:HGNC:6690]	3' UTR	-0.362	0.250611	1.85	up	0.831506	-0.266201	0.690646	1	down	no	0.371102	0.481616	0.353644	0.85266	0.331962
chr5	21520030	21520448	419	ENSBGRG00000002712	ENSBGRT00000005082	16679	KLHL42	GO:0000209(protein polyubiquitination);GO:0004842(ubiquitin-protein transferase activity);GO:0005515(protein binding);GO:0031463(Cul3-RING ubiquitin ligase complex);GO:0032886(regulation of microtubule-based process);GO:0043161(proteasome-mediated ubiquitin-dependent protein catabolic process)	NA	NA	NA	kelch like family member 42 [Source:HGNC Symbol;Acc:HGNC:29252]	Exon (ENSBGRT00000005082/ENSBGRG00000002712, exon 3 of 3)	-0.815	0.040738	-0.663	down	1.06264	0.0876525	0.9813	1	up	no	0.487713	1.39829	0.886276	0.574207	1.20176
chr5	22168511	22406660	238150	ENSBGRG00000002994	ENSBGRT00000005607	0	NA	NA	NA	NA	NA	NA	Exon (ENSBGRT00000005559/ENSBGRG00000002788, exon 4 of 12)	-2.73	0.000109648	0.316	up	1	0	1	1	no	no	NA	NA	NA	NA	NA
chr5	25667451	25667626	176	ENSBGRG00000004518	ENSBGRT00000008357	56596	AMN1	GO:0005515(protein binding)	NA	NA	NA	antagonist of mitotic exit network 1 homolog [Source:HGNC Symbol;Acc:HGNC:27281]	Exon (ENSBGRT00000008418/ENSBGRG00000004559, exon 3 of 3)	-1.23	0.00977237	-0.921	down	1.32512	0.406123	0.507765	1	up	no	11.8994	9.22048	7.45302	8.49188	7.96222
chr5	26206736	26206915	180	ENSBGRG00000004655	ENSBGRT00000008716	120	BICD1	GO:0005794(Golgi apparatus);GO:0005802(trans-Golgi network);GO:0005813(centrosome);GO:0005829(cytosol);GO:0005881(cytoplasmic microtubule);GO:0008093(cytoskeletal adaptor activity);GO:0016020(membrane);GO:0016032(viral process);GO:0017137(Rab GTPase binding);GO:0019901(protein kinase binding);GO:0031410(cytoplasmic vesicle);GO:0033365(protein localization to organelle);GO:0034452(dynactin binding…	NA	NA	NA	BICD cargo adaptor 1 [Source:HGNC Symbol;Acc:HGNC:1049]	Exon (ENSBGRT00000008716/ENSBGRG00000004655, exon 1 of 8)	-0.323	0.305492	1	up	1.61924	0.695319	0.452771	1	up	no	0.375118	1.23406	0.639213	0.428305	0.423157
chr5	26434398	26434877	480	ENSBGRG00000004655	ENSBGRT00000008716	227782	BICD1	GO:0005794(Golgi apparatus);GO:0005802(trans-Golgi network);GO:0005813(centrosome);GO:0005829(cytosol);GO:0005881(cytoplasmic microtubule);GO:0008093(cytoskeletal adaptor activity);GO:0016020(membrane);GO:0016032(viral process);GO:0017137(Rab GTPase binding);GO:0019901(protein kinase binding);GO:0031410(cytoplasmic vesicle);GO:0033365(protein localization to organelle);GO:0034452(dynactin binding…	NA	NA	NA	BICD cargo adaptor 1 [Source:HGNC Symbol;Acc:HGNC:1049]	Exon (ENSBGRT00000008716/ENSBGRG00000004655, exon 5 of 8)	-0.61	0.0851138	-0.883	down	1.61924	0.695319	0.452771	1	up	no	0.375118	1.23406	0.639213	0.428305	0.423157
chr5	26695289	26695646	358	ENSBGRG00000004804	ENSBGRT00000009550	0	FGD4	GO:0005085(guanyl-nucleotide exchange factor activity);GO:0046872(metal ion binding);GO:0046872(metal ion binding)	NA	NA	NA	FYVE, RhoGEF and PH domain containing 4 [Source:HGNC Symbol;Acc:HGNC:19125]	Exon (ENSBGRT00000009182/ENSBGRG00000004804, exon 4 of 16)	-0.834	0.0380189	-1.19	down	0.979789	-0.0294575	0.804284	1	down	no	0.846413	0.689191	0.778163	0.795648	0.77711
chr5	26750454	26750514	61	ENSBGRG00000004804	ENSBGRT00000009182	245791	FGD4	GO:0005085(guanyl-nucleotide exchange factor activity);GO:0046872(metal ion binding);GO:0046872(metal ion binding)	NA	NA	NA	FYVE, RhoGEF and PH domain containing 4 [Source:HGNC Symbol;Acc:HGNC:19125]	Exon (ENSBGRT00000009182/ENSBGRG00000004804, exon 16 of 16)	-0.585	0.0933254	2.68	up	0.979789	-0.0294575	0.804284	1	down	no	0.846413	0.689191	0.778163	0.795648	0.77711
chr5	28329851	28330179	329	ENSBGRG00000006310	ENSBGRT00000011630	1550	ELFN2	GO:0005515(protein binding);GO:0010923(negative regulation of phosphatase activity)	NA	NA	NA	extracellular leucine rich repeat and fibronectin type III domain containing 2 [Source:HGNC Symbol;Acc:HGNC:29396]	Exon (ENSBGRT00000011630/ENSBGRG00000006310, exon 1 of 1)	-0.297	0.355631	-0.895	down	0.465952	-1.10175	0.14718	1	down	no	0.159954	0.328666	0.601888	0.45355	0.517535
chr5	29070846	29080977	10132	ENSBGRG00000008205	ENSBGRT00000015067	15773	IFT27	GO:0001822(kidney development);GO:0003924(GTPase activity);GO:0005525(GTP binding);GO:0005737(cytoplasm);GO:0005813(centrosome);GO:0005929(cilium);GO:0006886(intracellular protein transport);GO:0007165(signal transduction);GO:0007224(smoothened signaling pathway);GO:0007283(spermatogenesis);GO:0016020(membrane);GO:0030992(intraciliary transport particle B);GO:0036126(sperm flagellum);GO:0042073(i…	NA	NA	NA	intraflagellar transport 27 [Source:HGNC Symbol;Acc:HGNC:18626]	3' UTR	-2.21	0.000489779	0.358	up	1.09084	0.125435	0.989936	1	up	no	22.5822	19.4239	19.2106	21.3821	17.1694
chr5	29532491	29541705	9215	ENSBGRG00000008691	ENSBGRT00000016132	51454	MYH9	GO:0000146(microfilament motor activity);GO:0001525(angiogenesis);GO:0001725(stress fiber);GO:0001726(ruffle);GO:0001772(immunological synapse);GO:0001778(plasma membrane repair);GO:0001931(uropod);GO:0003774(motor activity);GO:0003779(actin binding);GO:0005178(integrin binding);GO:0005515(protein binding);GO:0005524(ATP binding);GO:0005634(nucleus);GO:0005737(cytoplasm);GO:0005826(actomyosin con…	04530(Tight junction);04530(Tight junction)	K10352	NA	myosin heavy chain 9 [Source:HGNC Symbol;Acc:HGNC:7579]	Exon (ENSBGRT00000016132/ENSBGRG00000008691, exon 28 of 42)	-14.6	1.25893e-17	-0.146	down	1.18558	0.245597	0.687384	1	up	no	120.15	119.912	99.9594	102.938	100.829
chr5	29775890	29776328	439	ENSBGRG00000009391	ENSBGRT00000017216	3281	ENSBGRG00000009391	GO:0005576(extracellular region);GO:0006869(lipid transport);GO:0008289(lipid binding);GO:0042157(lipoprotein metabolic process);GO:0042157(lipoprotein metabolic process)	NA	NA	NA		Exon (ENSBGRT00000017310/ENSBGRG00000009417, exon 3 of 3)	-1.95	0.00107152	1.18	up	1.27241	0.347565	1	1	up	no	0.153103	0.0522563	0.24209	0	0
chr5	29824432	29824850	419	ENSBGRG00000009469	ENSBGRT00000017359	5550	ENSBGRG00000009469	GO:0005576(extracellular region);GO:0006869(lipid transport);GO:0008289(lipid binding);GO:0042157(lipoprotein metabolic process)	NA	NA	NA		3' UTR	-1.46	0.00467735	1.26	up	0.616601	-0.697592	0.317466	1	down	no	0.881414	0.718789	2.01181	0.891079	0.989912
chr5	30446643	30456547	9905	ENSBGRG00000011406	ENSBGRT00000020898	16234	ENSBGRG00000011406	GO:0015671(oxygen transport);GO:0019825(oxygen binding);GO:0020037(heme binding);GO:0020037(heme binding)	NA	NA	NA		3' UTR	-0.355	0.260615	-1.19	down	0.944509	-0.0823632	0.851359	1	down	no	0.481326	1.31261	1.20173	1.02661	0.620666
chr5	33554299	33554597	299	ENSBGRG00000013532	ENSBGRT00000024866	39872	BPIFC	GO:0005615(extracellular space);GO:0008289(lipid binding);GO:0008289(lipid binding)	04064(NF-kappa B signaling pathway);04620(Toll-like receptor signaling pathway);05132(Salmonella infection);05152(Tuberculosis);05152(Tuberculosis)	K05399	NA	BPI fold containing family C [Source:HGNC Symbol;Acc:HGNC:16503]	3' UTR	-1.61	0.00301995	2.24	up	1.52943	0.612989	0.474927	1	up	no	1.9243	1.35832	0.928629	0.603694	1.68714
chr5	33612948	33619606	6659	ENSBGRG00000013987	ENSBGRT00000025808	7562	PRDM4	GO:0000978(RNA polymerase II cis-regulatory region sequence-specific DNA binding);GO:0001228(DNA-binding transcription activator activity, RNA polymerase II-specific);GO:0003676(nucleic acid binding);GO:0005515(protein binding);GO:0005634(nucleus);GO:0005737(cytoplasm);GO:0006366(transcription by RNA polymerase II);GO:0035097(histone methyltransferase complex);GO:0045944(positive regulation of tr…	04722(Neurotrophin signaling pathway);04722(Neurotrophin signaling pathway)	K12463	NA	PR/SET domain 4 [Source:HGNC Symbol;Acc:HGNC:9348]	Exon (ENSBGRT00000025808/ENSBGRG00000013987, exon 3 of 11)	-0.968	0.0234423	-0.3	down	1.08796	0.121622	0.975657	1	up	no	6.44677	5.90655	5.40324	6.18971	5.43895
chr5	35120611	35120761	151	ENSBGRG00000017276	ENSBGRT00000031646	30	CKAP4	GO:0005783(endoplasmic reticulum);GO:0005791(rough endoplasmic reticulum);GO:0005811(lipid droplet);GO:0005829(cytosol);GO:0016607(nuclear speck);GO:0036464(cytoplasmic ribonucleoprotein granule)	04141(Protein processing in endoplasmic reticulum)	K13999	NA	cytoskeleton associated protein 4 [Source:HGNC Symbol;Acc:HGNC:16991]	Exon (ENSBGRT00000031646/ENSBGRG00000017276, exon 1 of 2)	-1.04	0.018197	-1.23	down	0.708515	-0.49713	0.112095	1	down	no	18.2689	35.6275	51.6245	39.9514	22.5284
chr5	36361940	36362030	91	ENSBGRG00000018959	ENSBGRT00000034937	56309	ALDH1L2	GO:0003824(catalytic activity);GO:0005654(nucleoplasm);GO:0005737(cytoplasm);GO:0005739(mitochondrion);GO:0006730(one-carbon metabolic process);GO:0009058(biosynthetic process);GO:0009258(10-formyltetrahydrofolate catabolic process);GO:0016155(formyltetrahydrofolate dehydrogenase activity);GO:0016491(oxidoreductase activity);GO:0016620(oxidoreductase activity, acting on the aldehyde or oxo group …	00670(One carbon pool by folate);00670(One carbon pool by folate)	K00289	EC:1.5.1.6	aldehyde dehydrogenase 1 family member L2 [Source:HGNC Symbol;Acc:HGNC:26777]	Exon (ENSBGRT00000034937/ENSBGRG00000018959, exon 22 of 22)	-0.464	0.155955	-0.724	down	0.869903	-0.201074	0.523731	1	down	no	2.21628	2.71609	3.83692	2.5074	2.16071
chr5	36564848	36564998	151	ENSBGRG00000019220	ENSBGRT00000035323	155150	SLC41A2	GO:0006812(cation transport);GO:0008324(cation transmembrane transporter activity);GO:0070838(divalent metal ion transport);GO:0072509(divalent inorganic cation transmembrane transporter activity)	NA	NA	NA	solute carrier family 41 member 2 [Source:HGNC Symbol;Acc:HGNC:31045]	Exon (ENSBGRT00000035323/ENSBGRG00000019220, exon 12 of 12)	-0.563	0.102802	-1.21	down	0.858917	-0.219409	0.660169	1	down	no	0.844485	0.976962	1.07236	0.620797	1.48779
chr5	37542398	37542458	61	ENSBGRG00000020117	ENSBGRT00000037301	87104	ENSBGRG00000020117	GO:0005515(protein binding)	NA	NA	NA		Exon (ENSBGRT00000037301/ENSBGRG00000020117, exon 17 of 19)	-0.243	0.516416	-1.32	down	0.870473	-0.200129	0.743285	1	down	no	0.178974	0.265215	0.335613	0.257183	0.172631
chr5	39356284	39357074	791	ENSBGRG00000000463	ENSBGRT00000000792	1387	WASHC3	GO:0071203(WASH complex);GO:0071203(WASH complex)	04144(Endocytosis);04144(Endocytosis)	K18463	NA	WASH complex subunit 3 [Source:HGNC Symbol;Acc:HGNC:24256]	5' UTR	-4.89	2.95121e-07	4.44	up	0.663379	-0.592094	0.0294671	1	down	no	6.08722	5.03169	8.75147	6.73862	9.65144
chr5	39381725	39432036	50312	ENSBGRG00000000463	ENSBGRT00000000792	26828	WASHC3	GO:0071203(WASH complex);GO:0071203(WASH complex)	04144(Endocytosis);04144(Endocytosis)	K18463	NA	WASH complex subunit 3 [Source:HGNC Symbol;Acc:HGNC:24256]	3' UTR	-3.01	4.89779e-05	1.05	up	0.663379	-0.592094	0.0294671	1	down	no	6.08722	5.03169	8.75147	6.73862	9.65144
chr5	41357176	41357236	61	ENSBGRG00000003515	ENSBGRT00000006619	76898	UHRF1BP1L	GO:0005769(early endosome);GO:0005829(cytosol);GO:0042803(protein homodimerization activity);GO:0062069(GARP complex binding)	NA	NA	NA	UHRF1 binding protein 1 like [Source:HGNC Symbol;Acc:HGNC:29102]	Exon (ENSBGRT00000006619/ENSBGRG00000003515, exon 16 of 24)	-0.301	0.345144	-3	down	0.768148	-0.380544	0.240898	1	down	no	1.65442	2.89773	2.86003	2.83316	3.19602
chr5	42652630	42675904	23275	ENSBGRG00000003686	ENSBGRT00000008293	1235637	ANKS1B	GO:0005515(protein binding);GO:0005829(cytosol);GO:0005886(plasma membrane);GO:0043231(intracellular membrane-bounded organelle);GO:0046875(ephrin receptor binding);GO:1900383(regulation of synaptic plasticity by receptor localization to synapse);GO:1900383(regulation of synaptic plasticity by receptor localization to synapse)	NA	NA	NA	ankyrin repeat and sterile alpha motif domain containing 1B [Source:HGNC Symbol;Acc:HGNC:24600]	Exon (ENSBGRT00000008293/ENSBGRG00000003686, exon 24 of 25)	-1	0.020893	1.61	up	0.174947	-2.51501	0.0133734	1	down	yes	0.057479	0.0109129	0.172841	0.15716	0.256392
chr5	45677774	45681082	3309	ENSBGRG00000007052	ENSBGRT00000013295	0	NTN4	GO:0005515(protein binding);GO:0005515(protein binding)	04360(Axon guidance);04360(Axon guidance)	K06845	NA	netrin 4 [Source:HGNC Symbol;Acc:HGNC:13658]	Exon (ENSBGRT00000013295/ENSBGRG00000007052, exon 1 of 10)	-0.478	0.145546	-0.277	down	1.50481	0.58958	0.185626	1	up	no	8.2255	6.67739	4.48888	4.89415	5.47225
chr5	47277936	47278086	151	ENSBGRG00000009928	ENSBGRT00000018232	4043	RDH5	GO:0001523(retinoid metabolic process);GO:0004745(retinol dehydrogenase activity);GO:0005788(endoplasmic reticulum lumen);GO:0005789(endoplasmic reticulum membrane);GO:0008202(steroid metabolic process);GO:0042803(protein homodimerization activity);GO:0047023(androsterone dehydrogenase activity);GO:0047044(androstan-3-alpha,17-beta-diol dehydrogenase activity);GO:0047044(androstan-3-alpha,17-beta…	00830(Retinol metabolism);00830(Retinol metabolism)	K00061	EC:1.1.1.315	retinol dehydrogenase 5 [Source:HGNC Symbol;Acc:HGNC:9940]	Exon (ENSBGRT00000018232/ENSBGRG00000009928, exon 4 of 4)	-0.471	0.150314	0.859	up	2.33421	1.22294	0.213784	1	up	no	2.6347	0.520425	0.410407	0.808593	0.808526
chr5	47383484	47383603	120	ENSBGRG00000000362	ENSBGRT00000000588	238	ENSBGRG00000000362	GO:0090263(positive regulation of canonical Wnt signaling pathway);GO:0090263(positive regulation of canonical Wnt signaling pathway)	NA	NA	NA		5' UTR	-0.227	0.554626	0.907	up	1.18617	0.246312	0.776147	1	up	no	5.68046	4.18891	3.38181	4.75443	4.34431
chr5	49175824	49175972	149	ENSBGRG00000009544	ENSBGRT00000017566	910	DTX3	GO:0007219(Notch signaling pathway);GO:0016567(protein ubiquitination)	04330(Notch signaling pathway)	K06058	EC:2.3.2.27	deltex E3 ubiquitin ligase 3 [Source:HGNC Symbol;Acc:HGNC:24457]	Exon (ENSBGRT00000017566/ENSBGRG00000009544, exon 2 of 4)	-0.798	0.042658	0.379	up	1.40064	0.486086	0.202134	1	up	no	76.7044	70.1353	46.0026	58.4192	52.8345
[truncated: 3,441 more rows]

## Sheet: YO-FvsYO-P
PEAK INFO													m6A regulation INFO					gene regulation INFO
seqnames	start	end	width	geneId	transcriptId	distanceToTSS	geneName	GO	KEGG	KO_ENTRY	EC	Description	peak_annotation	diff.lg.fdr	diff.p	diff.log2.fc	m6A_regulation	fc	log2(fc)	pval	qval	gene_regulation	significant	FPKM.YO_F1_input	FPKM.YO_F3_input	FPKM.YO_P1_input	FPKM.YO_P2_input	FPKM.YO_P3_input
[truncated: 3,962 more rows]

## Sheet: YO-PvsYO-A
PEAK INFO													m6A regulation INFO					gene regulation INFO
[truncated: 3,149 more rows]
