# Supplementary material for: The transcriptome-wide N6-methyladenosine (m6A) map profiling reveals the regulatory role of m6A in the yak ovary
Source: BMC Genomics. 2022 May 11;23:358. doi: 10.1186/s12864-022-08585-7 (PMC9092806; doi:10.1186/s12864-022-08585-7)
Supplement: Supplementary file 8 — Additional file 8: Table S5. Primer sequence of target gene in qPCR experiment. [file 12864_2022_8585_MOESM8_ESM.xlsx]

## Sheet: Sheet1
gene	Primer sequence(5'--3'）
METTL3	F: TAGCCAAGGAGCCAACCAAG
	R: TCTTGAACTTGAGCCCGACC
METTL14	F: TCTGGGGAAGGATTGGACCT
	R: CCCGTCTGTGCTACGCTTTA
WTAP	F: GTCTGGATTTCACAGGGAGGG
	R: CAGGTTTCTCCTCTTGCGGG
FTO	F: GCACAAGCACGGCTGTTTAT
	R: TTGACAGGCGGCAGCTATTT
ALKBH5	F: ACGAGATTAGATGCACCCCG
	R: CTGTTGTTTCCCGACAGACG
YTHDF1	F: GTCACCACCTCTGCAGTCAA
	R: TGTTTAATAGGTGGCGGGGG
YTHDF2	F: CTGCGAAACAGCAACCCAAG
	R: TGCCACAGGACCCTTGTTATC
YTHDF3	F: CAGAGGAAACAGGCGAAGAA
	R: CTGCTTCCCCAAGCGAATATG
YTHDC1	F: GAAGCTCTGCATCGGAGTCA
	R: CTTTTCGGACAGCACGAACG
YTHDC2	F: AGTGGAAGTGATCTCAGTGCAG
	R: GTGCATTTTCAGCAAACCGC
RBM15	F: GAGTTTGACCGGTTTGGCAC
	R: TGAGTTAACGGCAGAGGCTG
ZC3H13	F: CCCCAGGGATTCTCGGTCTA
	R: CTACTTCTGCCCATCCGGTC
VIRMA	F: ACTACTGCCTTGCGTGTTCT
	R: AGCGAGCCATCGAAATGGTA
BNC1	F: CAGCCAGTCCTGCCTTTCTA
	R: GCATACTGGACTTGCGGGAT
HOMER1	F: GTACACCTTCACAGGAATCAGC
	R: GCTGCTGCTTCCATTGTTTCA
P4HA3	F: TTCGCCTATTTCCAGGCAGG
	R: TAGGAGCAGTAGAGGCTGGG
MMP16	F: AGAGGGAGGGTTTTTGGCAC
	R: TCTTGTCAGGCGGACCGTAT
BMP15	F: AGAGCCACTGTGGTTTACCG
	R: CGAAGCGGAGTCGTAGTACC
BMP6	F: AGCATCAGCACAGAGACTCG
	R: TGAAGGGCTGCTTGTCGTAG
ISG15	F: GGTATCCGAGCTGAAGCAGTT
	R: TTGTCGTTCCTCACCAGGATG
CCRL2	F: CTCTCATGGGGAGGGCTTTG
	R: AAGTGACCAGAGTGGCTGTG
WNT11	F: TGGAGCTCATGCACACCAT
	R: CACCTTCATAGGAGCATCGGA
GPX3	F: GGAGAAGTCGAAGACGGACTG
	R: ACTTGAGGGTGGCTAGGATCT
CYP1B1	F: AGGTGCGGGAGTTGGTAGAG
	R: CAATTCGAGGAACTCGGCGT
ITGA2	F: TGGTAGTGTGCTGTGTGCAG
	R: GGCGAACCAACAATCACGTC
GAPDH	F: TCACCAGGGCTGCTTTTA
	R: CTGTGCCGTTGAACTTGC
